# Supplementary material for: Altered microRNA composition in the uterine lumen fluid in cattle (Bos taurus) pregnancies initiated by artificial insemination or transfer of an in vitro produced embryo
Source: J Anim Sci Biotechnol. 2024 Sep 13;15:130. doi: 10.1186/s40104-024-01083-8 (PMC11397056; doi:10.1186/s40104-024-01083-8)
Supplement: Supplementary file 1 — Additional file 1. Annotated miRNAs present in the uterine luminal fluid. [file 40104_2024_1083_MOESM1_ESM.xlsx]

## Sheet: Supplemental_table_1
Annotated miRNAs present in the uterine luminal fluid.
Gene_ID	Heifer_ID_A_day_18_group_AI	Heifer_ID_B_day_18_group_AI	Heifer_ID_C_day_18_group_NP	Heifer_ID_D_day_18_group_AI	Heifer_ID_E_day_18_group_NP	Heifer_ID_F_day_18_group_NP	Heifer_ID_G_day_18_group_NP	Heifer_ID_H_day_18_group_AI	Heifer_ID_I_day_18_group_ET	Heifer_ID_J_day_18_group_ET	Heifer_ID_K_day_18_group_ET	Heifer_ID_L_day_18_group_AI	Heifer_ID_M_day_18_group_AI	Heifer_ID_N_day_18_group_AI	Heifer_ID_O_day_18_group_ET	Heifer_ID_P_day_18_group_ET	Heifer_ID_Q_day_18_group_NP	Heifer_ID_R_day_18_group_ET	Heifer_ID_S_day_18_group_ET	average		Symbol	description	gene_biotype	chromosome_name	start_position	end_position	strand
ENSBTAG00000029760	283.507	202.9165877546603	2584.4449608065365	514.668	3379.702662651179	1619.357063008661	494.01664308496606	329.7881111385935	431.37074939195077	525.6789192834897	1897.4184968077348	236.1858727891904	290.68970245440835	335.40560458041233	203.9085184822681	1400.480687686392	165.63172878898206	578.771	536.5335552465317	842.66		bta-mir-320a-2	bta-mir-320a-2 [Source:miRBase;Acc:MI0004748]	miRNA	20	15245796	15245877	1
ENSBTAG00000029761	70.8767	189.389	2527.5397506603376	257.3340195573855	3518.3326162818494	1613.088584055079	537.1831458787981	82.44702778464837	413.01454729016564	555.4343298089702	1895.4684264101934	219.70778864110736	296.1744138214727	349.57767237958467	220.22119996084956	1375.1992095576063	178.13223662211277	620.1114546987911	427.0369113186681	807.7		bta-mir-320a-1	bta-mir-320a-1 [Source:miRBase;Acc:MI0012211]	miRNA	8	69558096	69558177	-1
ENSBTAG00000029762	283.507	473.4720380942074	459.9837820151084	514.668	927.3865863569005	688.4879384017469	465.23897455574473	535.9056806002144	670.0013767151576	515.7604491083295	466.06682501238294	796.4407338240142	378.4450843274373	751.1195933561346	570.9438517503507	116.40800004075224	534.3967098663383	644.9159128867428	1138.7650968497817	575.36		MIR183	microRNA 183 [Source:HGNC Symbol;Acc:HGNC:31554]	miRNA	4	93596139	93596248	-1
ENSBTAG00000029763	850.521	243.49990530559236	369.88386595029334	386.0010293360782	745.7335436684355	1207.726945056782	369.31341279167367	371.0116250309177	284.5211325776697	813.315	635.7229495984805	373.5032406898825	115.17893870835049	245.6491751856541	179.43949626439596	187.15840525190634	631.2756455731014	66.14522183453772	186.14429467736815	434.83		MIR375	microRNA 375 [Source:HGNC Symbol;Acc:HGNC:31868]	miRNA	2	106945879	106945957	-1
ENSBTAG00000029764	0	27.055545033954708	9.484201691033162	128.66700977869274	0	6.268478953581914	0	0	9.1781	9.918470175160182	5.850211192624053	5.4926947160276836	0	33.06815819806882	0	5.282696922432841	0	0	43.79865757114545	14.95		bta-mir-19a	bta-mir-19a [Source:miRBase;Acc:MI0005460]	miRNA	12	65689699	65689780	1
ENSBTAG00000029768	496.137	3436.054219312248	7440.356226615516	643.3350488934637	8179.167264209571	936.0928570682324	7496.582651862154	1978.728666831561	1863.1545133311918	1944.0201543313958	1406.000756627314	214.21509392507966	285.20499108734407	496.0223729710323	138.65779256794232	2153.264999133072	209.38350620493958	363.79872008995744	372.2885893547363	2108.02		bta-mir-99a	bta-mir-99a [Source:miRBase;Acc:MI0004751]	miRNA	1	20435338	20435427	-1
ENSBTAG00000029769	1275.78	1001.0551662563242	720.7993285185203	1801.3381369016984	248.57784788947848	645.6533322189371	757.8119379361615	2184.846236293182	541.5079620026617	1408.4227648727458	1074.4887890452844	1104.0316379215644	652.6806526806528	1374.6905765197182	623.9600665557405	3048.3047919909786	346.8890923693775	603.5751492401567	777.4261718878317	1062.73		MIR185	microRNA 185 [Source:HGNC Symbol;Acc:HGNC:31556]	miRNA	17	72954604	72954671	1
ENSBTAG00000029771	850.521	1244.5550715619165	592.7626056895726	900.6690684508492	478.0343228643817	594.4607540980181	1031.1997889637641	906.9173056311321	761.7823872240833	763.722	980.8854099632996	395.47401955399323	400.38392979569454	316.50951418151584	721.8361554272292	1994.0294204711674	612.5248838234053	413.4076364658608	416.08724692588174	756.62		MIR140	microRNA 140 [Source:HGNC Symbol;Acc:HGNC:31527]	miRNA	18	36962003	36962116	1
ENSBTAG00000029772	6733.29	6966.802846243338	39753	5146.68	10129.547301496248	31358.06596529352	17549.581524736805	10470.772528650343	9380.019274012206	17129.197992501635	32355.568036006098	20789.849500164783	17079.391197038258	16208.121539653446	12128.478679325308	19034.123014767214	12419.254532215371	4671.506292064227	14376.909347728493	15983.2		bta-let-7a-3	bta-let-7a-3 [Source:miRBase;Acc:MI0005452]	miRNA	5	116408410	116408483	1
ENSBTAG00000029774	15805.514210787442	23633.018587159437	48307.78131327741	12223.36592897581	17132.75013145944	20181.36799105697	36355.78790858294	15417.594195729245	23890.597035473358	24875.523199301737	24526.035389877572	34054.70723937164	42051.282051282054	33682.28113603296	33273.79204593651	23666.293544751894	28057.389831461904	24465.46392604964	21351.845565933407	26471.2		bta-let-7f-2	bta-let-7f-2 [Source:miRBase;Acc:MI0004734]	miRNA	X	90986550	90986632	-1
ENSBTAG00000029777	141.753	243.49990530559236	170.71563043859692	386.0010293360782	138.62995363067068	360.438	474.8315307321518	288.5645972462693	449.72695149373595	287.6356350796453	382.21379791810483	362.5178512578271	263.26614561908684	425.1620339751706	297.70643698411146	534.873	318.76294974483335	595.3069965108396	383.23825374752266	342.36		MIR340	microRNA 340 [Source:HGNC Symbol;Acc:HGNC:31777]	miRNA	7	1249022	1249127	1
ENSBTAG00000029778	0	175.8610427207056	75.8736	128.66700977869274	124.28892394473924	246.56017217422192	67.14789323484976	41.223513892324185	36.71240420357028	9.918470175160182	282.7602076434959	87.88311545644294	224.87316604963667	245.6491751856541	171.28315552510523	298.095	125.0050783313072	41.340763646586076	54.74832196393181	128.31		bta-mir-32	bta-mir-32 [Source:miRBase;Acc:MI0009796]	miRNA	8	98629023	98629092	-1
ENSBTAG00000029782	0	0	379.3680676413265	0	57.364118743725804	3.134239476790957	172.66601117532792	82.44702778464837	18.35620210178514	59.5108	1.9500703975413511	21.970778864110734	10.969422734128617	28.344135598344703	0	13.961413295001078	0	41.340763646586076	32.84899317835909	48.64		bta-mir-370	bta-mir-370 [Source:miRBase;Acc:MI0009814]	miRNA	21	65808184	65808258	1
ENSBTAG00000029783	0	0	66.38941183723213	0	38.242745829150536	5.223732461318261	95.92556176407108	41.223513892324185	0	19.836940350320365	9.750351987706756	5.4926947160276836	0	0	0	210.93054140285412	6.25025	0	0	26.28		bta-mir-218-1	bta-mir-218-1 [Source:miRBase;Acc:MI0009780]	miRNA	6	40087130	40087239	1
ENSBTAG00000029785	70.8767	54.111090067909416	14.226302536549742	0	4.780343228643817	30.297648275645916	14.388834264610662	82.44702778464837	27.534303152677708	9.918470175160182	33.15119675820297	21.970778864110734	5.484711367064309	42.51620339751705	44.85987406609899	15.659423020068777	9.375380874848041	24.804458187951646	10.949664392786362	27.23		bta-mir-19b-2	bta-mir-19b-2 [Source:miRBase;Acc:MI0012209]	miRNA	X	17975810	17975892	-1
ENSBTAG00000029787	0	13.527772516977354	14.226302536549742	0	4.780343228643817	4.178985969054609	4.796278088203554	41.223513892324185	18.35620210178514	0	9.750351987706756	21.970778864110734	10.969422734128617	18.89609039889647	12.234511108936086	6.037367911351818	6.25025	0	0	9.85		bta-mir-301a	bta-mir-301a [Source:miRBase;Acc:MI0009789]	miRNA	19	10121293	10121377	-1
ENSBTAG00000029788	0	13.527772516977354	104.32621860136479	128.66700977869274	38.242745829150536	7.313225445845566	67.14789323484976	41.223513892324185	45.89050525446285	99.18470175160182	44.851619143451074	32.9562	16.454134101192928	18.89609039889647	8.156340739290725	222.06193848940904	0	8.268152729317215	54.74832196393181	50.1		MIR196A2	microRNA 196a-2 [Source:HGNC Symbol;Acc:HGNC:31568]	miRNA	5	26040777	26040881	-1
ENSBTAG00000029790	70.8767	297.6109953735018	199.1682355116964	257.3340195573855	277.25990726134137	66.86377550487374	968.8481738171179	206.11756946162092	679.1794777660501	664.5375017357322	247.6589404877516	60.41964187630452	54.84711367064308	42.51620339751705	36.70353332680826	1006.3537637234562	40.62665045767484	99.21783275180658	43.79865757114545	280		MIR1-1	microRNA 1-1 [Source:HGNC Symbol;Acc:HGNC:31499]	miRNA	13	54745896	54745988	-1
ENSBTAG00000029791	141.753	27.055545033954708	450.49958032407517	0	100.38720780152016	24.0292	489.2203649967625	82.44702778464837	45.89050525446285	109.103	9.750351987706756	10.985389432055367	10.969422734128617	37.79218079779294	0	113.57798383230607	0	41.340763646586076	10.949664392786362	89.78		MIR382	microRNA 382 [Source:HGNC Symbol;Acc:HGNC:31875]	miRNA	21	65943493	65943618	1
ENSBTAG00000029792	141.753	67.63886258488677	1000.5832784039986	128.66700977869274	262.9188775754099	25.073915814327655	753.016	453.45865281556604	64.2467	109.103	11.700422385248107	54.92694716027684	5.484711367064309	179.51285878951646	20.390851848226813	174.32899844028373	9.375380874848041	41.340763646586076	65.69798635671818	187.85				miRNA	21	65766670	65766784	1
ENSBTAG00000029793	1630.165142816642	1609.8049295203052	1617.0563883211541	2058.672156459084	282.0402504899852	2111.432660864841	1582.7717691071728	2926.869486355017	1385.8932586847782	2658.150006942929	2981.657637840726	1664.2864989563882	1053.0645824763474	1818.748700893785	1345.7962219829697	1265.0172451754356	1050.0426579829805	909.4968002248937	2189.9328785572725	1691.63		MIR103A2	microRNA 103a-2 [Source:HGNC Symbol;Acc:HGNC:31491]	miRNA	13	51282157	51282242	-1
ENSBTAG00000029794	0	0	14.226302536549742	0	4.780343228643817	1.0447464922636522	33.57394661742488	0	9.1781	0	0	0	0	0	0	14.716084283920056	0	0	0	4.08		MIR369	microRNA 369 [Source:HGNC Symbol;Acc:HGNC:31783]	miRNA	21	65954170	65954276	1
ENSBTAG00000029796	0	0	14.226302536549742	0	0	1.0447464922636522	43.16650279383198	41.223513892324185	18.35620210178514	109.103	19.50070397541351	0	0	0	0	56.97765966338278	0	0	0	15.98		bta-mir-187	bta-mir-187 [Source:miRBase;Acc:MI0009759]	miRNA	24	21219284	21219392	1
ENSBTAG00000029797	1913.6721241760579	1853.3048348258974	1688.1879010039029	514.668	2466.6571059802095	5259.2538420552255	1045.5886232283747	989.3643334157805	991.2349134963976	694.2929122612128	4438.360224804115	823.9042074041525	1557.6580282462637	1351.0704635210975	1855.57	4861.97	2609.481010166038	768.938	591.2818772104636	1909.18		bta-mir-186	bta-mir-186 [Source:miRBase;Acc:MI0005033]	miRNA	3	74160334	74160419	1
ENSBTAG00000029798	2197.179105535474	1623.3327020372824	1209.235715606728	3216.6752444673184	3322.3385439074527	1726.965951711817	1199.0695220508885	3091.763541924314	706.7137809187279	1884.5093332804347	1528.8551916724193	1246.8417005382842	1075.0034279446045	2069.121898679163	925.7446739094972	1922.5243442710944	768.7812317375393	338.9942619020058	821.2248294589772	1624.99		bta-mir-532	bta-mir-532 [Source:miRBase;Acc:MI0005061]	miRNA	X	87724730	87724815	1
ENSBTAG00000029800	70.8767	108.22218013581883	71.13151268274872	257.3340195573855	38.242745829150536	15.671197383954784	311.758	577.1291944925385	64.2467	327.31	83.853	32.9562	21.938845468257234	14.172067799172352	8.156340739290725	198.47847008569101	6.25025	0	10.949664392786362	116.77		bta-mir-335	bta-mir-335 [Source:miRBase;Acc:MI0009804]	miRNA	4	94255083	94255174	1
ENSBTAG00000029802	12474.307179814303	5695.192229647466	6676.877990487346	16083.376222336594	2347.148525264114	1410.4077645559305	6168.01	19828.510182207934	7314.946537561378	17079.605641625833	1719.9620906314717	9040.975502581567	3532.154120389415	7884.393718939552	3955.8252585560017	928.6226518648015	2206.3396325475724	4332.512030162221	5978.516758461354	7087.25				miRNA	12	65690103	65690209	1
ENSBTAG00000029803	1417.5349067970799	1772.1381997240333	4087.6909288352927	2702.0072053525478	755.2942301257231	3634.673046585246	1587.5680471953763	1566.493527908319	2175.209949061539	2687.9054174684093	3163.0141848120716	1400.6371525870593	2758.8098176333474	1563.6514805086829	2218.524681087077	879.0030343433787	1484.4353051842731	1719.7757676979809	3438.1946193349177	2158.56		bta-mir-221	bta-mir-221 [Source:miRBase;Acc:MI0004743]	miRNA	X	98126615	98126724	1
ENSBTAG00000029804	9639.237366220144	7819.052514812911	3651.4176510477673	7591.353576942872	2906.4486830154406	28066.069768170753	6019.33	6101.080056063979	17667.844522968197	6516.43	22634.46710426246	9722.07	6702.317290552585	8375.69	17585.070633910804	4445.578127974465	19675.799329347756	22315.744216427163	14190.765053051126	11664.5		bta-mir-30a	bta-mir-30a [Source:miRBase;Acc:MI0005054]	miRNA	9	10532171	10532237	-1
ENSBTAG00000029805	3260.330285633284	2529.693460674765	6311.7362253825695	3216.6752444673184	3848.176299058273	7272.480332647283	4609.223242763615	2761.98	3395.8973888302507	4790.621094602368	4572.915082234468	2861.693947050423	1420.540244069656	2971.4102152264695	2711.983295814166	289.41632425042775	10894.192576573423	2058.7700295999866	3438.1946193349177	3853.47		bta-mir-30c	bta-mir-30c [Source:miRBase;Acc:MI0005064]	miRNA	3	105457746	105457850	-1
ENSBTAG00000029807	283.507	162.33327020372826	109.06831944688136	128.66700977869274	129.06926717338305	195.36759405330298	119.90695220508884	206.11756946162092	146.84961681428112	119.0216421019222	195.00703975413512	126.33197846863672	120.6636500754148	203.13297178813704	138.65779256794232	26.036149117704714	268.7609184123105	99.21783275180658	142.3456371062227	153.69		bta-mir-450a-1	bta-mir-450a-1 [Source:miRBase;Acc:MI0012213]	miRNA	X	18236376	18236457	-1
ENSBTAG00000029810	2835.0698135941598	2692.0267308784933	2385.28	2058.672156459084	764.8549165830107	1869.0514746596739	1530.0127101369337	2432.187319647127	2303.703363774035	3590.486203407986	1831.1161032913287	2845.22	2023.86	2045.5017856805428	2667.123421748067	413.74836967482923	1762.5716044714316	1860.3343640963735	3033.057036801822	2154.94		MIR361	microRNA 361 [Source:HGNC Symbol;Acc:HGNC:31867]	miRNA	X	66328063	66328145	1
ENSBTAG00000029811	8150.825714083209	5113.5	763.4782361281696	10164.693772516726	2514.4605382666477	2538.733976200675	623.516	9522.631709126887	1817.264008076729	4076.491241990835	3763.6358672548076	2620.015379545205	2106.1291649526947	2995.03	1720.9878959903428	456.38728054875145	1084.42	4059.662990094753	1839.5436179881087	3470.07		MIR378A	microRNA 378a [Source:HGNC Symbol;Acc:HGNC:31871]	miRNA	7	61076246	61076327	1
ENSBTAG00000029812	212.63	67.63886258488677	4.742100845516581	0	0	1.0447464922636522	38.37022470562843	82.44702778464837	27.534303152677708	9.918470175160182	1.9500703975413511	27.46347358013842	32.908268202385855	28.344135598344703	12.234511108936086	4.339358186284119	3.12513	16.53630545863443	43.79865757114545	32.37		bta-mir-324	bta-mir-324 [Source:miRBase;Acc:MI0009798]	miRNA	19	26938001	26938094	-1
ENSBTAG00000029817	1488.411652136934	1772.1381997240333	403.07857186890936	2702.0072053525478	52.58377551508199	569.3868382836905	935.274	3957.457333663122	816.8509935294387	1606.7921683759496	571.3706264796159	1098.5389432055367	619.7723844782669	1780.9565200959921	950.2136961273694	1613.8639098032327	637.5258994896667	289.3853455261025	624.1308703888226	1183.67		bta-mir-93	bta-mir-93 [Source:miRBase;Acc:MI0005050]	miRNA	25	36355766	36355842	1
ENSBTAG00000029818	354.38372669926997	324.6665404074565	986.3569758674488	514.668	420.6702041206559	726.0988121232383	805.775	535.9056806002144	357.94594098481025	406.6572771815675	602.5717528402776	236.1858727891904	120.6636500754148	146.44470059144763	375.19167400737336	339.60194501353976	362.5147271607909	99.21783275180658	350.3892605691636	424.52		bta-mir-224	bta-mir-224 [Source:miRBase;Acc:MI0009783]	miRNA	X	34446937	34447017	-1
ENSBTAG00000029822	9922.744347579559	4734.7203809420735	16938.784220185225	10936.695831188883	6606.434341985755	4873.742386409937	6498.956809515816	15087.806084590651	5213.1613969069795	12626.212532978912	6374.780129562677	5981.544545754147	2863.019333607569	7019.897583190038	3486.835666046785	2263.635631262472	2800.1137546212813	4737.651513898764	6953.04	7153.67				miRNA	19	21237995	21238114	1
ENSBTAG00000029825	70.8767	0	37.93680676413265	0	9.560686457287634	40.74511319828244	47.96278088203554	0	0	9.918470175160182	27.300985565578916	21.970778864110734	0	28.344135598344703	32.6254	16.036758514528266	31.2513	140.55859639839267	98.54697953507726	32.3		bta-mir-135a-1	bta-mir-135a-1 [Source:miRBase;Acc:MI0009737]	miRNA	22	48588901	48588990	1
ENSBTAG00000029827	354.38372669926997	378.7776304753659	981.6148750219322	514.668	1022.9934509297768	482.6728794258073	1390.9206455790306	453.45865281556604	624.1108714606947	674.4559719108925	380.26372752056346	203.2297044930243	345.5368161250514	292.88940118289526	244.69022217872174	593.5487327847756	215.63376012150493	231.50827642088203	350.3892605691636	512.41		bta-mir-125b-2	bta-mir-125b-2 [Source:miRBase;Acc:MI0005457]	miRNA	1	20385501	20385585	-1
ENSBTAG00000029828	212.63	81.16663510186413	75.8736	128.66700977869274	81.26583488694489	67.9085	67.14789323484976	123.67054167697256	82.60290945803312	109.103	60.452182323781884	98.86850488849831	65.81653640477171	113.37654239337881	48.938044435744345	43.39358186284119	56.252285249088246	8.268152729317215	65.69798635671818	83.74				miRNA	X	76925561	76925668	1
ENSBTAG00000029830	70.8767	13.527772516977354	109.06831944688136	0	9.560686457287634	29.252901783382264	191.85112352814215	82.44702778464837	27.534303152677708	19.836940350320365	35.101267155744324	0	21.938845468257234	4.724022599724117	8.156340739290725	117.5400065241307	12.50050783313072	49.60891637590329	0	42.29		bta-mir-146a	bta-mir-146a [Source:miRBase;Acc:MI0009746]	miRNA	7	72071548	72071646	1
ENSBTAG00000029836	1630.165142816642	1217.499526527962	2029.6191618810967	1286.6700977869275	1276.351642047899	2939.9166292299174	2009.640518957289	1277.9289306620497	2166.0318480106466	2697.82	1524.9550508773366	1746.6769196968035	943.3703551350611	1237.6939211277188	2145.1176144334604	139.80280069724054	4959.576482794613	1645.3623931341258	3011.1577080162497	1888.7		bta-mir-30f	bta-mir-30f [Source:miRBase;Acc:MI0009795]	miRNA	9	10494819	10494902	-1
ENSBTAG00000029839	70.8767	13.527772516977354	42.67890760964923	0	28.682059371862902	82.53497288882852	14.388834264610662	0	18.35620210178514	0	93.60337908198485	5.4926947160276836	65.81653640477171	9.448045199448234	57.09438517503507	42.07290763223298	43.75177741595752	49.60891637590329	43.79865757114545	35.88		bta-mir-181c	bta-mir-181c [Source:miRBase;Acc:MI0005032]	miRNA	7	11811457	11811553	-1
ENSBTAG00000029841	70.8767	67.63886258488677	535.8573955433736	0	195.9940723743965	114.92211414900174	647.4975419074798	164.89405556929674	376.3021430865954	307.4725754299657	146.25527981560134	38.44886301219378	43.87769093651447	113.37654239337881	48.938044435744345	543.5517797688933	43.75177741595752	57.87706910522051	120.44630832064998	191.47		bta-mir-181a-2	bta-mir-181a-2 [Source:miRBase;Acc:MI0004757]	miRNA	11	95708973	95709082	1
ENSBTAG00000029843	0	121.74995265279618	71.13151268274872	386.0010293360782	4.780343228643817	28.20815529111861	129.49950838149596	288.5645972462693	36.71240420357028	89.26623157644164	9.750351987706756	71.40503130835988	54.84711367064308	94.48045199448234	40.781703696453626	29.43216856784011	43.75177741595752	24.804458187951646	109.49664392786362	86.03		bta-mir-107	bta-mir-107 [Source:miRBase;Acc:MI0005006]	miRNA	26	11256205	11256291	-1
ENSBTAG00000029844	2905.946558934014	3260.1931765915424	9583.79	2959.3412249099333	4283.19	1747.8608815570901	8753.207510971486	6719.432764448842	6286.999219861411	12011.26738211898	1142.7412529592318	7387.674393057235	2045.797339914987	3868.974509174052	2695.6706143355846	281.87	2990.7464990765247	1835.5299059084218	6066.114073603644	4569.81		bta-mir-125a	bta-mir-125a [Source:miRBase;Acc:MI0004752]	miRNA	18	57689557	57689642	1
ENSBTAG00000029845	141.753	81.16663510186413	327.2049583406441	0	267.69922080405377	63.729536028082784	402.8873594090985	41.223513892324185	82.60290945803312	59.5108	19.50070397541351	27.46347358013842	71.30124777183602	80.3084	12.234511108936086	296.2083631506986	6.25025	49.60891637590329	65.69798635671818	110.33		bta-mir-411a	bta-mir-411a [Source:miRBase;Acc:MI0009826]	miRNA	21	65913735	65913816	1
ENSBTAG00000029846	6378.91	4667.081518357187	3205.6601715692086	4117.344312918168	626.225	3823.772161684967	4230.317273795535	5853.738972710034	6195.218209352484	5742.794231417745	4762.071910795979	7893.002306931781	5034.965034965036	5361.765650686873	7132.719976509738	4512.177842746565	6059.621172110117	1190.613993021679	6109.91	4889.36		bta-mir-27b	bta-mir-27b [Source:miRBase;Acc:MI0004760]	miRNA	8	81617234	81617337	1
ENSBTAG00000029847	354.38372669926997	121.74995265279618	0	0	0	5.223732461318261	9.592556176407108	247.34108335394512	18.35620210178514	29.75541052548055	7.800281590165405	49.434252444249154	27.42355683532154	103.92849719393058	24.469022217872173	14.150081042230823	6.25025	8.268152729317215	10.949664392786362	54.69		MIR18A	microRNA 18a [Source:HGNC Symbol;Acc:HGNC:31548]	miRNA	12	65689554	65689642	1
ENSBTAG00000029848	212.63	121.74995265279618	165.97352959308034	386.0010293360782	4.780343228643817	7.313225445845566	292.5729633804168	288.5645972462693	91.781	277.7171649044851	13.650492782789458	115.34658903658135	71.30124777183602	113.37654239337881	8.156340739290725	26.602152359393948	18.750761749696082	49.60891637590329	32.84899317835909	120.99		bta-mir-365-1	bta-mir-365-1 [Source:miRBase;Acc:MI0005465]	miRNA	25	13253584	13253670	1
ENSBTAG00000029849	0	0	9.484201691033162	0	4.780343228643817	1.0447464922636522	4.796278088203554	0	0	0	3.9001407950827023	0	0	0	0	9.056051867027726	0	0	0	1.74		bta-mir-181a-1	bta-mir-181a-1 [Source:miRBase;Acc:MI0010484]	miRNA	16	77762836	77762945	-1
ENSBTAG00000029850	7016.797788645546	10538.134790725358	4443.348492249036	11451.363870303654	4278.407189636217	5068.065233970977	12743.710880356843	9605.078736911535	9269.882061401495	9769.693122532779	5374.394015623964	8074.261232560695	8424.516659810779	7062.4137865875555	7956.510391178102	6156.983263095475	10291.043073624865	4555.752153853786	8584.536883944507	7929.73		MIR26B	microRNA 26b [Source:HGNC Symbol;Acc:HGNC:31612]	miRNA	2	106411182	106411289	1
ENSBTAG00000029851	0	0	1119.135799541913	128.66700977869274	4192.3610115206275	22.984422829800348	1405.3094798436414	535.9056806002144	64.2467	69.42929122612128	2983.607708238267	21.970778864110734	38.39297956945016	70.86033899586175	85.64157776255261	1994.2180882183973	6.25025	0	10.949664392786362	671.05		bta-mir-122	bta-mir-122 [Source:miRBase;Acc:MI0005063]	miRNA	24	57588139	57588232	1
ENSBTAG00000029852	3331.207030973138	2110.3325126484674	1038.5200851681311	1544.0041173443128	616.6642764950524	1068.7756615857163	1601.956881459987	3091.763541924314	1147.2626313615713	1705.9768701275514	1298.7468847625398	2114.687465670658	2407.7882901412313	2541.524158651575	1598.642784900982	2292.690464335853	2084.4596811745478	281.11719279678533	2157.0838853789132	1791.22		bta-mir-148b	bta-mir-148b [Source:miRBase;Acc:MI0005030]	miRNA	5	25734105	25734194	-1
ENSBTAG00000029853	1842.795378836204	1231.0272990449391	5244.763535141338	772.0020586721564	2036.426215402266	5313.5806596529355	2892.155687186743	2349.7402918624784	1459.3180670919187	3709.5078455099083	5920.413726935542	3207.733714160167	1612.5051419169067	2026.6056952816464	1708.7533848814069	7755.376417625869	2262.5919177966603	653.184	2255.6308649139905	2855.48		bta-let-7d	bta-let-7d [Source:miRBase;Acc:MI0005026]	miRNA	8	85452957	85453043	1
ENSBTAG00000029854	0	27.055545033954708	80.61571437378187	0	0	66.86377550487374	38.37022470562843	0	9.1781	0	23.400844770496214	21.970778864110734	10.969422734128617	33.06815819806882	4.078170369645362	6.792038900270795	18.750761749696082	16.53630545863443	0	18.82		bta-mir-205	bta-mir-205 [Source:miRBase;Acc:MI0004759]	miRNA	16	73900707	73900775	-1
ENSBTAG00000029856	567.014	784.6108059846865	2323.6294143031246	257.3340195573855	1281.131985276543	1966.2128984401936	1194.273243962685	371.0116250309177	835.2071956312238	1755.5692210033524	1355.298926291239	878.8311545644294	488.13931166872345	363.75	252.84656291801247	236.7780227733291	2012.581761134046	677.9885238040116	131.39597271343635	933.35		MIR34B	microRNA 34b [Source:HGNC Symbol;Acc:HGNC:31636]	miRNA	15	21816723	21816828	1
ENSBTAG00000029857	212.63	1149.860663943075	1925.2929432797318	128.66700977869274	1070.796883216215	64.77428252034643	3309.431880860452	618.3527083848628	1064.6597219035382	773.6406736624942	89.70323828690215	115.34658903658135	109.69422734128617	80.3084	44.85987406609899	1929.6937186658247	50.00203133252288	132.29044366907544	43.79865757114545	679.67		bta-mir-145	bta-mir-145 [Source:miRBase;Acc:MI0004756]	miRNA	7	60813550	60813637	1
ENSBTAG00000029859	70.8767	608.75	3077.623448740261	128.66700977869274	870.0224676131747	146.26450891691132	1563.5866567543585	288.5645972462693	367.1240420357028	624.8636210350915	115.05415345493972	65.9123	257.7814342520225	420.4380113754464	61.172555544680435	398.2776144019902	212.50863316322224	388.60317827790914	317.5402673908045	525.45		bta-mir-139	bta-mir-139 [Source:miRBase;Acc:MI0005009]	miRNA	15	52174693	52174760	-1
ENSBTAG00000029860	1417.5349067970799	1095.7495738751657	128.0367228289477	772.0020586721564	66.92480520101344	289.39477835703167	340.53574426245234	1442.8229862313465	201.91822311963654	724.0483227866933	308.1111228115335	527.2986927386576	400.38392979569454	817.2559097522723	542.3966591628332	325.2631962240792	281.2614262454412	595.3069965108396	208.04362346294087	551.8				miRNA	12	65689857	65689955	1
ENSBTAG00000029861	44723.22630944787	56343.17253321068	41607.19281856248	41044.77611940299	8853.195659448349	27320.120772694507	58068.53881388043	52106.52155989777	72479.46399889863	68020.86846124854	32878.18690254718	103559.26617598595	81393.11668723435	78574.66790121124	89258.91488042804	30917.73840952712	90094.28508033139	51072.37940899244	80337.68764987354	58350.2		MIRLET7G	microRNA let-7g [Source:HGNC Symbol;Acc:HGNC:31485]	miRNA	22	48636391	48636497	1
ENSBTAG00000029862	141.753	338.19431292443386	2399.5030278313898	128.66700977869274	133.84961040202688	197.45708703783026	757.8119379361615	164.89405556929674	679.1794777660501	654.619	475.81717700008966	214.21509392507966	180.99547511312218	377.92180797792935	40.781703696453626	358.65738748374395	218.7588870797876	405.1394837365435	448.9362401042408	437.74		bta-mir-204	bta-mir-204 [Source:miRBase;Acc:MI0005462]	miRNA	8	46962508	46962613	-1
ENSBTAG00000029864	141.753	108.22218013581883	275.0418490399617	0	52.58377551508199	250.73915814327654	100.72183985227463	206.11756946162092	266.16493047588455	297.55410525480545	427.0654170615559	170.2735361968582	38.39297956945016	108.65251979365469	146.81413330723305	27.54549109554267	187.50761749696082	181.89936004497872	470.83556888981354	181.99				miRNA	X	22089348	22089441	-1
ENSBTAG00000029865	1630.165142816642	1203.9717540109846	753.9940344371364	1672.6711271230056	1075.5772264448588	1038.4780133100703	844.1449435238255	2308.516777970154	541.5079620026617	1011.6839578663386	1031.5872402993748	565.7475557508515	718.4971890854245	1058.1810623382023	558.7093406414147	810.5166420989815	681.2776769056243	496.0891637590329	547.4832196393181	976.25				miRNA	14	3002368	3002461	1
ENSBTAG00000029868	141.753	0	42.67890760964923	0	23.901716143219083	9.40272	28.777668529221323	0	0	0	9.750351987706756	5.4926947160276836	0	0	0	75.46709889189772	0	0	0	17.75		bta-mir-497	bta-mir-497 [Source:miRBase;Acc:MI0005467]	miRNA	19	26807816	26807927	-1
ENSBTAG00000029869	31185.76794953576	32913.070533805905	36376.65558595769	18399.382398353064	44605.38266647546	42769.8	69689.92062159763	35782.010058537395	59997.24656968473	51288.40927575331	39732.68434990503	45506.97572228936	26101.741395859044	32680.788344891444	42119.343577697306	50509.374617358226	49180.12294249454	21579.878623517932	46218.53340195123	40875.6		bta-mir-26a-2	bta-mir-26a-2 [Source:miRBase;Acc:MI0004731]	miRNA	5	55652073	55652156	1
ENSBTAG00000029870	850.521	1109.277346392143	2096.008573718329	772.0020586721564	1969.5014102012526	981.0169562355694	1851.3633420465717	906.9173056311321	1119.7283282088936	1388.5858245224256	1158.3418161395625	1373.1736790069208	2166.4609899904017	1625.0637743050963	1349.874392352615	1997.8027754157624	1021.9165153584364	917.7649529542109	1073.0671104930634	1354.13		bta-mir-98	bta-mir-98 [Source:miRBase;Acc:MI0005025]	miRNA	X	90985646	90985764	-1
ENSBTAG00000029871	779.6441987383939	716.9719433997998	464.72588286062495	643.3350488934637	1018.213107701133	2608.7319911823397	508.4054773495767	618.3527083848628	614.9327704098022	476.0865684076888	2324.4839138692905	587.7183346149621	564.9252708076237	1010.940836340961	795.2432220808456	959.1868269160201	1284.4271798541815	603.5751492401567	383.23825374752266	892.8		MIR30E	microRNA 30e [Source:HGNC Symbol;Acc:HGNC:31629]	miRNA	3	105460870	105460975	-1
ENSBTAG00000029880	1559.2883974767878	1203.9717540109846	3788.938575567748	1415.3371075656203	850.9010946985994	1526.3746251971959	4494.11	865.6937917388079	2432.196778486531	2350.6774315129633	1601.0077963814492	1631.330330660222	1250.5141916906623	1634.5118195045445	970.6045479755962	1590.2804413995148	1018.7913884001538	950.8375638714798	2003.7885838799043	1744.17		MIRLET7E	microRNA let-7e [Source:HGNC Symbol;Acc:HGNC:31482]	miRNA	18	57689045	57689153	1
ENSBTAG00000029881	8221.702459423064	6899.163983658451	39629.73676598207	5532.681420483788	9842.73	30884.795804298086	17444.063406796326	9893.643334157805	9425.909779266669	17625.121501259644	31690.594030444496	21624.73909700099	16327.985739750447	15948.30029666862	12732.047894032821	18889.22618489477	11744.227109226313	4787.260430274668	15460.926122614343	16031.8		bta-let-7a-2	bta-let-7a-2 [Source:miRBase;Acc:MI0005451]	miRNA	15	32812702	32812774	-1
ENSBTAG00000029884	708.7674533985399	1231.0272990449391	1839.9351280604335	900.6690684508492	1510.5884602514461	2702.759175486068	1520.4201539605265	1277.9289306620497	1147.2626313615713	1150.5425403185811	2256.231449955343	1252.3343952543119	1299.8765939942411	1251.865988926891	1423.2814590062314	3150.3740432422705	1693.8188113892127	2397.7642915019924	930.7214733868408	1560.32		MIR29A	microRNA 29a [Source:HGNC Symbol;Acc:HGNC:31616]	miRNA	4	94636455	94636537	-1
ENSBTAG00000029885	70.8767	189.38881523768296	128.0367228289477	386.0010293360782	157.75132654524597	197.45708703783026	105.51811794047819	206.11756946162092	137.67151576338856	99.18470175160182	193.05696935659375	137.3173679006921	202.9343205813794	245.6491751856541	228.3775407001403	37.35621395148937	331.2634575779641	140.55859639839267	186.14429467736815	177.93		bta-mir-450a-2	bta-mir-450a-2 [Source:miRBase;Acc:MI0005048]	miRNA	X	18236527	18236618	-1
ENSBTAG00000029886	0	108.22218013581883	147.00512621101402	0	28.682059371862902	12.536957907163828	148.68462073431016	0	91.781	39.67388070064073	5.850211192624053	0	10.969422734128617	4.724022599724117	0	87.16449922014186	0	0	43.79865757114545	38.37		bta-mir-214	bta-mir-214 [Source:miRBase;Acc:MI0005040]	miRNA	16	39619547	39619658	-1
ENSBTAG00000029889	0	67.63886258488677	56.90521014619897	0	52.58377551508199	87.75870535014678	100.72183985227463	0	55.068606305355416	39.67388070064073	93.60337908198485	71.40503130835988	43.87769093651447	23.620112998620584	110.11059998042478	96.03188333993985	96.87893570676309	181.89936004497872	54.74832196393181	64.87		bta-mir-452	bta-mir-452 [Source:miRBase;Acc:MI0009838]	miRNA	X	34447971	34448055	-1
ENSBTAG00000029890	1488.411652136934	2299.72	5496.094879953717	514.668	2743.917013241551	1035.3437738332793	5021.703158349121	906.9173056311321	1183.9750355651415	1110.8686596179405	468.01689540992425	274.6347358013842	921.4315096668039	1195.1777177302017	81.56340739290725	9767.895277325551	56.252285249088246	669.7203710746944	591.2818772104636	1885.66		bta-mir-3604-1	bta-mir-3604-1 [Source:miRBase;Acc:MI0015950]	miRNA	7	15283405	15283487	-1
ENSBTAG00000029891	212.63	40.583317550932065	0	128.66700977869274	0	0	4.796278088203554	247.34108335394512	27.534303152677708	198.36940350320364	1.9500703975413511	93.37581017247062	16.454134101192928	80.3084	16.31268147858145	0.1886677472297443	0	0	10.949664392786362	56.81		bta-mir-130b	bta-mir-130b [Source:miRBase;Acc:MI0009731]	miRNA	17	72108892	72108973	-1
ENSBTAG00000029892	15309.376993408463	19331.186926760638	20115.991786681338	11065.362840967577	12902.146374109661	16828.77649738291	25122.904626010215	10388.325500865694	28718.27818824285	27930.412013251072	19407.100596331526	19499.066241898276	9724.39	13028.854330039116	13172.49029395452	2007.9908337661686	19332.03536393666	24754.849271575742	22194.969724177954	17412.3		bta-mir-10a	bta-mir-10a [Source:miRBase;Acc:MI0005007]	miRNA	19	37912298	37912412	1
ENSBTAG00000029893	3969.097739031824	3016.69	1133.3621020784628	4117.344312918168	917.8258998996129	2447.841031373737	1304.5876399913666	6183.527083848628	2661.649304758845	3907.877249013112	2804.2012316644627	4427.111941118313	1771.5617715617716	5385.385763685494	2483.6057551140257	396.20226918246306	2131.3365855487878	2207.5967787276963	2332.278515663495	2821		bta-mir-9-2	bta-mir-9-2 [Source:miRBase;Acc:MI0009913]	miRNA	7	88196006	88196092	-1
ENSBTAG00000029895	0	0	37.93680676413265	0	52.58377551508199	5.223732461318261	81.53672749946041	41.223513892324185	27.534303152677708	39.67388070064073	13.650492782789458	5.4926947160276836	0	4.724022599724117	0	212.25121563346235	3.12513	0	0	27.63		MIR218-2	microRNA 218-2 [Source:HGNC Symbol;Acc:HGNC:31596]	miRNA	20	554545	554654	-1
ENSBTAG00000029896	0	0	218.13663889376272	0	100.38720780152016	28.20815529111861	215.83251396915992	0	55.068606305355416	99.18470175160182	44.851619143451074	5.4926947160276836	5.484711367064309	9.448045199448234	4.078170369645362	79.80645707818184	12.50050783313072	24.804458187951646	43.79865757114545	49.85		bta-mir-181b-2	bta-mir-181b-2 [Source:miRBase;Acc:MI0005013]	miRNA	11	95710188	95710276	1
ENSBTAG00000029897	95541.85271812319	75079.13746922431	65232.33923092609	63818.8	33275.96921458961	64146.38987849598	71195.95194129355	63937.67004699481	86990.04176035977	64291.5	82571.83084309343	64281.00626167198	86543.26066090772	93247.48209595434	83822.71377769078	37088.871753664826	65187.023222818425	198741.5871545979	92886	78309.4		MIR21	microRNA 21 [Source:HGNC Symbol;Acc:HGNC:31586]	miRNA	19	10803462	10803553	1
ENSBTAG00000029901	283.507	973.9996212223695	1408.4039511184246	1029.336078229542	1596.6346383670348	484.76237241033465	1846.5670639583682	865.6937917388079	1110.550227158001	952.1731368153776	581.1209784673226	939.2507964407339	1201.1517893870837	911.7363617467546	840.1030961469446	305.07574727049655	1218.7995137302453	578.771	1182.5637544209271	963.69		bta-mir-23a	bta-mir-23a [Source:miRBase;Acc:MI0005042]	miRNA	7	11838702	11838776	1
ENSBTAG00000029902	0	392.30540299234326	602.2468073806058	128.66700977869274	740.9532004397917	199.54658002235757	868.1263339648433	329.7881111385935	174.38391996695884	416.5757473567277	253.50915168037565	32.9562	93.24009324009324	37.79218079779294	44.85987406609899	1183.7014461194158	128.1302052895899	66.14522183453772	142.3456371062227	307.12		MIR455	microRNA 455 [Source:HGNC Symbol;Acc:HGNC:32344]	miRNA	8	103437381	103437493	1
ENSBTAG00000029904	1630.165142816642	1190.4439814940072	5254.247736832372	2187.3391662377767	535.3984416081075	2813.5023036660155	1597.1606033717835	1484.0465001236707	3111.3762562525812	4641.844041974965	2359.5851810250347	3092.387125123586	2177.4304127245305	2314.7710738648175	1998.3034811262276	230.3633193675178	1253.1759102713547	1504.8037967357332	4018.526832152595	2283.94		bta-mir-222	bta-mir-222 [Source:miRBase;Acc:MI0004744]	miRNA	X	98125920	98126030	1
ENSBTAG00000029906	0	67.63886258488677	52.16310930068239	0	71.70514842965726	3.134239476790957	95.92556176407108	82.44702778464837	100.95911155981827	49.59235087580091	9.750351987706756	0	0	0	4.078170369645362	176.2156759125812	0	16.53630545863443	10.949664392786362	39.01		bta-mir-133a-2	bta-mir-133a-2 [Source:miRBase;Acc:MI0009732]	miRNA	24	34456691	34456777	1
ENSBTAG00000029909	6520.660571266568	5154.081328968372	668.636	11065.362840967577	119.50858071609542	187.00962211519376	729.0342694069402	10800.560639788937	862.7414987839015	2836.6824700958123	409.51478348368374	2828.737778754257	4952.694364459071	7454.507662364657	1190.8257479364459	358.84605523097366	284.3865532037239	727.5974401799149	996.419	3060.41		MIR7-1	microRNA 7-1 [Source:HGNC Symbol;Acc:HGNC:31638]	miRNA	8	77219239	77219385	-1
ENSBTAG00000029912	1063.1511800978099	1352.7772516977354	16692.194976218365	1544.0041173443128	20211.29117070606	3685.865624706165	13391.208422264323	4328.468958694039	3735.487127713276	6972.684533137608	6004.27	637.1525870592113	910.4620869326752	1048.7330171387541	232.45571106978565	32706.119985517864	221.8840140380703	504.35731648835014	1138.7650968497817	6125.33		MIRLET7C	microRNA let-7c [Source:HGNC Symbol;Acc:HGNC:31480]	miRNA	1	20434603	20434710	-1
ENSBTAG00000029913	212.63	243.49990530559236	189.68403382066325	386.0010293360782	81.26583488694489	177.60690368482088	129.49950838149596	371.0116250309177	156.02771786517368	238.0432842038444	212.55767333200728	153.79545204877513	115.17893870835049	321.234	179.43949626439596	157.34890118960675	243.75990274604905	140.55859639839267	197.0939590701545	205.59		bta-mir-425	bta-mir-425 [Source:miRBase;Acc:MI0005047]	miRNA	22	50971462	50971548	1
ENSBTAG00000029914	283.507	121.74995265279618	123.2946219834311	0	9.560686457287634	6.268478953581914	230.22134823377058	412.23513892324183	137.67151576338856	178.53246315288328	9.750351987706756	65.9123	27.42355683532154	85.0324	8.156340739290725	19.24411021743392	9.375380874848041	41.340763646586076	21.899328785572724	94.27		bta-mir-365-2	bta-mir-365-2 [Source:miRBase;Acc:MI0009812]	miRNA	19	18461502	18461612	-1
ENSBTAG00000029915	3118.5767949535757	1501.5827493844863	1398.9197494273915	1415.3371075656203	286.821	763.7096858447297	676.2752104367011	948.1408195234562	2331.237666926713	2846.6009402709724	1099.839704213322	2125.6728551027136	1996.4349376114083	2276.9788930670243	2214.446510717432	42.82757862115196	1171.922609356005	2265.473847832917	4390.815421507331	1730.08		MIR129-1	microRNA 129-1 [Source:HGNC Symbol;Acc:HGNC:31512]	miRNA	4	92407937	92408020	1
ENSBTAG00000029916	425.26	351.7220854414112	56.90521014619897	257.3340195573855	43.02308905779435	54.32681759770992	230.22134823377058	247.34108335394512	82.60290945803312	198.36940350320364	46.80168954099243	98.86850488849831	318.1132592897299	155.89274579089587	167.20498515545987	532.9863859240277	156.256	446.4802473831296	142.3456371062227	211.16		bta-mir-16b	bta-mir-16b [Source:miRBase;Acc:MI0004739]	miRNA	1	107073622	107073714	-1
ENSBTAG00000029917	70.8767	40.583317550932065	14.226302536549742	0	9.560686457287634	41.78985969054609	43.16650279383198	0	27.534303152677708	0	31.20112636066162	10.985389432055367	10.969422734128617	9.448045199448234	24.469022217872173	17.92343598682571	31.2513	140.55859639839267	76.64765074950454	31.64		bta-mir-135a-2	bta-mir-135a-2 [Source:miRBase;Acc:MI0009736]	miRNA	5	61775955	61776054	1
ENSBTAG00000029918	2693.316322914452	2407.943508021969	3660.9018527388007	2316.0061760164695	1094.6985993594342	1455.3318637232676	4350.224226000623	2308.516777970154	4102.611169748979	6655.293487532483	1277.296110389585	3927.2767219597936	1886.7407102701222	1922.6771980877156	1606.7991256402727	223.75994821447674	1300.052814645595	1215.4184512096306	5233.939579751881	2612.57		MIR99B	microRNA 99b [Source:HGNC Symbol;Acc:HGNC:31651]	miRNA	18	57688886	57688965	1
ENSBTAG00000029920	4181.727975051386	2759.67	2887.9394149195978	5404.0144107050955	2065.108274774129	2980.66	3031.247751744646	9234.067111880617	2450.552980588316	4641.844041974965	2098.2757477544938	3685.5981544545757	1897.7101330042508	3339.8839780049507	1517.079377508075	1829.5111448868306	1546.9378443499268	479.5528583003985	1828.5939535953225	3045.26		MIR25	microRNA 25 [Source:HGNC Symbol;Acc:HGNC:31609]	miRNA	25	36355959	36356057	1
ENSBTAG00000029921	1630.165142816642	730.4997159167771	1071.7147910867473	1801.3381369016984	47.803432286438166	32.387141260173216	412.47991558550564	1113.034875092753	477.26125464641365	902.5807859395766	54.60197113115783	214.21509392507966	191.9648978472508	500.7463955707564	240.61205180907638	41.3182	156.256	264.5808873381509	383.23825374752266	540.36		MIR197	microRNA 197 [Source:HGNC Symbol;Acc:HGNC:31569]	miRNA	3	33850268	33850375	-1
ENSBTAG00000029922	3685.590757672408	3219.6098590406104	1180.7831105336286	6047.349459598559	855.6814379272432	2530.376004262566	1074.3662917575962	5977.409514387007	2478.087283740994	4205.431354267917	2934.8559482997334	4520.487751290783	1919.648978472508	5512.934373878044	2369.4169847639555	397.14560791861174	2315.719076087466	2645.808873381509	2956.4093860523176	2990.9		bta-mir-9-1	bta-mir-9-1 [Source:miRBase;Acc:MI0009912]	miRNA	21	20839127	20839216	1
ENSBTAG00000029924	141.753	40.583317550932065	109.06831944688136	257.3340195573855	4.780343228643817	16.715943876218436	95.92556176407108	82.44702778464837	27.534303152677708	59.5108	31.20112636066162	43.94155772822147	27.42355683532154	33.06815819806882	44.85987406609899	14.9048	53.12715829080556	57.87706910522051	43.79865757114545	62.41		bta-mir-34a	bta-mir-34a [Source:miRBase;Acc:MI0005464]	miRNA	16	44308925	44309031	1
ENSBTAG00000029925	637.891	635.8053082979357	1029.035883477098	128.66700977869274	1147.282374874516	498.3440768097621	1486.8462073431017	412.23513892324183	761.7823872240833	942.2546666402174	409.51478348368374	318.57629352960566	444.262	292.88940118289526	338.4881406805651	510.5349240036881	312.513	264.5808873381509	328.48993178359086	573.68		bta-mir-125b-1	bta-mir-125b-1 [Source:miRBase;Acc:MI0004753]	miRNA	15	32763901	32763988	-1
ENSBTAG00000029926	0	351.7220854414112	161.23142874756374	128.66700977869274	334.6240260050672	65.81902901261009	1055.181179404782	123.67054167697256	679.1794777660501	535.5973894586499	306.16105241399214	21.970778864110734	65.81653640477171	14.172067799172352	44.85987406609899	1023.5225287213628	31.2513	190.16751277429594	65.69798635671818	273.65		MIR1-2	microRNA 1-2 [Source:HGNC Symbol;Acc:HGNC:31500]	miRNA	24	34453354	34453464	1
ENSBTAG00000029927	14033.595577291091	15638.105029625822	58323.09829900843	9521.358723623263	36564.845355896556	4971.948556682721	82174.63248519148	17767.334487591725	34014.042494607864	36281.76390073595	13328.731167195136	2784.7962210260357	3844.78	10723.531301373747	970.6045479755962	14678.539402221337	712.5289464884511	7821.672481934085	7566.218095415376	19564.3		bta-mir-10b	bta-mir-10b [Source:miRBase;Acc:MI0005052]	miRNA	2	20762743	20762841	-1
ENSBTAG00000029929	70.8767	148.8054976867509	18.968403382066324	386.0010293360782	9.560686457287634	6.268478953581914	38.37022470562843	206.11756946162092	55.068606305355416	128.94011227708236	3.9001407950827023	82.39042074041525	65.81653640477171	155.89274579089587	24.469022217872173	47.16693680743607	18.750761749696082	16.53630545863443	10.949664392786362	78.68		bta-mir-15b	bta-mir-15b [Source:miRBase;Acc:MI0005012]	miRNA	1	107073765	107073862	-1
ENSBTAG00000029931	637.891	2353.8324179540596	5178.374123304106	1029.336078229542	2758.2580429274826	987.2854351891514	5251.924506582892	1236.7054167697256	1367.5370565829928	1289.4011227708238	479.7173177951724	164.7808414808305	1014.6716029068971	1143.2134691332365	81.56340739290725	9866.191173632249	62.5025	735.8655929092322	667.93	1910.89		bta-mir-199a-1	bta-mir-199a-1 [Source:miRBase;Acc:MI0004758]	miRNA	16	39625338	39625447	-1
ENSBTAG00000029932	779.6441987383939	689.916	303.4944541130612	257.3340195573855	764.8549165830107	956.9877869135055	441.25758411472697	329.7881111385935	312.05543573034737	208.28787367836384	760.5274550411269	219.70778864110736	422.32277526395177	392.09387577710174	623.9600665557405	931.0753325787881	496.8951863669461	454.74840011244686	229.9429522485136	503.94		MIR101-2	microRNA 101-2 [Source:HGNC Symbol;Acc:HGNC:31489]	miRNA	8	39689023	39689113	-1
ENSBTAG00000029933	70.8767	40.583317550932065	14.226302536549742	257.3340195573855	14.341029685931451	41.78985969054609	28.777668529221323	206.11756946162092	36.71240420357028	49.59235087580091	46.80168954099243	43.94155772822147	10.969422734128617	61.41229379641352	48.938044435744345	9.433387361487215	15.6256	16.53630545863443	43.79865757114545	55.67		bta-mir-330	bta-mir-330 [Source:miRBase;Acc:MI0009803]	miRNA	18	53226503	53226596	-1
ENSBTAG00000029935	11623.786235736055	21482.102756960037	42029.23979381346	10808.028821410191	7318.705483053684	15593.886143527274	31123.04851435286	13397.64201500536	21605.24987380111	22019.003788855603	19481.2	30742.612325606944	38935.96599478953	29912.51110145311	29913.379661348732	15437.361081579369	24263.48570410673	22580.325103765314	18198.342220810933	22445.6		MIRLET7F1	microRNA let-7f-1 [Source:HGNC Symbol;Acc:HGNC:31483]	miRNA	8	85450736	85450845	1
ENSBTAG00000029937	28208.94464526189	32236.681907957034	37860.93315060438	22774.060730828616	44791.81605239256	43214.89390599371	69829.01268615555	35246.104377937176	59896.28745812491	50356.073079288246	40110.99800702805	45353.180270240584	26518.579459755932	33172.08669526275	41568.79057779518	50454.28363516714	50011.40671339773	21265.688819803876	47751.48641694133	41085.3		bta-mir-26a-1	bta-mir-26c [Source:miRBase;Acc:MI0015949]	miRNA	22	11420440	11420529	1
ENSBTAG00000029939	1417.5349067970799	419.361	497.921	643.3350488934637	282.0402504899852	550.5814014229447	235.01762632197415	1030.5878473081045	945.3444082419347	1696.0583999523913	781.9782294140819	1554.4326046358344	959.824	1374.6905765197182	1264.2328145900624	39.05422367655707	462.5187898258367	719.3292874505977	1959.9899263087589	885.99		MIR129-2	microRNA 129-2 [Source:HGNC Symbol;Acc:HGNC:31513]	miRNA	15	73674087	73674194	1
ENSBTAG00000029940	567.014	175.8610427207056	270.2997481944451	0	348.96505569099867	458.64371010374333	278.1841291158061	247.34108335394512	165.20581891606625	109.103	711.7756951025932	230.6931780731627	148.08720691073634	226.75308478675763	256.92473328765783	397.9002789075307	468.769	272.8490400674681	131.39597271343635	287.67		bta-mir-192	bta-mir-192 [Source:miRBase;Acc:MI0005035]	miRNA	29	43114348	43114453	-1
ENSBTAG00000029945	101353.74583599121	162820.27001433942	58270.93518970774	93926.9	194325.7325875998	135315.56567798823	62318.041200028776	88218.31972957376	53838.74076453582	43512.32865842772	115414.91647848487	67312.97374491926	176931.30399012752	120103.55057538596	112569.73671332093	326084.46692777023	159803.36701178484	71263.20837398508	57014.90249323859	115810		MIR148A	microRNA 148a [Source:HGNC Symbol;Acc:HGNC:31535]	miRNA	4	69949466	69949550	1
ENSBTAG00000029948	0	40.583317550932065	14.226302536549742	0	14.341029685931451	21.939676337536696	14.388834264610662	82.44702778464837	27.534303152677708	9.918470175160182	48.75175993853378	10.985389432055367	5.484711367064309	33.06815819806882	28.547192587517536	15.470755272839034	28.126142624544123	33.07261091726886	21.899328785572724	23.73				miRNA	12	65689990	65690088	1
ENSBTAG00000029949	70.8767	351.7220854414112	37.93680676413265	0	129.06926717338305	553.7156408997357	62.351615146646196	82.44702778464837	532.3298609517691	79.34776140128146	507.0183033607513	225.20048335713503	515.563	439.3341017743429	289.55009624482074	83.57981202277672	468.769	727.5974401799149	427.0369113186681	293.87		bta-mir-499	bta-mir-499 [Source:miRBase;Acc:MI0004750]	miRNA	13	64292583	64292680	1
ENSBTAG00000029950	283.507	216.44436027163766	142.26302536549744	643.3350488934637	138.62995363067068	79.40073341203757	187.0548454399386	783.2467639541595	156.02771786517368	486.00503858284895	70.20253431148865	247.17126222124577	131.63307280954342	316.50951418151584	97.87608887148869	11.508732581014403	134.38045920615525	41.340763646586076	109.49664392786362	225.05		bta-mir-505	bta-mir-505 [Source:miRBase;Acc:MI0009856]	miRNA	X	23321233	23321322	-1
ENSBTAG00000029951	1275.781416117372	1515.1105219014637	109.06831944688136	1158.0030880082347	95.60686457287633	282.0815529111861	330.9431880860452	1896.2816390469125	91.781	714.1298526115331	253.50915168037565	604.1964187630452	630.7418072123955	1072.3531301373746	522.0058073146064	337.52659979401255	306.26244191170264	124.02229093975822	197.0939590701545	606.13		bta-mir-17	bta-mir-17 [Source:miRBase;Acc:MI0005031]	miRNA	12	65689417	65689500	1
ENSBTAG00000029953	0	0	28.452605073099484	0	4.780343228643817	0	67.14789323484976	41.223513892324185	0	0	0	0	0	0	0	160.5562528925124	0	0	0	15.9		bta-mir-144	bta-mir-144 [Source:miRBase;Acc:MI0009744]	miRNA	19	20238687	20238770	-1
ENSBTAG00000029954	637.891	595.2219907470036	697.0888242909374	257.3340195573855	587.9822171231895	844.155	426.8687498501163	453.45865281556604	523.1517599008765	486.00503858284895	828.7799189550742	681.0941447874328	532.017	642.467	562.788	444.5012124732776	418.76701240987916	463.01655284176405	875.9731514229089	576.77		MIR3074	microRNA 3074 [Source:HGNC Symbol;Acc:HGNC:38268]	miRNA	8	81617785	81617869	-1
ENSBTAG00000029955	0	40.583317550932065	80.61571437378187	0	0	6.268478953581914	33.57394661742488	0	27.534303152677708	39.67388070064073	9.750351987706756	43.94155772822147	32.908268202385855	37.79218079779294	4.078170369645362	1.1320064833784658	12.50050783313072	33.07261091726886	32.84899317835909	22.96		bta-mir-193a	bta-mir-193a [Source:miRBase;Acc:MI0005014]	miRNA	19	18474461	18474541	-1
ENSBTAG00000029956	70.8767	13.527772516977354	28.452605073099484	128.66700977869274	4.780343228643817	5.223732461318261	33.57394661742488	0	9.1781	9.918470175160182	3.9001407950827023	10.985389432055367	5.484711367064309	4.724022599724117	32.6254	4.150690439054375	3.12513	57.87706910522051	76.64765074950454	26.51		MIR491	microRNA 491 [Source:HGNC Symbol;Acc:HGNC:32076]	miRNA	8	23698518	23698618	-1
ENSBTAG00000029957	3472.9605216528457	4369.470522983685	6141.020594943972	6047.349459598559	6104.498302978154	7162.78	7251.972469363774	11707.477945420069	6654.1232618971135	10830.96943127492	7291.313216407112	13808.634516093596	3587.001234060058	9896.827346422026	5607.484258262373	2194.5832357763857	7756.565110457612	2116.647098705207	5869.02	6730.04		MIR191	microRNA 191 [Source:HGNC Symbol;Acc:HGNC:31561]	miRNA	22	50970980	50971083	1
ENSBTAG00000029959	30335.24700545751	30653.932523470685	17133.210354851406	22902.727740607308	32262.53645011712	27540.562282562136	18326.57857502578	28526.671613488335	38658.161626359506	35061.792069191244	32850.9	45842.03009996704	29540.655423008368	44117.64705882353	40002.77315585136	3064.5302182527366	36242.09733520424	25614.737155424733	40820.34885630756	30499.8		bta-mir-200c	bta-mir-200c [Source:miRBase;Acc:MI0005038]	miRNA	5	103499257	103499321	-1
ENSBTAG00000029960	0	13.527772516977354	71.13151268274872	0	62.14446197236962	8.357971938109218	23.98139044101777	0	45.89050525446285	39.67388070064073	1.9500703975413511	0	21.938845468257234	47.24022599724117	0	52.07229823540943	0	0	0	20.42		bta-mir-383	bta-mir-383 [Source:miRBase;Acc:MI0009823]	miRNA	27	22249018	22249090	1
ENSBTAG00000029961	70.8767	67.63886258488677	1801.9983212963007	128.66700977869274	267.69922080405377	40.74511319828244	858.5337777884362	412.23513892324183	211.0963241705291	277.7171649044851	19.50070397541351	65.9123	10.969422734128617	85.0324	16.31268147858145	126.03005514946919	9.375380874848041	24.804458187951646	54.74832196393181	239.47		MIR409	microRNA 409 [Source:HGNC Symbol;Acc:HGNC:32055]	miRNA	21	65953885	65953998	1
ENSBTAG00000029965	0	54.111090067909416	4.742100845516581	0	43.02308905779435	5.223732461318261	14.388834264610662	0	0	0	0	0	0	0	0	45.09159158790889	0	8.268152729317215	0	9.2		bta-mir-490	bta-mir-490 [Source:miRBase;Acc:MI0009845]	miRNA	4	100636672	100636798	1
ENSBTAG00000029967	1630.165142816642	1609.8049295203052	1678.7036993128697	2058.672156459084	382.42745829150533	2121.8801257874775	1448.4759826374732	2885.645972462693	1367.5370565829928	2975.5410525480547	2977.757497045643	1801.6038668570802	1014.6716029068971	1738.440316698475	1378.4215849401326	1249.7351576498263	1031.2918962332844	934.3012584128453	2025.687912665477	1700.57		bta-mir-103-1	bta-mir-103-1 [Source:miRBase;Acc:MI0004736]	miRNA	20	312539	312610	-1
ENSBTAG00000029968	6024.52	5005.275831281621	588.0205048440561	11065.362840967577	124.28892394473924	200.59132651462124	738.6268255833473	10635.66658421964	835.2071956312238	3154.073515700938	304.21098201645077	2499.1760957925962	4897.847250788428	7303.338939173485	1211.2165997846726	340.16794825522896	206.2583792466569	603.5751492401567	952.6208021724135	2983.69		bta-mir-7-3	bta-mir-7-3 [Source:miRBase;Acc:MI0005056]	miRNA	7	19372417	19372498	-1
ENSBTAG00000029969	70.8767	135.27772516977353	246.5892439668622	128.66700977869274	234.23681820354705	286.2605388802407	134.29578646969952	123.67054167697256	64.2467	128.94011227708236	294.46063002874405	153.79545204877513	126.1483614424791	136.9966553919994	163.1268147858145	133.57676503865898	140.6307131227206	90.94968002248936	317.5402673908045	163.7		bta-mir-181d	bta-mir-181d [Source:miRBase;Acc:MI0009754]	miRNA	7	11811275	11811387	-1
ENSBTAG00000029970	212.63	54.111090067909416	1161.8147071515623	257.3340195573855	678.809	47.01359215186435	422.07247176191277	82.44702778464837	183.5620210178514	257.8802245541647	74.10267510657134	0	60.3318	94.48045199448234	4.078170369645362	425.8231054975329	0	49.60891637590329	142.3456371062227	221.5		bta-mir-196b	bta-mir-196b [Source:miRBase;Acc:MI0009768]	miRNA	4	68873154	68873238	1
ENSBTAG00000029972	1559.2883974767878	1433.9438867995996	602.2468073806058	900.6690684508492	191.21372914575267	657.1455436338373	753.016	989.3643334157805	1330.8246523794226	733.9667929618535	1528.8551916724193	845.8749862682632	663.6500754147813	1157.3855369324087	1223.4511108936088	119.42668399642814	1862.5756671364775	2604.468109734923	1018.3187885291317	1061.88		bta-mir-30b	bta-mir-30b [Source:miRBase;Acc:MI0004761]	miRNA	14	7045567	7045654	1
ENSBTAG00000029974	1984.548869515912	4017.748437542274	7350.256310550701	900.6690684508492	3040.2982934174674	1135.64	7885.081177006642	1401.5994723390222	1404.2494607865633	1358.830413996945	592.8214008525707	313.08359881357796	1897.7101330042508	1738.440316698475	142.7359629375877	13044.488043464522	153.13122095585132	818.5471202024044	941.6711377796271	2637.98		bta-mir-199b	bta-mir-199b [Source:miRBase;Acc:MI0005036]	miRNA	11	98855737	98855836	-1
ENSBTAG00000029976	354.38372669926997	229.97213278861503	535.8573955433736	257.3340195573855	47.803432286438166	102.38515624183792	450.85014029113404	700.7997361695111	284.5211325776697	783.5591438376545	183.307	346.03976710974405	131.63307280954342	439.3341017743429	244.69022217872174	38.86555592932733	140.6307131227206	82.68152729317215	448.9362401042408	305.45		bta-mir-484	bta-mir-484 [Source:miRBase;Acc:MI0004749]	miRNA	25	14083795	14083857	1
ENSBTAG00000029977	212.63	94.69440761884148	37.93680676413265	128.66700977869274	62.14446197236962	99.25091676504697	33.57394661742488	82.44702778464837	45.89050525446285	89.26623157644164	93.60337908198485	65.9123	109.69422734128617	127.54861019255117	106.03242961077942	54.14764345493661	75.00304699878433	107.4859854811238	43.79865757114545	87.88		bta-mir-96	bta-mir-96 [Source:miRBase;Acc:MI0009911]	miRNA	4	93595920	93596022	-1
ENSBTAG00000029979	0	662.8608533318903	649.6678158357715	0	1893.0159185429516	89.8482	1170.2918535216672	82.44702778464837	624.1108714606947	446.33115788220823	189.15682856151105	87.88311545644294	120.6636500754148	61.41229379641352	4.078170369645362	3294.8935376202544	50.00203133252288	223.2401236915648	65.69798635671818	511.35		bta-mir-126	bta-mir-126 [Source:miRBase;Acc:MI0004754]	miRNA	11	104085473	104085545	1
ENSBTAG00000029980	0	40.583317550932065	18.968403382066324	128.66700977869274	9.560686457287634	20.894929845273044	19.185112352814215	41.223513892324185	0	19.836940350320365	42.90154874590972	27.46347358013842	27.42355683532154	23.620112998620584	28.547192587517536	34.526197743043205	40.62665045767484	24.804458187951646	0	28.89		bta-mir-29b-1	bta-mir-29b-1 [Source:miRBase;Acc:MI0010464]	miRNA	4	94636840	94636925	-1
ENSBTAG00000029981	7371.181515344816	6750.358485971699	38757.19021040702	5404.0144107050955	9422.056503656964	30839.87170513075	17539.988968560396	10553.219556434991	9334.128768757744	18230.148181944416	31932.402759739623	20652.53213226409	16306.04689428219	16524.63105383496	12434.34145704871	19069.592551246405	12137.99310596993	4547.484001124469	14891.543574189453	15931.5		MIRLET7A1	microRNA let-7a-1 [Source:HGNC Symbol;Acc:HGNC:31476]	miRNA	8	85450390	85450483	1
ENSBTAG00000029982	0	27.055545033954708	71.13151268274872	0	52.58377551508199	2.0894929845273045	33.57394661742488	0	0	9.918470175160182	0	0	0	14.172067799172352	12.234511108936086	196.02578937170432	6.25025	8.268152729317215	0	22.81		bta-mir-142	bta-mir-142 [Source:miRBase;Acc:MI0005011]	miRNA	19	9301432	9301518	-1
ENSBTAG00000029987	18144.446807002623	11106.301236438407	9564.817405406944	17112.712300566134	4909.41	22522.644880219814	13036.28384373726	21518.674251793225	21834.702400073424	23298.48644145127	17671.537942519724	20300.99967043832	10925.545043192104	16212.845562253171	14771.133078855502	2838.3175893242733	24732.254747849132	12923.122715922807	16128.85565057431	15766		bta-mir-30d	bta-mir-30d [Source:miRBase;Acc:MI0004747]	miRNA	14	7041138	7041207	1
ENSBTAG00000029988	70.8767	40.583317550932065	42.67890760964923	128.66700977869274	28.682059371862902	75.22174744298296	43.16650279383198	41.223513892324185	64.2467	69.42929122612128	42.90154874590972	21.970778864110734	32.908268202385855	18.89609039889647	24.469022217872173	60.37367911351818	43.75177741595752	33.07261091726886	43.79865757114545	48.79		MIR331	microRNA 331 [Source:HGNC Symbol;Acc:HGNC:31772]	miRNA	5	24946401	24946511	1
ENSBTAG00000029989	1913.6721241760579	1569.221611969373	2010.6507584990304	1286.6700977869275	554.5198145226827	696.846	4153.576824384278	2390.9638057548027	2423.0186774356384	2856.5194104461325	787.8284406067058	2098.2093815225753	1365.693130399013	1374.6905765197182	1345.7962219829697	69.4297	1531.3122095585134	959.106	3295.848982228695	1720.19		bta-mir-10174	bta-mir-10174 [Source:miRBase;Acc:MI0032930]	miRNA	8	81617017	81617103	1
ENSBTAG00000029990	0	202.9165877546603	630.6994124537052	257.3340195573855	296.38128017591663	331.1846380475778	292.5729633804168	288.5645972462693	330.4116378321325	386.8203368312471	312.0112636066162	230.6931780731627	197.4496092143151	448.78214697379116	159.04864441616914	54.71364669662585	381.26548891048697	74.41337456385494	339.4395961763772	274.46		MIR128-1	microRNA 128-1 [Source:HGNC Symbol;Acc:HGNC:31510]	miRNA	2	61675794	61675889	-1
ENSBTAG00000029991	3402.083776312992	2664.971185844539	2129.203279636945	3731.3432835820895	1367.1781633921316	7146.066007083381	2048.0107436629173	824.4702778464837	1688.7705933642328	1755.5692210033524	6205.124004976579	1367.680984290893	2555.8754970519676	1228.2458759282704	1847.4111774493492	1415.951442959231	12966.15174991484	3034.412051659418	569.3825484248908	3049.89		MIR34C	microRNA 34c [Source:HGNC Symbol;Acc:HGNC:31637]	miRNA	15	21817427	21817528	1
ENSBTAG00000029993	0	13.527772516977354	222.8787397392793	0	124.28892394473924	38.655620213755135	129.49950838149596	41.223513892324185	18.35620210178514	69.42929122612128	64.35232311886459	0	10.969422734128617	18.89609039889647	4.078170369645362	73.20308592514078	9.375380874848041	24.804458187951646	0	45.45		bta-mir-181b-1	bta-mir-181b-1 [Source:miRBase;Acc:MI0010485]	miRNA	16	77762664	77762773	-1
ENSBTAG00000029994	12828.690906513573	12973.133843781283	32473.906590097547	8492.022645393721	22305.08150485205	8785.273253445052	31401.232643468666	16159.61744579108	13234.821715387086	16415.068139890103	8874.77	11650.005492694716	14490.607431783903	14195.687912170972	8568.235946624907	56480.89748492686	5937.741220737093	7557.091594595935	11858.48653738763	16562.2		MIRLET7I	microRNA let-7i [Source:HGNC Symbol;Acc:HGNC:31486]	miRNA	5	50983045	50983152	-1
ENSBTAG00000029996	0	13.527772516977354	80.61571437378187	0	19.121372914575268	80.44547990430122	14.388834264610662	0	9.1781	0	134.55485743035322	21.970778864110734	10.969422734128617	23.620112998620584	12.234511108936086	21.885458678650338	37.501523499392164	82.68152729317215	21.899328785572724	30.77		bta-mir-27a	bta-mir-27a [Source:miRBase;Acc:MI0004746]	miRNA	7	11838877	11838949	1
ENSBTAG00000029998	28208.94464526189	30396.904845648114	10793.02152439574	14668.039114770972	16597.351689851334	67050.78512698894	11765.270150363318	14015.994723390222	25285.66839520903	12338.576897899267	67692.79370985292	17884.213995386137	23222.267928150282	24229.511913984996	39117.810185638315	3505.8240790231084	56811.682974620846	37248.02804557406	19205.711344947278	27370.4		bta-mir-200a	bta-mir-200a [Source:miRBase;Acc:MI0005037]	miRNA	16	51322680	51322765	-1
ENSBTAG00000030013	2268.055850875328	2218.554692784286	1963.2297500438644	3860.0102933607823	578.4215306659019	1277.7249600384466	2196.695364397228	4946.8216670789025	2120.141342756184	4215.3498244430775	1881.8179336274038	2131.165549818741	855.6149732620321	2021.881672681922	1692.4407034028254	745.6149370519495	1793.8228740542584	3406.4789244786925	2124.2348922005544	2226.21		bta-mir-660	bta-mir-660 [Source:miRBase;Acc:MI0005468]	miRNA	X	87740078	87740157	1
ENSBTAG00000030014	0	27.055545033954708	0	0	0	7.313225445845566	9.592556176407108	0	9.1781	9.918470175160182	9.750351987706756	0	0	9.448045199448234	0	18.678106975744686	3.12513	0	21.899328785572724	6.63		bta-mir-628	bta-mir-628 [Source:miRBase;Acc:MI0009878]	miRNA	10	54959645	54959739	1
ENSBTAG00000030024	425.26	135.27772516977353	28.452605073099484	0	47.803432286438166	184.92012913066645	115.11067411688529	206.11756946162092	201.91822311963654	148.77705262740272	356.8628827500673	225.20048335713503	252.2967228849582	349.57767237958467	350.7226517895012	85.84382498953366	200.00812533009153	181.89936004497872	218.99328785572723	195.53		MIR542	microRNA 542 [Source:HGNC Symbol;Acc:HGNC:32534]	miRNA	X	18237434	18237542	-1
ENSBTAG00000030030	212.63	108.22218013581883	23.710504227582906	0	9.560686457287634	11.492211414900174	23.98139044101777	0	45.89050525446285	99.18470175160182	15.60056318033081	10.985389432055367	49.362402303578776	37.79218079779294	40.781703696453626	8.30138	53.12715829080556	140.55859639839267	43.79865757114545	49.21		bta-mir-592	bta-mir-592 [Source:miRBase;Acc:MI0009875]	miRNA	4	91320600	91320695	-1
ENSBTAG00000030049	0	13.527772516977354	0	0	4.780343228643817	5.223732461318261	4.796278088203554	0	9.1781	0	0	0	0	0	0	9.244719614257471	0	8.268152729317215	0	2.9		bta-mir-190a	bta-mir-190a [Source:miRBase;Acc:MI0009762]	miRNA	10	47265558	47265642	-1
ENSBTAG00000030053	70.8767	54.111090067909416	37.93680676413265	0	19.121372914575268	146.26450891691132	81.53672749946041	164.89405556929674	64.2467	29.75541052548055	183.307	109.85389432055368	76.78595913890032	80.3084	101.95425924113405	77.54244411142491	175.00710966383008	90.94968002248936	54.74832196393181	85.22		bta-mir-194-1	bta-mir-194-1 [Source:miRBase;Acc:MI0012208]	miRNA	16	23607933	23608029	-1
ENSBTAG00000030055	0	0	9.484201691033162	0	0	0	4.796278088203554	0	0	9.918470175160182	3.9001407950827023	0	0	0	0	9.056051867027726	0	0	0	1.96		bta-mir-202	bta-mir-202 [Source:miRBase;Acc:MI0009771]	miRNA	26	25761610	25761708	1
ENSBTAG00000030056	0	27.055545033954708	23.710504227582906	128.66700977869274	176.87269945982123	13.58170439942748	119.90695220508884	0	9.1781	9.918470175160182	27.300985565578916	21.970778864110734	5.484711367064309	28.344135598344703	20.390851848226813	143.76482338906516	6.25025	57.87706910522051	0	43.17		bta-mir-215	bta-mir-215 [Source:miRBase;Acc:MI0005016]	miRNA	16	23607646	23607724	-1
ENSBTAG00000030059	9710.114111559998	5032.331376315576	5761.6525273026455	14282.038085434895	2055.5475883168415	1222.353395948473	4781.8892539389435	17025.311237529888	5672.066449451609	13945.369066275216	1587.3573035986599	7843.568054487532	2764.2945290004113	6982.105402392245	3446.0539623503314	840.1374784140514	1793.8228740542584	3952.177004613629	5069.694613860085	5987.78		bta-mir-92a-2	bta-mir-92a-2 [Source:miRBase;Acc:MI0005024]	miRNA	X	17975659	17975726	-1
ENSBTAG00000030062	139768.94181019207	131544.05995508778	47862.02383379885	81188.88317035513	115531.33514986376	125167.94299863138	69219.88536895369	87806.08459065051	156238.8141893442	111820.8327547559	139353.9806787025	169867.07678787215	153950.3633621281	147639.87830917785	192102.2152621448	23878.73342813259	154793.78849765772	216179.1212607279	135742.98947737252	126298		MIR200B	microRNA 200b [Source:HGNC Symbol;Acc:HGNC:31579]	miRNA	16	51323334	51323413	-1
ENSBTAG00000030066	0	67.63886258488677	9.484201691033162	0	0	2.0894929845273045	9.592556176407108	0	9.1781	0	5.850211192624053	21.970778864110734	10.969422734128617	42.51620339751705	12.234511108936086	12.640739064392868	12.50050783313072	0	21.899328785572724	12.56		bta-mir-454	bta-mir-454 [Source:miRBase;Acc:MI0009840]	miRNA	19	10111632	10111745	-1
ENSBTAG00000030068	0	108.22218013581883	716.0572276730037	0	23.901716143219083	6.268478953581914	282.9804072040097	164.89405556929674	174.38391996695884	247.96175437900456	23.400844770496214	16.47808414808305	0	61.41229379641352	16.31268147858145	14.9048	18.750761749696082	82.68152729317215	76.64765074950454	107.12		bta-mir-150	bta-mir-150 [Source:miRBase;Acc:MI0005058]	miRNA	18	55954104	55954203	-1
ENSBTAG00000030071	567.014	500.5275831281621	825.1255471198851	772.0020586721564	712.2711410679287	974.7484772819876	460.44269646754117	824.4702778464837	449.72695149373595	505.8419789331693	926.2834388321418	741.5137866637373	603.3182503770739	727.499	685.1326221004209	482.80076516091566	434.39264720129256	545.6980801349362	941.6711377796271	667.39		bta-mir-24-2	bta-mir-24-2 [Source:miRBase;Acc:MI0005053]	miRNA	7	11839032	11839103	1
ENSBTAG00000030073	1842.795378836204	838.722	1024.2937826315815	1930.0051466803911	133.84961040202688	332.2293845398414	1117.532794551428	1195.4819028774014	752.6042861731908	1348.911943821785	356.8628827500673	516.3133033066023	356.5062388591801	916.4603843464787	534.2403184235425	127.53939712730715	743.7802160712779	892.9604947662592	678.8791923527544	823.16		bta-mir-342	bta-mir-342 [Source:miRBase;Acc:MI0005059]	miRNA	21	65057646	65057739	1
ENSBTAG00000030084	425.26	202.9165877546603	33.194705918616066	386.0010293360782	47.803432286438166	71.04276147392835	28.777668529221323	989.3643334157805	73.42480840714056	178.53246315288328	103.3537310696916	104.36119960452599	126.1483614424791	269.26928818427467	101.95425924113405	23.960803898177527	31.2513	132.29044366907544	197.0939590701545	185.58		bta-mir-503	bta-mir-503 [Source:miRBase;Acc:MI0022315]	miRNA	X	18242401	18242483	-1
ENSBTAG00000030102	0	67.63886258488677	99.5841	0	9.560686457287634	4.178985969054609	38.37022470562843	0	55.068606305355416	39.67388070064073	9.750351987706756	0	16.454134101192928	37.79218079779294	12.234511108936086	3.773354944594886	6.25025	115.75413821044101	10.949664392786362	27.74		bta-mir-760	bta-mir-760 [Source:miRBase;Acc:MI0009894]	miRNA	3	49637554	49637670	-1
ENSBTAG00000030108	141.753	40.583317550932065	61.64731099171555	128.66700977869274	23.901716143219083	42.83460618280974	47.96278088203554	123.67054167697256	9.1781	49.59235087580091	31.20112636066162	21.970778864110734	21.938845468257234	14.172067799172352	12.234511108936086	47.54427230189557	12.50050783313072	41.340763646586076	10.949664392786362	46.51		bta-mir-769	bta-mir-769 [Source:miRBase;Acc:MI0009898]	miRNA	18	53513498	53513616	1
ENSBTAG00000030109	70.8767	121.74995265279618	99.5841	643.3350488934637	0	25.073915814327655	86.33300558766396	453.45865281556604	9.1781	158.69552280256292	25.350915168037567	21.970778864110734	32.908268202385855	141.7206779917235	28.547192587517536	7.735377636419517	31.2513	24.804458187951646	32.84899317835909	106.07		bta-mir-744	bta-mir-744 [Source:miRBase;Acc:MI0009891]	miRNA	19	30697356	30697455	1
ENSBTAG00000030113	0	202.9165877546603	203.91033635721297	0	100.38720780152016	34.47663424470053	527.591	123.67054167697256	146.84961681428112	148.77705262740272	15.60056318033081	27.46347358013842	49.362402303578776	42.51620339751705	4.078170369645362	183.9510535490007	15.6256	74.41337456385494	76.64765074950454	104.12		bta-mir-195	bta-mir-195 [Source:miRBase;Acc:MI0005459]	miRNA	19	26807507	26807593	-1
ENSBTAG00000030114	708.7674533985399	4680.609290874165	815.6413454288519	1158.0030880082347	2308.9057794349637	374.0192442303875	3798.6522458572144	1566.493527908319	3359.1849846266805	1408.4227648727458	460.2166138197589	214.21509392507966	745.921	340.1296271801364	326.254	5149.308825141411	112.50457049817649	719.3292874505977	328.48993178359086	1503.95		bta-mir-143	bta-mir-143 [Source:miRBase;Acc:MI0009743]	miRNA	7	60812121	60812221	1
ENSBTAG00000030118	1701.041888156496	1122.8051189091204	772.9624378192027	1801.3381369016984	712.2711410679287	1149.2211414900175	772.2007722007721	824.4702778464837	1092.1940250562159	1041.4393683918192	1214.8938576682617	1197.407448094035	734.9513231866174	1275.4861019255115	827.8685850380085	296.96303413961755	737.5299621547125	1752.8483786152497	1631.499994525168	1087.34		bta-mir-182	bta-mir-182 [Source:miRBase;Acc:MI0009755]	miRNA	4	93591424	93591534	-1
ENSBTAG00000030121	212.63	40.583317550932065	61.64731099171555	0	23.901716143219083	162.98045279312976	14.388834264610662	0	18.35620210178514	89.26623157644164	33.15119675820297	32.9562	16.454134101192928	14.172067799172352	24.469022217872173	61.50568559689664	662.5269151559282	82.68152729317215	32.84899317835909	83.4		bta-mir-449a	bta-mir-449a [Source:miRBase;Acc:MI0009834]	miRNA	20	23943316	23943403	1
ENSBTAG00000030122	0	27.055545033954708	9.484201691033162	0	4.780343228643817	3.134239476790957	9.592556176407108	0	9.1781	9.918470175160182	1.9500703975413511	0	5.484711367064309	0	0	14.716084283920056	0	8.268152729317215	0	5.45		bta-mir-130a	bta-mir-130a [Source:miRBase;Acc:MI0009730]	miRNA	15	80888253	80888341	1
ENSBTAG00000030123	212.63	162.33327020372826	75.8736	386.0010293360782	38.242745829150536	222.53100285215794	81.53672749946041	123.67054167697256	91.781	89.26623157644164	286.66034843857864	104.36119960452599	82.27067050596463	155.89274579089587	150.8923036768784	121.69069696318508	206.2583792466569	57.87706910522051	54.74832196393181	142.34		bta-mir-194-2	bta-mir-194-2 [Source:miRBase;Acc:MI0009765]	miRNA	29	43114571	43114653	-1
ENSBTAG00000036357	0	0	42.67890760964923	0	28.682059371862902	16.715943876218436	19.185112352814215	123.67054167697256	55.068606305355416	39.67388070064073	15.60056318033081	16.47808414808305	10.969422734128617	4.724022599724117	12.234511108936086	7.735377636419517	15.6256	16.53630545863443	10.949664392786362	22.98		bta-mir-128-2	bta-mir-128-2 [Source:miRBase;Acc:MI0009727]	miRNA	22	9705215	9705298	1
ENSBTAG00000036360	0	40.583317550932065	275.0418490399617	0	43.02308905779435	27.16340879885496	196.64740161634572	41.223513892324185	27.534303152677708	59.5108	23.400844770496214	0	5.484711367064309	23.620112998620584	0	278.28492716387285	0	49.60891637590329	10.949664392786362	58		bta-mir-495	bta-mir-495 [Source:miRBase;Acc:MI0009849]	miRNA	21	65923874	65923954	1
ENSBTAG00000036361	0	94.69440761884148	37.93680676413265	0	62.14446197236962	14.626450891691132	38.37022470562843	0	0	29.75541052548055	37.05133755328567	27.46347358013842	21.938845468257234	23.620112998620584	12.234511108936086	108.86129015156246	3.12513	8.268152729317215	21.899328785572724	28.53		bta-mir-152	bta-mir-152 [Source:miRBase;Acc:MI0009748]	miRNA	19	38444475	38444560	1
ENSBTAG00000036362	779.6441987383939	757.5552609507318	369.88386595029334	1672.6711271230056	492.37535255031315	453.41997764242507	455.6464183793376	1236.7054167697256	220.27442522142167	585.1897403344508	267.1596444631651	400.9667142700209	378.4450843274373	448.78214697379116	285.4719258751754	501.47887213666036	303.137	289.3853455261025	339.4395961763772	538.82		bta-mir-106b	bta-mir-106b [Source:miRBase;Acc:MI0009724]	miRNA	25	36355563	36355642	1
ENSBTAG00000036363	0	67.63886258488677	56.90521014619897	0	66.92480520101344	5.223732461318261	129.49950838149596	0	82.60290945803312	79.34776140128146	9.750351987706756	0	0	0	4.078170369645362	171.68764997906732	0	8.268152729317215	0	35.89		bta-mir-133a-1	bta-mir-133a-1 [Source:miRBase;Acc:MI0009733]	miRNA	13	54735656	54735750	-1
ENSBTAG00000036367	992.274	1041.6384838072563	910.4833623391835	1286.6700977869275	119.50858071609542	564.1631058223722	1366.9392551380129	1071.8113612004288	1835.620210178514	833.1514947134553	1164.1920273321866	752.4991760957927	197.4496092143151	481.85030517185993	709.6016443182931	196.4031248661638	637.5258994896667	2736.758553403998	1094.9664392786362	947.03		MIR374B	microRNA 374b [Source:HGNC Symbol;Acc:HGNC:33665]	miRNA	X	76925407	76925519	1
ENSBTAG00000036369	1204.904670777518	3923.0540299234326	5173.63	1286.6700977869275	9584.588173430853	261.18662306591307	11880.380824480202	5029.268694863551	4221.9264834105825	5355.973894586498	682.5246391394729	488.84982972646384	235.84258878376528	826.7039549517206	220.22119996084956	1318.598885388683	228.13426795463565	719.3292874505977	886.9228158156953	2817.3		bta-mir-100	bta-mir-100 [Source:miRBase;Acc:MI0009720]	miRNA	15	32818528	32818603	-1
ENSBTAG00000036371	141.753	162.33327020372826	85.35781521929846	257.3340195573855	19.121372914575268	22.984422829800348	71.94417132305331	206.11756946162092	64.2467	49.59235087580091	72.15260470902999	10.985389432055367	43.87769093651447	42.51620339751705	8.156340739290725	108.10661916264348	6.25025	148.8267491277099	10.949664392786362	80.66		MIR193B	microRNA 193b [Source:HGNC Symbol;Acc:HGNC:32087]	miRNA	25	13248826	13248935	1
ENSBTAG00000036372	496.137	324.6665404074565	659.1520175268048	772.0020586721564	650.1266790955591	336.40837050889604	642.7012638192762	700.7997361695111	385.48024413748794	585.1897403344508	298.3607708238267	302.0982093815226	208.41903194844372	363.75	301.7846073537568	249.23009409049223	237.5096488294837	107.4859854811238	240.89261664129995	413.8		bta-mir-28	bta-mir-28 [Source:miRBase;Acc:MI0009785]	miRNA	1	78661458	78661543	-1
ENSBTAG00000036374	354.38372669926997	94.69440761884148	33.194705918616066	128.66700977869274	19.121372914575268	53.28207110544626	91.12928367586753	412.23513892324183	64.2467	247.96175437900456	72.15260470902999	170.2735361968582	49.362402303578776	155.89274579089587	85.64157776255261	25.47014587601548	65.62766612393628	74.41337456385494	65.69798635671818	119.13		bta-mir-362	bta-mir-362 [Source:miRBase;Acc:MI0009811]	miRNA	X	87736670	87736734	1
ENSBTAG00000036379	0	13.527772516977354	75.8736	0	4.780343228643817	5.223732461318261	81.53672749946041	0	18.35620210178514	9.918470175160182	0	0	5.484711367064309	0	12.234511108936086	55.09098219108534	0	8.268152729317215	0	15.28		bta-mir-379	bta-mir-379 [Source:miRBase;Acc:MI0009820]	miRNA	21	65912508	65912593	1
ENSBTAG00000036380	141.753	0	14.226302536549742	257.3340195573855	62.14446197236962	1.0447464922636522	14.388834264610662	82.44702778464837	9.1781	89.26623157644164	7.800281590165405	27.46347358013842	21.938845468257234	80.3084	8.156340739290725	21.319455436961107	6.25025	16.53630545863443	21.899328785572724	46.5		bta-mir-184	bta-mir-184 [Source:miRBase;Acc:MI0009757]	miRNA	21	25438414	25438496	1
ENSBTAG00000036386	0	40.583317550932065	52.16310930068239	0	47.803432286438166	8.357971938109218	43.16650279383198	123.67054167697256	27.534303152677708	89.26623157644164	29.251055963120265	21.970778864110734	0	23.620112998620584	8.156340739290725	83.95714751723621	6.25025	33.07261091726886	21.899328785572724	34.77		bta-mir-196a-1	bta-mir-196a-1 [Source:miRBase;Acc:MI0009767]	miRNA	19	37860865	37860966	1
ENSBTAG00000036389	425.26	405.8331755093206	61.64731099171555	386.0010293360782	90.82652134423252	212.0835379295214	215.83251396915992	206.11756946162092	293.69923362856224	148.77705262740272	167.7060541885562	192.24431506096892	285.20499108734407	368.47376277848116	395.5825258556001	505.8182303229445	237.5096488294837	181.89936004497872	306.59060299801814	267.74		bta-mir-16a	bta-mir-16a [Source:miRBase;Acc:MI0009753]	miRNA	12	19500915	19501003	-1
ENSBTAG00000036392	212.63	121.74995265279618	14.226302536549742	257.3340195573855	0	3.134239476790957	0	288.5645972462693	174.38391996695884	218.206	19.50070397541351	76.89772602438757	87.75538187302894	146.44470059144763	61.172555544680435	32.262184776286276	3.12513	644.9159128867428	1138.7650968497817	184.27		bta-mir-371	bta-mir-371 [Source:miRBase;Acc:MI0009815]	miRNA	18	60903171	60903249	1
ENSBTAG00000036395	1063.1511800978099	1352.7772516977354	663.8941183723214	900.6690684508492	1056.4558535302835	1808.4561781083821	1640.3271061656153	1030.5878473081045	1991.6479280436877	1299.319592945984	1485.9536429265095	1208.3928375260905	850.1302618949678	1181.0056499310292	1378.4215849401326	805.045	1381.3061155609446	3307.261091726886	1105.9161036714227	1342.67		bta-mir-429	bta-mir-429 [Source:miRBase;Acc:MI0009829]	miRNA	16	51321445	51321528	-1
ENSBTAG00000036396	70.8767	148.8054976867509	317.7207566496109	257.3340195573855	262.9188775754099	29.252901783382264	1199.0695220508885	371.0116250309177	128.493	138.85858245224256	58.50211192624053	76.89772602438757	43.87769093651447	118.10056499310294	16.31268147858145	176.40434365981093	3.12513	107.4859854811238	76.64765074950454	189.56		MIR494	microRNA 494 [Source:HGNC Symbol;Acc:HGNC:32084]	miRNA	21	65920309	65920405	1
ENSBTAG00000036397	283.507	121.74995265279618	0	386.0010293360782	0	0	0	453.45865281556604	64.2467	109.103	144.30520941805997	87.88311545644294	54.84711367064308	165.3407909903441	509.7712962056703	1.6980097250676986	0	16.53630545863443	10.949664392786362	126.81		bta-mir-302b	bta-mir-302b [Source:miRBase;Acc:MI0009793]	miRNA	6	12980214	12980288	1
ENSBTAG00000036398	0	0	23.710504227582906	0	43.02308905779435	4.178985969054609	76.74044941125686	0	27.534303152677708	9.918470175160182	0	10.985389432055367	5.484711367064309	14.172067799172352	0	20.56478444804213	0	16.53630545863443	10.949664392786362	13.88		bta-mir-655	bta-mir-655 [Source:miRBase;Acc:MI0009882]	miRNA	21	65937962	65938058	1
ENSBTAG00000036400	0	0	66.38941183723213	0	4.780343228643817	0	19.185112352814215	0	0	29.75541052548055	21.45077437295486	5.4926947160276836	0	0	0	158.66957542021495	0	0	0	16.09		bta-mir-206	bta-mir-206 [Source:miRBase;Acc:MI0009772]	miRNA	23	24567204	24567289	1
ENSBTAG00000036404	283.507	270.55545033954706	763.4782361281696	514.668	406.32917443472445	150.44349488596592	815.3672749946041	535.9056806002144	413.01454729016564	605.0266806847711	181.35654697134567	444.90827199824236	230.35787741670097	651.9151187619282	130.5014518286516	423.37042478354624	53.12715829080556	214.9719709622476	153.29530149900907	381.16		bta-mir-155	bta-mir-155 [Source:miRBase;Acc:MI0009752]	miRNA	1	10848649	10848713	-1
ENSBTAG00000036410	0	40.583317550932065	14.226302536549742	0	19.121372914575268	225.6652423289489	14.388834264610662	41.223513892324185	36.71240420357028	19.836940350320365	241.80872929512753	49.434252444249154	38.39297956945016	85.0324	61.172555544680435	86.59849597845263	106.25431658161112	82.68152729317215	32.84899317835909	62.95		bta-mir-141	bta-mir-141 [Source:miRBase;Acc:MI0009742]	miRNA	5	103498826	103498915	-1
ENSBTAG00000036411	425.26	608.75	142.26302536549744	514.668	258.1385343467661	338.4978634934233	306.96179764502745	371.0116250309177	238.63062732320682	218.206	315.91140440169886	219.70778864110736	197.4496092143151	392.09387577710174	248.7683925483671	203.76116700812383	225.00914099635298	272.8490400674681	229.9429522485136	301.47		bta-mir-374a	bta-mir-374a [Source:miRBase;Acc:MI0005466]	miRNA	X	76853050	76853122	1
ENSBTAG00000036414	141.753	297.6109953735018	682.8625217543877	0	9.560686457287634	0	733.8305474951437	329.7881111385935	73.42480840714056	0	5.850211192624053	0	16.454134101192928	4.724022599724117	8.156340739290725	7027.496248813516	28.126142624544123	49.60891637590329	0	495.22		bta-mir-451	bta-mir-451 [Source:miRBase;Acc:MI0009837]	miRNA	19	20238525	20238595	-1
ENSBTAG00000036417	42455.170458572546	28881.79432374665	113009.00524950564	33453.42254246011	217453.0331277786	113514.8406239226	48581.5	37925.63278093825	62594.64916708733	66463.66864374839	68123.75926770957	62402.50466879051	51671.46578911285	51066.684303017704	30745.326416756387	101736.81868067286	26879.216968189332	43225.9	104492.64730036026	68667.2		bta-mir-3596	bta-mir-3596 [Source:miRBase;Acc:MI0015952]	miRNA	5	116409213	116409295	-1
ENSBTAG00000036418	0	0	47.42100845516581	0	23.901716143219083	1.0447464922636522	9.592556176407108	0	18.35620210178514	0	3.9001407950827023	0	0	0	0	15.84809076729852	0	0	0	6.32		bta-mir-223	bta-mir-223 [Source:miRBase;Acc:MI0009782]	miRNA	X	94562822	94562929	-1
ENSBTAG00000036419	141.753	175.8610427207056	123.2946219834311	257.3340195573855	186.43338591710886	217.30727039083968	76.74044941125686	371.0116250309177	82.60290945803312	208.28787367836384	206.7074621393832	186.75162034494124	219.38845468257233	392.09387577710174	183.51766663404132	49.8083	196.88299837180884	99.21783275180658	218.99328785572723	189.16		bta-mir-424	bta-mir-424 [Source:miRBase;Acc:MI0012212]	miRNA	X	18242745	18242840	-1
ENSBTAG00000036420	779.6441987383939	189.38881523768296	275.0418490399617	900.6690684508492	100.38720780152016	162.98045279312976	134.29578646969952	865.6937917388079	165.20581891606625	466.16809823252856	148.20535021314268	285.6201252334395	202.9343205813794	505.4704181704805	118.2669407197155	131.6900875663615	134.38045920615525	132.29044366907544	120.44630832064998	306.25		bta-mir-500	bta-mir-500 [Source:miRBase;Acc:MI0009851]	miRNA	X	87737926	87738009	1
ENSBTAG00000036422	283.507	473.4720380942074	147.00512621101402	386.0010293360782	129.06926717338305	544.3129224693628	119.90695220508884	206.11756946162092	220.27442522142167	277.7171649044851	489.4676697828791	444.90827199824236	510.0781571369807	505.4704181704805	505.69312583602493	270.36088178022356	600.0243759902746	347.26241463132305	405.1375825330954	361.36		bta-mir-95	bta-mir-95 [Source:miRBase;Acc:MI0009910]	miRNA	6	114336289	114336369	-1
ENSBTAG00000036423	70.8767	351.7220854414112	8417.229000791931	257.3340195573855	1472.3457144222957	144.175	16326.530612244896	4988.045180971227	5433.435822128401	4671.599452500446	3826.038119976131	181.25892562891354	60.3318	155.89274579089587	101.95425924113405	16810.107610422987	178.13223662211277	115.75413821044101	65.69798635671818	3348.87		bta-mir-146b	bta-mir-146b [Source:miRBase;Acc:MI0009745]	miRNA	26	23057605	23057710	1
ENSBTAG00000036428	496.137	365.24985795838853	0	514.668	0	1.0447464922636522	0	824.4702778464837	82.60290945803312	188.45093332804348	401.71450189351833	175.76623091288587	120.6636500754148	217.30503958730938	905.3538220612704	1.6980097250676986	0	33.07261091726886	10.949664392786362	228.38		bta-mir-302a	bta-mir-302a [Source:miRBase;Acc:MI0009791]	miRNA	6	12980768	12980837	1
ENSBTAG00000036431	0	0	180.19983212963007	0	47.803432286438166	3.134239476790957	177.4622892635315	82.44702778464837	36.71240420357028	69.42929122612128	0	16.47808414808305	0	18.89609039889647	0	1.886677472297443	0	0	21.899328785572724	34.54		bta-mir-543	bta-mir-543 [Source:miRBase;Acc:MI0009859]	miRNA	21	65922464	65922543	1
ENSBTAG00000036438	70.8767	13.527772516977354	47.42100845516581	0	90.82652134423252	29.252901783382264	110.31439602868174	0	27.534303152677708	0	37.05133755328567	5.4926947160276836	27.42355683532154	18.89609039889647	8.156340739290725	87.91917020906085	6.25025	8.268152729317215	10.949664392786362	31.59		bta-mir-708	bta-mir-708 [Source:miRBase;Acc:MI0009889]	miRNA	29	16596062	16596175	1
ENSBTAG00000037264	141.753	108.22218013581883	1640.766892548737	128.66700977869274	368.08642860557393	1.0447464922636522	1237.4397467565168	659.576	275.3430315267771	158.69552280256292	13.650492782789458	27.46347358013842	27.42355683532154	14.172067799172352	8.156340739290725	1164.268668154752	9.375380874848041	41.340763646586076	0	317.13		bta-mir-486	bta-mir-486 [Source:miRBase;Acc:MI0009843]	miRNA	27	36572754	36572877	-1
ENSBTAG00000037275	0	40.583317550932065	9.484201691033162	0	19.121372914575268	38.655620213755135	9.592556176407108	0	0	19.836940350320365	64.35232311886459	5.4926947160276836	21.938845468257234	18.89609039889647	12.234511108936086	39.05422367655707	125.0050783313072	0	0	22.33		bta-mir-190b	bta-mir-190b [Source:miRBase;Acc:MI0009763]	miRNA	3	16316832	16316914	1
ENSBTAG00000037307	0	13.527772516977354	37.93680676413265	0	9.560686457287634	4.178985969054609	23.98139044101777	0	9.1781	0	5.850211192624053	16.47808414808305	0	14.172067799172352	4.078170369645362	6.037367911351818	0	16.53630545863443	10.949664392786362	9.08		bta-mir-874	bta-mir-874 [Source:miRBase;Acc:MI0009900]	miRNA	7	49091396	49091471	-1
ENSBTAG00000037337	141.753	54.111090067909416	47.42100845516581	128.66700977869274	4.780343228643817	6.268478953581914	28.777668529221323	123.67054167697256	18.35620210178514	79.34776140128146	5.850211192624053	10.985389432055367	21.938845468257234	94.48045199448234	40.781703696453626	2.6413484612164204	3.12513	41.340763646586076	10.949664392786362	45.54		bta-mir-877	bta-mir-877 [Source:miRBase;Acc:MI0009903]	miRNA	23	28399539	28399640	-1
ENSBTAG00000037358	0	40.583317550932065	66.38941183723213	128.66700977869274	0	6.268478953581914	57.555337058442646	0	18.35620210178514	39.67388070064073	1.9500703975413511	21.970778864110734	0	37.79218079779294	8.156340739290725	6.792038900270795	18.750761749696082	0	65.69798635671818	27.29		bta-mir-885	bta-mir-885 [Source:miRBase;Acc:MI0009904]	miRNA	22	54438290	54438363	-1
ENSBTAG00000037905	0	67.63886258488677	18.968403382066324	128.66700977869274	52.58377551508199	72.0875	14.388834264610662	41.223513892324185	9.1781	69.42929122612128	25.350915168037567	21.970778864110734	21.938845468257234	42.51620339751705	16.31268147858145	58.10966614676124	3.12513	8.268152729317215	32.84899317835909	37.08				miRNA	7	37843323	37843427	1
ENSBTAG00000038879	1701.041888156496	1271.6106165958713	1280.3672282894768	1672.6711271230056	167.3120130025336	264.321	508.4054773495767	3503.9986808475555	642.4670735624799	2896.1932911467734	274.9599260533305	1439.0860155992532	575.8946935417524	2158.8783280739217	640.2727480343219	23.960803898177527	309.38756886998533	272.8490400674681	1094.9664392786362	1089.4		bta-mir-1307	bta-mir-1307 [Source:miRBase;Acc:MI0010474]	miRNA	26	23985830	23985978	-1
ENSBTAG00000043695	779.6441987383939	595.2219907470036	246.5892439668622	900.6690684508492	444.572	626.8478953581913	239.81390441017768	824.4702778464837	495.6174567481988	565.3527999841305	612.3221048279843	955.729	680.1042095159743	1242.417943727443	615.8037258164497	186.5924020102171	468.769	868.1560365783076	558.4328840321044	626.69		bta-mir-450b	bta-mir-450b [Source:miRBase;Acc:MI0021121]	miRNA	X	18236206	18236291	-1
ENSBTAG00000043697	70.8767	27.055545033954708	18.968403382066324	0	23.901716143219083	13.58170439942748	0	0	0	0	13.650492782789458	0	5.484711367064309	0	12.234511108936086	22.451461920339572	9.375380874848041	8.268152729317215	21.899328785572724	13.04		bta-mir-1388	bta-mir-1388 [Source:miRBase;Acc:MI0012206]	miRNA	13	53904024	53904115	1
ENSBTAG00000043869	354.38372669926997	216.44436027163766	512.1468913157908	257.3340195573855	329.84368277642335	300.88698977193184	326.14690999784165	247.34108335394512	293.69923362856224	357.06492630576656	239.8586588975862	362.5178512578271	153.57191827780065	170.0648135900682	85.64157776255261	116.59666778798199	121.87995137302453	198.43566550361317	525.5838908537454	272.08		bta-mir-1468	bta-mir-1468 [Source:miRBase;Acc:MI0012207]	miRNA	X	96454651	96454747	1
ENSBTAG00000044222	0	13.527772516977354	9.484201691033162	0	0	2.0894929845273045	0	41.223513892324185	9.1781	29.75541052548055	13.650492782789458	54.92694716027684	5.484711367064309	56.688271196689406	8.156340739290725	4.528025933513863	0	0	0	13.09		bta-mir-2448	bta-mir-2448 [Source:miRBase;Acc:MI0011502]	miRNA	6	110754790	110754862	-1
ENSBTAG00000044322	354.38372669926997	162.33327020372826	365.1417651047767	386.0010293360782	38.242745829150536	22.984422829800348	191.85112352814215	206.11756946162092	91.781	376.90186665608695	17.550633577872162	175.76623091288587	49.362402303578776	85.0324	57.09438517503507	10.754061592095425	81.25330091534968	82.68152729317215	98.54697953507726	150.2				miRNA	15	65460265	65460366	1
ENSBTAG00000044395	70.8767	54.111090067909416	4.742100845516581	128.66700977869274	14.341029685931451	27.16340879885496	9.592556176407108	82.44702778464837	18.35620210178514	9.918470175160182	37.05133755328567	16.47808414808305	49.362402303578776	51.96424859696529	32.6254	14.9048	31.2513	8.268152729317215	32.84899317835909	36.58		bta-mir-2336	bta-mir-2336 [Source:miRBase;Acc:MI0011362]	miRNA	19	22253976	22254051	1
ENSBTAG00000044450	70.8767	148.8054976867509	71.13151268274872	0	0	4.178985969054609	163.07345499892082	123.67054167697256	27.534303152677708	19.836940350320365	3.9001407950827023	16.47808414808305	38.39297956945016	9.448045199448234	4.078170369645362	38.29955268763809	3.12513	49.60891637590329	10.949664392786362	42.28		bta-mir-199c	bta-mir-199c [Source:miRBase;Acc:MI0011364]	miRNA	19	26131673	26131748	1
ENSBTAG00000044594	0	81.16663510186413	0	0	4.780343228643817	0	23.98139044101777	41.223513892324185	0	39.67388070064073	0	5.4926947160276836	5.484711367064309	9.448045199448234	0	4.905361427973352	9.375380874848041	0	21.899328785572724	13.02		bta-mir-502b	bta-mir-502b [Source:miRBase;Acc:MI0009854]	miRNA	X	87736180	87736262	1
ENSBTAG00000044775	283.507	135.27772516977353	23.710504227582906	0	0	22.984422829800348	23.98139044101777	164.89405556929674	18.35620210178514	128.94011227708236	7.800281590165405	49.434252444249154	104.20951597422186	113.37654239337881	20.390851848226813	8.678716372568237	12.50050783313072	8.268152729317215	10.949664392786362	59.86		bta-mir-2387	bta-mir-2387 [Source:miRBase;Acc:MI0011427]	miRNA	25	32930343	32930420	-1
ENSBTAG00000044803	0	27.055545033954708	109.06831944688136	0	19.121372914575268	63.729536028082784	23.98139044101777	41.223513892324185	27.534303152677708	119.0216421019222	58.50211192624053	16.47808414808305	5.484711367064309	14.172067799172352	4.078170369645362	55.27964993831508	6.25025	0	32.84899317835909	32.83		bta-mir-2483	bta-mir-2483 [Source:miRBase;Acc:MI0011545]	miRNA	X	9571631	9571710	-1
ENSBTAG00000044830	283.507	229.97213278861503	512.1468913157908	643.3350488934637	133.84961040202688	370.88500475359655	470.0352526439483	247.34108335394512	119.31531366160341	307.4725754299657	154.05556140576675	93.37581017247062	126.1483614424791	113.37654239337881	85.64157776255261	24.526807139866758	253.1352836208971	231.50827642088203	142.3456371062227	239.05		bta-mir-339a	bta-mir-339a [Source:miRBase;Acc:MI0009806]	miRNA	25	41736134	41736211	1
ENSBTAG00000045218	0	13.527772516977354	4.742100845516581	0	9.560686457287634	9.40272	33.57394661742488	0	9.1781	0	9.750351987706756	16.47808414808305	5.484711367064309	4.724022599724117	20.390851848226813	1.5093419778379544	40.62665045767484	16.53630545863443	0	10.29		bta-mir-2431	bta-mir-2431 [Source:miRBase;Acc:MI0011481]	miRNA	5	56324073	56324140	-1
ENSBTAG00000045223	0	94.69440761884148	66.38941183723213	128.66700977869274	9.560686457287634	27.16340879885496	81.53672749946041	0	146.84961681428112	138.85858245224256	35.101267155744324	208.72239920905199	76.78595913890032	42.51620339751705	44.85987406609899	1.3206742306082102	293.7619340785719	16.53630545863443	131.39597271343635	81.3		bta-mir-2419	bta-mir-2419 [Source:miRBase;Acc:MI0011467]	miRNA	4	65945870	65945945	-1
ENSBTAG00000045299	70.8767	0	0	0	0	2.0894929845273045	0	0	0	0	0	0	0	9.448045199448234	0	10.376726097635936	0	8.268152729317215	0	5.32		bta-mir-2285b-1	bta-mir-2285b-1 [Source:miRBase;Acc:MI0011332]	miRNA	15	39058438	39058509	-1
ENSBTAG00000045496	0	0	0	128.66700977869274	0	3.134239476790957	0	41.223513892324185	45.89050525446285	19.836940350320365	5.850211192624053	54.92694716027684	27.42355683532154	51.96424859696529	89.71974813219798	0.1886677472297443	25.00101566626144	41.340763646586076	229.9429522485136	40.27		bta-mir-4449	bta-mir-4449 [Source:miRBase;Acc:MI0031502]	miRNA	6	68399515	68399583	1
ENSBTAG00000045611	0	0	9.484201691033162	0	4.780343228643817	2.0894929845273045	33.57394661742488	0	0	9.918470175160182	1.9500703975413511	5.4926947160276836	0	0	0	24.526807139866758	3.12513	0	0	5				miRNA	21	65915581	65915682	1
ENSBTAG00000045718	2835.0698135941598	2881.4155461161763	1043.2621860136478	5146.68	917.8258998996129	2403.961678698664	1299.791361903163	5936.186000494683	2716.7179110642005	3838.4479577869906	2841.2525692177487	4591.892782599143	1974.4960921431511	5427.9	2463.214903265799	389.03289478773274	2156.3376012150493	2116.647098705207	2879.761735302813	2834.73				miRNA	3	14409894	14410001	-1
ENSBTAG00000046072	637.891	1149.860663943075	573.7942023075063	772.0020586721564	664.4677087814906	785.6493621822665	460.44269646754117	494.68216670789025	312.05543573034737	426.49421753188784	893.1322420739389	494.34252444249154	1113.3964075140545	618.8469605638594	884.9629702130436	1215.7749631484724	856.2847865694544	347.26241463132305	273.74160981965906	682.9		bta-mir-2284x	bta-mir-2284x [Source:miRBase;Acc:MI0014499]	miRNA	1	4315515	4315610	-1
ENSBTAG00000046437	850.521	365.24985795838853	128.0367228289477	514.668	33.46240260050672	84.62446587335583	134.29578646969952	371.0116250309177	100.95911155981827	386.8203368312471	93.60337908198485	120.83928375260903	98.72480460715755	146.44470059144763	97.87608887148869	35.84687197365142	90.62868179019773	49.60891637590329	131.39597271343635	201.82		bta-mir-210	bta-mir-210 [Source:miRBase;Acc:MI0005039]	miRNA	29	50729070	50729167	1
ENSBTAG00000046480	0	0	147.00512621101402	0	129.06926717338305	18.80543686074574	211.03623588095638	0	27.534303152677708	19.836940350320365	17.550633577872162	0	27.42355683532154	23.620112998620584	0	139.99146844447029	3.12513	16.53630545863443	0	41.13				miRNA	21	65940112	65940211	1
ENSBTAG00000046507	283.507	175.8610427207056	403.07857186890936	386.0010293360782	138.62995363067068	14.626450891691132	388.49852514448787	1030.5878473081045	238.63062732320682	763.722	44.851619143451074	203.2297044930243	71.30124777183602	368.47376277848116	44.85987406609899	68.86372773885667	6.25025	74.41337456385494	87.5973	252.26		bta-mir-3432a-2	bta-mir-3432a-2 [Source:miRBase;Acc:MI0014501]	miRNA	25	33897391	33897487	-1
ENSBTAG00000046985	141.753	81.16663510186413	14.226302536549742	128.66700977869274	9.560686457287634	39.700366706018784	67.14789323484976	0	64.2467	29.75541052548055	27.300985565578916	21.970778864110734	54.84711367064308	23.620112998620584	20.390851848226813	55.65698543277457	12.50050783313072	99.21783275180658	32.84899317835909	48.66		bta-mir-652	bta-mir-652 [Source:miRBase;Acc:MI0021123]	miRNA	X	58480886	58480983	1
ENSBTAG00000047544	779.6441987383939	865.7774410865507	801.4150428923022	643.3350488934637	57.364118743725804	1234.890353855637	887.3114463176574	494.68216670789025	945.3444082419347	1091.03	1889.6182152175693	966.7142700208723	471.68517756753056	1053.4570397384782	876.8066294737529	243.1927261791404	937.538	1570.949018570271	1730.0469740602452	923.2		bta-mir-31	bta-mir-31 [Source:miRBase;Acc:MI0004762]	miRNA	8	22502362	22502455	1
ENSBTAG00000047640	0	27.055545033954708	28.452605073099484	0	9.560686457287634	3.134239476790957	38.37022470562843	82.44702778464837	18.35620210178514	9.918470175160182	0	0	0	0	0	22.828797414799062	0	0	0	12.64		bta-mir-3956	bta-mir-3956 [Source:miRBase;Acc:MI0022291]	miRNA	21	65932744	65932841	1
ENSBTAG00000048038	0	81.16663510186413	208.65243720272957	0	425.4505473492997	27.16340879885496	172.66601117532792	41.223513892324185	64.2467	158.69552280256292	31.20112636066162	0	10.969422734128617	37.79218079779294	8.156340739290725	105.65393844865682	6.25025	24.804458187951646	0	73.9		bta-mir-2284w	bta-mir-2284w [Source:miRBase;Acc:MI0014497]	miRNA	X	2800919	2801014	1
ENSBTAG00000048076	141.753	175.8610427207056	369.88386595029334	1029.336078229542	86.0462	6.268478953581914	422.07247176191277	535.9056806002144	100.95911155981827	654.619	25.350915168037567	104.36119960452599	76.78595913890032	273.9933107839988	12.234511108936086	61.12835010243715	9.375380874848041	41.340763646586076	65.69798635671818	220.68		bta-mir-3432a-1	bta-mir-3432a-1 [Source:miRBase;Acc:MI0014500]	miRNA	21	55229271	55229367	-1
ENSBTAG00000048146	0	81.16663510186413	175.4577312841135	0	368.08642860557393	18.80543686074574	105.51811794047819	164.89405556929674	27.534303152677708	0	11.700422385248107	27.46347358013842	16.454134101192928	28.344135598344703	0	118.29467751304968	3.12513	24.804458187951646	21.899328785572724	62.82				miRNA	21	65925877	65925980	1
ENSBTAG00000048241	141.753	202.9165877546603	156.48932790204717	128.66700977869274	258.1385343467661	426.2565688435701	326.14690999784165	247.34108335394512	183.5620210178514	287.6356350796453	276.90999645087186	98.86850488849831	153.57191827780065	155.89274579089587	220.22119996084956	204.51583799704284	209.38350620493958	181.89936004497872	218.99328785572723	214.69		bta-mir-3431	bta-mir-3431 [Source:miRBase;Acc:MI0014498]	miRNA	X	34445007	34445103	-1
ENSBTAG00000048656	0	0	4.742100845516581	128.66700977869274	0	0	19.185112352814215	0	0	0	0	0	0	4.724022599724117	0	19.621445711893408	0	0	0	9.31		bta-mir-2285t	bta-mir-2285t [Source:miRBase;Acc:MI0022348]	miRNA	3	7932273	7932355	-1
ENSBTAG00000048923	0	108.22218013581883	9.484201691033162	128.66700977869274	23.901716143219083	35.521380736964176	9.592556176407108	41.223513892324185	0	29.75541052548055	42.90154874590972	32.9562	65.81653640477171	47.24022599724117	101.95425924113405	6.603371153041051	25.00101566626144	66.14522183453772	21.899328785572724	41.94		bta-mir-7858	bta-mir-7858 [Source:miRBase;Acc:MI0025528]	miRNA	20	10263064	10263122	-1
ENSBTAG00000049387	0	67.63886258488677	18.968403382066324	128.66700977869274	19.121372914575268	55.37156408997357	28.777668529221323	123.67054167697256	110.13721261071083	39.67388070064073	42.90154874590972	54.92694716027684	43.87769093651447	51.96424859696529	110.11059998042478	11.508732581014403	31.2513	165.3630545863443	131.39597271343635	65.02		bta-mir-11986b	bta-mir-11986b [Source:miRBase;Acc:MI0038345]	miRNA	20	10264043	10264099	-1
ENSBTAG00000049433	425.26	40.583317550932065	9.484201691033162	128.66700977869274	4.780343228643817	19.850183353009392	23.98139044101777	371.0116250309177	27.534303152677708	99.18470175160182	31.20112636066162	38.44886301219378	27.42355683532154	103.92849719393058	69.32889628397116	49.99695301588224	6.25025	16.53630545863443	21.899328785572724	79.76		bta-mir-6120	bta-mir-6120 [Source:miRBase;Acc:MI0021138]	miRNA	7	44262287	44262357	1
ENSBTAG00000049578	0	108.22218013581883	0	0	19.121372914575268	3.134239476790957	14.388834264610662	123.67054167697256	18.35620210178514	39.67388070064073	3.9001407950827023	38.44886301219378	0	42.51620339751705	20.390851848226813	46.97826906020633	3.12513	0	0	25.36		bta-mir-2285bc	bta-mir-2285bc [Source:miRBase;Acc:MI0038201]	miRNA	3	93966868	93966927	1
ENSBTAG00000049659	212.63	67.63886258488677	18.968403382066324	0	28.682059371862902	27.16340879885496	0	41.223513892324185	18.35620210178514	29.75541052548055	7.800281590165405	21.970778864110734	21.938845468257234	33.06815819806882	16.31268147858145	5.848700164122073	15.6256	8.268152729317215	10.949664392786362	30.85		bta-mir-7859	bta-mir-7859 [Source:miRBase;Acc:MI0025529]	miRNA	10	85267238	85267295	1
ENSBTAG00000049885	212.63	175.8610427207056	256.0734456578954	128.66700977869274	71.70514842965726	262.2313695581767	134.29578646969952	123.67054167697256	238.63062732320682	218.206	390.01407950827024	142.81006261671976	71.30124777183602	94.48045199448234	167.20498515545987	26.036149117704714	100.00406266504577	181.89936004497872	405.1375825330954	178.99				miRNA	NKLS02002208.1	6428209	6428302	1
ENSBTAG00000050370	283.507	189.38881523768296	4.742100845516581	772.0020586721564	28.682059371862902	0	9.592556176407108	1154.258388985077	36.71240420357028	426.49421753188784	5.850211192624053	318.57629352960566	137.11778417660773	406.2659435762741	138.65779256794232	3.3960194501353973	3.12513	8.268152729317215	109.49664392786362	212.43		bta-mir-7857-2	bta-mir-7857-2 [Source:miRBase;Acc:MI0032928]	miRNA	23	31129228	31129314	-1
ENSBTAG00000050612	0	0	4.742100845516581	0	0	6.268478953581914	4.796278088203554	0	0	9.918470175160182	7.800281590165405	0	5.484711367064309	14.172067799172352	8.156340739290725	9.244719614257471	6.25025	8.268152729317215	0	4.48		bta-mir-2285b-2	bta-mir-2285b-2 [Source:miRBase;Acc:MI0022349]	miRNA	3	52365058	52365138	-1
ENSBTAG00000051259	141.753	54.111090067909416	14.226302536549742	514.668	0	0	0	453.45865281556604	36.71240420357028	59.5108	0	38.44886301219378	54.84711367064308	42.51620339751705	28.547192587517536	0.1886677472297443	0	24.804458187951646	43.79865757114545	79.35		bta-mir-2315	bta-mir-2315 [Source:miRBase;Acc:MI0011334]	miRNA	15	42178557	42178636	1
ENSBTAG00000051450	0	40.583317550932065	61.64731099171555	0	86.0462	19.850183353009392	67.14789323484976	0	9.1781	9.918470175160182	19.50070397541351	0	16.454134101192928	14.172067799172352	24.469022217872173	76.97644086973568	15.6256	0	0	24.29		bta-mir-2284ab	bta-mir-2284ab [Source:miRBase;Acc:MI0025532]	miRNA	6	102017883	102017942	1
ENSBTAG00000051465	0	27.055545033954708	18.968403382066324	0	28.682059371862902	1.0447464922636522	9.592556176407108	0	9.1781	0	0	0	16.454134101192928	23.620112998620584	0	9.810722855946704	0	0	10.949664392786362	8.18		bta-mir-7861	bta-mir-7861 [Source:miRBase;Acc:MI0025536]	miRNA	13	13066644	13066704	-1
ENSBTAG00000051571	0	40.583317550932065	9.484201691033162	0	19.121372914575268	19.850183353009392	19.185112352814215	0	45.89050525446285	0	11.700422385248107	10.985389432055367	5.484711367064309	4.724022599724117	4.078170369645362	12.829406811622613	6.25025	16.53630545863443	21.899328785572724	13.08		bta-mir-507b	bta-mir-507b [Source:miRBase;Acc:MI0038470]	miRNA	X	29998359	29998416	-1
ENSBTAG00000051595	0	324.6665404074565	85.35781521929846	128.66700977869274	28.682059371862902	76.26649393524661	76.74044941125686	412.23513892324183	192.74012206874397	138.85858245224256	163.8059133934735	247.17126222124577	301.65912518853696	387.3698531773776	220.22119996084956	39.242891423786816	146.88096703928596	264.5808873381509	153.29530149900907	178.34		bta-mir-6119	bta-mir-6119 [Source:miRBase;Acc:MI0021137]	miRNA	X	4150893	4150969	-1
ENSBTAG00000051785	0	0	52.16310930068239	0	23.901716143219083	13.58170439942748	19.185112352814215	82.44702778464837	27.534303152677708	9.918470175160182	39.00140795082702	27.46347358013842	21.938845468257234	23.620112998620584	40.781703696453626	39.808894665476046	18.750761749696082	41.340763646586076	21.899328785572724	26.49		bta-mir-29b-2	bta-mir-29b-2 [Source:miRBase;Acc:MI0005043]	miRNA	16	75577042	75577131	1
ENSBTAG00000051791	0	27.055545033954708	47.42100845516581	0	0	7.313225445845566	0	0	27.534303152677708	9.918470175160182	5.850211192624053	5.4926947160276836	10.969422734128617	9.448045199448234	8.156340739290725	5.094029175203096	6.25025	49.60891637590329	32.84899317835909	13.31		bta-mir-29d	bta-mir-29d [Source:miRBase;Acc:MI0009788]	miRNA	16	75660913	75661000	1
ENSBTAG00000051920	0	108.22218013581883	23.710504227582906	0	9.560686457287634	20.894929845273044	33.57394661742488	0	45.89050525446285	0	25.350915168037567	16.47808414808305	10.969422734128617	28.344135598344703	28.547192587517536	35.658204226421674	43.75177741595752	24.804458187951646	21.899328785572724	25.14		bta-mir-29b-2	bta-mir-29b-2 [Source:miRBase;Acc:MI0005043]	miRNA	16	75660370	75660459	1
ENSBTAG00000052043	0	13.527772516977354	0	0	4.780343228643817	17.760690368482088	0	82.44702778464837	0	0	35.101267155744324	27.46347358013842	5.484711367064309	9.448045199448234	16.31268147858145	4.7166936807436075	3.12513	41.340763646586076	10.949664392786362	14.34		bta-mir-2285e-1	bta-mir-2285e-1 [Source:miRBase;Acc:MI0021126]	miRNA	1	156362188	156362251	1
ENSBTAG00000052175	283.507	338.19431292443386	28.452605073099484	257.3340195573855	19.121372914575268	115.9668606412654	28.777668529221323	41.223513892324185	9.1781	19.836940350320365	109.20394226231566	43.94155772822147	82.27067050596463	141.7206779917235	106.03242961077942	85.08915400061468	109.3794435398938	16.53630545863443	32.84899317835909	98.35		bta-mir-2285p	bta-mir-2285p [Source:miRBase;Acc:MI0022274]	miRNA	13	36354840	36354920	1
ENSBTAG00000052678	0	67.63886258488677	37.93680676413265	0	23.901716143219083	12.536957907163828	9.592556176407108	0	64.2467	49.59235087580091	40.951478348368376	43.94155772822147	0	33.06815819806882	40.781703696453626	47.73294004912531	31.2513	107.4859854811238	43.79865757114545	34.45		bta-mir-29c	bta-mir-29c [Source:miRBase;Acc:MI0005044]	miRNA	16	75577606	75577693	1
ENSBTAG00000053245	141.753	54.111090067909416	14.226302536549742	128.66700977869274	9.560686457287634	19.850183353009392	14.388834264610662	206.11756946162092	9.1781	29.75541052548055	19.50070397541351	120.83928375260903	115.17893870835049	146.44470059144763	65.2507	45.657594829598125	12.50050783313072	33.07261091726886	21.899328785572724	63.58		bta-mir-2285aa	bta-mir-2285aa [Source:miRBase;Acc:MI0025530]	miRNA	2	5273102	5273163	1
ENSBTAG00000053622	8434.332695442625	5397.581234273965	1213.9778164522447	13252.702007205353	4393.135427123668	3828.9958941462855	858.5337777884362	10223.431445296397	2496.443485842779	4750.947213901727	4777.67	3229.704493024278	2813.6569313039904	4138.243797358326	2442.8240514175723	656.1864248650506	1521.9368286836652	4927.82	2584.1207966975812	4312.75		bta-mir-378-2	bta-mir-378-2 [Source:miRBase;Acc:MI0013052]	miRNA	4	10883955	10884030	1
ENSBTAG00000053769	0	0	47.42100845516581	0	38.242745829150536	4.178985969054609	100.72183985227463	0	18.35620210178514	29.75541052548055	3.9001407950827023	5.4926947160276836	0	28.344135598344703	0	31.13017829290781	0	0	10.949664392786362	16.76		MIR487B	microRNA 487b [Source:HGNC Symbol;Acc:HGNC:32533]	miRNA	21	65934173	65934287	1
ENSBTAG00000054257	71656.4	54327.534428181054	4168.3066432090745	137416.36644364384	387.2078015201492	22.984422829800348	5875.440658049353	71522.79660318246	16731.678215777156	20660.17337485866	249.60901088529295	10600.900801933429	25520.361990950227	11743.920182914155	28008.874098724347	14.338748789460567	10184.788757043254	32675.739586261636	34874.68109102456	28244.3		bta-mir-2887-1	bta-mir-2887-1 [Source:miRBase;Acc:MI0013060]	miRNA	27	6217555	6217609	-1
ENSBTAG00000054556	212.63	162.33327020372826	0	0	0	1.0447464922636522	0	700.7997361695111	45.89050525446285	317.39104560512584	9.750351987706756	93.37581017247062	54.84711367064308	207.85699438786116	93.79791850184334	0	3.12513	8.268152729317215	43.79865757114545	102.89		bta-mir-7857-1	bta-mir-7857-1 [Source:miRBase;Acc:MI0025527]	miRNA	23	31119451	31119516	1
ENSBTAG00000054565	283.507	216.44436027163766	222.8787397392793	514.668	143.4102968593145	90.89294482693775	177.4622892635315	948.1408195234562	229.45252627231426	476.0865684076888	89.70323828690215	269.1420410853565	87.75538187302894	325.9575593809641	110.11059998042478	12.074735822703635	153.13122095585132	74.41337456385494	251.8422810340863	246.16		bta-mir-505	bta-mir-505 [Source:miRBase;Acc:MI0009856]	miRNA	NKLS02002208.1	5196458	5196547	1
ENSBTAG00000054619	2835.0698135941598	4207.137252779957	550.0836980799234	2959.3412249099333	463.69329317845023	2111.432660864841	848.941	4575.810042047984	743.4261851222982	1467.933585923707	3352.171013373583	1763.1550038448863	2462.6354038118748	2730.4850626405396	3172.816547584092	744.1055950741115	1703.1941922640608	1868.6025168256906	1642.4496589179544	2115.92		MIR203B	microRNA 203b [Source:HGNC Symbol;Acc:HGNC:41811]	miRNA	21	68645094	68645177	-1
ENSBTAG00000054661	72010.77326529166	55233.89518681854	4120.885634753909	142949.04786412764	492.37535255031315	26.118662306591307	6398.234969663541	70038.75010305879	16162.635950621816	20094.82057487453	230.10830690987945	11067.779852795782	24834.77307006719	11625.819617921052	27609.213402499103	10.376726097635936	10381.671755415064	32923.78416814115	34097.25491913673	28437.3		bta-mir-2887-1	bta-mir-2887-1 [Source:miRBase;Acc:MI0013060]	miRNA	2	121575106	121575160	-1
