# Supplementary material for: Altered microRNA composition in the uterine lumen fluid in cattle (Bos taurus) pregnancies initiated by artificial insemination or transfer of an in vitro produced embryo
Source: J Anim Sci Biotechnol. 2024 Sep 13;15:130. doi: 10.1186/s40104-024-01083-8 (PMC11397056; doi:10.1186/s40104-024-01083-8)
Supplement: Supplementary file 2 — Additional file 2. Analysis of differential abundance of miRNA in the EVs obtained from uterine luminal fluid in the AI pregnant group versus the 'no conceptus present' group. [file 40104_2024_1083_MOESM2_ESM.xlsx]

## Sheet: miRNAs_AI_vs_NP
Analysis of differential abundance of miRNA in the EVs obtained from uterine luminal fluid in the AI pregnant group versus the 'no conceptus present' group
				edgeR						DESeq2						annotation
Gene ID		logFC	logCPM	F	PValue	FDR		baseMean	log2FoldChange	lfcSE	stat	pvalue	padj		symbol	description	gene_biotype	transcript_length	chromosome_name	start_position	end_position	strand
ENSBTAG00000029909		4.12979	11.5648	42.317	1.49469e-06	0.000393104		393.001	3.83641	0.446922	8.58405	9.15881e-18	2.12484e-15		MIR7-1	microRNA 7-1 [Source:HGNC Symbol;Acc:HGNC:31638]	miRNA	147	8	77219239	77219385	-1
ENSBTAG00000029968		4.18748	11.5275	38.1416	3.18482e-06	0.000418804		381.934	3.90008	0.480685	8.11358	4.91491e-16	5.70129e-14		bta-mir-7-3	bta-mir-7-3 [Source:miRBase;Acc:MI0005056]	miRNA	82	7	19372417	19372498	-1
ENSBTAG00000036428		9.01532	7.74311	35.2801	5.52249e-06	0.000484139		30.0906	8.35175	1.27052	6.5735	4.91472e-11	3.80072e-09		bta-mir-302a	bta-mir-302a [Source:miRBase;Acc:MI0009791]	miRNA	70	6	12980768	12980837	1
ENSBTAG00000029847		4.7067	5.41111	27.6523	2.78965e-05	0.00144893		6.77245	4.28607	0.806208	5.31634	1.05877e-07	4.9127e-06		MIR18A	microRNA 18a [Source:HGNC Symbol;Acc:HGNC:31548]	miRNA	89	12	65689554	65689642	1
ENSBTAG00000036397		9.5877	6.8117	29.9751	3.30555e-05	0.00144893		16.534	7.96671	1.29275	6.16259	7.15628e-10	4.15064e-08		bta-mir-302b	bta-mir-302b [Source:miRBase;Acc:MI0009793]	miRNA	75	6	12980214	12980288	1
ENSBTAG00000053245		3.12875	5.87279	28.0404	2.55334e-05	0.00144893		8.76805	2.82566	0.602194	4.69228	2.70175e-06	6.26807e-05		bta-mir-2285aa	bta-mir-2285aa [Source:miRBase;Acc:MI0025530]	miRNA	62	2	5273102	5273163	1
ENSBTAG00000029761		-2.93833	9.69048	21.6276	0.000122082	0.00321075		135.635	-3.27275	0.697217	-4.69402	2.67893e-06	6.26807e-05		bta-mir-320a-1	bta-mir-320a-1 [Source:miRBase;Acc:MI0012211]	miRNA	82	8	69558096	69558177	-1
ENSBTAG00000029896		-4.38415	5.89846	21.6468	0.000121467	0.00321075		7.7198	-4.12765	0.964003	-4.28178	1.85405e-05	0.000268838		bta-mir-181b-2	bta-mir-181b-2 [Source:miRBase;Acc:MI0005013]	miRNA	89	11	95710188	95710276	1
ENSBTAG00000036392		5.22119	7.49668	21.9754	0.000111466	0.00321075		27.5731	4.99733	1.02173	4.89103	1.00311e-06	2.90901e-05		bta-mir-371	bta-mir-371 [Source:miRBase;Acc:MI0009815]	miRNA	79	18	60903171	60903249	1
ENSBTAG00000054556		7.3276	6.55443	21.6931	0.000120002	0.00321075		12.3607	6.92322	1.31665	5.25822	1.45457e-07	5.41269e-06		bta-mir-7857-1	bta-mir-7857-1 [Source:miRBase;Acc:MI0025527]	miRNA	66	23	31119451	31119516	1
ENSBTAG00000030084		2.98731	7.38959	20.9845	0.000144741	0.00346063		23.9574	2.46179	0.547192	4.49896	6.82858e-06	0.000132019		bta-mir-503	bta-mir-503 [Source:miRBase;Acc:MI0022315]	miRNA	83	X	18242401	18242483	-1
ENSBTAG00000050370		5.73337	7.55176	19.8447	0.000197062	0.00431894		25.8808	5.15728	0.9848	5.23688	1.63314e-07	5.41269e-06		bta-mir-7857-2	bta-mir-7857-2 [Source:miRBase;Acc:MI0032928]	miRNA	87	23	31129228	31129314	-1
ENSBTAG00000029951		2.36088	9.20888	19.5339	0.000214698	0.00434351		81.0495	1.97789	0.458133	4.31728	1.57964e-05	0.000244317		bta-mir-17	bta-mir-17 [Source:miRBase;Acc:MI0005031]	miRNA	84	12	65689417	65689500	1
ENSBTAG00000029860		2.04639	9.07923	17.2008	0.00041814	0.00764642		75.7242	1.66309	0.434092	3.83119	0.000127527	0.00136292				miRNA	99	12	65689857	65689955	1
ENSBTAG00000029891		6.85264	5.46469	17.0584	0.000436108	0.00764642		6.7005	6.40993	1.37347	4.66698	3.05661e-06	6.44667e-05		bta-mir-130b	bta-mir-130b [Source:miRBase;Acc:MI0009731]	miRNA	82	17	72108892	72108973	-1
ENSBTAG00000049433		3.42183	5.97161	16.714	0.000483159	0.00794192		9.96506	2.92145	0.721212	4.05074	5.10552e-05	0.000696754		bta-mir-6120	bta-mir-6120 [Source:miRBase;Acc:MI0021138]	miRNA	71	7	44262287	44262357	1
ENSBTAG00000029760		-2.44862	9.74321	16.4346	0.000525424	0.00812861		138.994	-2.84552	0.654813	-4.34555	1.38925e-05	0.000230219		bta-mir-320a-2	bta-mir-320a-2 [Source:miRBase;Acc:MI0004748]	miRNA	82	20	15245796	15245877	1
ENSBTAG00000051259		5.96876	5.6422	15.5406	0.000690325	0.0100864		9.56012	5.72734	1.29058	4.4378	9.08848e-06	0.000162194		bta-mir-2315	bta-mir-2315 [Source:miRBase;Acc:MI0011334]	miRNA	80	15	42178557	42178636	1
ENSBTAG00000029929		2.99236	6.04142	13.7189	0.00123216	0.0170557		10.1755	2.65991	0.694874	3.8279	0.000129242	0.00136292		bta-mir-15b	bta-mir-15b [Source:miRBase;Acc:MI0005012]	miRNA	98	1	107073765	107073862	-1
ENSBTAG00000044222		3.66283	4.08782	12.2211	0.0020355	0.0267668		1.70721	3.54286	1.22382	2.89492	0.00379255	NA		bta-mir-2448	bta-mir-2448 [Source:miRBase;Acc:MI0011502]	miRNA	73	6	110754790	110754862	-1
ENSBTAG00000029811		1.94014	11.751	11.3477	0.00276031	0.0345696		471.862	1.3989	0.524035	2.66948	0.00759692	0.0367184		MIR378A	microRNA 378a [Source:HGNC Symbol;Acc:HGNC:31871]	miRNA	82	7	61076246	61076327	1
ENSBTAG00000029856		-1.69323	9.88882	10.6819	0.0035039	0.0418875		141.816	-1.9553	0.507979	-3.84917	0.000118521	0.00136292		MIR34B	microRNA 34b [Source:HGNC Symbol;Acc:HGNC:31636]	miRNA	106	15	21816723	21816828	1
ENSBTAG00000029817		1.87003	10.1918	10.2883	0.00404565	0.045504		161.073	1.49868	0.518435	2.89078	0.00384283	0.0222884		bta-mir-93	bta-mir-93 [Source:miRBase;Acc:MI0005050]	miRNA	77	25	36355766	36355842	1
ENSBTAG00000044775		2.81526	5.75916	10.2176	0.00415246	0.045504		7.7472	2.55538	0.704911	3.62511	0.00028884	0.00291352		bta-mir-2387	bta-mir-2387 [Source:miRBase;Acc:MI0011427]	miRNA	78	25	32930343	32930420	-1
ENSBTAG00000036420		1.6539	8.16199	9.96471	0.00456046	0.0479761		40.4051	1.17538	0.393454	2.98733	0.00281425	0.0168935		bta-mir-500	bta-mir-500 [Source:miRBase;Acc:MI0009851]	miRNA	84	X	87737926	87738009	1
ENSBTAG00000029922		1.46725	11.5427	9.64568	0.00513953	0.0519883		414.343	1.05887	0.402734	2.62921	0.00855839	0.0397109		bta-mir-9-1	bta-mir-9-1 [Source:miRBase;Acc:MI0009912]	miRNA	90	21	20839127	20839216	1
ENSBTAG00000029993		-3.07418	5.76707	9.52941	0.00537034	0.0523111		7.10171	-3.17442	0.972079	-3.2656	0.00109234	0.00938602		bta-mir-181b-1	bta-mir-181b-1 [Source:miRBase;Acc:MI0010485]	miRNA	110	16	77762664	77762773	-1
ENSBTAG00000029859		-2.07716	9.07711	9.00775	0.00655661	0.0556255		79.1645	-2.29165	0.700458	-3.27164	0.00106927	0.00938602		bta-mir-139	bta-mir-139 [Source:miRBase;Acc:MI0005009]	miRNA	68	15	52174693	52174760	-1
ENSBTAG00000029893		1.37668	11.46	9.08543	0.00636294	0.0556255		390.639	0.975881	0.379911	2.56871	0.0102079	0.043136		bta-mir-9-2	bta-mir-9-2 [Source:miRBase;Acc:MI0009913]	miRNA	87	7	88196006	88196092	-1
ENSBTAG00000036417		-1.23906	16.0684	9.20887	0.00606806	0.0556255		11098.7	-1.62382	0.501625	-3.23711	0.00120746	0.00971112		bta-mir-3596	bta-mir-3596 [Source:miRBase;Acc:MI0015952]	miRNA	83	5	116409213	116409295	-1
ENSBTAG00000045718		1.39276	11.4665	9.05622	0.00643501	0.0556255		393.997	0.996065	0.392491	2.53781	0.011155	0.0447647				miRNA	108	3	14409894	14410001	-1
ENSBTAG00000054619		1.4355	11.0449	8.92425	0.00677208	0.055658		302.562	1.06879	0.461779	2.3145	0.0206401	0.0725531		MIR203B	microRNA 203b [Source:HGNC Symbol;Acc:HGNC:41811]	miRNA	84	21	68645094	68645177	-1
ENSBTAG00000029912		-2.81068	12.5857	8.41147	0.00850324	0.0677682		1050.99	-3.27435	0.923056	-3.54729	0.000389215	0.00376241		MIRLET7C	microRNA let-7c [Source:HGNC Symbol;Acc:HGNC:31480]	miRNA	108	1	20434603	20434710	-1
ENSBTAG00000051595		1.70693	7.51902	8.15626	0.00916542	0.0708972		26.1387	1.46835	0.526594	2.78838	0.00529717	0.0273098		bta-mir-6119	bta-mir-6119 [Source:miRBase;Acc:MI0021137]	miRNA	77	X	4150893	4150969	-1
ENSBTAG00000029841		-2.04727	7.67196	7.97761	0.00984778	0.0723791		29.4418	-2.28895	0.723195	-3.16505	0.00155058	0.0113657		bta-mir-181a-2	bta-mir-181a-2 [Source:miRBase;Acc:MI0004757]	miRNA	110	11	95708973	95709082	1
ENSBTAG00000043695		1.07442	9.28926	7.96266	0.0099074	0.0723791		91.9211	0.701885	0.403083	1.74129	0.0816329	0.170052		bta-mir-450b	bta-mir-450b [Source:miRBase;Acc:MI0021121]	miRNA	86	X	18236206	18236291	-1
ENSBTAG00000029805		-1.28134	11.9157	7.76003	0.0107559	0.0725335		579.946	-1.67384	0.419142	-3.9935	6.51055e-05	0.000839137		bta-mir-30c	bta-mir-30c [Source:miRBase;Acc:MI0005064]	miRNA	105	3	105457746	105457850	-1
ENSBTAG00000029827		-1.21148	9.01887	7.84916	0.0103731	0.0725335		77.8878	-1.53266	0.445713	-3.43868	0.000584568	0.00542479		bta-mir-125b-2	bta-mir-125b-2 [Source:miRBase;Acc:MI0005457]	miRNA	85	1	20385501	20385585	-1
ENSBTAG00000036374		1.81685	6.79426	7.78966	0.0106269	0.0725335		15.6258	1.3715	0.521458	2.63012	0.00853539	0.0397109		bta-mir-362	bta-mir-362 [Source:miRBase;Acc:MI0009811]	miRNA	65	X	87736670	87736734	1
ENSBTAG00000053622		1.51381	12.0674	7.61758	0.0114006	0.0749587		598.438	0.966259	0.515575	1.87414	0.0609112	0.147202		bta-mir-378-2	bta-mir-378-2 [Source:miRBase;Acc:MI0013052]	miRNA	76	4	10883955	10884030	1
ENSBTAG00000029769		1.28839	10.048	7.43038	0.0123138	0.0789883		156.526	0.954415	0.475551	2.00697	0.0447533	0.12073		MIR185	microRNA 185 [Source:HGNC Symbol;Acc:HGNC:31556]	miRNA	68	17	72954604	72954671	1
ENSBTAG00000046437		1.7905	7.50319	7.20309	0.0135333	0.0847439		26.0706	1.34454	0.521419	2.57862	0.00991965	0.043136		bta-mir-210	bta-mir-210 [Source:miRBase;Acc:MI0005039]	miRNA	98	29	50729070	50729167	1
ENSBTAG00000054257		3.72779	14.785	7.16762	0.014719	0.0900253		3745.97	3.29641	1.04336	3.15942	0.00158084	0.0113657		bta-mir-2887-1	bta-mir-2887-1 [Source:miRBase;Acc:MI0013060]	miRNA	55	27	6217555	6217609	-1
ENSBTAG00000029768		-2.15815	11.0523	6.85858	0.0156455	0.0919669		329.637	-2.57888	0.799428	-3.22591	0.00125575	0.00971112		bta-mir-99a	bta-mir-99a [Source:miRBase;Acc:MI0004751]	miRNA	90	1	20435338	20435427	-1
ENSBTAG00000054661		3.69286	14.7948	7.00311	0.0157358	0.0919669		3767.68	3.26083	1.04699	3.11448	0.00184267	0.0125735		bta-mir-2887-1	bta-mir-2887-1 [Source:miRBase;Acc:MI0013060]	miRNA	55	2	121575106	121575160	-1
ENSBTAG00000029812		2.66821	4.73148	6.74493	0.0164208	0.0932594		4.26219	2.48241	0.970795	2.55709	0.0105551	0.0437283		bta-mir-324	bta-mir-324 [Source:miRBase;Acc:MI0009798]	miRNA	94	19	26938001	26938094	-1
ENSBTAG00000046480		-3.03683	5.68676	6.71019	0.0166661	0.0932594		6.93201	-3.10925	1.2932	-2.4043	0.0162034	0.0596698				miRNA	100	21	65940112	65940211	1
ENSBTAG00000029862		-1.66776	8.81731	6.57773	0.0176401	0.0944047		64.1251	-1.80261	0.646032	-2.79028	0.0052662	0.0273098		bta-mir-204	bta-mir-204 [Source:miRBase;Acc:MI0005462]	miRNA	106	8	46962508	46962613	-1
ENSBTAG00000030121		-2.41562	6.49965	6.57552	0.0176569	0.0944047		13.6207	-2.77622	0.908507	-3.05581	0.00224456	0.014465		bta-mir-449a	bta-mir-449a [Source:miRBase;Acc:MI0009834]	miRNA	88	20	23943316	23943403	1
ENSBTAG00000036418		-5.9102	3.57018	6.94408	0.0179477	0.0944047		1.04598	-2.47882	1.85518	-1.33616	0.181495	NA		bta-mir-223	bta-mir-223 [Source:miRBase;Acc:MI0009782]	miRNA	108	X	94562822	94562929	-1
ENSBTAG00000030059		1.53873	12.5446	6.43465	0.0187639	0.0967629		790.18	1.17023	0.493069	2.37336	0.0176272	0.0638986		bta-mir-92a-2	bta-mir-92a-2 [Source:miRBase;Acc:MI0005024]	miRNA	68	X	17975659	17975726	-1
ENSBTAG00000029818		-1.13811	8.74255	6.23681	0.0204514	0.103437		62.3896	-1.56304	0.394262	-3.96446	7.35628e-05	0.00089824		bta-mir-224	bta-mir-224 [Source:miRBase;Acc:MI0009783]	miRNA	81	X	34446937	34447017	-1
ENSBTAG00000029925		-1.10251	9.18968	6.16934	0.0210651	0.104531		86.9856	-1.36984	0.434473	-3.15288	0.00161667	0.0113657		bta-mir-125b-1	bta-mir-125b-1 [Source:miRBase;Acc:MI0004753]	miRNA	88	15	32763901	32763988	-1
ENSBTAG00000029802		1.49893	12.7886	5.89771	0.0237523	0.109594		934.049	1.1365	0.504214	2.254	0.0241962	0.0813552				miRNA	107	12	65690103	65690209	1
ENSBTAG00000029961		-2.46126	7.95244	5.89888	0.0237399	0.109594		33.8575	-2.72939	0.914503	-2.98456	0.00283985	0.0168935		MIR409	microRNA 409 [Source:HGNC Symbol;Acc:HGNC:32055]	miRNA	114	21	65953885	65953998	1
ENSBTAG00000044395		1.58938	5.05067	5.93013	0.0234123	0.109594		5.06681	1.15343	0.675926	1.70645	0.0879248	0.176867		bta-mir-2336	bta-mir-2336 [Source:miRBase;Acc:MI0011362]	miRNA	76	19	22253976	22254051	1
ENSBTAG00000048038		-2.57907	6.39092	5.92683	0.0234466	0.109594		12.155	-3.00417	1.04721	-2.86872	0.00412133	0.0233207		bta-mir-2284w	bta-mir-2284w [Source:miRBase;Acc:MI0014497]	miRNA	96	X	2800919	2801014	1
ENSBTAG00000029939		1.38916	9.79527	5.85619	0.0241958	0.109715		126.342	1.07846	0.552262	1.9528	0.0508433	0.128213		MIR129-2	microRNA 129-2 [Source:HGNC Symbol;Acc:HGNC:31513]	miRNA	108	15	73674087	73674194	1
ENSBTAG00000049578		2.64259	4.76354	5.67372	0.026258	0.117048		3.47712	2.18996	1.13831	1.92388	0.0543697	0.134189		bta-mir-2285bc	bta-mir-2285bc [Source:miRBase;Acc:MI0038201]	miRNA	60	3	93966868	93966927	1
ENSBTAG00000038879		1.79634	10.0762	5.5614	0.0276247	0.121088		140.233	1.48009	0.633901	2.33489	0.0195491	0.0697753		bta-mir-1307	bta-mir-1307 [Source:miRBase;Acc:MI0010474]	miRNA	149	26	23985830	23985978	-1
ENSBTAG00000029933		1.71358	5.50247	5.48738	0.028569	0.123174		7.19192	1.13585	0.65849	1.72494	0.0845388	0.173566		bta-mir-330	bta-mir-330 [Source:miRBase;Acc:MI0009803]	miRNA	94	18	53226503	53226596	-1
ENSBTAG00000029851		-3.80112	9.43051	5.54701	0.0291624	0.123705		117.262	-4.30898	1.55072	-2.77869	0.0054579	0.0275268		bta-mir-122	bta-mir-122 [Source:miRBase;Acc:MI0005063]	miRNA	94	24	57588139	57588232	1
ENSBTAG00000036379		-3.27202	4.4831	5.22427	0.0322303	0.134549		2.42628	-2.44531	1.44806	-1.68868	0.0912813	NA		bta-mir-379	bta-mir-379 [Source:miRBase;Acc:MI0009820]	miRNA	86	21	65912508	65912593	1
ENSBTAG00000030066		2.01432	4.1135	5.09491	0.0342214	0.140628		1.84441	1.81661	1.03925	1.748	0.0804637	NA		bta-mir-454	bta-mir-454 [Source:miRBase;Acc:MI0009840]	miRNA	114	19	10111632	10111745	-1
ENSBTAG00000029791		-2.58777	6.59418	5.00806	0.0356356	0.142003		13.0909	-2.71289	1.07035	-2.53457	0.0112585	0.0447647		MIR382	microRNA 382 [Source:HGNC Symbol;Acc:HGNC:31875]	miRNA	126	21	65943493	65943618	1
ENSBTAG00000029927		-1.78393	14.2575	5.02254	0.0353955	0.142003		2856.9	-2.13552	0.747292	-2.85768	0.0042675	0.0235729		bta-mir-10b	bta-mir-10b [Source:miRBase;Acc:MI0005052]	miRNA	99	2	20762743	20762841	-1
ENSBTAG00000029794		-5.27532	3.2318	5.10001	0.0381664	0.146202		0.654031	-1.73239	2.2276	-0.777694	0.436749	NA		MIR369	microRNA 369 [Source:HGNC Symbol;Acc:HGNC:31783]	miRNA	107	21	65954170	65954276	1
ENSBTAG00000029902		-1.80552	8.32184	4.88279	0.0377931	0.146202		50.0518	-2.16455	0.835986	-2.58922	0.00961936	0.043136		MIR455	microRNA 455 [Source:HGNC Symbol;Acc:HGNC:32344]	miRNA	113	8	103437381	103437493	1
ENSBTAG00000029970		-2.45994	7.82843	4.84994	0.0383828	0.146202		34.5569	-2.67959	1.0434	-2.56812	0.0102251	0.043136		bta-mir-196b	bta-mir-196b [Source:miRBase;Acc:MI0009768]	miRNA	85	4	68873154	68873238	1
ENSBTAG00000036362		0.912286	9.0268	4.82088	0.0389131	0.146202		75.9168	0.412447	0.381197	1.08198	0.279262	0.420707		bta-mir-106b	bta-mir-106b [Source:miRBase;Acc:MI0009724]	miRNA	80	25	36355563	36355642	1
ENSBTAG00000029852		0.935817	10.807	4.78164	0.0396425	0.146354		261.637	0.609246	0.429571	1.41827	0.156113	0.280761		bta-mir-148b	bta-mir-148b [Source:miRBase;Acc:MI0005030]	miRNA	90	5	25734105	25734194	-1
ENSBTAG00000029937		-0.620762	15.3275	4.7592	0.0400665	0.146354		6270.77	-0.947759	0.293663	-3.22737	0.00124934	0.00971112		bta-mir-26a-1	bta-mir-26c [Source:miRBase;Acc:MI0015949]	miRNA	90	22	11420440	11420529	1
ENSBTAG00000036360		-2.69018	6.09985	4.65443	0.0421153	0.15173		9.40873	-2.73593	1.229	-2.22615	0.026004	0.0855687		bta-mir-495	bta-mir-495 [Source:miRBase;Acc:MI0009849]	miRNA	81	21	65923874	65923954	1
ENSBTAG00000029782		-2.54052	5.80191	4.46145	0.0462059	0.159308		7.0321	-2.63334	1.1681	-2.25438	0.0241722	0.0813552		bta-mir-370	bta-mir-370 [Source:miRBase;Acc:MI0009814]	miRNA	75	21	65808184	65808258	1
ENSBTAG00000029783		-3.50714	5.14164	4.44206	0.0466414	0.159308		4.58235	-2.93343	1.57535	-1.86208	0.0625923	0.149705		bta-mir-218-1	bta-mir-218-1 [Source:miRBase;Acc:MI0009780]	miRNA	110	6	40087130	40087239	1
ENSBTAG00000036389		0.959061	8.06447	4.44436	0.0465894	0.159308		40.5711	0.631778	0.49826	1.26797	0.204809	0.333703		bta-mir-16a	bta-mir-16a [Source:miRBase;Acc:MI0009753]	miRNA	89	12	19500915	19501003	-1
ENSBTAG00000037337		1.9807	5.25677	4.45017	0.0464587	0.159308		5.84656	1.70478	0.865393	1.96995	0.0488437	0.127323		bta-mir-877	bta-mir-877 [Source:miRBase;Acc:MI0009903]	miRNA	102	23	28399539	28399640	-1
ENSBTAG00000029869		-0.60853	15.3201	4.30642	0.0498196	0.167982		6237.14	-0.936626	0.304657	-3.07436	0.00210955	0.0139833		bta-mir-26a-2	bta-mir-26a-2 [Source:miRBase;Acc:MI0004731]	miRNA	84	5	55652073	55652156	1
ENSBTAG00000029836		-0.987682	10.8905	4.21713	0.0520456	0.171743		285.325	-1.3457	0.478715	-2.81106	0.00493787	0.0266415		bta-mir-30f	bta-mir-30f [Source:miRBase;Acc:MI0009795]	miRNA	84	9	10494819	10494902	-1
ENSBTAG00000029991		-1.2014	11.5778	4.20949	0.0522413	0.171743		478.725	-1.56162	0.617076	-2.53068	0.0113841	0.0447647		MIR34C	microRNA 34c [Source:HGNC Symbol;Acc:HGNC:31637]	miRNA	102	15	21817427	21817528	1
ENSBTAG00000029845		-1.70849	6.90291	4.17299	0.0531878	0.172696		17.7311	-1.9511	0.877519	-2.22343	0.026187	0.0855687		bta-mir-411a	bta-mir-411a [Source:miRBase;Acc:MI0009826]	miRNA	82	21	65913735	65913816	1
ENSBTAG00000029950		1.38988	7.71795	4.12336	0.0545059	0.174818		29.3556	0.935824	0.565325	1.65537	0.0978485	0.194024		bta-mir-505	bta-mir-505 [Source:miRBase;Acc:MI0009856]	miRNA	90	X	23321233	23321322	-1
ENSBTAG00000029884		-0.6983	10.6197	4.02412	0.0572548	0.175669		249.355	-0.975292	0.430228	-2.26692	0.023395	0.0810097		MIR29A	microRNA 29a [Source:HGNC Symbol;Acc:HGNC:31616]	miRNA	83	4	94636455	94636537	-1
ENSBTAG00000029916		1.25982	7.71322	4.00819	0.0577105	0.175669		32.9201	0.99845	0.67256	1.48455	0.137662	0.254028		bta-mir-16b	bta-mir-16b [Source:miRBase;Acc:MI0004739]	miRNA	93	1	107073622	107073714	-1
ENSBTAG00000029979		-2.22297	9.05335	4.0219	0.0581109	0.175669		92.1626	-2.68966	1.11421	-2.41397	0.0157799	0.0590472		bta-mir-126	bta-mir-126 [Source:miRBase;Acc:MI0004754]	miRNA	73	11	104085473	104085545	1
ENSBTAG00000045496		2.59444	5.31097	4.06671	0.0560562	0.175669		5.89829	2.27172	1.28018	1.77454	0.0759745	0.164918		bta-mir-4449	bta-mir-4449 [Source:miRBase;Acc:MI0031502]	miRNA	69	6	68399515	68399583	1
ENSBTAG00000048241		-0.770654	7.79704	4.04562	0.0566462	0.175669		32.7008	-1.08269	0.361129	-2.99808	0.00271682	0.0168935		bta-mir-3431	bta-mir-3431 [Source:miRBase;Acc:MI0014498]	miRNA	97	X	34445007	34445103	-1
ENSBTAG00000029772		-0.896714	13.9665	3.77721	0.0648067	0.193684		2422.83	-1.06377	0.494708	-2.15031	0.0315307	0.0948303		bta-let-7a-3	bta-let-7a-3 [Source:miRBase;Acc:MI0005452]	miRNA	74	5	116408410	116408483	1
ENSBTAG00000030109		1.90877	6.3594	3.7174	0.0668033	0.197408		12.9941	1.56471	0.798182	1.96034	0.0499557	0.12736		bta-mir-744	bta-mir-744 [Source:miRBase;Acc:MI0009891]	miRNA	100	19	30697356	30697455	1
ENSBTAG00000029895		-2.79505	5.18521	3.64097	0.0694579	0.200741		4.78528	-2.56582	1.39693	-1.83675	0.0662472	0.153694		MIR218-2	microRNA 218-2 [Source:HGNC Symbol;Acc:HGNC:31596]	miRNA	110	20	554545	554654	-1
ENSBTAG00000051450		-1.85605	5.0307	3.6609	0.0687544	0.200741		4.12746	-2.00866	1.08524	-1.85089	0.0641859	0.150608		bta-mir-2284ab	bta-mir-2284ab [Source:miRBase;Acc:MI0025532]	miRNA	60	6	102017883	102017942	1
ENSBTAG00000029764		2.25378	3.70599	3.50561	0.0744619	0.202782		1.93301	2.14874	1.35211	1.58917	0.112021	NA		bta-mir-19a	bta-mir-19a [Source:miRBase;Acc:MI0005460]	miRNA	82	12	65689699	65689780	1
ENSBTAG00000029797		-1.01146	10.9103	3.40024	0.0786454	0.202782		308.566	-1.3422	0.619206	-2.16761	0.0301886	0.0925907		bta-mir-186	bta-mir-186 [Source:miRBase;Acc:MI0005033]	miRNA	86	3	74160334	74160419	1
ENSBTAG00000029849		-3.83563	2.77084	3.64676	0.077668	0.202782		0.299896	-0.386875	2.50055	-0.154716	0.877045	NA		bta-mir-181a-1	bta-mir-181a-1 [Source:miRBase;Acc:MI0010484]	miRNA	110	16	77762836	77762945	-1
ENSBTAG00000029880		-0.772545	10.7755	3.45204	0.0765557	0.202782		256.343	-0.957096	0.380191	-2.51741	0.0118221	0.0457122		MIRLET7E	microRNA let-7e [Source:HGNC Symbol;Acc:HGNC:31482]	miRNA	109	18	57689045	57689153	1
ENSBTAG00000029881		-0.857181	13.9708	3.57155	0.0719744	0.202782		2424.14	-1.02805	0.483503	-2.12626	0.0334813	0.0981579		bta-let-7a-2	bta-let-7a-2 [Source:miRBase;Acc:MI0005451]	miRNA	73	15	32812702	32812774	-1
ENSBTAG00000029915		1.15539	10.7586	3.43755	0.0771337	0.202782		251.26	0.8943	0.602864	1.48342	0.137964	0.254028		MIR129-1	microRNA 129-1 [Source:HGNC Symbol;Acc:HGNC:31512]	miRNA	84	4	92407937	92408020	1
ENSBTAG00000029926		-1.70752	8.16166	3.40322	0.0785234	0.202782		43.3686	-1.96037	0.91355	-2.14588	0.0318826	0.0948303		MIR1-2	microRNA 1-2 [Source:HGNC Symbol;Acc:HGNC:31500]	miRNA	111	24	34453354	34453464	1
ENSBTAG00000029981		-0.861051	13.9618	3.51863	0.073963	0.202782		2406.65	-1.03368	0.487341	-2.12106	0.0339167	0.0981579		MIRLET7A1	microRNA let-7a-1 [Source:HGNC Symbol;Acc:HGNC:31476]	miRNA	94	8	85450390	85450483	1
ENSBTAG00000029996		-1.62214	5.32497	3.43308	0.0773133	0.202782		4.94866	-1.74249	0.963114	-1.80923	0.0704159	0.155672		bta-mir-27a	bta-mir-27a [Source:miRBase;Acc:MI0004746]	miRNA	73	7	11838877	11838949	1
ENSBTAG00000036423		-2.62833	11.7181	3.52087	0.0757105	0.202782		526.902	-3.02607	1.17834	-2.56809	0.0102262	0.043136		bta-mir-146b	bta-mir-146b [Source:miRBase;Acc:MI0009745]	miRNA	106	26	23057605	23057710	1
ENSBTAG00000045611		-2.60772	3.43602	3.40794	0.0783304	0.202782		0.548182	-1.36022	1.57434	-0.863994	0.387591	NA				miRNA	102	21	65915581	65915682	1
ENSBTAG00000052175		1.37063	6.52443	3.36431	0.0801331	0.204612		13.9054	0.996281	0.72961	1.3655	0.172097	0.302937		bta-mir-2285p	bta-mir-2285p [Source:miRBase;Acc:MI0022274]	miRNA	81	13	36354840	36354920	1
ENSBTAG00000029853		-0.917219	11.4878	3.28575	0.0835005	0.208624		443.476	-1.17585	0.538921	-2.18186	0.0291201	0.0925462		bta-let-7d	bta-let-7d [Source:miRBase;Acc:MI0005026]	miRNA	87	8	85452957	85453043	1
ENSBTAG00000036438		-1.65703	5.25505	3.30286	0.0827536	0.208624		5.18238	-1.83098	0.989551	-1.85032	0.0642681	0.150608		bta-mir-708	bta-mir-708 [Source:miRBase;Acc:MI0009889]	miRNA	114	29	16596062	16596175	1
ENSBTAG00000048923		1.43966	5.42574	3.27251	0.0840841	0.208624		6.2362	1.14733	0.801413	1.43163	0.152249	0.275951		bta-mir-7858	bta-mir-7858 [Source:miRBase;Acc:MI0025528]	miRNA	59	20	10263064	10263122	-1
ENSBTAG00000029857		-1.86544	9.43872	3.20796	0.0878602	0.211296		104.929	-2.16413	0.983503	-2.20043	0.0277766	0.0895024		bta-mir-145	bta-mir-145 [Source:miRBase;Acc:MI0004756]	miRNA	88	7	60813550	60813637	1
ENSBTAG00000030068		-2.00933	6.85173	3.17668	0.088451	0.211296		14.7753	-2.22876	1.02818	-2.16768	0.0301834	0.0925907		bta-mir-150	bta-mir-150 [Source:miRBase;Acc:MI0005058]	miRNA	100	18	55954104	55954203	-1
ENSBTAG00000036400		-3.37697	4.65914	3.16125	0.0891782	0.211296		1.08434	-2.05706	1.9034	-1.08073	0.279817	NA		bta-mir-206	bta-mir-206 [Source:miRBase;Acc:MI0009772]	miRNA	86	23	24567204	24567289	1
ENSBTAG00000053769		-2.1125	4.55599	3.21115	0.0868507	0.211296		2.56596	-2.188	1.36292	-1.60538	0.108411	NA		MIR487B	microRNA 487b [Source:HGNC Symbol;Acc:HGNC:32533]	miRNA	115	21	65934173	65934287	1
ENSBTAG00000054565		1.21022	7.87814	3.21612	0.0866225	0.211296		32.4028	0.754612	0.574656	1.31315	0.189131	0.317959		bta-mir-505	bta-mir-505 [Source:miRBase;Acc:MI0009856]	miRNA	90	NKLS02002208.1	5196458	5196547	1
ENSBTAG00000030024		1.01967	7.65061	3.09093	0.0925821	0.216184		28.9355	0.729505	0.537423	1.35741	0.17465	0.302937		MIR542	microRNA 542 [Source:HGNC Symbol;Acc:HGNC:32534]	miRNA	109	X	18237434	18237542	-1
ENSBTAG00000049659		1.39235	4.77075	3.08482	0.0928851	0.216184		4.17001	0.916594	0.735874	1.24559	0.212917	0.340667		bta-mir-7859	bta-mir-7859 [Source:miRBase;Acc:MI0025529]	miRNA	58	10	85267238	85267295	1
ENSBTAG00000036431		-2.45192	5.31641	3.01988	0.0961757	0.221879		4.78549	-2.45479	1.39625	-1.75813	0.0787253	0.167562		bta-mir-543	bta-mir-543 [Source:miRBase;Acc:MI0009859]	miRNA	80	21	65922464	65922543	1
ENSBTAG00000029920		0.795654	11.5684	2.95874	0.0993983	0.22536		417.258	0.390908	0.35316	1.10688	0.268344	0.4069		MIR25	microRNA 25 [Source:HGNC Symbol;Acc:HGNC:31609]	miRNA	99	25	36355959	36356057	1
ENSBTAG00000036380		1.7462	5.12816	2.97375	0.0985955	0.22536		6.09109	1.21574	0.933993	1.30166	0.193032	0.322183		bta-mir-184	bta-mir-184 [Source:miRBase;Acc:MI0009757]	miRNA	83	21	25438414	25438496	1
ENSBTAG00000029830		-1.86757	5.57108	2.92582	0.101185	0.225523		6.44474	-1.85056	1.04684	-1.76776	0.0771008	0.165624		bta-mir-146a	bta-mir-146a [Source:miRBase;Acc:MI0009746]	miRNA	99	7	72071548	72071646	1
ENSBTAG00000036369		-1.54828	11.4655	2.9408	0.100368	0.225523		418.542	-2.03255	0.836195	-2.43072	0.015069	0.0573115		bta-mir-100	bta-mir-100 [Source:miRBase;Acc:MI0009720]	miRNA	76	15	32818528	32818603	-1
ENSBTAG00000036398		-1.89262	4.31971	2.85644	0.105076	0.232228		2.2553	-1.88503	1.30002	-1.45	0.147058	NA		bta-mir-655	bta-mir-655 [Source:miRBase;Acc:MI0009882]	miRNA	97	21	65937962	65938058	1
ENSBTAG00000029787		1.34399	3.77017	2.83772	0.106156	0.232659		1.39555	1.23542	0.965372	1.27974	0.200637	NA		bta-mir-301a	bta-mir-301a [Source:miRBase;Acc:MI0009789]	miRNA	85	19	10121293	10121377	-1
ENSBTAG00000029792		-1.5777	7.58608	2.75648	0.110994	0.239274		26.8378	-1.908	0.906459	-2.10489	0.0353006	0.099875				miRNA	115	21	65766670	65766784	1
ENSBTAG00000029977		0.839277	6.44457	2.7714	0.110087	0.239274		12.9397	0.462444	0.482556	0.95832	0.337901	0.483908		bta-mir-96	bta-mir-96 [Source:miRBase;Acc:MI0009911]	miRNA	103	4	93595920	93596022	-1
ENSBTAG00000029763		-0.918992	8.77265	2.69062	0.115107	0.246123		63.9946	-1.39492	0.510517	-2.73237	0.00628798	0.0310385		MIR375	microRNA 375 [Source:HGNC Symbol;Acc:HGNC:31868]	miRNA	79	2	106945879	106945957	-1
ENSBTAG00000029889		-1.00423	6.23952	2.66944	0.116467	0.247024		10.773	-1.13323	0.638793	-1.77401	0.0760612	0.164918		bta-mir-452	bta-mir-452 [Source:miRBase;Acc:MI0009838]	miRNA	85	X	34447971	34448055	-1
ENSBTAG00000029871		-0.740763	9.81864	2.54526	0.124837	0.259034		138.079	-1.10868	0.511919	-2.16574	0.0303314	0.0925907		MIR30E	microRNA 30e [Source:HGNC Symbol;Acc:HGNC:31629]	miRNA	106	3	105460870	105460975	-1
ENSBTAG00000030056		-1.64663	5.58043	2.55109	0.124428	0.259034		7.34604	-2.07383	1.07623	-1.92695	0.0539863	0.134189		bta-mir-215	bta-mir-215 [Source:miRBase;Acc:MI0005016]	miRNA	79	16	23607646	23607724	-1
ENSBTAG00000036363		-2.28247	5.47757	2.5278	0.12607	0.259034		5.85117	-2.20167	1.45815	-1.5099	0.131069	0.249219		bta-mir-133a-1	bta-mir-133a-1 [Source:miRBase;Acc:MI0009733]	miRNA	95	13	54735656	54735750	-1
ENSBTAG00000044803		-1.48155	5.31591	2.53253	0.125734	0.259034		4.7032	-1.59268	0.912661	-1.74509	0.0809691	0.170052		bta-mir-2483	bta-mir-2483 [Source:miRBase;Acc:MI0011545]	miRNA	80	X	9571631	9571710	-1
ENSBTAG00000030013		0.733082	11.1169	2.49293	0.128576	0.260764		312.929	0.346464	0.383613	0.90316	0.366441	0.512134		bta-mir-660	bta-mir-660 [Source:miRBase;Acc:MI0005468]	miRNA	80	X	87740078	87740157	1
ENSBTAG00000036371		1.35579	6.17201	2.48854	0.128895	0.260764		11.3772	1.06248	0.801433	1.32573	0.18493	0.315469		MIR193B	microRNA 193b [Source:HGNC Symbol;Acc:HGNC:32087]	miRNA	110	25	13248826	13248935	1
ENSBTAG00000029890		-1.39075	10.893	2.40693	0.135012	0.268207		312.068	-1.65447	0.912193	-1.81373	0.0697197	0.155672		bta-mir-3604-1	bta-mir-3604-1 [Source:miRBase;Acc:MI0015950]	miRNA	83	7	15283405	15283487	-1
ENSBTAG00000029931		-1.38764	10.9116	2.39924	0.135606	0.268207		316.07	-1.64867	0.909266	-1.81319	0.0698026	0.155672		bta-mir-199a-1	bta-mir-199a-1 [Source:miRBase;Acc:MI0004758]	miRNA	110	16	39625338	39625447	-1
ENSBTAG00000036396		-1.34474	7.58673	2.39889	0.135633	0.268207		27.4677	-1.63406	0.832692	-1.96238	0.0497187	0.12736		MIR494	microRNA 494 [Source:HGNC Symbol;Acc:HGNC:32084]	miRNA	97	21	65920309	65920405	1
ENSBTAG00000045299		2.26785	2.81794	2.36672	0.138153	0.27115		0.713731	2.56887	2.43778	1.05378	0.291985	NA		bta-mir-2285b-1	bta-mir-2285b-1 [Source:miRBase;Acc:MI0011332]	miRNA	72	15	39058438	39058509	-1
ENSBTAG00000029921		1.29731	9.00331	2.34458	0.139919	0.271504		69.6446	1.00845	0.730733	1.38005	0.167572	0.299052		MIR197	microRNA 197 [Source:HGNC Symbol;Acc:HGNC:31569]	miRNA	108	3	33850268	33850375	-1
ENSBTAG00000029969		-0.697889	7.42465	2.3259	0.14143	0.271504		25.1935	-0.938105	0.461408	-2.03313	0.0420391	0.115289		bta-mir-181d	bta-mir-181d [Source:miRBase;Acc:MI0009754]	miRNA	113	7	11811275	11811387	-1
ENSBTAG00000037264		-2.22277	8.3513	2.35735	0.140825	0.271504		48.9854	-2.47937	1.25459	-1.97625	0.0481269	0.127323		bta-mir-486	bta-mir-486 [Source:miRBase;Acc:MI0009843]	miRNA	124	27	36572754	36572877	-1
ENSBTAG00000029865		0.55456	9.91934	2.27203	0.145899	0.278053		139.677	0.0795602	0.327042	0.243272	0.807794	0.879851				miRNA	94	14	3002368	3002461	1
ENSBTAG00000029843		1.2037	6.23309	2.24197	0.148466	0.280911		11.3779	0.876475	0.658366	1.33129	0.183094	0.31465		bta-mir-107	bta-mir-107 [Source:miRBase;Acc:MI0005006]	miRNA	87	26	11256205	11256291	-1
ENSBTAG00000036411		0.585142	8.22228	2.43162	0.149613	0.281059		43.9576	0.176155	0.350557	0.502501	0.615315	0.728332		bta-mir-374a	bta-mir-374a [Source:miRBase;Acc:MI0005466]	miRNA	73	X	76853050	76853122	1
ENSBTAG00000029785		1.27458	4.84396	3.20514	0.160509	0.290067		3.79127	0.8693	0.735485	1.18194	0.237229	0.364484		bta-mir-19b-2	bta-mir-19b-2 [Source:miRBase;Acc:MI0012209]	miRNA	83	X	17975810	17975892	-1
ENSBTAG00000029790		-1.25631	8.17247	2.10341	0.161026	0.290067		42.9869	-1.52506	0.843052	-1.80898	0.0704549	0.155672		MIR1-1	microRNA 1-1 [Source:HGNC Symbol;Acc:HGNC:31499]	miRNA	93	13	54745896	54745988	-1
ENSBTAG00000029953		-3.21976	4.57388	2.10902	0.160493	0.290067		2.81303	-1.93458	3.43078	-0.563888	0.57283	0.706897		bta-mir-144	bta-mir-144 [Source:miRBase;Acc:MI0009744]	miRNA	84	19	20238687	20238770	-1
ENSBTAG00000030113		-1.30679	6.8264	2.1262	0.158874	0.290067		15.6597	-1.51028	0.886458	-1.70372	0.0884336	0.176867		bta-mir-195	bta-mir-195 [Source:miRBase;Acc:MI0005459]	miRNA	87	19	26807507	26807593	-1
ENSBTAG00000030118		0.55936	10.082	2.12127	0.159337	0.290067		159.859	0.184312	0.374107	0.492672	0.622244	0.729094		bta-mir-182	bta-mir-182 [Source:miRBase;Acc:MI0009755]	miRNA	111	4	93591424	93591534	-1
ENSBTAG00000052043		1.54186	4.11444	2.14809	0.15684	0.290067		2.08806	1.43194	1.19248	1.20082	0.229823	NA		bta-mir-2285e-1	bta-mir-2285e-1 [Source:miRBase;Acc:MI0021126]	miRNA	64	1	156362188	156362251	1
ENSBTAG00000029846		0.647836	12.2573	2.07501	0.163756	0.291326		715.11	0.361525	0.43576	0.829641	0.406742	0.558367		bta-mir-27b	bta-mir-27b [Source:miRBase;Acc:MI0004760]	miRNA	104	8	81617234	81617337	1
ENSBTAG00000048146		-1.53531	6.12552	2.07312	0.16394	0.291326		10.508	-2.02541	1.10803	-1.82794	0.0675587	0.155184				miRNA	104	21	65925877	65925980	1
ENSBTAG00000029982		-2.05322	5.018	2.03164	0.168035	0.292959		4.19421	-2.02977	1.53988	-1.31814	0.187457	0.317445		bta-mir-142	bta-mir-142 [Source:miRBase;Acc:MI0005011]	miRNA	87	19	9301432	9301518	-1
ENSBTAG00000030055		-3.26398	2.76911	2.08236	0.168201	0.292959		0.292436	0.21908	2.85651	0.0766951	0.938866	NA		bta-mir-202	bta-mir-202 [Source:miRBase;Acc:MI0009771]	miRNA	99	26	25761610	25761708	1
ENSBTAG00000049387		0.977718	6.04145	2.03164	0.168035	0.292959		9.72884	0.64522	0.68176	0.946403	0.343943	0.489539		bta-mir-11986b	bta-mir-11986b [Source:miRBase;Acc:MI0038345]	miRNA	57	20	10264043	10264099	-1
ENSBTAG00000029913		0.591338	7.66557	1.95587	0.175842	0.304253		29.3932	0.163398	0.344484	0.474326	0.635267	0.740613		bta-mir-425	bta-mir-425 [Source:miRBase;Acc:MI0005047]	miRNA	87	22	50971462	50971548	1
ENSBTAG00000029901		-0.552894	9.92338	1.92684	0.17895	0.307606		146.945	-0.8226	0.416629	-1.97442	0.0483339	0.127323		bta-mir-23a	bta-mir-23a [Source:miRBase;Acc:MI0005042]	miRNA	75	7	11838702	11838776	1
ENSBTAG00000030030		1.16991	5.60678	1.85182	0.187298	0.319866		7.23829	0.862227	0.827114	1.04245	0.297202	0.436398		bta-mir-592	bta-mir-592 [Source:miRBase;Acc:MI0009875]	miRNA	96	4	91320600	91320695	-1
ENSBTAG00000036419		0.641884	7.57214	1.83346	0.189413	0.321391		27.4229	0.282795	0.442279	0.639403	0.522561	0.673523		bta-mir-424	bta-mir-424 [Source:miRBase;Acc:MI0012212]	miRNA	96	X	18242745	18242840	-1
ENSBTAG00000045218		-1.19586	4.01732	1.79267	0.19422	0.327435		1.67967	-1.19499	1.06942	-1.11743	0.263813	NA		bta-mir-2431	bta-mir-2431 [Source:miRBase;Acc:MI0011481]	miRNA	68	5	56324073	56324140	-1
ENSBTAG00000029810		0.542422	11.0755	1.74977	0.19944	0.334094		310.079	0.263186	0.35433	0.74277	0.457621	0.620866		MIR361	microRNA 361 [Source:HGNC Symbol;Acc:HGNC:31867]	miRNA	83	X	66328063	66328145	1
ENSBTAG00000029796		-2.41345	4.37687	1.66218	0.210649	0.340745		2.19449	-1.25663	1.72477	-0.72858	0.466259	NA		bta-mir-187	bta-mir-187 [Source:miRBase;Acc:MI0009759]	miRNA	109	24	21219284	21219392	1
ENSBTAG00000029854		-1.10806	4.72368	1.64843	0.21248	0.340745		2.82612	-1.20331	0.950848	-1.26551	0.205688	0.333703		bta-mir-205	bta-mir-205 [Source:miRBase;Acc:MI0004759]	miRNA	69	16	73900707	73900775	-1
ENSBTAG00000029886		-1.64733	5.52325	1.6828	0.207941	0.340745		5.81504	-1.71408	1.33541	-1.28356	0.199297	0.327921		bta-mir-214	bta-mir-214 [Source:miRBase;Acc:MI0005040]	miRNA	112	16	39619547	39619658	-1
ENSBTAG00000029940		-0.680006	8.2108	1.65771	0.211242	0.340745		44.8809	-1.0635	0.521144	-2.0407	0.0412808	0.115289		bta-mir-192	bta-mir-192 [Source:miRBase;Acc:MI0005035]	miRNA	106	29	43114348	43114453	-1
ENSBTAG00000029974		-1.14993	11.3738	1.69251	0.206681	0.340745		431.921	-1.36267	0.903526	-1.50817	0.13151	0.249219		bta-mir-199b	bta-mir-199b [Source:miRBase;Acc:MI0005036]	miRNA	100	11	98855737	98855836	-1
ENSBTAG00000029994		-0.635979	14.0174	1.67726	0.208664	0.340745		2636.23	-0.914186	0.567784	-1.6101	0.107377	0.211114		MIRLET7I	microRNA let-7i [Source:HGNC Symbol;Acc:HGNC:31486]	miRNA	108	5	50983045	50983152	-1
ENSBTAG00000037275		-1.26555	4.9524	1.64967	0.212314	0.340745		3.69064	-1.51708	1.11749	-1.35757	0.1746	0.302937		bta-mir-190b	bta-mir-190b [Source:miRBase;Acc:MI0009763]	miRNA	83	3	16316832	16316914	1
ENSBTAG00000029990		-0.684895	8.14377	1.53435	0.228465	0.364159		40.3099	-0.92859	0.457174	-2.03115	0.0422396	0.115289		MIR128-1	microRNA 128-1 [Source:HGNC Symbol;Acc:HGNC:31510]	miRNA	96	2	61675794	61675889	-1
ENSBTAG00000029861		0.534247	15.8335	1.52492	0.229854	0.364166		8734.12	0.285577	0.472945	0.603827	0.545959	0.692144		MIRLET7G	microRNA let-7g [Source:HGNC Symbol;Acc:HGNC:31485]	miRNA	107	22	48636391	48636497	1
ENSBTAG00000029828		0.660307	6.34286	1.5042	0.232942	0.366848		11.754	0.263287	0.403385	0.652695	0.513953	0.666129				miRNA	108	X	76925561	76925668	1
ENSBTAG00000044594		1.57135	3.88812	1.49398	0.234484	0.367079		1.72778	1.35864	1.44533	0.940018	0.347208	NA		bta-mir-502b	bta-mir-502b [Source:miRBase;Acc:MI0009854]	miRNA	83	X	87736180	87736262	1
ENSBTAG00000029804		-0.593135	13.5119	1.40829	0.24795	0.385863		1805.96	-0.924599	0.538918	-1.71566	0.0862247	0.175475		bta-mir-30a	bta-mir-30a [Source:miRBase;Acc:MI0005054]	miRNA	67	9	10532171	10532237	-1
ENSBTAG00000044830		-0.677358	7.86277	1.37501	0.253446	0.392096		33.9829	-1.07663	0.508597	-2.11687	0.0342707	0.0981579		bta-mir-339a	bta-mir-339a [Source:miRBase;Acc:MI0009806]	miRNA	78	25	41736134	41736211	1
ENSBTAG00000030073		0.653236	9.65961	1.33922	0.259535	0.399168		112.986	0.290994	0.498798	0.583391	0.55963	0.705026		bta-mir-342	bta-mir-342 [Source:miRBase;Acc:MI0005059]	miRNA	94	21	65057646	65057739	1
ENSBTAG00000029825		-1.13605	5.20831	1.31194	0.264304	0.404139		5.18379	-1.33853	0.98683	-1.3564	0.174973	0.302937		bta-mir-135a-1	bta-mir-135a-1 [Source:miRBase;Acc:MI0009737]	miRNA	90	22	48588901	48588990	1
ENSBTAG00000029897		0.374574	16.2579	1.25905	0.273883	0.416366		11981.1	0.0914675	0.392036	0.233314	0.815518	0.883116		MIR21	microRNA 21 [Source:HGNC Symbol;Acc:HGNC:31586]	miRNA	92	19	10803462	10803553	1
ENSBTAG00000029967		0.444002	10.7332	1.13339	0.298555	0.451264		241.014	0.130939	0.323017	0.405361	0.685212	0.779261		bta-mir-103-1	bta-mir-103-1 [Source:miRBase;Acc:MI0004736]	miRNA	72	20	312539	312610	-1
ENSBTAG00000029998		-0.579139	14.7417	1.1145	0.302517	0.45464		4221.42	-0.92436	0.593087	-1.55856	0.119101	0.232197		bta-mir-200a	bta-mir-200a [Source:miRBase;Acc:MI0005037]	miRNA	86	16	51322680	51322765	-1
ENSBTAG00000029793		0.450719	10.7254	1.0912	0.307504	0.459509		240.008	0.145387	0.34825	0.417478	0.676329	0.772947		MIR103A2	microRNA 103a-2 [Source:HGNC Symbol;Acc:HGNC:31491]	miRNA	86	13	51282157	51282242	-1
ENSBTAG00000029839		-0.847994	5.4208	1.07703	0.310593	0.461502		5.81851	-0.927351	0.86762	-1.06885	0.285139	0.426789		bta-mir-181c	bta-mir-181c [Source:miRBase;Acc:MI0005032]	miRNA	97	7	11811457	11811553	-1
ENSBTAG00000046985		0.851516	5.53312	1.31384	0.323777	0.478389		7.21153	0.616019	0.733735	0.839566	0.401152	0.553971		bta-mir-652	bta-mir-652 [Source:miRBase;Acc:MI0021123]	miRNA	98	X	58480886	58480983	1
ENSBTAG00000029892		-0.423331	14.0894	0.996086	0.329069	0.483493		2583.96	-0.726305	0.417738	-1.73866	0.082094	0.170052		bta-mir-10a	bta-mir-10a [Source:miRBase;Acc:MI0005007]	miRNA	115	19	37912298	37912412	1
ENSBTAG00000029868		-1.57919	4.30947	0.9413	0.34245	0.498065		2.70562	-1.29767	1.78415	-0.727335	0.467021	NA		bta-mir-497	bta-mir-497 [Source:miRBase;Acc:MI0005467]	miRNA	112	19	26807816	26807927	-1
ENSBTAG00000036410		-0.765208	6.2175	0.940007	0.342775	0.498065		9.9743	-1.04775	0.849449	-1.23345	0.217408	0.34547		bta-mir-141	bta-mir-141 [Source:miRBase;Acc:MI0009742]	miRNA	90	5	103498826	103498915	-1
ENSBTAG00000046507		0.883617	7.93169	0.926584	0.346174	0.50024		32.2686	0.535885	0.79563	0.673535	0.500607	0.658828		bta-mir-3432a-2	bta-mir-3432a-2 [Source:miRBase;Acc:MI0014501]	miRNA	97	25	33897391	33897487	-1
ENSBTAG00000029864		-0.598055	7.57731	0.906112	0.35145	0.503397		26.5757	-0.888597	0.582782	-1.52475	0.127321	0.246155				miRNA	94	X	22089348	22089441	-1
ENSBTAG00000029906		-1.29409	5.5085	0.895993	0.354101	0.503397		6.25974	-1.39967	1.33687	-1.04697	0.295112	0.436089		bta-mir-133a-2	bta-mir-133a-2 [Source:miRBase;Acc:MI0009732]	miRNA	87	24	34456691	34456777	1
ENSBTAG00000029932		-0.426474	8.99887	0.902505	0.352392	0.503397		79.9276	-0.796704	0.529104	-1.50576	0.132129	0.249219		MIR101-2	microRNA 101-2 [Source:HGNC Symbol;Acc:HGNC:31489]	miRNA	91	8	39689023	39689113	-1
ENSBTAG00000029870		-0.310536	10.4156	0.809164	0.378071	0.534585		212.063	-0.527896	0.423004	-1.24797	0.212042	0.340667		bta-mir-98	bta-mir-98 [Source:miRBase;Acc:MI0005025]	miRNA	119	X	90985646	90985764	-1
ENSBTAG00000036422		0.403359	8.5215	0.785689	0.384957	0.54141		55.2302	0.127107	0.508233	0.250095	0.802514	0.87848		bta-mir-95	bta-mir-95 [Source:miRBase;Acc:MI0009910]	miRNA	81	6	114336289	114336369	-1
ENSBTAG00000030062		0.346348	16.9474	0.763143	0.391747	0.548029		19382.3	-0.0107309	0.47616	-0.0225364	0.98202	0.986271		MIR200B	microRNA 200b [Source:HGNC Symbol;Acc:HGNC:31579]	miRNA	80	16	51323334	51323413	-1
ENSBTAG00000029914		0.857208	6.46884	0.710184	0.408417	0.568326		12.0532	0.596697	0.89014	0.670341	0.502641	0.658828		bta-mir-365-2	bta-mir-365-2 [Source:miRBase;Acc:MI0009812]	miRNA	111	19	18461502	18461612	-1
ENSBTAG00000029848		0.783293	6.77264	0.671046	0.421439	0.583361		15.6005	0.585399	0.828702	0.706404	0.479937	0.639916		bta-mir-365-1	bta-mir-365-1 [Source:miRBase;Acc:MI0005465]	miRNA	87	25	13253584	13253670	1
ENSBTAG00000029917		-0.702203	5.1612	0.639744	0.432323	0.595293		5.11919	-0.905161	0.899199	-1.00663	0.314112	0.455463		bta-mir-135a-2	bta-mir-135a-2 [Source:miRBase;Acc:MI0009736]	miRNA	100	5	61775955	61776054	1
ENSBTAG00000029959		0.334405	14.8977	0.631497	0.435264	0.596221		4541.03	-0.0519211	0.447362	-0.116061	0.907604	0.9317		bta-mir-200c	bta-mir-200c [Source:miRBase;Acc:MI0005038]	miRNA	65	5	103499257	103499321	-1
ENSBTAG00000029850		0.270085	12.9539	0.617931	0.44017	0.599818		1167.83	-0.0485954	0.316656	-0.153464	0.878032	0.921735		MIR26B	microRNA 26b [Source:HGNC Symbol;Acc:HGNC:31612]	miRNA	108	2	106411182	106411289	1
ENSBTAG00000043869		-0.363213	8.10369	0.600182	0.446724	0.60561		39.9894	-0.660985	0.443541	-1.49024	0.13616	0.254028		bta-mir-1468	bta-mir-1468 [Source:miRBase;Acc:MI0012207]	miRNA	97	X	96454651	96454747	1
ENSBTAG00000036414		-1.43777	9.01259	0.577575	0.456392	0.615544		17.5612	-1.61592	1.33524	-1.21021	0.226199	0.354583		bta-mir-451	bta-mir-451 [Source:miRBase;Acc:MI0009837]	miRNA	71	19	20238525	20238595	-1
ENSBTAG00000029972		0.404038	10.0568	0.5565	0.463541	0.619518		159.938	0.0299017	0.568397	0.0526071	0.958045	0.974853		bta-mir-30b	bta-mir-30b [Source:miRBase;Acc:MI0004761]	miRNA	88	14	7045567	7045654	1
ENSBTAG00000029980		0.571093	4.88661	0.550401	0.465971	0.619518		4.21322	0.252321	0.758611	0.33261	0.739429	0.828732		bta-mir-29b-1	bta-mir-29b-1 [Source:miRBase;Acc:MI0010464]	miRNA	86	4	94636840	94636925	-1
ENSBTAG00000036395		-0.266818	10.4006	0.549317	0.466405	0.619518		207.963	-0.588068	0.401958	-1.46301	0.143465	0.262077		bta-mir-429	bta-mir-429 [Source:miRBase;Acc:MI0009829]	miRNA	84	16	51321445	51321528	-1
ENSBTAG00000029960		-0.852656	4.78177	0.533855	0.472671	0.624686		3.25911	-1.1706	1.3854	-0.844956	0.398135	0.553098		bta-mir-383	bta-mir-383 [Source:miRBase;Acc:MI0009823]	miRNA	73	27	22249018	22249090	1
ENSBTAG00000029774		-0.245957	14.6936	0.51432	0.480792	0.626267		4064.92	-0.418122	0.408232	-1.02423	0.305728	0.446094		bta-let-7f-2	bta-let-7f-2 [Source:miRBase;Acc:MI0004734]	miRNA	83	X	90986550	90986632	-1
ENSBTAG00000029788		-0.720507	5.75598	0.511981	0.481779	0.626267		7.75137	-0.907428	0.99189	-0.914848	0.360272	0.506564		MIR196A2	microRNA 196a-2 [Source:HGNC Symbol;Acc:HGNC:31568]	miRNA	105	5	26040777	26040881	-1
ENSBTAG00000029803		-0.299757	11.0796	0.50818	0.483392	0.626267		319.331	-0.492919	0.403592	-1.22133	0.22196	0.350305		bta-mir-221	bta-mir-221 [Source:miRBase;Acc:MI0004743]	miRNA	110	X	98126615	98126724	1
ENSBTAG00000048076		0.742319	7.64657	0.519776	0.4785	0.626267		27.964	0.477697	0.879967	0.542858	0.587227	0.714468		bta-mir-3432a-1	bta-mir-3432a-1 [Source:miRBase;Acc:MI0014500]	miRNA	97	21	55229271	55229367	-1
ENSBTAG00000029798		0.320643	10.6599	0.490683	0.490937	0.632924		238.841	-0.194977	0.465032	-0.419277	0.675014	0.772947		bta-mir-532	bta-mir-532 [Source:miRBase;Acc:MI0005061]	miRNA	86	X	87724730	87724815	1
ENSBTAG00000029976		0.458277	8.25622	0.468938	0.5006	0.642234		40.9882	0.196358	0.582114	0.337319	0.735876	0.828732		bta-mir-484	bta-mir-484 [Source:miRBase;Acc:MI0004749]	miRNA	63	25	14083795	14083857	1
ENSBTAG00000029844		-0.3899	12.161	0.377035	0.545468	0.696399		642.51	-0.687654	0.580262	-1.18508	0.235987	0.364484		bta-mir-125a	bta-mir-125a [Source:miRBase;Acc:MI0004752]	miRNA	86	18	57689557	57689642	1
ENSBTAG00000029988		-0.336459	5.61273	0.350197	0.560011	0.700563		7.13097	-0.765944	0.591393	-1.29515	0.195268	0.323587		MIR331	microRNA 331 [Source:HGNC Symbol;Acc:HGNC:31772]	miRNA	111	5	24946401	24946511	1
ENSBTAG00000030049		-0.836318	2.90371	0.353638	0.558105	0.700563		0.487823	0.498467	2.05834	0.242169	0.808649	NA		bta-mir-190a	bta-mir-190a [Source:miRBase;Acc:MI0009762]	miRNA	85	10	47265558	47265642	-1
ENSBTAG00000030108		0.436935	5.35647	0.348101	0.561179	0.700563		6.38761	-0.0247336	0.716202	-0.0345344	0.972451	0.985191		bta-mir-769	bta-mir-769 [Source:miRBase;Acc:MI0009898]	miRNA	119	18	53513498	53513616	1
ENSBTAG00000043697		-0.662867	3.98963	0.346545	0.562048	0.700563		2.01199	-0.674464	1.19036	-0.566607	0.570981	NA		bta-mir-1388	bta-mir-1388 [Source:miRBase;Acc:MI0012206]	miRNA	92	13	53904024	53904115	1
ENSBTAG00000049885		-0.335551	7.5237	0.358805	0.555266	0.700563		26.0968	-0.617793	0.535775	-1.15308	0.248876	0.379863				miRNA	94	NKLS02002208.1	6428209	6428302	1
ENSBTAG00000030123		0.319863	7.11492	0.310114	0.58321	0.72351		20.5604	-0.107217	0.544497	-0.196909	0.843899	0.898094		bta-mir-194-2	bta-mir-194-2 [Source:miRBase;Acc:MI0009765]	miRNA	83	29	43114571	43114653	-1
ENSBTAG00000029800		0.603789	6.76486	0.27796	0.603298	0.741521		15.2899	0.314606	1.01826	0.308963	0.75735	0.844736		bta-mir-335	bta-mir-335 [Source:miRBase;Acc:MI0009804]	miRNA	92	4	94255083	94255174	1
ENSBTAG00000036357		-0.466109	4.65699	0.277853	0.603367	0.741521		3.22573	-0.762635	0.821139	-0.928752	0.353017	0.49939		bta-mir-128-2	bta-mir-128-2 [Source:miRBase;Acc:MI0009727]	miRNA	84	22	9705215	9705298	1
ENSBTAG00000036372		-0.22281	8.67804	0.25691	0.617274	0.755084		59.4865	-0.69494	0.364167	-1.9083	0.0563527	0.137619		bta-mir-28	bta-mir-28 [Source:miRBase;Acc:MI0009785]	miRNA	86	1	78661458	78661543	-1
ENSBTAG00000051571		-0.401461	4.18805	0.228677	0.637206	0.775858		2.06995	-0.495474	0.948432	-0.522413	0.601383	NA		bta-mir-507b	bta-mir-507b [Source:miRBase;Acc:MI0038470]	miRNA	58	X	29998359	29998416	-1
ENSBTAG00000044322		0.375875	7.13126	0.208341	0.652528	0.790852		19.8852	0.0984796	0.716035	0.137535	0.890608	0.922416				miRNA	102	15	65460265	65460366	1
ENSBTAG00000029762		-0.185102	9.18605	0.192223	0.665332	0.795566		87.6814	-0.550357	0.458233	-1.20104	0.229735	0.357709		MIR183	microRNA 183 [Source:HGNC Symbol;Acc:HGNC:31554]	miRNA	110	4	93596139	93596248	-1
ENSBTAG00000029965		-0.657832	3.89917	0.192025	0.665493	0.795566		1.15104	-0.656053	1.84247	-0.356073	0.721786	NA		bta-mir-490	bta-mir-490 [Source:miRBase;Acc:MI0009845]	miRNA	127	4	100636672	100636798	1
ENSBTAG00000046072		0.181787	9.42678	0.197151	0.661351	0.795566		106.742	-0.109087	0.504656	-0.21616	0.828863	0.886157		bta-mir-2284x	bta-mir-2284x [Source:miRBase;Acc:MI0014499]	miRNA	96	1	4315515	4315610	-1
ENSBTAG00000047640		-0.603891	3.902	0.176313	0.678618	0.807586		1.72549	-0.306265	1.63241	-0.187615	0.851178	NA		bta-mir-3956	bta-mir-3956 [Source:miRBase;Acc:MI0022291]	miRNA	98	21	65932744	65932841	1
ENSBTAG00000030102		-0.417225	5.06222	0.157794	0.695008	0.823366		4.27722	-0.544373	1.09737	-0.496068	0.619846	0.729094		bta-mir-760	bta-mir-760 [Source:miRBase;Acc:MI0009894]	miRNA	117	3	49637554	49637670	-1
ENSBTAG00000052678		0.265279	5.3756	0.124039	0.728033	0.858622		5.49866	0.00988227	0.765935	0.0129022	0.989706	0.989706		bta-mir-29c	bta-mir-29c [Source:miRBase;Acc:MI0005044]	miRNA	88	16	75577606	75577693	1
ENSBTAG00000029904		-0.184527	11.1621	0.111596	0.741485	0.867982		327.286	-0.359263	0.518837	-0.692438	0.488662	0.647827		bta-mir-222	bta-mir-222 [Source:miRBase;Acc:MI0004744]	miRNA	111	X	98125920	98126030	1
ENSBTAG00000037905		0.258273	5.26083	0.110625	0.74257	0.867982		5.39729	-0.114084	0.806196	-0.141509	0.887468	0.922416				miRNA	105	7	37843323	37843427	1
ENSBTAG00000029987		0.140196	13.9456	0.104853	0.749129	0.871774		2280.05	-0.221143	0.400523	-0.552134	0.580856	0.713009		bta-mir-30d	bta-mir-30d [Source:miRBase;Acc:MI0004747]	miRNA	70	14	7041138	7041207	1
ENSBTAG00000029954		-0.10487	9.19357	0.100093	0.754689	0.872164		87.4282	-0.345825	0.328277	-1.05346	0.292132	0.434453		MIR3074	microRNA 3074 [Source:HGNC Symbol;Acc:HGNC:38268]	miRNA	85	8	81617785	81617869	-1
ENSBTAG00000029957		0.137485	12.7185	0.0989071	0.756097	0.872164		968.049	-0.232964	0.382274	-0.609415	0.542249	0.691219		MIR191	microRNA 191 [Source:HGNC Symbol;Acc:HGNC:31561]	miRNA	104	22	50970980	50971083	1
ENSBTAG00000036367		0.174612	9.88714	0.0925802	0.763771	0.877169		140.321	-0.140365	0.56193	-0.249791	0.802749	0.87848		MIR374B	microRNA 374b [Source:HGNC Symbol;Acc:HGNC:33665]	miRNA	113	X	76925407	76925519	1
ENSBTAG00000051465		0.319497	3.69719	0.0857489	0.772386	0.883207		1.3176	0.0480598	1.47698	0.0325393	0.974042	NA		bta-mir-7861	bta-mir-7861 [Source:miRBase;Acc:MI0025536]	miRNA	61	13	13066644	13066704	-1
ENSBTAG00000044450		0.281312	5.43761	0.0720054	0.790929	0.900495		5.95805	0.153391	1.05106	0.145939	0.883969	0.922416		bta-mir-199c	bta-mir-199c [Source:miRBase;Acc:MI0011364]	miRNA	76	19	26131673	26131748	1
ENSBTAG00000029935		-0.100123	14.4558	0.0624883	0.804916	0.908553		3415.5	-0.233364	0.453613	-0.514456	0.606933	0.725385		MIRLET7F1	microRNA let-7f-1 [Source:HGNC Symbol;Acc:HGNC:31483]	miRNA	110	8	85450736	85450845	1
ENSBTAG00000029955		0.233508	4.84489	0.0632858	0.803702	0.908553		3.37754	0.158314	0.991614	0.159652	0.873155	0.920782		bta-mir-193a	bta-mir-193a [Source:miRBase;Acc:MI0005014]	miRNA	81	19	18474461	18474541	-1
ENSBTAG00000030053		-0.130689	6.53387	0.0454798	0.833081	0.928391		13.0285	-0.410234	0.617698	-0.664133	0.506605	0.660294		bta-mir-194-1	bta-mir-194-1 [Source:miRBase;Acc:MI0012208]	miRNA	97	16	23607933	23608029	-1
ENSBTAG00000037358		-0.239159	4.76521	0.0475603	0.829367	0.928391		3.68768	-0.448958	1.05687	-0.424801	0.670982	0.772947		bta-mir-885	bta-mir-885 [Source:miRBase;Acc:MI0009904]	miRNA	74	22	54438290	54438363	-1
ENSBTAG00000051920		0.165775	4.98344	0.0462794	0.831643	0.928391		3.9279	-0.0864802	0.799507	-0.108167	0.913863	0.933992		bta-mir-29b-2	bta-mir-29b-2 [Source:miRBase;Acc:MI0005043]	miRNA	90	16	75660370	75660459	1
ENSBTAG00000029771		0.0890219	9.56823	0.0416051	0.840242	0.92956		115.473	-0.271691	0.476154	-0.570594	0.568275	0.705026		MIR140	microRNA 140 [Source:HGNC Symbol;Acc:HGNC:31527]	miRNA	114	18	36962003	36962116	1
ENSBTAG00000029822		0.0957669	12.8043	0.0392669	0.844734	0.92956		996.987	-0.290097	0.394526	-0.735305	0.462154	0.62337				miRNA	120	19	21237995	21238114	1
ENSBTAG00000045223		-0.186202	6.43862	0.0397422	0.84381	0.92956		12.14	-0.472302	0.91859	-0.51416	0.60714	0.725385		bta-mir-2419	bta-mir-2419 [Source:miRBase;Acc:MI0011467]	miRNA	76	4	65945870	65945945	-1
ENSBTAG00000029778		0.13084	7.11536	0.0331334	0.857223	0.939373		20.6092	-0.127444	0.771492	-0.165191	0.868793	0.920366		bta-mir-32	bta-mir-32 [Source:miRBase;Acc:MI0009796]	miRNA	70	8	98629023	98629092	-1
ENSBTAG00000029945		-0.0742507	16.8223	0.0266673	0.871766	0.943089		18990.6	-0.454999	0.59395	-0.766055	0.443644	0.605443		MIR148A	microRNA 148a [Source:HGNC Symbol;Acc:HGNC:31535]	miRNA	85	4	69949466	69949550	1
ENSBTAG00000029948		0.403826	4.80533	0.333992	0.865172	0.943089		3.49375	0.0176048	0.724323	0.0243052	0.980609	0.986271				miRNA	99	12	65689990	65690088	1
ENSBTAG00000030014		0.51148	3.52172	0.191736	0.878543	0.943089		0.998762	0.835077	1.44831	0.576587	0.564219	NA		bta-mir-628	bta-mir-628 [Source:miRBase;Acc:MI0009878]	miRNA	95	10	54959645	54959739	1
ENSBTAG00000030114		-0.132603	10.5628	0.024358	0.877395	0.943089		236.177	-0.493613	0.855592	-0.576926	0.563989	0.705026		bta-mir-143	bta-mir-143 [Source:miRBase;Acc:MI0009743]	miRNA	101	7	60812121	60812221	1
ENSBTAG00000051785		-0.110089	4.99241	0.0240094	0.878268	0.943089		4.09995	-0.289677	0.727036	-0.398436	0.690309	0.781228		bta-mir-29b-2	bta-mir-29b-2 [Source:miRBase;Acc:MI0005043]	miRNA	90	16	75577042	75577131	1
ENSBTAG00000029777		0.0513306	8.44653	0.0173964	0.896261	0.943835		52.9455	-0.188535	0.424918	-0.443696	0.657262	0.762424		MIR340	microRNA 340 [Source:HGNC Symbol;Acc:HGNC:31777]	miRNA	106	7	1249022	1249127	1
ENSBTAG00000029807		0.0672214	7.27902	0.0193716	0.890568	0.943835		22.5377	-0.325173	0.45783	-0.710248	0.47755	0.639916		bta-mir-450a-1	bta-mir-450a-1 [Source:miRBase;Acc:MI0012213]	miRNA	82	X	18236376	18236457	-1
ENSBTAG00000029918		0.0746752	11.3542	0.0166628	0.898459	0.943835		366.703	-0.15093	0.524023	-0.288023	0.773329	0.854345		MIR99B	microRNA 99b [Source:HGNC Symbol;Acc:HGNC:31651]	miRNA	80	18	57688886	57688965	1
ENSBTAG00000029924		0.228233	5.76341	0.0916638	0.887881	0.943835		8.50873	-0.155364	0.676683	-0.229597	0.818405	0.883116		bta-mir-34a	bta-mir-34a [Source:miRBase;Acc:MI0005464]	miRNA	107	16	44308925	44309031	1
ENSBTAG00000029949		0.086211	8.26878	0.0145561	0.90506	0.943835		47.1991	-0.171558	0.771712	-0.222308	0.824074	0.885117		bta-mir-499	bta-mir-499 [Source:miRBase;Acc:MI0004750]	miRNA	98	13	64292583	64292680	1
ENSBTAG00000036386		-0.11938	5.28613	0.0176436	0.895531	0.943835		5.12905	-0.477204	0.88136	-0.541441	0.588204	0.714468		bta-mir-196a-1	bta-mir-196a-1 [Source:miRBase;Acc:MI0009767]	miRNA	102	19	37860865	37860966	1
ENSBTAG00000036404		-0.0656899	8.58196	0.0136799	0.907948	0.943835		54.9063	-0.345314	0.550288	-0.627514	0.530323	0.67975		bta-mir-155	bta-mir-155 [Source:miRBase;Acc:MI0009752]	miRNA	65	1	10848649	10848713	-1
ENSBTAG00000050612		0.108777	3.30115	0.0146625	0.904716	0.943835		0.705339	0.411708	1.34657	0.305746	0.759798	NA		bta-mir-2285b-2	bta-mir-2285b-2 [Source:miRBase;Acc:MI0022349]	miRNA	81	3	52365058	52365138	-1
ENSBTAG00000048656		-0.188838	3.10897	0.0124958	0.912004	0.944319		0.994248	0.377078	2.34325	0.160921	0.872156	NA		bta-mir-2285t	bta-mir-2285t [Source:miRBase;Acc:MI0022348]	miRNA	83	3	7932273	7932355	-1
ENSBTAG00000029989		-0.0588755	10.7522	0.00944017	0.923475	0.952447		244.144	-0.303085	0.568856	-0.532797	0.594174	0.717961		bta-mir-10174	bta-mir-10174 [Source:miRBase;Acc:MI0032930]	miRNA	87	8	81617017	81617103	1
ENSBTAG00000047544		-0.0460171	9.86401	0.00778329	0.930495	0.955938		137.067	-0.301614	0.524857	-0.57466	0.565521	0.705026		bta-mir-31	bta-mir-31 [Source:miRBase;Acc:MI0004762]	miRNA	94	8	22502362	22502455	1
ENSBTAG00000029885		0.108902	7.47751	0.0489389	0.960286	0.982161		26.661	-0.249325	0.488391	-0.510503	0.609699	0.725385		bta-mir-450a-2	bta-mir-450a-2 [Source:miRBase;Acc:MI0005048]	miRNA	92	X	18236527	18236618	-1
ENSBTAG00000030071		-0.0150999	9.39049	0.00214354	0.963489	0.982161		100.238	-0.330889	0.333411	-0.992436	0.320985	0.462537		bta-mir-24-2	bta-mir-24-2 [Source:miRBase;Acc:MI0005053]	miRNA	72	7	11839032	11839103	1
ENSBTAG00000030122		0.0362684	3.32425	0.000801679	0.977666	0.989979		0.856725	0.489432	1.44236	0.339328	0.734362	NA		bta-mir-130a	bta-mir-130a [Source:miRBase;Acc:MI0009730]	miRNA	89	15	80888253	80888341	1
ENSBTAG00000036361		0.0146903	5.18991	0.000305367	0.986215	0.989979		4.70031	-0.292828	0.998359	-0.29331	0.769286	0.853944		bta-mir-152	bta-mir-152 [Source:miRBase;Acc:MI0009748]	miRNA	86	19	38444475	38444560	1
ENSBTAG00000037307		-0.600975	3.82926	0.400114	0.984186	0.989979		1.39447	-0.571629	1.13291	-0.504568	0.613862	NA		bta-mir-874	bta-mir-874 [Source:miRBase;Acc:MI0009900]	miRNA	76	7	49091396	49091471	-1
ENSBTAG00000051791		-0.201743	4.16	0.0382309	0.984186	0.989979		2.10091	-0.102227	1.13529	-0.0900444	0.928252	NA		bta-mir-29d	bta-mir-29d [Source:miRBase;Acc:MI0009788]	miRNA	88	16	75660913	75661000	1
ENSBTAG00000029956		0.0150617	4.52126	6.28263e-05	0.993747	0.993747		3.78363	-0.134698	1.07335	-0.125493	0.900133	0.928138		MIR491	microRNA 491 [Source:HGNC Symbol;Acc:HGNC:32076]	miRNA	101	8	23698518	23698618	-1
