# Supplementary material for: Altered microRNA composition in the uterine lumen fluid in cattle (Bos taurus) pregnancies initiated by artificial insemination or transfer of an in vitro produced embryo
Source: J Anim Sci Biotechnol. 2024 Sep 13;15:130. doi: 10.1186/s40104-024-01083-8 (PMC11397056; doi:10.1186/s40104-024-01083-8)
Supplement: Supplementary file 3 — Additional file 3. Analysis of differential abundance of miRNA in the EVs obtained from uterine luminal fluid in the AI pregnant group versus the ET pregnant group. [file 40104_2024_1083_MOESM3_ESM.xlsx]

## Sheet: miRNAs_AI_vs_ET
Analysis of differential abundance of miRNA in the EVs obtained from uterine luminal fluid in the AI pregnant group versus the ET pregnant group
				edgeR						DESeq2								annotation
Gene ID		logFC	logCPM	F	PValue	FDR		baseMean	log2FoldChange	lfcSE	stat	pvalue	padj		symbol	description	gene_biotype	transcript_length	chromosome_name	start_position	end_position	strand
ENSBTAG00000029909		2.72409	11.5648	27.82	2.68478e-05	0.00706096		393.001	2.53746	0.406286	6.24551	4.22424e-10	9.37782e-08		MIR7-1	microRNA 7-1 [Source:HGNC Symbol;Acc:HGNC:31638]	miRNA	147	8	77219239	77219385	-1
ENSBTAG00000029968		2.68023	11.5275	23.8407	6.93134e-05	0.00911471		381.934	2.52116	0.436971	5.76963	7.94442e-09	8.81831e-07		bta-mir-7-3	bta-mir-7-3 [Source:miRBase;Acc:MI0005056]	miRNA	82	7	19372417	19372498	-1
ENSBTAG00000029847		2.91921	5.41111	16.1289	0.000576378	0.0398558		6.77245	2.50074	0.627746	3.98368	6.78566e-05	0.00502139		MIR18A	microRNA 18a [Source:HGNC Symbol;Acc:HGNC:31548]	miRNA	89	12	65689554	65689642	1
ENSBTAG00000029951		1.85339	9.20888	15.9635	0.000606171	0.0398558		81.0495	1.57204	0.419721	3.74544	0.000180078	0.00999435		bta-mir-17	bta-mir-17 [Source:miRBase;Acc:MI0005031]	miRNA	84	12	65689417	65689500	1
ENSBTAG00000053245		1.94518	5.87279	15.0474	0.000805009	0.0423435		8.76805	1.55748	0.520885	2.99006	0.00278925	0.0619214		bta-mir-2285aa	bta-mir-2285aa [Source:miRBase;Acc:MI0025530]	miRNA	62	2	5273102	5273163	1
ENSBTAG00000029896		-3.20314	5.89846	12.2683	0.00200282	0.0877903		7.7198	-2.96595	0.926992	-3.19954	0.00137646	0.0381968		bta-mir-181b-2	bta-mir-181b-2 [Source:miRBase;Acc:MI0005013]	miRNA	89	11	95710188	95710276	1
ENSBTAG00000029761		-1.85506	9.69048	10.0172	0.00447233	0.148252		135.635	-2.10398	0.642286	-3.27577	0.00105376	0.0334192		bta-mir-320a-1	bta-mir-320a-1 [Source:miRBase;Acc:MI0012211]	miRNA	82	8	69558096	69558177	-1
ENSBTAG00000036420		1.48172	8.16199	9.99486	0.00450957	0.148252		40.4051	1.13717	0.36556	3.11075	0.00186615	0.0460316		bta-mir-500	bta-mir-500 [Source:miRBase;Acc:MI0009851]	miRNA	84	X	87737926	87738009	1
ENSBTAG00000036362		1.13446	9.0268	9.03528	0.00648723	0.189571		75.9168	0.694092	0.353208	1.96511	0.0494018	0.246184		bta-mir-106b	bta-mir-106b [Source:miRBase;Acc:MI0009724]	miRNA	80	25	36355563	36355642	1
ENSBTAG00000030084		1.58574	7.38959	8.25912	0.0087964	0.231345		23.9574	1.23422	0.490986	2.51376	0.0119452	0.125253		bta-mir-503	bta-mir-503 [Source:miRBase;Acc:MI0022315]	miRNA	83	X	18242401	18242483	-1
ENSBTAG00000044775		2.1535	5.75916	7.559	0.011678	0.27921		7.7472	2.15274	0.645531	3.33484	0.000853476	0.0315786		bta-mir-2387	bta-mir-2387 [Source:miRBase;Acc:MI0011427]	miRNA	78	25	32930343	32930420	-1
ENSBTAG00000029860		1.14391	9.07923	7.16781	0.0137343	0.284057		75.7242	0.791967	0.396257	1.99862	0.0456498	0.241292				miRNA	99	12	65689857	65689955	1
ENSBTAG00000029929		1.84737	6.04142	7.1151	0.0140409	0.284057		10.1755	1.57619	0.618387	2.54888	0.010807	0.125253		bta-mir-15b	bta-mir-15b [Source:miRBase;Acc:MI0005012]	miRNA	98	1	107073765	107073862	-1
ENSBTAG00000029760		-1.40547	9.74321	6.2743	0.0201191	0.307459		138.994	-1.72388	0.602804	-2.85976	0.0042396	0.0784325		bta-mir-320a-2	bta-mir-320a-2 [Source:miRBase;Acc:MI0004748]	miRNA	82	20	15245796	15245877	1
ENSBTAG00000029811		1.19009	11.751	5.6837	0.0261402	0.307459		471.862	0.860493	0.478625	1.79784	0.0722016	0.275246		MIR378A	microRNA 378a [Source:HGNC Symbol;Acc:HGNC:31871]	miRNA	82	7	61076246	61076327	1
ENSBTAG00000029841		-1.63222	7.67196	5.67686	0.0262208	0.307459		29.4418	-1.98242	0.673477	-2.94356	0.00324456	0.0654812		bta-mir-181a-2	bta-mir-181a-2 [Source:miRBase;Acc:MI0004757]	miRNA	110	11	95708973	95709082	1
ENSBTAG00000029865		0.85249	9.91934	6.47243	0.0184596	0.307459		139.677	0.479323	0.302222	1.586	0.11274	0.320664				miRNA	94	14	3002368	3002461	1
ENSBTAG00000029912		-2.24711	12.5857	6.11814	0.021909	0.307459		1050.99	-2.83618	0.843369	-3.36291	0.000771241	0.0315786		MIRLET7C	microRNA let-7c [Source:HGNC Symbol;Acc:HGNC:31480]	miRNA	108	1	20434603	20434710	-1
ENSBTAG00000029920		1.035	11.5684	6.11636	0.0215613	0.307459		417.258	0.785727	0.323602	2.42806	0.0151796	0.125253		MIR25	microRNA 25 [Source:HGNC Symbol;Acc:HGNC:31609]	miRNA	99	25	36355959	36356057	1
ENSBTAG00000030109		2.20942	6.3594	5.81996	0.0245904	0.307459		12.9941	2.012	0.748031	2.68973	0.00715095	0.0992194		bta-mir-744	bta-mir-744 [Source:miRBase;Acc:MI0009891]	miRNA	100	19	30697356	30697455	1
ENSBTAG00000036400		-4.36014	4.65914	6.01633	0.0225343	0.307459		1.08434	-0.707759	1.81045	-0.390931	0.695848	NA		bta-mir-206	bta-mir-206 [Source:miRBase;Acc:MI0009772]	miRNA	86	23	24567204	24567289	1
ENSBTAG00000049433		1.656	5.97161	5.59951	0.0271522	0.307459		9.96506	1.17491	0.62103	1.89187	0.0585085	0.259778		bta-mir-6120	bta-mir-6120 [Source:miRBase;Acc:MI0021138]	miRNA	71	7	44262287	44262357	1
ENSBTAG00000049659		1.90023	4.77075	6.1727	0.021034	0.307459		4.17001	1.66687	0.723012	2.30545	0.0211416	0.134098		bta-mir-7859	bta-mir-7859 [Source:miRBase;Acc:MI0025529]	miRNA	58	10	85267238	85267295	1
ENSBTAG00000051259		2.61262	5.6422	5.52716	0.0280571	0.307459		9.56012	2.3708	0.992955	2.38762	0.016958	0.131774		bta-mir-2315	bta-mir-2315 [Source:miRBase;Acc:MI0011334]	miRNA	80	15	42178557	42178636	1
ENSBTAG00000029926		-2.02163	8.16166	5.26106	0.031688	0.308665		43.3686	-2.34858	0.84171	-2.79024	0.00526687	0.0835176		MIR1-2	microRNA 1-2 [Source:HGNC Symbol;Acc:HGNC:31500]	miRNA	111	24	34453354	34453464	1
ENSBTAG00000046437		1.37295	7.50319	5.31059	0.030974	0.308665		26.0706	1.13649	0.482083	2.35745	0.0184009	0.131774		bta-mir-210	bta-mir-210 [Source:miRBase;Acc:MI0005039]	miRNA	98	29	50729070	50729167	1
ENSBTAG00000050370		2.14946	7.55176	5.33504	0.0306282	0.308665		25.8808	2.05806	0.83685	2.4593	0.013921	0.125253		bta-mir-7857-2	bta-mir-7857-2 [Source:miRBase;Acc:MI0032928]	miRNA	87	23	31129228	31129314	-1
ENSBTAG00000029895		-3.17319	5.18521	5.13694	0.0335597	0.315221		4.78528	-3.0755	1.30034	-2.36514	0.0180232	0.131774		MIR218-2	microRNA 218-2 [Source:HGNC Symbol;Acc:HGNC:31596]	miRNA	110	20	554545	554654	-1
ENSBTAG00000029950		1.39038	7.71795	5.01934	0.0354484	0.32148		29.3556	1.27549	0.525591	2.42678	0.0152334	0.125253		bta-mir-505	bta-mir-505 [Source:miRBase;Acc:MI0009856]	miRNA	90	X	23321233	23321322	-1
ENSBTAG00000029796		-3.83086	4.37687	4.85395	0.0383103	0.327897		2.19449	-2.63226	1.57953	-1.66648	0.0956172	NA		bta-mir-187	bta-mir-187 [Source:miRBase;Acc:MI0009759]	miRNA	109	24	21219284	21219392	1
ENSBTAG00000053622		1.06215	12.0674	4.83527	0.0386495	0.327897		598.438	0.734704	0.471003	1.55987	0.11879	0.329643		bta-mir-378-2	bta-mir-378-2 [Source:miRBase;Acc:MI0013052]	miRNA	76	4	10883955	10884030	1
ENSBTAG00000052175		1.48249	6.52443	4.76106	0.0400312	0.329007		13.9054	1.10872	0.677917	1.63548	0.101947	0.301765		bta-mir-2285p	bta-mir-2285p [Source:miRBase;Acc:MI0022274]	miRNA	81	13	36354840	36354920	1
ENSBTAG00000029783		-3.42764	5.14164	4.59029	0.0434275	0.34296		4.58235	-3.07938	1.46522	-2.10164	0.0355846	0.213508		bta-mir-218-1	bta-mir-218-1 [Source:miRBase;Acc:MI0009780]	miRNA	110	6	40087130	40087239	1
ENSBTAG00000044395		1.27965	5.05067	4.54712	0.044337	0.34296		5.06681	0.953758	0.63151	1.51028	0.130972	0.34786		bta-mir-2336	bta-mir-2336 [Source:miRBase;Acc:MI0011362]	miRNA	76	19	22253976	22254051	1
ENSBTAG00000029790		-1.62098	8.17247	3.91053	0.0605969	0.345257		42.9869	-1.94758	0.776284	-2.50885	0.0121125	0.125253		MIR1-1	microRNA 1-1 [Source:HGNC Symbol;Acc:HGNC:31499]	miRNA	93	13	54745896	54745988	-1
ENSBTAG00000029798		0.820824	10.6599	3.84417	0.0626521	0.345257		238.841	0.474908	0.426425	1.1137	0.26541	0.467627		bta-mir-532	bta-mir-532 [Source:miRBase;Acc:MI0005061]	miRNA	86	X	87724730	87724815	1
ENSBTAG00000029804		-0.912278	13.5119	3.86826	0.061897	0.345257		1805.96	-1.1986	0.492185	-2.43526	0.0148813	0.125253		bta-mir-30a	bta-mir-30a [Source:miRBase;Acc:MI0005054]	miRNA	67	9	10532171	10532237	-1
ENSBTAG00000029812		1.94509	4.73148	4.44156	0.0466525	0.345257		4.26219	1.69493	0.872712	1.94214	0.0521201	0.246184		bta-mir-324	bta-mir-324 [Source:miRBase;Acc:MI0009798]	miRNA	94	19	26938001	26938094	-1
ENSBTAG00000029817		1.03796	10.1918	4.20436	0.0523732	0.345257		161.073	0.651454	0.473483	1.37588	0.16886	0.38252		bta-mir-93	bta-mir-93 [Source:miRBase;Acc:MI0005050]	miRNA	77	25	36355766	36355842	1
ENSBTAG00000029843		1.44275	6.23309	3.73494	0.0662108	0.345257		11.3779	1.14665	0.619028	1.85234	0.0639773	0.269829		bta-mir-107	bta-mir-107 [Source:miRBase;Acc:MI0005006]	miRNA	87	26	11256205	11256291	-1
ENSBTAG00000029849		-3.84369	2.77084	4.07717	0.0604527	0.345257		0.299896	-0.0755705	2.31654	-0.0326221	0.973976	NA		bta-mir-181a-1	bta-mir-181a-1 [Source:miRBase;Acc:MI0010484]	miRNA	110	16	77762836	77762945	-1
ENSBTAG00000029851		-2.95987	9.43051	3.76632	0.066951	0.345257		117.262	-3.32092	1.42167	-2.33593	0.0194948	0.134098		bta-mir-122	bta-mir-122 [Source:miRBase;Acc:MI0005063]	miRNA	94	24	57588139	57588232	1
ENSBTAG00000029864		-1.1685	7.57731	3.91465	0.0604717	0.345257		26.5757	-1.34155	0.540539	-2.48188	0.0130691	0.125253				miRNA	94	X	22089348	22089441	-1
ENSBTAG00000029884		-0.641075	10.6197	3.95396	0.0592934	0.345257		249.355	-0.976893	0.394642	-2.47539	0.013309	0.125253		MIR29A	microRNA 29a [Source:HGNC Symbol;Acc:HGNC:31616]	miRNA	83	4	94636455	94636537	-1
ENSBTAG00000029889		-1.20162	6.23952	4.27979	0.050472	0.345257		10.773	-1.38548	0.600057	-2.30891	0.0209485	0.134098		bta-mir-452	bta-mir-452 [Source:miRBase;Acc:MI0009838]	miRNA	85	X	34447971	34448055	-1
ENSBTAG00000029893		0.782292	11.46	3.77476	0.0648872	0.345257		390.639	0.54885	0.347377	1.57999	0.11411	0.320664		bta-mir-9-2	bta-mir-9-2 [Source:miRBase;Acc:MI0009913]	miRNA	87	7	88196006	88196092	-1
ENSBTAG00000029979		-2.0836	9.05335	3.94507	0.0603583	0.345257		92.1626	-2.65012	1.02196	-2.59318	0.00950942	0.117283		bta-mir-126	bta-mir-126 [Source:miRBase;Acc:MI0004754]	miRNA	73	11	104085473	104085545	1
ENSBTAG00000030055		-4.09397	2.76911	3.86425	0.066831	0.345257		0.292436	-0.330148	2.60598	-0.126689	0.899187	NA		bta-mir-202	bta-mir-202 [Source:miRBase;Acc:MI0009771]	miRNA	99	26	25761610	25761708	1
ENSBTAG00000030066		1.55553	4.1135	3.74727	0.0657976	0.345257		1.84441	1.27052	0.946664	1.3421	0.179564	NA		bta-mir-454	bta-mir-454 [Source:miRBase;Acc:MI0009840]	miRNA	114	19	10111632	10111745	-1
ENSBTAG00000036418		-4.69899	3.57018	4.13703	0.0587897	0.345257		1.04598	-1.12419	1.77019	-0.635067	0.525385	NA		bta-mir-223	bta-mir-223 [Source:miRBase;Acc:MI0009782]	miRNA	108	X	94562822	94562929	-1
ENSBTAG00000044222		1.73336	4.08782	4.14321	0.0539743	0.345257		1.70721	1.6216	0.981962	1.65139	0.0986591	NA		bta-mir-2448	bta-mir-2448 [Source:miRBase;Acc:MI0011502]	miRNA	73	6	110754790	110754862	-1
ENSBTAG00000029794		-4.28427	3.2318	3.31332	0.087378	0.36631		0.654031	-0.627341	2.10498	-0.298028	0.765682	NA		MIR369	microRNA 369 [Source:HGNC Symbol;Acc:HGNC:31783]	miRNA	107	21	65954170	65954276	1
ENSBTAG00000029828		0.897038	6.34286	3.22059	0.0864183	0.36631		11.754	0.637448	0.389201	1.63784	0.101455	0.301765				miRNA	108	X	76925561	76925668	1
ENSBTAG00000029852		0.711284	10.807	3.44229	0.0769441	0.36631		261.637	0.428224	0.39318	1.08913	0.276096	0.479122		bta-mir-148b	bta-mir-148b [Source:miRBase;Acc:MI0005030]	miRNA	90	5	25734105	25734194	-1
ENSBTAG00000029853		-0.835812	11.4878	3.16419	0.0890389	0.36631		443.476	-1.14273	0.492961	-2.31809	0.0204445	0.134098		bta-let-7d	bta-let-7d [Source:miRBase;Acc:MI0005026]	miRNA	87	8	85452957	85453043	1
ENSBTAG00000029869		-0.483514	15.3201	3.19467	0.0876117	0.36631		6237.14	-0.729956	0.278232	-2.62355	0.00870193	0.113637		bta-mir-26a-2	bta-mir-26a-2 [Source:miRBase;Acc:MI0004731]	miRNA	84	5	55652073	55652156	1
ENSBTAG00000029921		1.3355	9.00331	3.0558	0.094339	0.36631		69.6446	1.11649	0.669907	1.66663	0.0955881	0.301765		MIR197	microRNA 197 [Source:HGNC Symbol;Acc:HGNC:31569]	miRNA	108	3	33850268	33850375	-1
ENSBTAG00000029922		0.777978	11.5427	3.51542	0.0740858	0.36631		414.343	0.534014	0.368079	1.45082	0.146831	0.362749		bta-mir-9-1	bta-mir-9-1 [Source:miRBase;Acc:MI0009912]	miRNA	90	21	20839127	20839216	1
ENSBTAG00000029937		-0.477317	15.3275	3.30617	0.0826098	0.36631		6270.77	-0.724025	0.268201	-2.69957	0.00694301	0.0992194		bta-mir-26a-1	bta-mir-26c [Source:miRBase;Acc:MI0015949]	miRNA	90	22	11420440	11420529	1
ENSBTAG00000029953		-3.76023	4.57388	3.22659	0.0861447	0.36631		2.81303	-2.71641	3.14161	-0.864655	0.387228	NA		bta-mir-144	bta-mir-144 [Source:miRBase;Acc:MI0009744]	miRNA	84	19	20238687	20238770	-1
ENSBTAG00000029993		-1.62411	5.76707	2.89187	0.103068	0.36631		7.10171	-1.7332	0.929695	-1.86427	0.0622841	0.269829		bta-mir-181b-1	bta-mir-181b-1 [Source:miRBase;Acc:MI0010485]	miRNA	110	16	77762664	77762773	-1
ENSBTAG00000029996		-1.45928	5.32497	3.0429	0.0949938	0.36631		4.94866	-1.60388	0.908755	-1.76492	0.0775767	0.27833		bta-mir-27a	bta-mir-27a [Source:miRBase;Acc:MI0004746]	miRNA	73	7	11838877	11838949	1
ENSBTAG00000036360		-2.02424	6.09985	2.90274	0.102461	0.36631		9.40873	-2.37809	1.14522	-2.07653	0.0378448	0.215424		bta-mir-495	bta-mir-495 [Source:miRBase;Acc:MI0009849]	miRNA	81	21	65923874	65923954	1
ENSBTAG00000036363		-2.33749	5.47757	2.89546	0.102867	0.36631		5.85117	-2.3095	1.35259	-1.70746	0.0877374	0.300193		bta-mir-133a-1	bta-mir-133a-1 [Source:miRBase;Acc:MI0009733]	miRNA	95	13	54735656	54735750	-1
ENSBTAG00000036374		1.05755	6.79426	3.34092	0.081119	0.36631		15.6258	0.811994	0.479213	1.69443	0.0901833	0.301765		bta-mir-362	bta-mir-362 [Source:miRBase;Acc:MI0009811]	miRNA	65	X	87736670	87736734	1
ENSBTAG00000036395		-0.576049	10.4006	3.01105	0.0966333	0.36631		207.963	-0.875651	0.368859	-2.37394	0.0175993	0.131774		bta-mir-429	bta-mir-429 [Source:miRBase;Acc:MI0009829]	miRNA	84	16	51321445	51321528	-1
ENSBTAG00000036411		0.627802	8.22228	3.36256	0.0802065	0.36631		43.9576	0.280702	0.327507	0.857085	0.391398	0.590528		bta-mir-374a	bta-mir-374a [Source:miRBase;Acc:MI0005466]	miRNA	73	X	76853050	76853122	1
ENSBTAG00000036414		-3.27345	9.01259	3.12675	0.0927232	0.36631		17.5612	1.56261	1.247	1.2531	0.21017	0.423438		bta-mir-451	bta-mir-451 [Source:miRBase;Acc:MI0009837]	miRNA	71	19	20238525	20238595	-1
ENSBTAG00000036419		0.747912	7.57214	2.96647	0.0989839	0.36631		27.4229	0.591605	0.414465	1.42739	0.153466	0.362749		bta-mir-424	bta-mir-424 [Source:miRBase;Acc:MI0012212]	miRNA	96	X	18242745	18242840	-1
ENSBTAG00000036423		-2.37032	11.7181	3.19606	0.0894316	0.36631		526.902	-3.04156	1.07677	-2.82471	0.00473239	0.0808146		bta-mir-146b	bta-mir-146b [Source:miRBase;Acc:MI0009745]	miRNA	106	26	23057605	23057710	1
ENSBTAG00000043695		0.619883	9.28926	3.31803	0.0820976	0.36631		91.9211	0.369141	0.370354	0.996727	0.318897	0.518185		bta-mir-450b	bta-mir-450b [Source:miRBase;Acc:MI0021121]	miRNA	86	X	18236206	18236291	-1
ENSBTAG00000045718		0.739335	11.4665	3.29179	0.0832358	0.36631		393.997	0.513006	0.358799	1.42979	0.152779	0.362749				miRNA	108	3	14409894	14410001	-1
ENSBTAG00000054565		1.06015	7.87814	3.01507	0.0964249	0.36631		32.4028	0.873076	0.531616	1.6423	0.100527	0.301765		bta-mir-505	bta-mir-505 [Source:miRBase;Acc:MI0009856]	miRNA	90	NKLS02002208.1	5196458	5196547	1
ENSBTAG00000054619		0.727537	11.0449	2.96715	0.0989478	0.36631		302.562	0.436754	0.421982	1.035	0.300667	0.505667		MIR203B	microRNA 203b [Source:HGNC Symbol;Acc:HGNC:41811]	miRNA	84	21	68645094	68645177	-1
ENSBTAG00000029787		1.23476	3.77017	2.76513	0.110467	0.367353		1.39555	1.08598	0.901172	1.20508	0.228173	NA		bta-mir-301a	bta-mir-301a [Source:miRBase;Acc:MI0009789]	miRNA	85	19	10121293	10121377	-1
ENSBTAG00000029933		1.12628	5.50247	2.84366	0.105812	0.367353		7.19192	0.706655	0.609058	1.16024	0.245951	0.447549		bta-mir-330	bta-mir-330 [Source:miRBase;Acc:MI0009803]	miRNA	94	18	53226503	53226596	-1
ENSBTAG00000029982		-2.25561	5.018	2.74904	0.11145	0.367353		4.19421	-2.39224	1.42696	-1.67646	0.0936484	0.301765		bta-mir-142	bta-mir-142 [Source:miRBase;Acc:MI0005011]	miRNA	87	19	9301432	9301518	-1
ENSBTAG00000030059		0.880637	12.5446	2.74429	0.111742	0.367353		790.18	0.678941	0.4503	1.50775	0.131618	0.34786		bta-mir-92a-2	bta-mir-92a-2 [Source:miRBase;Acc:MI0005024]	miRNA	68	X	17975659	17975726	-1
ENSBTAG00000036379		-2.33284	4.4831	2.7894	0.109003	0.367353		2.42628	-1.73375	1.36633	-1.26891	0.204472	NA		bta-mir-379	bta-mir-379 [Source:miRBase;Acc:MI0009820]	miRNA	86	21	65912508	65912593	1
ENSBTAG00000036417		-0.631995	16.0684	2.80268	0.108212	0.367353		11098.7	-0.892639	0.457975	-1.9491	0.0512834	0.246184		bta-mir-3596	bta-mir-3596 [Source:miRBase;Acc:MI0015952]	miRNA	83	5	116409213	116409295	-1
ENSBTAG00000029825		-1.55142	5.20831	2.64148	0.118293	0.38072		5.18379	-1.88634	0.921995	-2.04593	0.0407634	0.223009		bta-mir-135a-1	bta-mir-135a-1 [Source:miRBase;Acc:MI0009737]	miRNA	90	22	48588901	48588990	1
ENSBTAG00000038879		1.07902	10.0762	2.63526	0.118703	0.38072		140.233	0.977357	0.579356	1.68697	0.0916089	0.301765		bta-mir-1307	bta-mir-1307 [Source:miRBase;Acc:MI0010474]	miRNA	149	26	23985830	23985978	-1
ENSBTAG00000037337		1.36385	5.25677	2.57878	0.12251	0.388193		5.84656	1.12676	0.792772	1.4213	0.155231	0.362749		bta-mir-877	bta-mir-877 [Source:miRBase;Acc:MI0009903]	miRNA	102	23	28399539	28399640	-1
ENSBTAG00000045611		-2.15919	3.43602	2.54288	0.125004	0.391383		0.548182	0.976803	1.56115	0.625697	0.531514	NA				miRNA	102	21	65915581	65915682	1
ENSBTAG00000044803		-1.4126	5.31591	2.5008	0.128005	0.396063		4.7032	-1.47376	0.863557	-1.70661	0.0878945	0.300193		bta-mir-2483	bta-mir-2483 [Source:miRBase;Acc:MI0011545]	miRNA	80	X	9571631	9571710	-1
ENSBTAG00000029802		0.849838	12.7886	2.46339	0.130745	0.398024		934.049	0.662425	0.460448	1.43865	0.150249	0.362749				miRNA	107	12	65690103	65690209	1
ENSBTAG00000049885		-0.819531	7.5237	2.45102	0.131666	0.398024		26.0968	-1.01541	0.497347	-2.04165	0.0411864	0.223009				miRNA	94	NKLS02002208.1	6428209	6428302	1
ENSBTAG00000029788		-1.46146	5.75598	2.37635	0.137392	0.403084		7.75137	-1.79654	0.918283	-1.95642	0.0504163	0.246184		MIR196A2	microRNA 196a-2 [Source:HGNC Symbol;Acc:HGNC:31568]	miRNA	105	5	26040777	26040881	-1
ENSBTAG00000029902		-1.18586	8.32184	2.40296	0.135318	0.403084		50.0518	-1.63178	0.770851	-2.11685	0.0342726	0.211348		MIR455	microRNA 455 [Source:HGNC Symbol;Acc:HGNC:32344]	miRNA	113	8	103437381	103437493	1
ENSBTAG00000036380		1.42591	5.12816	2.35267	0.13927	0.403084		6.09109	1.2145	0.87191	1.39292	0.163644	0.374526		bta-mir-184	bta-mir-184 [Source:miRBase;Acc:MI0009757]	miRNA	83	21	25438414	25438496	1
ENSBTAG00000054556		1.51697	6.55443	2.35017	0.13947	0.403084		12.3607	1.41452	0.950878	1.48759	0.136858	0.357442		bta-mir-7857-1	bta-mir-7857-1 [Source:miRBase;Acc:MI0025527]	miRNA	66	23	31119451	31119516	1
ENSBTAG00000029891		1.6391	5.46469	2.31079	0.142666	0.40784		6.7005	1.67999	1.02045	1.64632	0.0996983	0.301765		bta-mir-130b	bta-mir-130b [Source:miRBase;Acc:MI0009731]	miRNA	82	17	72108892	72108973	-1
ENSBTAG00000029862		-0.905044	8.81731	2.22783	0.149692	0.423324		64.1251	-1.09566	0.596439	-1.83699	0.0662108	0.269829		bta-mir-204	bta-mir-204 [Source:miRBase;Acc:MI0005462]	miRNA	106	8	46962508	46962613	-1
ENSBTAG00000029917		-1.33502	5.1612	2.51776	0.155182	0.434179		5.11919	-1.62929	0.837722	-1.94491	0.0517861	0.246184		bta-mir-135a-2	bta-mir-135a-2 [Source:miRBase;Acc:MI0009736]	miRNA	100	5	61775955	61776054	1
ENSBTAG00000052678		-1.01661	5.3756	2.11556	0.159874	0.4426		5.49866	-1.25882	0.700721	-1.79646	0.0724207	0.275246		bta-mir-29c	bta-mir-29c [Source:miRBase;Acc:MI0005044]	miRNA	88	16	75577606	75577693	1
ENSBTAG00000029848		1.28026	6.77264	2.05568	0.165646	0.453802		15.6005	1.18324	0.771358	1.53398	0.125036	0.34269		bta-mir-365-1	bta-mir-365-1 [Source:miRBase;Acc:MI0005465]	miRNA	87	25	13253584	13253670	1
ENSBTAG00000051465		1.53318	3.69719	2.01282	0.169934	0.460749		1.3176	1.41294	1.4382	0.982439	0.325884	NA		bta-mir-7861	bta-mir-7861 [Source:miRBase;Acc:MI0025536]	miRNA	61	13	13066644	13066704	-1
ENSBTAG00000054661		1.56417	14.7948	1.97032	0.176203	0.47287		3767.68	1.17466	0.955673	1.22914	0.219019	0.426511		bta-mir-2887-1	bta-mir-2887-1 [Source:miRBase;Acc:MI0013060]	miRNA	55	2	121575106	121575160	-1
ENSBTAG00000044450		1.37978	5.43761	1.88891	0.183112	0.482222		5.95805	0.980784	0.989844	0.990848	0.32176	0.518185		bta-mir-199c	bta-mir-199c [Source:miRBase;Acc:MI0011364]	miRNA	76	19	26131673	26131748	1
ENSBTAG00000046480		-1.51728	5.68676	1.87638	0.184513	0.482222		6.93201	-1.73933	1.21411	-1.43259	0.151974	0.362749				miRNA	100	21	65940112	65940211	1
ENSBTAG00000054257		1.52277	14.785	1.88703	0.185188	0.482222		3745.97	1.13803	0.952354	1.19496	0.232102	0.430239		bta-mir-2887-1	bta-mir-2887-1 [Source:miRBase;Acc:MI0013060]	miRNA	55	27	6217555	6217609	-1
ENSBTAG00000047544		-0.64859	9.86401	1.82566	0.190321	0.485911		137.067	-0.881454	0.480963	-1.83268	0.0668494	0.269829		bta-mir-31	bta-mir-31 [Source:miRBase;Acc:MI0004762]	miRNA	94	8	22502362	22502455	1
ENSBTAG00000049578		1.27186	4.76354	1.83603	0.189115	0.485911		3.47712	0.894967	1.01549	0.881313	0.378148	NA		bta-mir-2285bc	bta-mir-2285bc [Source:miRBase;Acc:MI0038201]	miRNA	60	3	93966868	93966927	1
ENSBTAG00000051595		0.704571	7.51902	1.81011	0.192147	0.485911		26.1387	0.535401	0.480229	1.11489	0.264899	0.467627		bta-mir-6119	bta-mir-6119 [Source:miRBase;Acc:MI0021137]	miRNA	77	X	4150893	4150969	-1
ENSBTAG00000036392		-1.05019	7.49668	1.76751	0.19726	0.489429		27.5731	-1.40744	0.761902	-1.84728	0.0647069	0.269829		bta-mir-371	bta-mir-371 [Source:miRBase;Acc:MI0009815]	miRNA	79	18	60903171	60903249	1
ENSBTAG00000048241		-0.477098	7.79704	1.77734	0.196066	0.489429		32.7008	-0.71462	0.342095	-2.08895	0.0367122	0.214477		bta-mir-3431	bta-mir-3431 [Source:miRBase;Acc:MI0014498]	miRNA	97	X	34445007	34445103	-1
ENSBTAG00000029914		1.25269	6.46884	1.74	0.200653	0.493193		12.0532	1.05549	0.828118	1.27456	0.202463	0.421848		bta-mir-365-2	bta-mir-365-2 [Source:miRBase;Acc:MI0009812]	miRNA	111	19	18461502	18461612	-1
ENSBTAG00000029777		-0.464386	8.44653	1.68234	0.208001	0.50652		52.9455	-0.756033	0.392066	-1.92833	0.0538143	0.248891		MIR340	microRNA 340 [Source:HGNC Symbol;Acc:HGNC:31777]	miRNA	106	7	1249022	1249127	1
ENSBTAG00000030073		0.658375	9.65961	1.65138	0.212085	0.511727		112.986	0.360873	0.457908	0.788092	0.430643	0.624855		bta-mir-342	bta-mir-342 [Source:miRBase;Acc:MI0005059]	miRNA	94	21	65057646	65057739	1
ENSBTAG00000029797		-0.649265	10.9103	1.63152	0.214758	0.513468		308.566	-0.999507	0.566614	-1.764	0.0777318	0.27833		bta-mir-186	bta-mir-186 [Source:miRBase;Acc:MI0005033]	miRNA	86	3	74160334	74160419	1
ENSBTAG00000029892		-0.48916	14.0894	1.56741	0.223681	0.529281		2583.96	-0.678998	0.38153	-1.77967	0.0751298	0.27798		bta-mir-10a	bta-mir-10a [Source:miRBase;Acc:MI0005007]	miRNA	115	19	37912298	37912412	1
ENSBTAG00000029906		-1.61464	5.5085	1.55545	0.225397	0.529281		6.25974	-1.7766	1.23747	-1.43567	0.151095	0.362749		bta-mir-133a-2	bta-mir-133a-2 [Source:miRBase;Acc:MI0009732]	miRNA	87	24	34456691	34456777	1
ENSBTAG00000044594		1.51552	3.88812	1.51049	0.232	0.539964		1.72778	1.41163	1.35152	1.04447	0.296268	NA		bta-mir-502b	bta-mir-502b [Source:miRBase;Acc:MI0009854]	miRNA	83	X	87736180	87736262	1
ENSBTAG00000048076		1.14783	7.64657	1.45312	0.240785	0.555495		27.964	1.10975	0.811698	1.3672	0.171563	0.382541		bta-mir-3432a-1	bta-mir-3432a-1 [Source:miRBase;Acc:MI0014500]	miRNA	97	21	55229271	55229367	-1
ENSBTAG00000036372		0.483433	8.67804	1.40646	0.248248	0.567732		59.4865	0.153416	0.341787	0.448865	0.653529	0.79345		bta-mir-28	bta-mir-28 [Source:miRBase;Acc:MI0009785]	miRNA	86	1	78661458	78661543	-1
ENSBTAG00000029839		-0.905887	5.4208	1.36388	0.255319	0.57887		5.81851	-0.989442	0.814479	-1.21482	0.224437	0.430239		bta-mir-181c	bta-mir-181c [Source:miRBase;Acc:MI0005032]	miRNA	97	7	11811457	11811553	-1
ENSBTAG00000029836		-0.51265	10.8905	1.32353	0.262264	0.581541		285.325	-0.698222	0.438932	-1.59073	0.111671	0.320664		bta-mir-30f	bta-mir-30f [Source:miRBase;Acc:MI0009795]	miRNA	84	9	10494819	10494902	-1
ENSBTAG00000029854		0.988409	4.72368	1.33143	0.260885	0.581541		2.82612	0.835496	0.953634	0.876118	0.380966	NA		bta-mir-205	bta-mir-205 [Source:miRBase;Acc:MI0004759]	miRNA	69	16	73900707	73900775	-1
ENSBTAG00000036410		-0.853566	6.2175	1.31859	0.263131	0.581541		9.9743	-1.11095	0.791801	-1.40307	0.160595	0.371377		bta-mir-141	bta-mir-141 [Source:miRBase;Acc:MI0009742]	miRNA	90	5	103498826	103498915	-1
ENSBTAG00000029913		0.440256	7.66557	1.29865	0.266669	0.582683		29.3932	0.0873155	0.323139	0.270211	0.786998	0.897815		bta-mir-425	bta-mir-425 [Source:miRBase;Acc:MI0005047]	miRNA	87	22	50971462	50971548	1
ENSBTAG00000029931		-0.93233	10.9116	1.25451	0.274725	0.582683		316.07	-1.48923	0.831098	-1.79189	0.073151	0.275246		bta-mir-199a-1	bta-mir-199a-1 [Source:miRBase;Acc:MI0004758]	miRNA	110	16	39625338	39625447	-1
ENSBTAG00000029977		0.524395	6.44457	1.29039	0.268154	0.582683		12.9397	0.246748	0.451272	0.546784	0.584527	0.763324		bta-mir-96	bta-mir-96 [Source:miRBase;Acc:MI0009911]	miRNA	103	4	93595920	93596022	-1
ENSBTAG00000030108		0.786266	5.35647	1.27019	0.271828	0.582683		6.38761	0.220733	0.680273	0.324477	0.745577	0.873657		bta-mir-769	bta-mir-769 [Source:miRBase;Acc:MI0009898]	miRNA	119	18	53513498	53513616	1
ENSBTAG00000036367		-0.590085	9.88714	1.25946	0.273807	0.582683		140.321	-0.981241	0.514412	-1.9075	0.0564561	0.255781		MIR374B	microRNA 374b [Source:HGNC Symbol;Acc:HGNC:33665]	miRNA	113	X	76925407	76925519	1
ENSBTAG00000029807		0.485233	7.27902	1.16953	0.291165	0.607748		22.5377	0.277388	0.433074	0.640508	0.521842	0.724711		bta-mir-450a-1	bta-mir-450a-1 [Source:miRBase;Acc:MI0012213]	miRNA	82	X	18236376	18236457	-1
ENSBTAG00000046507		0.908665	7.93169	1.17962	0.289146	0.607748		32.2686	0.781607	0.732311	1.06732	0.28583	0.484383		bta-mir-3432a-2	bta-mir-3432a-2 [Source:miRBase;Acc:MI0014501]	miRNA	97	25	33897391	33897487	-1
ENSBTAG00000044322		0.825954	7.13126	1.15488	0.294131	0.609106		19.8852	0.712975	0.666864	1.06915	0.285004	0.484383				miRNA	102	15	65460265	65460366	1
ENSBTAG00000029792		0.95833	7.58608	1.12219	0.300897	0.618249		26.8378	0.470797	0.845811	0.556621	0.577786	0.763324				miRNA	115	21	65766670	65766784	1
ENSBTAG00000029890		-0.861733	10.893	1.07304	0.311469	0.635011		312.068	-1.43631	0.833781	-1.72264	0.0849533	0.299359		bta-mir-3604-1	bta-mir-3604-1 [Source:miRBase;Acc:MI0015950]	miRNA	83	7	15283405	15283487	-1
ENSBTAG00000029924		0.733049	5.76341	1.05942	0.314488	0.636233		8.50873	0.353061	0.645108	0.54729	0.58418	0.763324		bta-mir-34a	bta-mir-34a [Source:miRBase;Acc:MI0005464]	miRNA	107	16	44308925	44309031	1
ENSBTAG00000029830		-1.0472	5.57108	1.00977	0.325841	0.649213		6.44474	-1.31668	0.984152	-1.33789	0.180933	0.393795		bta-mir-146a	bta-mir-146a [Source:miRBase;Acc:MI0009746]	miRNA	99	7	72071548	72071646	1
ENSBTAG00000048038		-1.0139	6.39092	1.01303	0.32508	0.649213		12.155	-1.22386	0.985592	-1.24175	0.214328	0.423438		bta-mir-2284w	bta-mir-2284w [Source:miRBase;Acc:MI0014497]	miRNA	96	X	2800919	2801014	1
ENSBTAG00000029822		0.438284	12.8043	0.985442	0.331611	0.65218		996.987	0.179261	0.360666	0.497028	0.619169	0.776585				miRNA	120	19	21237995	21238114	1
ENSBTAG00000029885		0.448482	7.47751	0.967567	0.335942	0.65218		26.661	0.242214	0.457882	0.528988	0.596814	0.765636		bta-mir-450a-2	bta-mir-450a-2 [Source:miRBase;Acc:MI0005048]	miRNA	92	X	18236527	18236618	-1
ENSBTAG00000030056		-0.95952	5.58043	0.973806	0.334421	0.65218		7.34604	-1.43925	1.01035	-1.42451	0.1543	0.362749		bta-mir-215	bta-mir-215 [Source:miRBase;Acc:MI0005016]	miRNA	79	16	23607646	23607724	-1
ENSBTAG00000044830		0.533846	7.86277	0.962233	0.337249	0.65218		33.9829	0.227529	0.479405	0.474608	0.635067	0.787625		bta-mir-339a	bta-mir-339a [Source:miRBase;Acc:MI0009806]	miRNA	78	25	41736134	41736211	1
ENSBTAG00000029856		-0.463463	9.88882	0.935811	0.343832	0.654054		141.816	-0.510074	0.468482	-1.08878	0.27625	0.479122		MIR34B	microRNA 34b [Source:HGNC Symbol;Acc:HGNC:31636]	miRNA	106	15	21816723	21816828	1
ENSBTAG00000029957		0.386034	12.7185	0.937074	0.343513	0.654054		968.049	0.227794	0.349504	0.651762	0.514555	0.722982		MIR191	microRNA 191 [Source:HGNC Symbol;Acc:HGNC:31561]	miRNA	104	22	50970980	50971083	1
ENSBTAG00000029994		-0.436458	14.0174	0.928528	0.345679	0.654054		2636.23	-0.852913	0.518462	-1.64508	0.0999526	0.301765		MIRLET7I	microRNA let-7i [Source:HGNC Symbol;Acc:HGNC:31486]	miRNA	108	5	50983045	50983152	-1
ENSBTAG00000029785		0.60323	4.84396	0.849539	0.366642	0.669725		3.79127	0.217135	0.675083	0.321641	0.747725	0.873657		bta-mir-19b-2	bta-mir-19b-2 [Source:miRBase;Acc:MI0012209]	miRNA	83	X	17975810	17975892	-1
ENSBTAG00000029881		-0.385887	13.9708	0.849755	0.366583	0.669725		2424.14	-0.546899	0.441584	-1.23849	0.215534	0.423438		bta-let-7a-2	bta-let-7a-2 [Source:miRBase;Acc:MI0005451]	miRNA	73	15	32812702	32812774	-1
ENSBTAG00000029970		-0.967492	7.82843	0.849354	0.366694	0.669725		34.5569	-1.21159	0.964328	-1.25641	0.208969	0.423438		bta-mir-196b	bta-mir-196b [Source:miRBase;Acc:MI0009768]	miRNA	85	4	68873154	68873238	1
ENSBTAG00000029981		-0.398739	13.9618	0.88565	0.356839	0.669725		2406.65	-0.55855	0.445088	-1.25492	0.209508	0.423438		MIRLET7A1	microRNA let-7a-1 [Source:HGNC Symbol;Acc:HGNC:31476]	miRNA	94	8	85450390	85450483	1
ENSBTAG00000030049		-1.24868	2.90371	0.863645	0.362768	0.669725		0.487823	-0.0345978	1.88033	-0.0183999	0.98532	NA		bta-mir-190a	bta-mir-190a [Source:miRBase;Acc:MI0009762]	miRNA	85	10	47265558	47265642	-1
ENSBTAG00000029772		-0.383522	13.9665	0.811072	0.377519	0.684742		2422.83	-0.539367	0.451812	-1.19379	0.232562	0.430239		bta-let-7a-3	bta-let-7a-3 [Source:miRBase;Acc:MI0005452]	miRNA	74	5	116408410	116408483	1
ENSBTAG00000036404		0.462776	8.58196	0.797016	0.381612	0.687424		54.9063	0.193377	0.508493	0.380293	0.703728	0.839933		bta-mir-155	bta-mir-155 [Source:miRBase;Acc:MI0009752]	miRNA	65	1	10848649	10848713	-1
ENSBTAG00000029764		0.969519	3.70599	0.781541	0.386193	0.690944		1.93301	0.706583	1.17007	0.603881	0.545923	NA		bta-mir-19a	bta-mir-19a [Source:miRBase;Acc:MI0005460]	miRNA	82	12	65689699	65689780	1
ENSBTAG00000029850		0.266896	12.9539	0.730795	0.401804	0.709225		1167.83	0.0333562	0.289509	0.115217	0.908273	0.937845		MIR26B	microRNA 26b [Source:HGNC Symbol;Acc:HGNC:31612]	miRNA	108	2	106411182	106411289	1
ENSBTAG00000029927		-0.625917	14.2575	0.730908	0.401768	0.709225		2856.9	-0.868066	0.682367	-1.27214	0.203323	0.421848		bta-mir-10b	bta-mir-10b [Source:miRBase;Acc:MI0005052]	miRNA	99	2	20762743	20762841	-1
ENSBTAG00000029827		-0.325929	9.01887	0.65684	0.426325	0.710701		77.8878	-0.590078	0.414192	-1.42465	0.154259	0.362749		bta-mir-125b-2	bta-mir-125b-2 [Source:miRBase;Acc:MI0005457]	miRNA	85	1	20385501	20385585	-1
ENSBTAG00000029868		-1.25621	4.30947	0.666042	0.42315	0.710701		2.70562	-1.02069	1.65811	-0.615573	0.538176	NA		bta-mir-497	bta-mir-497 [Source:miRBase;Acc:MI0005467]	miRNA	112	19	26807816	26807927	-1
ENSBTAG00000029880		-0.313772	10.7755	0.666529	0.422984	0.710701		256.343	-0.508014	0.349296	-1.45439	0.145837	0.362749		MIRLET7E	microRNA let-7e [Source:HGNC Symbol;Acc:HGNC:31482]	miRNA	109	18	57689045	57689153	1
ENSBTAG00000029897		-0.252278	16.2579	0.696166	0.413009	0.710701		11981.1	-0.566696	0.357904	-1.58337	0.113336	0.320664		MIR21	microRNA 21 [Source:HGNC Symbol;Acc:HGNC:31586]	miRNA	92	19	10803462	10803553	1
ENSBTAG00000029998		-0.420236	14.7417	0.690538	0.414875	0.710701		4221.42	-0.652965	0.541503	-1.20584	0.22788	0.430239		bta-mir-200a	bta-mir-200a [Source:miRBase;Acc:MI0005037]	miRNA	86	16	51322680	51322765	-1
ENSBTAG00000036371		0.636996	6.17201	0.678142	0.419031	0.710701		11.3772	0.148182	0.732838	0.202203	0.839758	0.90958		MIR193B	microRNA 193b [Source:HGNC Symbol;Acc:HGNC:32087]	miRNA	110	25	13248826	13248935	1
ENSBTAG00000048923		0.582048	5.42574	0.655009	0.426961	0.710701		6.2362	0.377008	0.733577	0.513932	0.6073	0.766026		bta-mir-7858	bta-mir-7858 [Source:miRBase;Acc:MI0025528]	miRNA	59	20	10263064	10263122	-1
ENSBTAG00000051450		-0.777277	5.0307	0.715835	0.406587	0.710701		4.12746	-0.983331	1.03237	-0.952502	0.340842	0.536645		bta-mir-2284ab	bta-mir-2284ab [Source:miRBase;Acc:MI0025532]	miRNA	60	6	102017883	102017942	1
ENSBTAG00000051791		-0.797204	4.16	0.661163	0.424829	0.710701		2.10091	-0.842462	1.04693	-0.804701	0.420992	NA		bta-mir-29d	bta-mir-29d [Source:miRBase;Acc:MI0009788]	miRNA	88	16	75660913	75661000	1
ENSBTAG00000029771		-0.301795	9.56823	0.570777	0.457933	0.711947		115.473	-0.726496	0.437026	-1.66237	0.0964396	0.301765		MIR140	microRNA 140 [Source:HGNC Symbol;Acc:HGNC:31527]	miRNA	114	18	36962003	36962116	1
ENSBTAG00000029803		-0.308763	11.0796	0.636933	0.433322	0.711947		319.331	-0.459527	0.369791	-1.24267	0.213991	0.423438		bta-mir-221	bta-mir-221 [Source:miRBase;Acc:MI0004743]	miRNA	110	X	98126615	98126724	1
ENSBTAG00000029857		-0.733951	9.43872	0.578873	0.455302	0.711947		104.929	-1.19094	0.901367	-1.32126	0.186414	0.401786		bta-mir-145	bta-mir-145 [Source:miRBase;Acc:MI0004756]	miRNA	88	7	60813550	60813637	1
ENSBTAG00000029871		-0.32417	9.81864	0.569243	0.45853	0.711947		138.079	-0.607822	0.47054	-1.29176	0.196442	0.415334		MIR30E	microRNA 30e [Source:HGNC Symbol;Acc:HGNC:31629]	miRNA	106	3	105460870	105460975	-1
ENSBTAG00000029940		-0.372378	8.2108	0.575954	0.455926	0.711947		44.8809	-0.729271	0.483687	-1.50773	0.131623	0.34786		bta-mir-192	bta-mir-192 [Source:miRBase;Acc:MI0005035]	miRNA	106	29	43114348	43114453	-1
ENSBTAG00000029949		-0.494321	8.26878	0.564643	0.460329	0.711947		47.1991	-0.689446	0.707761	-0.974123	0.329996	0.527043		bta-mir-499	bta-mir-499 [Source:miRBase;Acc:MI0004750]	miRNA	98	13	64292583	64292680	1
ENSBTAG00000029955		0.690601	4.84489	0.59015	0.450498	0.711947		3.37754	0.606349	0.940514	0.644699	0.519122	NA		bta-mir-193a	bta-mir-193a [Source:miRBase;Acc:MI0005014]	miRNA	81	19	18474461	18474541	-1
ENSBTAG00000029956		-0.818169	4.52126	0.6177	0.440255	0.711947		3.78363	-1.10433	0.986297	-1.11968	0.262851	NA		MIR491	microRNA 491 [Source:HGNC Symbol;Acc:HGNC:32076]	miRNA	101	8	23698518	23698618	-1
ENSBTAG00000029969		-0.408691	7.42465	0.914496	0.447678	0.711947		25.1935	-0.568882	0.43422	-1.31013	0.190153	0.405904		bta-mir-181d	bta-mir-181d [Source:miRBase;Acc:MI0009754]	miRNA	113	7	11811275	11811387	-1
ENSBTAG00000036397		0.696133	6.8117	0.589553	0.452501	0.711947		16.534	0.413701	0.86564	0.477913	0.632712	0.787625		bta-mir-302b	bta-mir-302b [Source:miRBase;Acc:MI0009793]	miRNA	75	6	12980214	12980288	1
ENSBTAG00000036428		0.658019	7.74311	0.621226	0.43897	0.711947		30.0906	0.374851	0.858535	0.436617	0.662389	0.798146		bta-mir-302a	bta-mir-302a [Source:miRBase;Acc:MI0009791]	miRNA	70	6	12980768	12980837	1
ENSBTAG00000036438		-0.691422	5.25505	0.644307	0.430709	0.711947		5.18238	-0.965718	0.940029	-1.02733	0.304266	0.507873		bta-mir-708	bta-mir-708 [Source:miRBase;Acc:MI0009889]	miRNA	114	29	16596062	16596175	1
ENSBTAG00000046072		0.277838	9.42678	0.552227	0.465241	0.711947		106.742	-0.0077013	0.463539	-0.0166141	0.986744	0.99558		bta-mir-2284x	bta-mir-2284x [Source:miRBase;Acc:MI0014499]	miRNA	96	1	4315515	4315610	-1
ENSBTAG00000049387		-0.465137	6.04145	0.551308	0.465608	0.711947		9.72884	-0.742309	0.619044	-1.19912	0.230481	0.430239		bta-mir-11986b	bta-mir-11986b [Source:miRBase;Acc:MI0038345]	miRNA	57	20	10264043	10264099	-1
ENSBTAG00000029886		-0.860388	5.52325	0.500764	0.486566	0.731239		5.81504	-1.06065	1.24427	-0.852422	0.39398	0.590528		bta-mir-214	bta-mir-214 [Source:miRBase;Acc:MI0005040]	miRNA	112	16	39619547	39619658	-1
ENSBTAG00000030068		-0.762582	6.85173	0.50366	0.485323	0.731239		14.7753	-0.955777	0.959041	-0.996596	0.318961	0.518185		bta-mir-150	bta-mir-150 [Source:miRBase;Acc:MI0005058]	miRNA	100	18	55954104	55954203	-1
ENSBTAG00000051785		-0.473541	4.99241	0.509539	0.482815	0.731239		4.09995	-0.760048	0.680728	-1.11652	0.264199	0.467627		bta-mir-29b-2	bta-mir-29b-2 [Source:miRBase;Acc:MI0005043]	miRNA	90	16	75577042	75577131	1
ENSBTAG00000029974		-0.572651	11.3738	0.490492	0.491021	0.733741		431.921	-1.12663	0.82549	-1.3648	0.172316	0.382541		bta-mir-199b	bta-mir-199b [Source:miRBase;Acc:MI0005036]	miRNA	100	11	98855737	98855836	-1
ENSBTAG00000029925		-0.285151	9.18968	0.478596	0.496268	0.737392		86.9856	-0.433912	0.40311	-1.07641	0.281743	0.484383		bta-mir-125b-1	bta-mir-125b-1 [Source:miRBase;Acc:MI0004753]	miRNA	88	15	32763901	32763988	-1
ENSBTAG00000029980		0.488914	4.88661	0.466366	0.503844	0.737876		4.21322	0.110711	0.71369	0.155125	0.876723	0.918078		bta-mir-29b-1	bta-mir-29b-1 [Source:miRBase;Acc:MI0010464]	miRNA	86	4	94636840	94636925	-1
ENSBTAG00000029988		-0.36564	5.61273	0.459256	0.50501	0.737876		7.13097	-0.760311	0.563784	-1.34859	0.17747	0.390083		MIR331	microRNA 331 [Source:HGNC Symbol;Acc:HGNC:31772]	miRNA	111	5	24946401	24946511	1
ENSBTAG00000036386		-0.579507	5.28613	0.471568	0.499414	0.737876		5.12905	-0.943794	0.821279	-1.14918	0.250483	0.452092		bta-mir-196a-1	bta-mir-196a-1 [Source:miRBase;Acc:MI0009767]	miRNA	102	19	37860865	37860966	1
ENSBTAG00000029904		-0.33871	11.1621	0.445703	0.511299	0.742937		327.286	-0.423391	0.474621	-0.892061	0.37236	0.573883		bta-mir-222	bta-mir-222 [Source:miRBase;Acc:MI0004744]	miRNA	111	X	98125920	98126030	1
ENSBTAG00000029818		-0.273703	8.74255	0.415676	0.525743	0.755576		62.3896	-0.667495	0.369469	-1.80663	0.0708195	0.275246		bta-mir-224	bta-mir-224 [Source:miRBase;Acc:MI0009783]	miRNA	81	X	34446937	34447017	-1
ENSBTAG00000030123		0.342764	7.11492	0.418491	0.524358	0.755576		20.5604	-0.02917	0.508037	-0.0574171	0.954213	0.980719		bta-mir-194-2	bta-mir-194-2 [Source:miRBase;Acc:MI0009765]	miRNA	83	29	43114571	43114653	-1
ENSBTAG00000030014		-0.670677	3.52172	0.405586	0.530765	0.758648		0.998762	-0.483412	1.2896	-0.374855	0.707769	NA		bta-mir-628	bta-mir-628 [Source:miRBase;Acc:MI0009878]	miRNA	95	10	54959645	54959739	1
ENSBTAG00000036396		0.498838	7.58673	0.370142	0.549134	0.779004		27.4677	0.098086	0.774968	0.126568	0.899283	0.932901		MIR494	microRNA 494 [Source:HGNC Symbol;Acc:HGNC:32084]	miRNA	97	21	65920309	65920405	1
ENSBTAG00000053769		-0.695135	4.55599	0.366794	0.550931	0.779004		2.56596	-0.778156	1.30003	-0.598565	0.549463	NA		MIR487B	microRNA 487b [Source:HGNC Symbol;Acc:HGNC:32533]	miRNA	115	21	65934173	65934287	1
ENSBTAG00000037264		-0.801906	8.3513	0.351905	0.559882	0.783239		48.9854	-1.39075	1.15194	-1.20731	0.227313	0.430239		bta-mir-486	bta-mir-486 [Source:miRBase;Acc:MI0009843]	miRNA	124	27	36572754	36572877	-1
ENSBTAG00000045496		-0.646154	5.31097	0.352632	0.558661	0.783239		5.89829	-0.909944	1.10861	-0.820799	0.411761	0.609406		bta-mir-4449	bta-mir-4449 [Source:miRBase;Acc:MI0031502]	miRNA	69	6	68399515	68399583	1
ENSBTAG00000036398		-0.632172	4.31971	0.326661	0.573403	0.79791		2.2553	-0.676838	1.24487	-0.543701	0.586647	NA		bta-mir-655	bta-mir-655 [Source:miRBase;Acc:MI0009882]	miRNA	97	21	65937962	65938058	1
ENSBTAG00000030102		-0.533966	5.06222	0.285758	0.598293	0.816128		4.27722	-0.815284	1.02105	-0.798475	0.424595	0.624239		bta-mir-760	bta-mir-760 [Source:miRBase;Acc:MI0009894]	miRNA	117	3	49637554	49637670	-1
ENSBTAG00000030121		-0.485477	6.49965	0.289912	0.595663	0.816128		13.6207	-0.730606	0.861395	-0.848166	0.396345	0.590528		bta-mir-449a	bta-mir-449a [Source:miRBase;Acc:MI0009834]	miRNA	88	20	23943316	23943403	1
ENSBTAG00000043697		-0.572548	3.98963	0.284792	0.598908	0.816128		2.01199	-0.565049	1.12469	-0.502403	0.615384	NA		bta-mir-1388	bta-mir-1388 [Source:miRBase;Acc:MI0012206]	miRNA	92	13	53904024	53904115	1
ENSBTAG00000051571		-0.4416	4.18805	0.29477	0.592617	0.816128		2.06995	-0.500236	0.900544	-0.555482	0.578565	NA		bta-mir-507b	bta-mir-507b [Source:miRBase;Acc:MI0038470]	miRNA	58	X	29998359	29998416	-1
ENSBTAG00000029845		-0.406075	6.90291	0.268596	0.609429	0.826185		17.7311	-0.827088	0.818952	-1.00993	0.312527	0.517768		bta-mir-411a	bta-mir-411a [Source:miRBase;Acc:MI0009826]	miRNA	82	21	65913735	65913816	1
ENSBTAG00000048146		0.514049	6.12552	0.256051	0.61786	0.833319		10.508	0.00577245	1.04213	0.00553906	0.99558	0.99558				miRNA	104	21	65925877	65925980	1
ENSBTAG00000029769		0.200061	10.048	0.230737	0.635702	0.844519		156.526	-0.25733	0.434286	-0.592538	0.553491	0.744697		MIR185	microRNA 185 [Source:HGNC Symbol;Acc:HGNC:31556]	miRNA	68	17	72954604	72954671	1
ENSBTAG00000029901		0.175097	9.92338	0.22624	0.638997	0.844519		146.945	0.0514179	0.384133	0.133855	0.893518	0.931272		bta-mir-23a	bta-mir-23a [Source:miRBase;Acc:MI0005042]	miRNA	75	7	11838702	11838776	1
ENSBTAG00000029932		-0.197234	8.99887	0.226224	0.639009	0.844519		79.9276	-0.569372	0.487408	-1.16816	0.24274	0.445358		MIR101-2	microRNA 101-2 [Source:HGNC Symbol;Acc:HGNC:31489]	miRNA	91	8	39689023	39689113	-1
ENSBTAG00000050612		-0.426248	3.30115	0.239515	0.629382	0.844519		0.705339	-0.184828	1.2342	-0.149755	0.880958	NA		bta-mir-2285b-2	bta-mir-2285b-2 [Source:miRBase;Acc:MI0022349]	miRNA	81	3	52365058	52365138	-1
ENSBTAG00000030113		-0.387808	6.8264	0.210906	0.650547	0.853958		15.6597	-0.708594	0.825765	-0.858106	0.390834	0.590528		bta-mir-195	bta-mir-195 [Source:miRBase;Acc:MI0005459]	miRNA	87	19	26807507	26807593	-1
ENSBTAG00000037358		0.490327	4.76521	0.20819	0.652645	0.853958		3.68768	0.290229	1.00789	0.287955	0.773381	NA		bta-mir-885	bta-mir-885 [Source:miRBase;Acc:MI0009904]	miRNA	74	22	54438290	54438363	-1
ENSBTAG00000036422		0.18513	8.5215	0.199227	0.659691	0.858905		55.2302	-0.00934991	0.468157	-0.0199717	0.984066	0.99558		bta-mir-95	bta-mir-95 [Source:miRBase;Acc:MI0009910]	miRNA	81	6	114336289	114336369	-1
ENSBTAG00000029791		-0.443978	6.59418	0.162321	0.690902	0.865273		13.0909	-0.70871	1.00577	-0.704647	0.48103	0.680183		MIR382	microRNA 382 [Source:HGNC Symbol;Acc:HGNC:31875]	miRNA	126	21	65943493	65943618	1
ENSBTAG00000029918		-0.214536	11.3542	0.16484	0.688646	0.865273		366.703	-0.290911	0.479164	-0.607122	0.54377	0.736079		MIR99B	microRNA 99b [Source:HGNC Symbol;Acc:HGNC:31651]	miRNA	80	18	57688886	57688965	1
ENSBTAG00000029976		0.259815	8.25622	0.180795	0.674805	0.865273		40.9882	0.129048	0.536541	0.240518	0.809928	0.903538		bta-mir-484	bta-mir-484 [Source:miRBase;Acc:MI0004749]	miRNA	63	25	14083795	14083857	1
ENSBTAG00000030013		0.168331	11.1169	0.162988	0.690303	0.865273		312.929	-0.151948	0.351039	-0.432853	0.665122	0.798146		bta-mir-660	bta-mir-660 [Source:miRBase;Acc:MI0005468]	miRNA	80	X	87740078	87740157	1
ENSBTAG00000030114		-0.316243	10.5628	0.164663	0.688803	0.865273		236.177	-0.75422	0.7819	-0.964599	0.334745	0.530811		bta-mir-143	bta-mir-143 [Source:miRBase;Acc:MI0009743]	miRNA	101	7	60812121	60812221	1
ENSBTAG00000037275		-0.384942	4.9524	0.169562	0.68447	0.865273		3.69064	-0.458507	1.06243	-0.431563	0.666059	NA		bta-mir-190b	bta-mir-190b [Source:miRBase;Acc:MI0009763]	miRNA	83	3	16316832	16316914	1
ENSBTAG00000037307		0.395001	3.82926	0.18162	0.67411	0.865273		1.39447	0.316822	1.10662	0.286297	0.77465	NA		bta-mir-874	bta-mir-874 [Source:miRBase;Acc:MI0009900]	miRNA	76	7	49091396	49091471	-1
ENSBTAG00000037905		0.307212	5.26083	0.176874	0.678137	0.865273		5.39729	-0.00691627	0.759884	-0.00910175	0.992738	0.99558				miRNA	105	7	37843323	37843427	1
ENSBTAG00000029800		0.418631	6.76486	0.158369	0.694484	0.865636		15.2899	0.150574	0.937054	0.160689	0.872338	0.917816		bta-mir-335	bta-mir-335 [Source:miRBase;Acc:MI0009804]	miRNA	92	4	94255083	94255174	1
ENSBTAG00000029805		-0.16362	11.9157	0.148631	0.703536	0.872783		579.946	-0.351758	0.384002	-0.916032	0.35965	0.558338		bta-mir-30c	bta-mir-30c [Source:miRBase;Acc:MI0005064]	miRNA	105	3	105457746	105457850	-1
ENSBTAG00000029846		0.143313	12.2573	0.125649	0.726349	0.872987		715.11	-0.072105	0.398148	-0.181101	0.856288	0.913923		bta-mir-27b	bta-mir-27b [Source:miRBase;Acc:MI0004760]	miRNA	104	8	81617234	81617337	1
ENSBTAG00000029954		-0.110483	9.19357	0.131496	0.720333	0.872987		87.4282	-0.279232	0.3044	-0.917322	0.358974	0.558338		MIR3074	microRNA 3074 [Source:HGNC Symbol;Acc:HGNC:38268]	miRNA	85	8	81617785	81617869	-1
ENSBTAG00000029972		-0.182171	10.0568	0.137255	0.714555	0.872987		159.938	-0.515018	0.520157	-0.990121	0.322115	0.518185		bta-mir-30b	bta-mir-30b [Source:miRBase;Acc:MI0004761]	miRNA	88	14	7045567	7045654	1
ENSBTAG00000030118		0.124857	10.082	0.129184	0.722693	0.872987		159.859	-0.176789	0.343359	-0.514882	0.606636	0.766026		bta-mir-182	bta-mir-182 [Source:miRBase;Acc:MI0009755]	miRNA	111	4	93591424	93591534	-1
ENSBTAG00000030122		-0.395371	3.32425	0.137636	0.714178	0.872987		0.856725	-0.0131618	1.32754	-0.00991445	0.99209	NA		bta-mir-130a	bta-mir-130a [Source:miRBase;Acc:MI0009730]	miRNA	89	15	80888253	80888341	1
ENSBTAG00000036389		0.153798	8.06447	0.141811	0.71008	0.872987		40.5711	-0.212183	0.456923	-0.464373	0.64238	0.789625		bta-mir-16a	bta-mir-16a [Source:miRBase;Acc:MI0009753]	miRNA	89	12	19500915	19501003	-1
ENSBTAG00000048656		-0.523992	3.10897	0.125087	0.726936	0.872987		0.994248	2.44204	2.19756	1.11125	0.266461	NA		bta-mir-2285t	bta-mir-2285t [Source:miRBase;Acc:MI0022348]	miRNA	83	3	7932273	7932355	-1
ENSBTAG00000029859		-0.218078	9.07711	0.11633	0.736273	0.880181		79.1645	-0.468911	0.646751	-0.725025	0.468436	0.666621		bta-mir-139	bta-mir-139 [Source:miRBase;Acc:MI0005009]	miRNA	68	15	52174693	52174760	-1
ENSBTAG00000029915		-0.17819	10.7586	0.104443	0.749601	0.891724		251.26	-0.35218	0.550469	-0.639782	0.522315	0.724711		MIR129-1	microRNA 129-1 [Source:HGNC Symbol;Acc:HGNC:31512]	miRNA	84	4	92407937	92408020	1
ENSBTAG00000036357		-0.272212	4.65699	0.101773	0.75271	0.891724		3.22573	-0.389578	0.791138	-0.492427	0.622417	NA		bta-mir-128-2	bta-mir-128-2 [Source:miRBase;Acc:MI0009727]	miRNA	84	22	9705215	9705298	1
ENSBTAG00000029762		-0.11671	9.18605	0.0900208	0.766957	0.900489		87.6814	-0.315041	0.422575	-0.745527	0.455953	0.657283		MIR183	microRNA 183 [Source:HGNC Symbol;Acc:HGNC:31554]	miRNA	110	4	93596139	93596248	-1
ENSBTAG00000029810		0.11193	11.0755	0.0914122	0.765218	0.900489		310.079	-0.0546994	0.324512	-0.168559	0.866144	0.917816		MIR361	microRNA 361 [Source:HGNC Symbol;Acc:HGNC:31867]	miRNA	83	X	66328063	66328145	1
ENSBTAG00000029861		0.108131	15.8335	0.0768966	0.784127	0.903928		8734.12	-0.0713878	0.431768	-0.165338	0.868678	0.917816		MIRLET7G	microRNA let-7g [Source:HGNC Symbol;Acc:HGNC:31485]	miRNA	107	22	48636391	48636497	1
ENSBTAG00000029916		0.15458	7.71322	0.076487	0.784688	0.903928		32.9201	-0.275016	0.613699	-0.448129	0.65406	0.79345		bta-mir-16b	bta-mir-16b [Source:miRBase;Acc:MI0004739]	miRNA	93	1	107073622	107073714	-1
ENSBTAG00000029959		0.103298	14.8977	0.073364	0.789016	0.903928		4541.03	-0.0748256	0.408463	-0.183188	0.85465	0.913923		bta-mir-200c	bta-mir-200c [Source:miRBase;Acc:MI0005038]	miRNA	65	5	103499257	103499321	-1
ENSBTAG00000029965		-0.388822	3.89917	0.0807356	0.77895	0.903928		1.15104	2.4709	1.80076	1.37214	0.17002	NA		bta-mir-490	bta-mir-490 [Source:miRBase;Acc:MI0009845]	miRNA	127	4	100636672	100636798	1
ENSBTAG00000030062		-0.0965765	16.9474	0.072304	0.790507	0.903928		19382.3	-0.320229	0.434688	-0.736686	0.461313	0.660719		MIR200B	microRNA 200b [Source:HGNC Symbol;Acc:HGNC:31579]	miRNA	80	16	51323334	51323413	-1
ENSBTAG00000045223		0.252372	6.43862	0.0826012	0.776482	0.903928		12.14	0.234103	0.855493	0.273647	0.784356	0.897815		bta-mir-2419	bta-mir-2419 [Source:miRBase;Acc:MI0011467]	miRNA	76	4	65945870	65945945	-1
ENSBTAG00000045299		0.340175	2.81794	0.0653049	0.800665	0.911579		0.713731	0.775267	2.18774	0.354368	0.723063	NA		bta-mir-2285b-1	bta-mir-2285b-1 [Source:miRBase;Acc:MI0011332]	miRNA	72	15	39058438	39058509	-1
ENSBTAG00000046985		0.156489	5.53312	0.0518185	0.822023	0.931862		7.21153	-0.194282	0.674117	-0.288202	0.773192	0.897815		bta-mir-652	bta-mir-652 [Source:miRBase;Acc:MI0021123]	miRNA	98	X	58480886	58480983	1
ENSBTAG00000052043		0.216251	4.11444	0.0495881	0.825828	0.932158		2.08806	0.0365244	1.0589	0.0344927	0.972484	NA		bta-mir-2285e-1	bta-mir-2285e-1 [Source:miRBase;Acc:MI0021126]	miRNA	64	1	156362188	156362251	1
ENSBTAG00000051920		0.151769	4.98344	0.0440485	0.835687	0.939256		3.9279	-0.156709	0.753326	-0.208023	0.835211	0.90958		bta-mir-29b-2	bta-mir-29b-2 [Source:miRBase;Acc:MI0005043]	miRNA	90	16	75660370	75660459	1
ENSBTAG00000029935		0.0746328	14.4558	0.0414967	0.840447	0.940586		3415.5	-0.0836639	0.414206	-0.201986	0.839927	0.90958		MIRLET7F1	microRNA let-7f-1 [Source:HGNC Symbol;Acc:HGNC:31483]	miRNA	110	8	85450736	85450845	1
ENSBTAG00000029987		0.0756445	13.9456	0.0368141	0.849597	0.942914		2280.05	-0.12873	0.365818	-0.351897	0.724916	0.860595		bta-mir-30d	bta-mir-30d [Source:miRBase;Acc:MI0004747]	miRNA	70	14	7041138	7041207	1
ENSBTAG00000030071		0.0574006	9.39049	0.0367642	0.849698	0.942914		100.238	-0.194554	0.308728	-0.630179	0.528577	0.728846		bta-mir-24-2	bta-mir-24-2 [Source:miRBase;Acc:MI0005053]	miRNA	72	7	11839032	11839103	1
ENSBTAG00000029960		-0.205513	4.78177	0.0341001	0.855179	0.945009		3.25911	-0.435111	1.29904	-0.334948	0.737664	NA		bta-mir-383	bta-mir-383 [Source:miRBase;Acc:MI0009823]	miRNA	73	27	22249018	22249090	1
ENSBTAG00000030024		0.0929232	7.65061	0.0319307	0.859809	0.94615		28.9355	-0.0926973	0.492884	-0.188071	0.850821	0.913923		MIR542	microRNA 542 [Source:HGNC Symbol;Acc:HGNC:32534]	miRNA	109	X	18237434	18237542	-1
ENSBTAG00000029768		-0.117074	11.0523	0.0241584	0.877894	0.949645		329.637	-0.445488	0.731732	-0.608814	0.542648	0.736079		bta-mir-99a	bta-mir-99a [Source:miRBase;Acc:MI0004751]	miRNA	90	1	20435338	20435427	-1
ENSBTAG00000029948		-0.0998739	4.80533	0.023968	0.878373	0.949645		3.49375	-0.419188	0.677266	-0.618942	0.535954	NA				miRNA	99	12	65689990	65690088	1
ENSBTAG00000029991		-0.0818351	11.5778	0.02292	0.88104	0.949645		478.725	-0.325581	0.564412	-0.576849	0.564041	0.75432		MIR34C	microRNA 34c [Source:HGNC Symbol;Acc:HGNC:31637]	miRNA	102	15	21817427	21817528	1
ENSBTAG00000036361		-0.13673	5.18991	0.0279842	0.868668	0.949645		4.70031	-0.491653	0.929931	-0.528698	0.597015	0.765636		bta-mir-152	bta-mir-152 [Source:miRBase;Acc:MI0009748]	miRNA	86	19	38444475	38444560	1
ENSBTAG00000047640		0.244986	3.902	0.0255388	0.874484	0.949645		1.72549	0.523823	1.54276	0.339536	0.734206	NA		bta-mir-3956	bta-mir-3956 [Source:miRBase;Acc:MI0022291]	miRNA	98	21	65932744	65932841	1
ENSBTAG00000029778		0.0936024	7.11536	0.0201635	0.888369	0.95244		20.6092	-0.198215	0.712122	-0.278344	0.780748	0.897815		bta-mir-32	bta-mir-32 [Source:miRBase;Acc:MI0009796]	miRNA	70	8	98629023	98629092	-1
ENSBTAG00000029945		0.0570061	16.8223	0.0188086	0.892159	0.95244		18990.6	-0.333905	0.542217	-0.615814	0.538017	0.736079		MIR148A	microRNA 148a [Source:HGNC Symbol;Acc:HGNC:31535]	miRNA	85	4	69949466	69949550	1
ENSBTAG00000043869		-0.0584361	8.10369	0.0179968	0.894497	0.95244		39.9894	-0.236345	0.414239	-0.570552	0.568304	0.755469		bta-mir-1468	bta-mir-1468 [Source:miRBase;Acc:MI0012207]	miRNA	97	X	96454651	96454747	1
ENSBTAG00000029763		0.0673366	8.77265	0.0166144	0.898606	0.952957		63.9946	-0.127136	0.474535	-0.267916	0.788764	0.897815		MIR375	microRNA 375 [Source:HGNC Symbol;Acc:HGNC:31868]	miRNA	79	2	106945879	106945957	-1
ENSBTAG00000029844		-0.0515783	12.161	0.00780534	0.930396	0.982708		642.51	-0.133834	0.530308	-0.252371	0.800754	0.897815		bta-mir-125a	bta-mir-125a [Source:miRBase;Acc:MI0004752]	miRNA	86	18	57689557	57689642	1
ENSBTAG00000029774		0.00869441	14.6936	0.000764667	0.978188	0.984528		4064.92	-0.172374	0.37278	-0.462401	0.643794	0.789625		bta-let-7f-2	bta-let-7f-2 [Source:miRBase;Acc:MI0004734]	miRNA	83	X	90986550	90986632	-1
ENSBTAG00000029782		-0.0679877	5.80191	0.00317895	0.955544	0.984528		7.0321	-0.253934	1.11401	-0.227947	0.819688	0.90958		bta-mir-370	bta-mir-370 [Source:miRBase;Acc:MI0009814]	miRNA	75	21	65808184	65808258	1
ENSBTAG00000029870		-0.0124308	10.4156	0.0015335	0.969115	0.984528		212.063	-0.207027	0.388244	-0.533239	0.593868	0.765636		bta-mir-98	bta-mir-98 [Source:miRBase;Acc:MI0005025]	miRNA	119	X	90985646	90985764	-1
ENSBTAG00000029939		0.0122744	9.79527	0.000593388	0.980785	0.984528		126.342	-0.128504	0.504224	-0.254854	0.798836	0.897815		MIR129-2	microRNA 129-2 [Source:HGNC Symbol;Acc:HGNC:31513]	miRNA	108	15	73674087	73674194	1
ENSBTAG00000029961		0.071364	7.95244	0.0055301	0.94139	0.984528		33.8575	-0.183707	0.852023	-0.215613	0.82929	0.90958		MIR409	microRNA 409 [Source:HGNC Symbol;Acc:HGNC:32055]	miRNA	114	21	65953885	65953998	1
ENSBTAG00000029967		-0.0239061	10.7332	0.00400652	0.950099	0.984528		241.014	-0.262957	0.296304	-0.887456	0.374833	0.573883		bta-mir-103-1	bta-mir-103-1 [Source:miRBase;Acc:MI0004736]	miRNA	72	20	312539	312610	-1
ENSBTAG00000029989		0.0374783	10.7522	0.00455675	0.946788	0.984528		244.144	-0.109937	0.520583	-0.21118	0.832747	0.90958		bta-mir-10174	bta-mir-10174 [Source:miRBase;Acc:MI0032930]	miRNA	87	8	81617017	81617103	1
ENSBTAG00000029990		0.0313446	8.14377	0.00371801	0.951927	0.984528		40.3099	-0.0185772	0.428477	-0.0433563	0.965417	0.987662		MIR128-1	microRNA 128-1 [Source:HGNC Symbol;Acc:HGNC:31510]	miRNA	96	2	61675794	61675889	-1
ENSBTAG00000030030		0.0226945	5.60678	0.000824338	0.977353	0.984528		7.23829	-0.197794	0.754739	-0.262069	0.793268	0.897815		bta-mir-592	bta-mir-592 [Source:miRBase;Acc:MI0009875]	miRNA	96	4	91320600	91320695	-1
ENSBTAG00000030053		-0.04694	6.53387	0.00677764	0.971729	0.984528		13.0285	-0.303311	0.578543	-0.524266	0.600093	0.765636		bta-mir-194-1	bta-mir-194-1 [Source:miRBase;Acc:MI0012208]	miRNA	97	16	23607933	23608029	-1
ENSBTAG00000036369		-0.044026	11.4655	0.00280019	0.958274	0.984528		418.542	-0.262645	0.764525	-0.343541	0.731192	0.863428		bta-mir-100	bta-mir-100 [Source:miRBase;Acc:MI0009720]	miRNA	76	15	32818528	32818603	-1
ENSBTAG00000036431		-0.0735549	5.31641	0.00246688	0.960834	0.984528		4.78549	0.00917987	1.33216	0.00689096	0.994502	0.99558		bta-mir-543	bta-mir-543 [Source:miRBase;Acc:MI0009859]	miRNA	80	21	65922464	65922543	1
ENSBTAG00000045218		0.0192944	4.01732	0.000614852	0.98044	0.984528		1.67967	0.115249	1.05795	0.108936	0.913253	NA		bta-mir-2431	bta-mir-2431 [Source:miRBase;Acc:MI0011481]	miRNA	68	5	56324073	56324140	-1
ENSBTAG00000029793		-0.00198059	10.7254	2.57214e-05	0.995999	0.995999		240.008	-0.252304	0.319254	-0.790293	0.429356	0.624855		MIR103A2	microRNA 103a-2 [Source:HGNC Symbol;Acc:HGNC:31491]	miRNA	86	13	51282157	51282242	-1
