# Supplementary material for: Altered microRNA composition in the uterine lumen fluid in cattle (Bos taurus) pregnancies initiated by artificial insemination or transfer of an in vitro produced embryo
Source: J Anim Sci Biotechnol. 2024 Sep 13;15:130. doi: 10.1186/s40104-024-01083-8 (PMC11397056; doi:10.1186/s40104-024-01083-8)
Supplement: Supplementary file 4 — Additional file 4. Annotation of biological processes of the genes that can be targets of bta-mir-17, bta-mir-7-3, MIR18A, MIR7-1 and are also down regulated in extra-embryonic tissues of pregnancies initiated by artificial insemination versus pregnancies initiated by the transfer of an in vitro produced embryo. [file 40104_2024_1083_MOESM4_ESM.xlsx]

## Sheet: miRWalk_GO_BP_Cats_up_ET_day18_
Annotation of biological processes of the genes that can be targets of bta-mir-17, bta-mir-7-3, MIR18A, MIR7-1 and are also down regulated in extra-embryonic tissues of pregnacies initiated by artificial insemination versus pregnancies initiated by the transfer of an in vitro produced embryo.
Gene ID	category	Overrepresentation Pvalue	N Genes test	N Genes Background	term	ontology	FWER	Symbol	description	gene_biotype	transcript_length	chromosome_name	start_position	end_position	strand
ENSBTAG00000003699	GO:0006357	0.713431	5	551	regulation of transcription by RNA polymerase II	BP	1	ZFP3	ZFP3 zinc finger protein [Source:VGNC Symbol;Acc:VGNC:37161]	protein_coding	1818	19	26344237	26351333	-1
ENSBTAG00000007383	GO:0006357	0.713431	5	551	regulation of transcription by RNA polymerase II	BP	1	ZNF521	zinc finger protein 521 [Source:VGNC Symbol;Acc:VGNC:37296]	protein_coding	5706	24	31380664	31692928	1
ENSBTAG00000008333	GO:0006357	0.713431	5	551	regulation of transcription by RNA polymerase II	BP	1	ETV4	ETS variant transcription factor 4 [Source:VGNC Symbol;Acc:VGNC:28630]	protein_coding	1717	19	43447918	43462772	-1
ENSBTAG00000014554	GO:0006357	0.713431	5	551	regulation of transcription by RNA polymerase II	BP	1	SNAI1	snail family transcriptional repressor 1 [Source:VGNC Symbol;Acc:VGNC:35047]	protein_coding	2553	13	78036327	78042585	1
ENSBTAG00000014602	GO:0006357	0.713431	5	551	regulation of transcription by RNA polymerase II	BP	1	CAMTA1	calmodulin binding transcription activator 1 [Source:VGNC Symbol;Acc:VGNC:26732]	protein_coding	3476	16	45620320	45673776	-1
ENSBTAG00000008013	GO:0007165	0.306395	5	348	signal transduction	BP	1	LRRC2	leucine rich repeat containing 2 [Source:VGNC Symbol;Acc:VGNC:59173]	protein_coding	1636	22	52863612	52921087	1
ENSBTAG00000012002	GO:0007165	0.306395	5	348	signal transduction	BP	1	BCAR1	BCAR1 scaffold protein, Cas family member [Source:VGNC Symbol;Acc:VGNC:26437]	protein_coding	3201	18	2573410	2610924	-1
ENSBTAG00000012508	GO:0007165	0.306395	5	348	signal transduction	BP	1	OSGIN1	oxidative stress induced growth inhibitor 1 [Source:VGNC Symbol;Acc:VGNC:32472]	protein_coding	2035	18	10285040	10339375	1
ENSBTAG00000018020	GO:0007165	0.306395	5	348	signal transduction	BP	1	GNAT1	G protein subunit alpha transducin 1 [Source:VGNC Symbol;Acc:VGNC:29454]	protein_coding	2443	22	50152601	50157613	-1
ENSBTAG00000020772	GO:0007165	0.306395	5	348	signal transduction	BP	1	ARHGAP45	Rho GTPase activating protein 45 [Source:VGNC Symbol;Acc:VGNC:59319]	protein_coding	3408	7	43563371	43575583	1
ENSBTAG00000007383	GO:0045944	0.865262	4	573	positive regulation of transcription by RNA polymerase II	BP	1	ZNF521	zinc finger protein 521 [Source:VGNC Symbol;Acc:VGNC:37296]	protein_coding	5706	24	31380664	31692928	1
ENSBTAG00000008333	GO:0045944	0.865262	4	573	positive regulation of transcription by RNA polymerase II	BP	1	ETV4	ETS variant transcription factor 4 [Source:VGNC Symbol;Acc:VGNC:28630]	protein_coding	1717	19	43447918	43462772	-1
ENSBTAG00000008900	GO:0045944	0.865262	4	573	positive regulation of transcription by RNA polymerase II	BP	1	CELA1	chymotrypsin like elastase 1 [Source:VGNC Symbol;Acc:VGNC:27166]	protein_coding	959	5	28460087	28474991	1
ENSBTAG00000014921	GO:0045944	0.865262	4	573	positive regulation of transcription by RNA polymerase II	BP	1	IL6	interleukin 6 [Source:VGNC Symbol;Acc:VGNC:30166]	protein_coding	1115	4	31454749	31459131	1
ENSBTAG00000001545	GO:0055085	0.235449	4	231	transmembrane transport	BP	1	SLC34A2	solute carrier family 34 member 2 [Source:VGNC Symbol;Acc:VGNC:34818]	protein_coding	4489	6	45178485	45205946	1
ENSBTAG00000001881	GO:0055085	0.235449	4	231	transmembrane transport	BP	1	SLC10A1	solute carrier family 10 member 1 [Source:VGNC Symbol;Acc:VGNC:34659]	protein_coding	2267	10	81503834	81526924	-1
ENSBTAG00000009239	GO:0055085	0.235449	4	231	transmembrane transport	BP	1	SLC16A10	solute carrier family 16 member 10 [Source:VGNC Symbol;Acc:VGNC:34684]	protein_coding	1751	9	39168422	39281019	-1
ENSBTAG00000015380	GO:0055085	0.235449	4	231	transmembrane transport	BP	1	SLC16A4	solute carrier family 16 member 4 [Source:VGNC Symbol;Acc:VGNC:34690]	protein_coding	1944	3	33044290	33074902	1
ENSBTAG00000012002	GO:0016477	0.100817	3	107	cell migration	BP	1	BCAR1	BCAR1 scaffold protein, Cas family member [Source:VGNC Symbol;Acc:VGNC:26437]	protein_coding	3201	18	2573410	2610924	-1
ENSBTAG00000014554	GO:0016477	0.100817	3	107	cell migration	BP	1	SNAI1	snail family transcriptional repressor 1 [Source:VGNC Symbol;Acc:VGNC:35047]	protein_coding	2553	13	78036327	78042585	1
ENSBTAG00000016593	GO:0016477	0.100817	3	107	cell migration	BP	1	FMNL3	formin like 3 [Source:VGNC Symbol;Acc:VGNC:29048]	protein_coding	3773	5	30151294	30202352	1
ENSBTAG00000012499	GO:0060271	0.105532	3	107	cilium assembly	BP	1	RPGRIP1L	RPGRIP1 like [Source:VGNC Symbol;Acc:VGNC:34105]	protein_coding	7503	18	21941771	22040220	-1
ENSBTAG00000020436	GO:0060271	0.105532	3	107	cilium assembly	BP	1	KIF27	kinesin family member 27 [Source:VGNC Symbol;Acc:VGNC:30598]	protein_coding	5310	8	77083416	77176341	-1
ENSBTAG00000051164	GO:0060271	0.105532	3	107	cilium assembly	BP	1	WDR35	WD repeat domain 35 [Source:VGNC Symbol;Acc:VGNC:107024]	protein_coding	3719	11	78846441	78897661	1
ENSBTAG00000012002	GO:0007186	0.0655191	3	86	G protein-coupled receptor signaling pathway	BP	1	BCAR1	BCAR1 scaffold protein, Cas family member [Source:VGNC Symbol;Acc:VGNC:26437]	protein_coding	3201	18	2573410	2610924	-1
ENSBTAG00000018020	GO:0007186	0.0655191	3	86	G protein-coupled receptor signaling pathway	BP	1	GNAT1	G protein subunit alpha transducin 1 [Source:VGNC Symbol;Acc:VGNC:29454]	protein_coding	2443	22	50152601	50157613	-1
ENSBTAG00000032084	GO:0007186	0.0655191	3	86	G protein-coupled receptor signaling pathway	BP	1	GPR183	G protein-coupled receptor 183 [Source:VGNC Symbol;Acc:VGNC:29577]	protein_coding	1504	12	76165404	76180037	-1
ENSBTAG00000001545	GO:0001701	0.220589	3	153	in utero embryonic development	BP	1	SLC34A2	solute carrier family 34 member 2 [Source:VGNC Symbol;Acc:VGNC:34818]	protein_coding	4489	6	45178485	45205946	1
ENSBTAG00000012499	GO:0001701	0.220589	3	153	in utero embryonic development	BP	1	RPGRIP1L	RPGRIP1 like [Source:VGNC Symbol;Acc:VGNC:34105]	protein_coding	7503	18	21941771	22040220	-1
ENSBTAG00000046509	GO:0001701	0.220589	3	153	in utero embryonic development	BP	1	TENT5C	terminal nucleotidyltransferase 5C [Source:VGNC Symbol;Acc:VGNC:55689]	protein_coding	1176	3	25592621	25593796	-1
ENSBTAG00000005479	GO:0006629	0.153464	3	126	lipid metabolic process	BP	1	LIPC	lipase C, hepatic type [Source:VGNC Symbol;Acc:VGNC:58357]	protein_coding	1849	10	51696914	51859296	-1
ENSBTAG00000007031	GO:0006629	0.153464	3	126	lipid metabolic process	BP	1	OXSM	3-oxoacyl-ACP synthase, mitochondrial [Source:VGNC Symbol;Acc:VGNC:32513]	protein_coding	3595	27	40005539	40010324	-1
ENSBTAG00000018986	GO:0006629	0.153464	3	126	lipid metabolic process	BP	1	ACSL4	acyl-CoA synthetase long chain family member 4 [Source:VGNC Symbol;Acc:VGNC:25566]	protein_coding	2530	X	58035379	58110124	-1
ENSBTAG00000001517	GO:0043066	0.415434	3	218	negative regulation of apoptotic process	BP	1	KRT18	keratin 18 [Source:VGNC Symbol;Acc:VGNC:30719]	protein_coding	1882	5	26998530	27002595	-1
ENSBTAG00000014921	GO:0043066	0.415434	3	218	negative regulation of apoptotic process	BP	1	IL6	interleukin 6 [Source:VGNC Symbol;Acc:VGNC:30166]	protein_coding	1115	4	31454749	31459131	1
ENSBTAG00000020980	GO:0043066	0.415434	3	218	negative regulation of apoptotic process	BP	1	CAT	catalase [Source:VGNC Symbol;Acc:VGNC:26792]	protein_coding	2401	15	64975271	65011223	1
ENSBTAG00000008900	GO:0000122	0.844754	3	430	negative regulation of transcription by RNA polymerase II	BP	1	CELA1	chymotrypsin like elastase 1 [Source:VGNC Symbol;Acc:VGNC:27166]	protein_coding	959	5	28460087	28474991	1
ENSBTAG00000014554	GO:0000122	0.844754	3	430	negative regulation of transcription by RNA polymerase II	BP	1	SNAI1	snail family transcriptional repressor 1 [Source:VGNC Symbol;Acc:VGNC:35047]	protein_coding	2553	13	78036327	78042585	1
ENSBTAG00000019039	GO:0000122	0.844754	3	430	negative regulation of transcription by RNA polymerase II	BP	1	ZNF239	zinc finger protein 239 [Source:VGNC Symbol;Acc:VGNC:58620]	protein_coding	1215	28	45662208	45663422	1
ENSBTAG00000009125	GO:0043065	0.224622	3	152	positive regulation of apoptotic process	BP	1	ALDH1A3	aldehyde dehydrogenase 1 family member A3 [Source:VGNC Symbol;Acc:VGNC:59168]	protein_coding	2951	21	5629152	5670937	-1
ENSBTAG00000012508	GO:0043065	0.224622	3	152	positive regulation of apoptotic process	BP	1	OSGIN1	oxidative stress induced growth inhibitor 1 [Source:VGNC Symbol;Acc:VGNC:32472]	protein_coding	2035	18	10285040	10339375	1
ENSBTAG00000014921	GO:0043065	0.224622	3	152	positive regulation of apoptotic process	BP	1	IL6	interleukin 6 [Source:VGNC Symbol;Acc:VGNC:30166]	protein_coding	1115	4	31454749	31459131	1
ENSBTAG00000008333	GO:0045893	0.717834	3	347	positive regulation of DNA-templated transcription	BP	1	ETV4	ETS variant transcription factor 4 [Source:VGNC Symbol;Acc:VGNC:28630]	protein_coding	1717	19	43447918	43462772	-1
ENSBTAG00000014554	GO:0045893	0.717834	3	347	positive regulation of DNA-templated transcription	BP	1	SNAI1	snail family transcriptional repressor 1 [Source:VGNC Symbol;Acc:VGNC:35047]	protein_coding	2553	13	78036327	78042585	1
ENSBTAG00000014921	GO:0045893	0.717834	3	347	positive regulation of DNA-templated transcription	BP	1	IL6	interleukin 6 [Source:VGNC Symbol;Acc:VGNC:30166]	protein_coding	1115	4	31454749	31459131	1
ENSBTAG00000004257	GO:0006468	0.827153	3	421	protein phosphorylation	BP	1	TAF4B	TATA-box binding protein associated factor 4b [Source:VGNC Symbol;Acc:VGNC:35575]	protein_coding	2760	24	30501605	30607271	-1
ENSBTAG00000010254	GO:0006468	0.827153	3	421	protein phosphorylation	BP	1	MAP3K6	mitogen-activated protein kinase kinase kinase 6 [Source:VGNC Symbol;Acc:VGNC:31199]	protein_coding	4307	2	125921162	125934238	1
ENSBTAG00000012216	GO:0006468	0.827153	3	421	protein phosphorylation	BP	1	MLKL	mixed lineage kinase domain like pseudokinase [Source:VGNC Symbol;Acc:VGNC:31500]	protein_coding	1668	18	2123144	2146610	-1
ENSBTAG00000001880	GO:0006355	0.955659	3	586	regulation of DNA-templated transcription	BP	1	VGLL1	vestigial like family member 1 [Source:VGNC Symbol;Acc:VGNC:56958]	protein_coding	723	NKLS02002208.1	8368346	8380429	-1
ENSBTAG00000008333	GO:0006355	0.955659	3	586	regulation of DNA-templated transcription	BP	1	ETV4	ETS variant transcription factor 4 [Source:VGNC Symbol;Acc:VGNC:28630]	protein_coding	1717	19	43447918	43462772	-1
ENSBTAG00000012460	GO:0006355	0.955659	3	586	regulation of DNA-templated transcription	BP	1	ELF5	E74 like ETS transcription factor 5 [Source:VGNC Symbol;Acc:VGNC:28430]	protein_coding	2600	15	65019976	65067265	-1
ENSBTAG00000016593	GO:0030036	0.240199	2	90	actin cytoskeleton organization	BP	1	FMNL3	formin like 3 [Source:VGNC Symbol;Acc:VGNC:29048]	protein_coding	3773	5	30151294	30202352	1
ENSBTAG00000023806	GO:0030036	0.240199	2	90	actin cytoskeleton organization	BP	1	COBL	cordon-bleu WH2 repeat protein [Source:VGNC Symbol;Acc:VGNC:106697]	protein_coding	4388	4	4582609	4879280	1
ENSBTAG00000000831	GO:0007420	0.152999	2	68	brain development	BP	1	CTNS	cystinosin, lysosomal cystine transporter [Source:VGNC Symbol;Acc:VGNC:27807]	protein_coding	3879	19	24339844	24360349	1
ENSBTAG00000012499	GO:0007420	0.152999	2	68	brain development	BP	1	RPGRIP1L	RPGRIP1 like [Source:VGNC Symbol;Acc:VGNC:34105]	protein_coding	7503	18	21941771	22040220	-1
ENSBTAG00000009826	GO:0005975	0.283066	2	97	carbohydrate metabolic process	BP	1	GPD1L	glycerol-3-phosphate dehydrogenase 1 like [Source:VGNC Symbol;Acc:VGNC:29530]	protein_coding	3949	22	6593877	6690914	1
ENSBTAG00000044063	GO:0005975	0.283066	2	97	carbohydrate metabolic process	BP	1	B4GALT6	beta-1,4-galactosyltransferase 6 [Source:VGNC Symbol;Acc:VGNC:26393]	protein_coding	2293	24	25459771	25526155	1
ENSBTAG00000012002	GO:0007155	0.357024	2	121	cell adhesion	BP	1	BCAR1	BCAR1 scaffold protein, Cas family member [Source:VGNC Symbol;Acc:VGNC:26437]	protein_coding	3201	18	2573410	2610924	-1
ENSBTAG00000046350	GO:0007155	0.357024	2	121	cell adhesion	BP	1	PKP1	plakophilin 1 [Source:VGNC Symbol;Acc:VGNC:97302]	protein_coding	2606	16	79787223	79824967	1
ENSBTAG00000012002	GO:0060326	0.0223402	2	22	cell chemotaxis	BP	1	BCAR1	BCAR1 scaffold protein, Cas family member [Source:VGNC Symbol;Acc:VGNC:26437]	protein_coding	3201	18	2573410	2610924	-1
ENSBTAG00000032084	GO:0060326	0.0223402	2	22	cell chemotaxis	BP	1	GPR183	G protein-coupled receptor 183 [Source:VGNC Symbol;Acc:VGNC:29577]	protein_coding	1504	12	76165404	76180037	-1
ENSBTAG00000051164	GO:1990830	0.121281	2	56	cellular response to leukemia inhibitory factor	BP	1	WDR35	WD repeat domain 35 [Source:VGNC Symbol;Acc:VGNC:107024]	protein_coding	3719	11	78846441	78897661	1
ENSBTAG00000055051	GO:1990830	0.121281	2	56	cellular response to leukemia inhibitory factor	BP	1	RNF125	ring finger protein 125 [Source:VGNC Symbol;Acc:VGNC:34017]	protein_coding	3494	24	25141833	25187671	-1
ENSBTAG00000005479	GO:0008203	0.0473327	2	33	cholesterol metabolic process	BP	1	LIPC	lipase C, hepatic type [Source:VGNC Symbol;Acc:VGNC:58357]	protein_coding	1849	10	51696914	51859296	-1
ENSBTAG00000020980	GO:0008203	0.0473327	2	33	cholesterol metabolic process	BP	1	CAT	catalase [Source:VGNC Symbol;Acc:VGNC:26792]	protein_coding	2401	15	64975271	65011223	1
ENSBTAG00000012216	GO:0051607	0.120617	2	55	defense response to virus	BP	1	MLKL	mixed lineage kinase domain like pseudokinase [Source:VGNC Symbol;Acc:VGNC:31500]	protein_coding	1668	18	2123144	2146610	-1
ENSBTAG00000014921	GO:0051607	0.120617	2	55	defense response to virus	BP	1	IL6	interleukin 6 [Source:VGNC Symbol;Acc:VGNC:30166]	protein_coding	1115	4	31454749	31459131	1
ENSBTAG00000008401	GO:0016311	0.267798	2	94	dephosphorylation	BP	1	PFKFB3	6-phosphofructo-2-kinase/fructose-2,6-biphosphatase 3 [Source:VGNC Symbol;Acc:VGNC:32771]	protein_coding	3429	13	17205507	17372393	-1
ENSBTAG00000035705	GO:0016311	0.267798	2	94	dephosphorylation	BP	1	MTMR8	myotubularin related protein 8 [Source:VGNC Symbol;Acc:VGNC:56931]	protein_coding	2188	X	95781075	96061928	1
ENSBTAG00000013176	GO:0030198	0.102026	2	52	extracellular matrix organization	BP	1	SMOC2	SPARC related modular calcium binding 2 [Source:VGNC Symbol;Acc:VGNC:35027]	protein_coding	2975	9	102645195	102803012	1
ENSBTAG00000020893	GO:0030198	0.102026	2	52	extracellular matrix organization	BP	1	MATN3	matrilin 3 [Source:VGNC Symbol;Acc:VGNC:59347]	protein_coding	1266	11	78828218	78841622	1
ENSBTAG00000005479	GO:0006633	0.022278	2	22	fatty acid biosynthetic process	BP	1	LIPC	lipase C, hepatic type [Source:VGNC Symbol;Acc:VGNC:58357]	protein_coding	1849	10	51696914	51859296	-1
ENSBTAG00000007031	GO:0006633	0.022278	2	22	fatty acid biosynthetic process	BP	1	OXSM	3-oxoacyl-ACP synthase, mitochondrial [Source:VGNC Symbol;Acc:VGNC:32513]	protein_coding	3595	27	40005539	40010324	-1
ENSBTAG00000002485	GO:0010761	0.00586394	2	12	fibroblast migration	BP	1	TNS1	tensin 1 [Source:VGNC Symbol;Acc:VGNC:36207]	protein_coding	10000	2	105902088	106118422	-1
ENSBTAG00000003180	GO:0010761	0.00586394	2	12	fibroblast migration	BP	1	TMEM201	transmembrane protein 201 [Source:VGNC Symbol;Acc:VGNC:36023]	protein_coding	2130	16	43890229	43911977	-1
ENSBTAG00000003334	GO:0007507	0.267575	2	96	heart development	BP	1	ADAP2	ArfGAP with dual PH domains 2 [Source:VGNC Symbol;Acc:VGNC:25634]	protein_coding	1643	19	18013982	18039921	-1
ENSBTAG00000006138	GO:0007507	0.267575	2	96	heart development	BP	1	SEMA3C	semaphorin 3C [Source:VGNC Symbol;Acc:VGNC:34428]	protein_coding	2824	4	39939436	40145312	1
ENSBTAG00000012185	GO:0006955	0.0864396	2	45	immune response	BP	1	CLEC4E	C-type lectin domain family 4 member E [Source:VGNC Symbol;Acc:VGNC:27432]	protein_coding	1162	5	101675072	101710556	-1
ENSBTAG00000014921	GO:0006955	0.0864396	2	45	immune response	BP	1	IL6	interleukin 6 [Source:VGNC Symbol;Acc:VGNC:30166]	protein_coding	1115	4	31454749	31459131	1
ENSBTAG00000008900	GO:0006954	0.14768	2	63	inflammatory response	BP	1	CELA1	chymotrypsin like elastase 1 [Source:VGNC Symbol;Acc:VGNC:27166]	protein_coding	959	5	28460087	28474991	1
ENSBTAG00000014921	GO:0006954	0.14768	2	63	inflammatory response	BP	1	IL6	interleukin 6 [Source:VGNC Symbol;Acc:VGNC:30166]	protein_coding	1115	4	31454749	31459131	1
ENSBTAG00000001517	GO:0045104	0.00534843	2	13	intermediate filament cytoskeleton organization	BP	1	KRT18	keratin 18 [Source:VGNC Symbol;Acc:VGNC:30719]	protein_coding	1882	5	26998530	27002595	-1
ENSBTAG00000002178	GO:0045104	0.00534843	2	13	intermediate filament cytoskeleton organization	BP	1	PPL	periplakin [Source:VGNC Symbol;Acc:VGNC:33208]	protein_coding	5512	25	3948864	3996463	-1
ENSBTAG00000008158	GO:0035556	0.558252	2	176	intracellular signal transduction	BP	1	CCDC68	coiled-coil domain containing 68 [Source:VGNC Symbol;Acc:VGNC:26910]	protein_coding	1519	24	54267957	54325899	-1
ENSBTAG00000010254	GO:0035556	0.558252	2	176	intracellular signal transduction	BP	1	MAP3K6	mitogen-activated protein kinase kinase kinase 6 [Source:VGNC Symbol;Acc:VGNC:31199]	protein_coding	4307	2	125921162	125934238	1
ENSBTAG00000012499	GO:0001889	0.0373099	2	29	liver development	BP	1	RPGRIP1L	RPGRIP1 like [Source:VGNC Symbol;Acc:VGNC:34105]	protein_coding	7503	18	21941771	22040220	-1
ENSBTAG00000023806	GO:0001889	0.0373099	2	29	liver development	BP	1	COBL	cordon-bleu WH2 repeat protein [Source:VGNC Symbol;Acc:VGNC:106697]	protein_coding	4388	4	4582609	4879280	1
ENSBTAG00000017258	GO:0001676	0.00676785	2	12	long-chain fatty acid metabolic process	BP	1	ACSL3	acyl-CoA synthetase long chain family member 3 [Source:VGNC Symbol;Acc:VGNC:25565]	protein_coding	4374	2	111037664	111113602	1
ENSBTAG00000018986	GO:0001676	0.00676785	2	12	long-chain fatty acid metabolic process	BP	1	ACSL4	acyl-CoA synthetase long chain family member 4 [Source:VGNC Symbol;Acc:VGNC:25566]	protein_coding	2530	X	58035379	58110124	-1
ENSBTAG00000010254	GO:0000165	0.108978	2	53	MAPK cascade	BP	1	MAP3K6	mitogen-activated protein kinase kinase kinase 6 [Source:VGNC Symbol;Acc:VGNC:31199]	protein_coding	4307	2	125921162	125934238	1
ENSBTAG00000012216	GO:0000165	0.108978	2	53	MAPK cascade	BP	1	MLKL	mixed lineage kinase domain like pseudokinase [Source:VGNC Symbol;Acc:VGNC:31500]	protein_coding	1668	18	2123144	2146610	-1
ENSBTAG00000017810	GO:0007052	0.0337671	2	28	mitotic spindle organization	BP	1	EFHC1	EF-hand domain containing 1 [Source:VGNC Symbol;Acc:VGNC:28351]	protein_coding	3004	23	24842515	24883070	1
ENSBTAG00000020436	GO:0007052	0.0337671	2	28	mitotic spindle organization	BP	1	KIF27	kinesin family member 27 [Source:VGNC Symbol;Acc:VGNC:30598]	protein_coding	5310	8	77083416	77176341	-1
ENSBTAG00000001545	GO:0006811	0.307077	2	105	monoatomic ion transport	BP	1	SLC34A2	solute carrier family 34 member 2 [Source:VGNC Symbol;Acc:VGNC:34818]	protein_coding	4489	6	45178485	45205946	1
ENSBTAG00000010742	GO:0006811	0.307077	2	105	monoatomic ion transport	BP	1	PKD2L1	polycystin 2 like 1, transient receptor potential cation channel [Source:VGNC Symbol;Acc:VGNC:32936]	protein_coding	3145	26	21186852	21261965	-1
ENSBTAG00000012499	GO:1905515	0.0449039	2	32	non-motile cilium assembly	BP	1	RPGRIP1L	RPGRIP1 like [Source:VGNC Symbol;Acc:VGNC:34105]	protein_coding	7503	18	21941771	22040220	-1
ENSBTAG00000020390	GO:1905515	0.0449039	2	32	non-motile cilium assembly	BP	1	ARL13A	ADP ribosylation factor like GTPase 13A [Source:VGNC Symbol;Acc:VGNC:59320]	protein_coding	1119	X	51168169	51177599	-1
ENSBTAG00000009125	GO:0043584	0.00143099	2	6	nose development	BP	0.675425	ALDH1A3	aldehyde dehydrogenase 1 family member A3 [Source:VGNC Symbol;Acc:VGNC:59168]	protein_coding	2951	21	5629152	5670937	-1
ENSBTAG00000012499	GO:0043584	0.00143099	2	6	nose development	BP	0.675425	RPGRIP1L	RPGRIP1 like [Source:VGNC Symbol;Acc:VGNC:34105]	protein_coding	7503	18	21941771	22040220	-1
ENSBTAG00000008900	GO:0045766	0.0925028	2	48	positive regulation of angiogenesis	BP	1	CELA1	chymotrypsin like elastase 1 [Source:VGNC Symbol;Acc:VGNC:27166]	protein_coding	959	5	28460087	28474991	1
ENSBTAG00000013176	GO:0045766	0.0925028	2	48	positive regulation of angiogenesis	BP	1	SMOC2	SPARC related modular calcium binding 2 [Source:VGNC Symbol;Acc:VGNC:35027]	protein_coding	2975	9	102645195	102803012	1
ENSBTAG00000012002	GO:0030335	0.321578	2	109	positive regulation of cell migration	BP	1	BCAR1	BCAR1 scaffold protein, Cas family member [Source:VGNC Symbol;Acc:VGNC:26437]	protein_coding	3201	18	2573410	2610924	-1
ENSBTAG00000014554	GO:0030335	0.321578	2	109	positive regulation of cell migration	BP	1	SNAI1	snail family transcriptional repressor 1 [Source:VGNC Symbol;Acc:VGNC:35047]	protein_coding	2553	13	78036327	78042585	1
ENSBTAG00000012002	GO:0010595	0.0390242	2	30	positive regulation of endothelial cell migration	BP	1	BCAR1	BCAR1 scaffold protein, Cas family member [Source:VGNC Symbol;Acc:VGNC:26437]	protein_coding	3201	18	2573410	2610924	-1
ENSBTAG00000013176	GO:0010595	0.0390242	2	30	positive regulation of endothelial cell migration	BP	1	SMOC2	SPARC related modular calcium binding 2 [Source:VGNC Symbol;Acc:VGNC:35027]	protein_coding	2975	9	102645195	102803012	1
ENSBTAG00000014554	GO:0010718	0.0313644	2	26	positive regulation of epithelial to mesenchymal transition	BP	1	SNAI1	snail family transcriptional repressor 1 [Source:VGNC Symbol;Acc:VGNC:35047]	protein_coding	2553	13	78036327	78042585	1
ENSBTAG00000014921	GO:0010718	0.0313644	2	26	positive regulation of epithelial to mesenchymal transition	BP	1	IL6	interleukin 6 [Source:VGNC Symbol;Acc:VGNC:30166]	protein_coding	1115	4	31454749	31459131	1
ENSBTAG00000018239	GO:0070374	0.133517	2	60	positive regulation of ERK1 and ERK2 cascade	BP	1	DNAJC27	DnaJ heat shock protein family (Hsp40) member C27 [Source:VGNC Symbol;Acc:VGNC:59212]	protein_coding	4728	11	74272582	74310523	1
ENSBTAG00000032084	GO:0070374	0.133517	2	60	positive regulation of ERK1 and ERK2 cascade	BP	1	GPR183	G protein-coupled receptor 183 [Source:VGNC Symbol;Acc:VGNC:29577]	protein_coding	1504	12	76165404	76180037	-1
ENSBTAG00000014921	GO:0010628	0.576526	2	180	positive regulation of gene expression	BP	1	IL6	interleukin 6 [Source:VGNC Symbol;Acc:VGNC:30166]	protein_coding	1115	4	31454749	31459131	1
ENSBTAG00000046350	GO:0010628	0.576526	2	180	positive regulation of gene expression	BP	1	PKP1	plakophilin 1 [Source:VGNC Symbol;Acc:VGNC:97302]	protein_coding	2606	16	79787223	79824967	1
ENSBTAG00000014921	GO:0043410	0.176585	2	72	positive regulation of MAPK cascade	BP	1	IL6	interleukin 6 [Source:VGNC Symbol;Acc:VGNC:30166]	protein_coding	1115	4	31454749	31459131	1
ENSBTAG00000018239	GO:0043410	0.176585	2	72	positive regulation of MAPK cascade	BP	1	DNAJC27	DnaJ heat shock protein family (Hsp40) member C27 [Source:VGNC Symbol;Acc:VGNC:59212]	protein_coding	4728	11	74272582	74310523	1
ENSBTAG00000000831	GO:1904263	0.00836241	2	13	positive regulation of TORC1 signaling	BP	1	CTNS	cystinosin, lysosomal cystine transporter [Source:VGNC Symbol;Acc:VGNC:27807]	protein_coding	3879	19	24339844	24360349	1
ENSBTAG00000012980	GO:1904263	0.00836241	2	13	positive regulation of TORC1 signaling	BP	1	RRAGB	Ras related GTP binding B [Source:VGNC Symbol;Acc:VGNC:34159]	protein_coding	2436	X	93035620	93077042	1
ENSBTAG00000006138	GO:0009791	0.0727123	2	44	post-embryonic development	BP	1	SEMA3C	semaphorin 3C [Source:VGNC Symbol;Acc:VGNC:34428]	protein_coding	2824	4	39939436	40145312	1
ENSBTAG00000008900	GO:0009791	0.0727123	2	44	post-embryonic development	BP	1	CELA1	chymotrypsin like elastase 1 [Source:VGNC Symbol;Acc:VGNC:27166]	protein_coding	959	5	28460087	28474991	1
ENSBTAG00000009125	GO:0051289	0.0292257	2	25	protein homotetramerization	BP	1	ALDH1A3	aldehyde dehydrogenase 1 family member A3 [Source:VGNC Symbol;Acc:VGNC:59168]	protein_coding	2951	21	5629152	5670937	-1
ENSBTAG00000010742	GO:0051289	0.0292257	2	25	protein homotetramerization	BP	1	PKD2L1	polycystin 2 like 1, transient receptor potential cation channel [Source:VGNC Symbol;Acc:VGNC:32936]	protein_coding	3145	26	21186852	21261965	-1
ENSBTAG00000008900	GO:0006508	0.737566	2	240	proteolysis	BP	1	CELA1	chymotrypsin like elastase 1 [Source:VGNC Symbol;Acc:VGNC:27166]	protein_coding	959	5	28460087	28474991	1
ENSBTAG00000014533	GO:0006508	0.737566	2	240	proteolysis	BP	1	KEL	Kell metallo-endopeptidase [Source:VGNC Symbol;Acc:VGNC:30538]	protein_coding	2528	4	106252812	106278917	-1
ENSBTAG00000014921	GO:0050796	0.0060343	2	11	regulation of insulin secretion	BP	1	IL6	interleukin 6 [Source:VGNC Symbol;Acc:VGNC:30166]	protein_coding	1115	4	31454749	31459131	1
ENSBTAG00000032079	GO:0050796	0.0060343	2	11	regulation of insulin secretion	BP	1	SYT9	synaptotagmin 9 [Source:VGNC Symbol;Acc:VGNC:35545]	protein_coding	2520	15	45275683	45485248	-1
ENSBTAG00000001545	GO:0035725	0.0226686	2	22	sodium ion transmembrane transport	BP	1	SLC34A2	solute carrier family 34 member 2 [Source:VGNC Symbol;Acc:VGNC:34818]	protein_coding	4489	6	45178485	45205946	1
ENSBTAG00000010742	GO:0035725	0.0226686	2	22	sodium ion transmembrane transport	BP	1	PKD2L1	polycystin 2 like 1, transient receptor potential cation channel [Source:VGNC Symbol;Acc:VGNC:32936]	protein_coding	3145	26	21186852	21261965	-1
ENSBTAG00000000271	GO:0007288	0.0031764	2	8	sperm axoneme assembly	BP	1	MNS1	meiosis specific nuclear structural 1 [Source:VGNC Symbol;Acc:VGNC:31539]	protein_coding	1748	10	53893423	53977929	1
ENSBTAG00000012735	GO:0007288	0.0031764	2	8	sperm axoneme assembly	BP	1	CFAP157	cilia and flagella associated protein 157 [Source:VGNC Symbol;Acc:VGNC:27238]	protein_coding	2599	11	98387399	98394479	1
ENSBTAG00000019946	GO:0006511	0.540253	2	170	ubiquitin-dependent protein catabolic process	BP	1	USP44	ubiquitin specific peptidase 44 [Source:VGNC Symbol;Acc:VGNC:36731]	protein_coding	2499	5	25126563	25151506	-1
ENSBTAG00000055051	GO:0006511	0.540253	2	170	ubiquitin-dependent protein catabolic process	BP	1	RNF125	ring finger protein 125 [Source:VGNC Symbol;Acc:VGNC:34017]	protein_coding	3494	24	25141833	25187671	-1
ENSBTAG00000015426	GO:0031532	0.295966	1	34	actin cytoskeleton reorganization	BP	1	PDLIM4	PDZ and LIM domain 4 [Source:VGNC Symbol;Acc:VGNC:32710]	protein_coding	1199	7	22148143	22162595	-1
ENSBTAG00000023806	GO:0051639	0.050781	1	5	actin filament network formation	BP	1	COBL	cordon-bleu WH2 repeat protein [Source:VGNC Symbol;Acc:VGNC:106697]	protein_coding	4388	4	4582609	4879280	1
ENSBTAG00000012002	GO:0007015	0.482607	1	63	actin filament organization	BP	1	BCAR1	BCAR1 scaffold protein, Cas family member [Source:VGNC Symbol;Acc:VGNC:26437]	protein_coding	3201	18	2573410	2610924	-1
ENSBTAG00000023806	GO:0030041	0.141814	1	14	actin filament polymerization	BP	1	COBL	cordon-bleu WH2 repeat protein [Source:VGNC Symbol;Acc:VGNC:106697]	protein_coding	4388	4	4582609	4879280	1
ENSBTAG00000011207	GO:0031032	0.170391	1	18	actomyosin structure organization	BP	1	CNN1	calponin 1 [Source:VGNC Symbol;Acc:VGNC:27508]	protein_coding	1525	7	15883405	15891295	1
ENSBTAG00000007031	GO:0006637	0.103894	1	10	acyl-CoA metabolic process	BP	1	OXSM	3-oxoacyl-ACP synthase, mitochondrial [Source:VGNC Symbol;Acc:VGNC:32513]	protein_coding	3595	27	40005539	40010324	-1
ENSBTAG00000032084	GO:0002250	0.133037	1	13	adaptive immune response	BP	1	GPR183	G protein-coupled receptor 183 [Source:VGNC Symbol;Acc:VGNC:29577]	protein_coding	1504	12	76165404	76180037	-1
ENSBTAG00000018020	GO:0007188	0.114037	1	11	adenylate cyclase-modulating G protein-coupled receptor signaling pathway	BP	1	GNAT1	G protein subunit alpha transducin 1 [Source:VGNC Symbol;Acc:VGNC:29454]	protein_coding	2443	22	50152601	50157613	-1
ENSBTAG00000000831	GO:0007628	0.120297	1	12	adult walking behavior	BP	1	CTNS	cystinosin, lysosomal cystine transporter [Source:VGNC Symbol;Acc:VGNC:27807]	protein_coding	3879	19	24339844	24360349	1
ENSBTAG00000020980	GO:0009060	0.116276	1	11	aerobic respiration	BP	1	CAT	catalase [Source:VGNC Symbol;Acc:VGNC:26792]	protein_coding	2401	15	64975271	65011223	1
ENSBTAG00000012251	GO:0008652	0.062955	1	6	amino acid biosynthetic process	BP	1	MTR	5-methyltetrahydrofolate-homocysteine methyltransferase [Source:VGNC Symbol;Acc:VGNC:31749]	protein_coding	4420	28	9420371	9547987	1
ENSBTAG00000006307	GO:0006710	0.0210004	1	2	androgen catabolic process	BP	1	HSD17B11	hydroxysteroid 17-beta dehydrogenase 11 [Source:VGNC Symbol;Acc:VGNC:29970]	protein_coding	1681	6	102227496	102276940	-1
ENSBTAG00000012185	GO:0061760	0.0323722	1	3	antifungal innate immune response	BP	1	CLEC4E	C-type lectin domain family 4 member E [Source:VGNC Symbol;Acc:VGNC:27432]	protein_coding	1162	5	101675072	101710556	-1
ENSBTAG00000012002	GO:0050851	0.0216351	1	2	antigen receptor-mediated signaling pathway	BP	1	BCAR1	BCAR1 scaffold protein, Cas family member [Source:VGNC Symbol;Acc:VGNC:26437]	protein_coding	3201	18	2573410	2610924	-1
ENSBTAG00000017268	GO:0050482	0.0643427	1	6	arachidonic acid secretion	BP	1	PROCA1	protein interacting with cyclin A1 [Source:VGNC Symbol;Acc:VGNC:33358]	protein_coding	2126	19	20131148	20138974	-1
ENSBTAG00000009239	GO:0015801	0.0221049	1	2	aromatic amino acid transport	BP	1	SLC16A10	solute carrier family 16 member 10 [Source:VGNC Symbol;Acc:VGNC:34684]	protein_coding	1751	9	39168422	39281019	-1
ENSBTAG00000000831	GO:0046034	0.178116	1	18	ATP metabolic process	BP	1	CTNS	cystinosin, lysosomal cystine transporter [Source:VGNC Symbol;Acc:VGNC:27807]	protein_coding	3879	19	24339844	24360349	1
ENSBTAG00000006138	GO:0007411	0.372425	1	44	axon guidance	BP	1	SEMA3C	semaphorin 3C [Source:VGNC Symbol;Acc:VGNC:34428]	protein_coding	2824	4	39939436	40145312	1
ENSBTAG00000012002	GO:0050853	0.111474	1	11	B cell receptor signaling pathway	BP	1	BCAR1	BCAR1 scaffold protein, Cas family member [Source:VGNC Symbol;Acc:VGNC:26437]	protein_coding	3201	18	2573410	2610924	-1
ENSBTAG00000001881	GO:0015721	0.0719721	1	7	bile acid and bile salt transport	BP	1	SLC10A1	solute carrier family 10 member 1 [Source:VGNC Symbol;Acc:VGNC:34659]	protein_coding	2267	10	81503834	81526924	-1
ENSBTAG00000003699	GO:0008150	0.0855213	1	8	biological_process	BP	1	ZFP3	ZFP3 zinc finger protein [Source:VGNC Symbol;Acc:VGNC:37161]	protein_coding	1818	19	26344237	26351333	-1
ENSBTAG00000016979	GO:0009058	0.288079	1	31	biosynthetic process	BP	1	PCYT1A	phosphate cytidylyltransferase 1A, choline [Source:VGNC Symbol;Acc:VGNC:32652]	protein_coding	1832	1	70824603	70878013	-1
ENSBTAG00000015166	GO:0001825	0.139398	1	14	blastocyst formation	BP	1	PNLDC1	PARN like ribonuclease domain containing exonuclease 1 [Source:VGNC Symbol;Acc:VGNC:33082]	protein_coding	6184	9	96065261	96090966	1
ENSBTAG00000006138	GO:0001974	0.122369	1	13	blood vessel remodeling	BP	1	SEMA3C	semaphorin 3C [Source:VGNC Symbol;Acc:VGNC:34428]	protein_coding	2824	4	39939436	40145312	1
ENSBTAG00000005156	GO:0000492	0.0861943	1	8	box C/D snoRNP assembly	BP	1	PIH1D2	PIH1 domain containing 2 [Source:VGNC Symbol;Acc:VGNC:32884]	protein_coding	1204	15	22376632	22382689	-1
ENSBTAG00000010742	GO:0070588	0.265238	1	29	calcium ion transmembrane transport	BP	1	PKD2L1	polycystin 2 like 1, transient receptor potential cation channel [Source:VGNC Symbol;Acc:VGNC:32936]	protein_coding	3145	26	21186852	21261965	-1
ENSBTAG00000032079	GO:0099502	0.0109269	1	1	calcium-dependent activation of synaptic vesicle fusion	BP	1	SYT9	synaptotagmin 9 [Source:VGNC Symbol;Acc:VGNC:35545]	protein_coding	2520	15	45275683	45485248	-1
ENSBTAG00000032079	GO:0017156	0.0531492	1	5	calcium-ion regulated exocytosis	BP	1	SYT9	synaptotagmin 9 [Source:VGNC Symbol;Acc:VGNC:35545]	protein_coding	2520	15	45275683	45485248	-1
ENSBTAG00000012499	GO:0043010	0.235166	1	26	camera-type eye development	BP	1	RPGRIP1L	RPGRIP1 like [Source:VGNC Symbol;Acc:VGNC:34105]	protein_coding	7503	18	21941771	22040220	-1
ENSBTAG00000008401	GO:0046835	0.156663	1	16	carbohydrate phosphorylation	BP	1	PFKFB3	6-phosphofructo-2-kinase/fructose-2,6-biphosphatase 3 [Source:VGNC Symbol;Acc:VGNC:32771]	protein_coding	3429	13	17205507	17372393	-1
ENSBTAG00000006138	GO:0140074	0.0108268	1	1	cardiac endothelial to mesenchymal transition	BP	1	SEMA3C	semaphorin 3C [Source:VGNC Symbol;Acc:VGNC:34428]	protein_coding	2824	4	39939436	40145312	1
ENSBTAG00000006138	GO:0003215	0.0618115	1	6	cardiac right ventricle morphogenesis	BP	1	SEMA3C	semaphorin 3C [Source:VGNC Symbol;Acc:VGNC:34428]	protein_coding	2824	4	39939436	40145312	1
ENSBTAG00000020893	GO:0051216	0.252826	1	27	cartilage development	BP	1	MATN3	matrilin 3 [Source:VGNC Symbol;Acc:VGNC:59347]	protein_coding	1266	11	78828218	78841622	1
ENSBTAG00000014554	GO:0060536	0.0328498	1	3	cartilage morphogenesis	BP	1	SNAI1	snail family transcriptional repressor 1 [Source:VGNC Symbol;Acc:VGNC:35047]	protein_coding	2553	13	78036327	78042585	1
ENSBTAG00000016979	GO:0006657	0.0324829	1	3	CDP-choline pathway	BP	1	PCYT1A	phosphate cytidylyltransferase 1A, choline [Source:VGNC Symbol;Acc:VGNC:32652]	protein_coding	1832	1	70824603	70878013	-1
ENSBTAG00000008333	GO:0030154	0.720343	1	118	cell differentiation	BP	1	ETV4	ETS variant transcription factor 4 [Source:VGNC Symbol;Acc:VGNC:28630]	protein_coding	1717	19	43447918	43462772	-1
ENSBTAG00000018020	GO:0008283	0.560448	1	77	cell population proliferation	BP	1	GNAT1	G protein subunit alpha transducin 1 [Source:VGNC Symbol;Acc:VGNC:29454]	protein_coding	2443	22	50152601	50157613	-1
ENSBTAG00000012216	GO:0007166	0.398753	1	48	cell surface receptor signaling pathway	BP	1	MLKL	mixed lineage kinase domain like pseudokinase [Source:VGNC Symbol;Acc:VGNC:31500]	protein_coding	1668	18	2123144	2146610	-1
ENSBTAG00000046350	GO:0098609	0.420186	1	52	cell-cell adhesion	BP	1	PKP1	plakophilin 1 [Source:VGNC Symbol;Acc:VGNC:97302]	protein_coding	2606	16	79787223	79824967	1
ENSBTAG00000046350	GO:0007043	0.128064	1	13	cell-cell junction assembly	BP	1	PKP1	plakophilin 1 [Source:VGNC Symbol;Acc:VGNC:97302]	protein_coding	2606	16	79787223	79824967	1
ENSBTAG00000002485	GO:0007044	0.0340156	1	4	cell-substrate junction assembly	BP	1	TNS1	tensin 1 [Source:VGNC Symbol;Acc:VGNC:36207]	protein_coding	10000	2	105902088	106118422	-1
ENSBTAG00000016593	GO:0016043	0.137019	1	14	cellular component organization	BP	1	FMNL3	formin like 3 [Source:VGNC Symbol;Acc:VGNC:29048]	protein_coding	3773	5	30151294	30202352	1
ENSBTAG00000020980	GO:0061692	0.0109659	1	1	cellular detoxification of hydrogen peroxide	BP	1	CAT	catalase [Source:VGNC Symbol;Acc:VGNC:26792]	protein_coding	2401	15	64975271	65011223	1
ENSBTAG00000012251	GO:0044237	0.102969	1	10	cellular metabolic process	BP	1	MTR	5-methyltetrahydrofolate-homocysteine methyltransferase [Source:VGNC Symbol;Acc:VGNC:31749]	protein_coding	4420	28	9420371	9547987	1
ENSBTAG00000020980	GO:0098869	0.113399	1	11	cellular oxidant detoxification	BP	1	CAT	catalase [Source:VGNC Symbol;Acc:VGNC:26792]	protein_coding	2401	15	64975271	65011223	1
ENSBTAG00000010742	GO:0071468	0.062331	1	6	cellular response to acidic pH	BP	1	PKD2L1	polycystin 2 like 1, transient receptor potential cation channel [Source:VGNC Symbol;Acc:VGNC:32936]	protein_coding	3145	26	21186852	21261965	-1
ENSBTAG00000012980	GO:0034198	0.310543	1	35	cellular response to amino acid starvation	BP	1	RRAGB	Ras related GTP binding B [Source:VGNC Symbol;Acc:VGNC:34159]	protein_coding	2436	X	93035620	93077042	1
ENSBTAG00000012980	GO:0071230	0.261538	1	29	cellular response to amino acid stimulus	BP	1	RRAGB	Ras related GTP binding B [Source:VGNC Symbol;Acc:VGNC:34159]	protein_coding	2436	X	93035620	93077042	1
ENSBTAG00000032079	GO:0071277	0.252319	1	27	cellular response to calcium ion	BP	1	SYT9	synaptotagmin 9 [Source:VGNC Symbol;Acc:VGNC:35545]	protein_coding	2520	15	45275683	45485248	-1
ENSBTAG00000018020	GO:0071257	0.0202252	1	2	cellular response to electrical stimulus	BP	1	GNAT1	G protein subunit alpha transducin 1 [Source:VGNC Symbol;Acc:VGNC:29454]	protein_coding	2443	22	50152601	50157613	-1
ENSBTAG00000012002	GO:0035729	0.101032	1	10	cellular response to hepatocyte growth factor stimulus	BP	1	BCAR1	BCAR1 scaffold protein, Cas family member [Source:VGNC Symbol;Acc:VGNC:26437]	protein_coding	3201	18	2573410	2610924	-1
ENSBTAG00000014921	GO:0070301	0.250286	1	27	cellular response to hydrogen peroxide	BP	1	IL6	interleukin 6 [Source:VGNC Symbol;Acc:VGNC:30166]	protein_coding	1115	4	31454749	31459131	1
ENSBTAG00000012980	GO:1990253	0.0892207	1	9	cellular response to leucine starvation	BP	1	RRAGB	Ras related GTP binding B [Source:VGNC Symbol;Acc:VGNC:34159]	protein_coding	2436	X	93035620	93077042	1
ENSBTAG00000014921	GO:0071222	0.386492	1	45	cellular response to lipopolysaccharide	BP	1	IL6	interleukin 6 [Source:VGNC Symbol;Acc:VGNC:30166]	protein_coding	1115	4	31454749	31459131	1
ENSBTAG00000010742	GO:0071467	0.0630832	1	6	cellular response to pH	BP	1	PKD2L1	polycystin 2 like 1, transient receptor potential cation channel [Source:VGNC Symbol;Acc:VGNC:32936]	protein_coding	3145	26	21186852	21261965	-1
ENSBTAG00000044063	GO:0022010	0.0504419	1	5	central nervous system myelination	BP	1	B4GALT6	beta-1,4-galactosyltransferase 6 [Source:VGNC Symbol;Acc:VGNC:26393]	protein_coding	2293	24	25459771	25526155	1
ENSBTAG00000044063	GO:0021955	0.0396339	1	4	central nervous system neuron axonogenesis	BP	1	B4GALT6	beta-1,4-galactosyltransferase 6 [Source:VGNC Symbol;Acc:VGNC:26393]	protein_coding	2293	24	25459771	25526155	1
ENSBTAG00000012499	GO:0021549	0.10641	1	11	cerebellum development	BP	1	RPGRIP1L	RPGRIP1 like [Source:VGNC Symbol;Acc:VGNC:34105]	protein_coding	7503	18	21941771	22040220	-1
ENSBTAG00000017810	GO:0021795	0.0532279	1	5	cerebral cortex cell migration	BP	1	EFHC1	EF-hand domain containing 1 [Source:VGNC Symbol;Acc:VGNC:28351]	protein_coding	3004	23	24842515	24883070	1
ENSBTAG00000049300	GO:0051131	0.13403	1	13	chaperone-mediated protein complex assembly	BP	1	AARSD1	alanyl-tRNA synthetase domain containing 1 [Source:NCBI gene (formerly Entrezgene);Acc:100125882]	protein_coding	1388	19	43006019	43011475	-1
ENSBTAG00000005479	GO:0042632	0.353435	1	41	cholesterol homeostasis	BP	1	LIPC	lipase C, hepatic type [Source:VGNC Symbol;Acc:VGNC:58357]	protein_coding	1849	10	51696914	51859296	-1
ENSBTAG00000005479	GO:0030301	0.126326	1	13	cholesterol transport	BP	1	LIPC	lipase C, hepatic type [Source:VGNC Symbol;Acc:VGNC:58357]	protein_coding	1849	10	51696914	51859296	-1
ENSBTAG00000000271	GO:0044782	0.12049	1	12	cilium organization	BP	1	MNS1	meiosis specific nuclear structural 1 [Source:VGNC Symbol;Acc:VGNC:31539]	protein_coding	1748	10	53893423	53977929	1
ENSBTAG00000012251	GO:0009235	0.0640228	1	6	cobalamin metabolic process	BP	1	MTR	5-methyltetrahydrofolate-homocysteine methyltransferase [Source:VGNC Symbol;Acc:VGNC:31749]	protein_coding	4420	28	9420371	9547987	1
ENSBTAG00000012499	GO:0090102	0.0799924	1	8	cochlea development	BP	1	RPGRIP1L	RPGRIP1 like [Source:VGNC Symbol;Acc:VGNC:34105]	protein_coding	7503	18	21941771	22040220	-1
ENSBTAG00000000831	GO:0050890	0.168448	1	18	cognition	BP	1	CTNS	cystinosin, lysosomal cystine transporter [Source:VGNC Symbol;Acc:VGNC:27807]	protein_coding	3879	19	24339844	24360349	1
ENSBTAG00000023806	GO:0048669	0.0206159	1	2	collateral sprouting in absence of injury	BP	1	COBL	cordon-bleu WH2 repeat protein [Source:VGNC Symbol;Acc:VGNC:106697]	protein_coding	4388	4	4582609	4879280	1
ENSBTAG00000012499	GO:0022038	0.0309441	1	3	corpus callosum development	BP	1	RPGRIP1L	RPGRIP1 like [Source:VGNC Symbol;Acc:VGNC:34105]	protein_coding	7503	18	21941771	22040220	-1
ENSBTAG00000016593	GO:0030866	0.188769	1	20	cortical actin cytoskeleton organization	BP	1	FMNL3	formin like 3 [Source:VGNC Symbol;Acc:VGNC:29048]	protein_coding	3773	5	30151294	30202352	1
ENSBTAG00000014921	GO:0019221	0.325335	1	36	cytokine-mediated signaling pathway	BP	1	IL6	interleukin 6 [Source:VGNC Symbol;Acc:VGNC:30166]	protein_coding	1115	4	31454749	31459131	1
ENSBTAG00000016593	GO:0007010	0.445047	1	57	cytoskeleton organization	BP	1	FMNL3	formin like 3 [Source:VGNC Symbol;Acc:VGNC:29048]	protein_coding	3773	5	30151294	30202352	1
ENSBTAG00000047698	GO:0006952	0.145061	1	14	defense response	BP	1	IFN-TAU	interferon-tau-like [Source:NCBI gene (formerly Entrezgene);Acc:509166]	protein_coding	582	8	22813247	22813828	-1
ENSBTAG00000012185	GO:0042742	0.252529	1	27	defense response to bacterium	BP	1	CLEC4E	C-type lectin domain family 4 member E [Source:VGNC Symbol;Acc:VGNC:27432]	protein_coding	1162	5	101675072	101710556	-1
ENSBTAG00000032084	GO:0002407	0.0320009	1	3	dendritic cell chemotaxis	BP	1	GPR183	G protein-coupled receptor 183 [Source:VGNC Symbol;Acc:VGNC:29577]	protein_coding	1504	12	76165404	76180037	-1
ENSBTAG00000032084	GO:0036145	0.0112435	1	1	dendritic cell homeostasis	BP	1	GPR183	G protein-coupled receptor 183 [Source:VGNC Symbol;Acc:VGNC:29577]	protein_coding	1504	12	76165404	76180037	-1
ENSBTAG00000010742	GO:0001581	0.0107185	1	1	detection of chemical stimulus involved in sensory perception of sour taste	BP	1	PKD2L1	polycystin 2 like 1, transient receptor potential cation channel [Source:VGNC Symbol;Acc:VGNC:32936]	protein_coding	3145	26	21186852	21261965	-1
ENSBTAG00000010742	GO:0050912	0.0107185	1	1	detection of chemical stimulus involved in sensory perception of taste	BP	1	PKD2L1	polycystin 2 like 1, transient receptor potential cation channel [Source:VGNC Symbol;Acc:VGNC:32936]	protein_coding	3145	26	21186852	21261965	-1
ENSBTAG00000018020	GO:0050908	0.0540307	1	5	detection of light stimulus involved in visual perception	BP	1	GNAT1	G protein subunit alpha transducin 1 [Source:VGNC Symbol;Acc:VGNC:29454]	protein_coding	2443	22	50152601	50157613	-1
ENSBTAG00000010742	GO:0050982	0.0212831	1	2	detection of mechanical stimulus	BP	1	PKD2L1	polycystin 2 like 1, transient receptor potential cation channel [Source:VGNC Symbol;Acc:VGNC:32936]	protein_coding	3145	26	21186852	21261965	-1
ENSBTAG00000012499	GO:0007368	0.209132	1	22	determination of left/right symmetry	BP	1	RPGRIP1L	RPGRIP1 like [Source:VGNC Symbol;Acc:VGNC:34105]	protein_coding	7503	18	21941771	22040220	-1
ENSBTAG00000012499	GO:0032502	0.0508868	1	5	developmental process	BP	1	RPGRIP1L	RPGRIP1 like [Source:VGNC Symbol;Acc:VGNC:34105]	protein_coding	7503	18	21941771	22040220	-1
ENSBTAG00000008431	GO:0006651	0.032453	1	3	diacylglycerol biosynthetic process	BP	1	MOGAT1	monoacylglycerol O-acyltransferase 1 [Source:VGNC Symbol;Acc:VGNC:31550]	protein_coding	1732	2	110843395	110873230	1
ENSBTAG00000006138	GO:0060666	0.0291666	1	3	dichotomous subdivision of terminal units involved in salivary gland branching	BP	1	SEMA3C	semaphorin 3C [Source:VGNC Symbol;Acc:VGNC:34428]	protein_coding	2824	4	39939436	40145312	1
ENSBTAG00000008900	GO:0055123	0.0424103	1	4	digestive system development	BP	1	CELA1	chymotrypsin like elastase 1 [Source:VGNC Symbol;Acc:VGNC:27166]	protein_coding	959	5	28460087	28474991	1
ENSBTAG00000023806	GO:0048565	0.0673014	1	7	digestive tract development	BP	1	COBL	cordon-bleu WH2 repeat protein [Source:VGNC Symbol;Acc:VGNC:106697]	protein_coding	4388	4	4582609	4879280	1
ENSBTAG00000004257	GO:0006351	0.510104	1	66	DNA-templated transcription	BP	1	TAF4B	TATA-box binding protein associated factor 4b [Source:VGNC Symbol;Acc:VGNC:35575]	protein_coding	2760	24	30501605	30607271	-1
ENSBTAG00000004257	GO:0006352	0.211935	1	22	DNA-templated transcription initiation	BP	1	TAF4B	TATA-box binding protein associated factor 4b [Source:VGNC Symbol;Acc:VGNC:35575]	protein_coding	2760	24	30501605	30607271	-1
ENSBTAG00000008900	GO:0060309	0.011374	1	1	elastin catabolic process	BP	1	CELA1	chymotrypsin like elastase 1 [Source:VGNC Symbol;Acc:VGNC:27166]	protein_coding	959	5	28460087	28474991	1
ENSBTAG00000023806	GO:0000578	0.0425772	1	4	embryonic axis specification	BP	1	COBL	cordon-bleu WH2 repeat protein [Source:VGNC Symbol;Acc:VGNC:106697]	protein_coding	4388	4	4582609	4879280	1
ENSBTAG00000009125	GO:0031076	0.082713	1	8	embryonic camera-type eye development	BP	1	ALDH1A3	aldehyde dehydrogenase 1 family member A3 [Source:VGNC Symbol;Acc:VGNC:59168]	protein_coding	2951	21	5629152	5670937	-1
ENSBTAG00000009125	GO:0048048	0.0107843	1	1	embryonic eye morphogenesis	BP	1	ALDH1A3	aldehyde dehydrogenase 1 family member A3 [Source:VGNC Symbol;Acc:VGNC:59168]	protein_coding	2951	21	5629152	5670937	-1
ENSBTAG00000012499	GO:0035115	0.118678	1	12	embryonic forelimb morphogenesis	BP	1	RPGRIP1L	RPGRIP1 like [Source:VGNC Symbol;Acc:VGNC:34105]	protein_coding	7503	18	21941771	22040220	-1
ENSBTAG00000012499	GO:0035116	0.117958	1	12	embryonic hindlimb morphogenesis	BP	1	RPGRIP1L	RPGRIP1 like [Source:VGNC Symbol;Acc:VGNC:34105]	protein_coding	7503	18	21941771	22040220	-1
ENSBTAG00000018986	GO:0060136	0.0434687	1	4	embryonic process involved in female pregnancy	BP	1	ACSL4	acyl-CoA synthetase long chain family member 4 [Source:VGNC Symbol;Acc:VGNC:25566]	protein_coding	2530	X	58035379	58110124	-1
ENSBTAG00000008625	GO:0007032	0.25028	1	27	endosome organization	BP	1	PLEKHF1	pleckstrin homology and FYVE domain containing 1 [Source:VGNC Symbol;Acc:VGNC:33012]	protein_coding	1736	18	40287571	40296599	1
ENSBTAG00000012002	GO:0086100	0.0517835	1	5	endothelin receptor signaling pathway	BP	1	BCAR1	BCAR1 scaffold protein, Cas family member [Source:VGNC Symbol;Acc:VGNC:26437]	protein_coding	3201	18	2573410	2610924	-1
ENSBTAG00000020824	GO:0008544	0.210607	1	22	epidermis development	BP	1	KRT10	keratin 10 [Source:VGNC Symbol;Acc:VGNC:30717]	protein_coding	1950	19	41008991	41013346	-1
ENSBTAG00000020824	GO:0030855	0.322202	1	35	epithelial cell differentiation	BP	1	KRT10	keratin 10 [Source:VGNC Symbol;Acc:VGNC:30717]	protein_coding	1950	19	41008991	41013346	-1
ENSBTAG00000020436	GO:0003351	0.0420099	1	4	epithelial cilium movement involved in extracellular fluid movement	BP	1	KIF27	kinesin family member 27 [Source:VGNC Symbol;Acc:VGNC:30598]	protein_coding	5310	8	77083416	77176341	-1
ENSBTAG00000014554	GO:0001837	0.214131	1	23	epithelial to mesenchymal transition	BP	1	SNAI1	snail family transcriptional repressor 1 [Source:VGNC Symbol;Acc:VGNC:35047]	protein_coding	2553	13	78036327	78042585	1
ENSBTAG00000014554	GO:0003198	0.0425038	1	4	epithelial to mesenchymal transition involved in endocardial cushion formation	BP	1	SNAI1	snail family transcriptional repressor 1 [Source:VGNC Symbol;Acc:VGNC:35047]	protein_coding	2553	13	78036327	78042585	1
ENSBTAG00000012499	GO:0001736	0.116744	1	12	establishment of planar polarity	BP	1	RPGRIP1L	RPGRIP1 like [Source:VGNC Symbol;Acc:VGNC:34105]	protein_coding	7503	18	21941771	22040220	-1
ENSBTAG00000012499	GO:0007163	0.154451	1	16	establishment or maintenance of cell polarity	BP	1	RPGRIP1L	RPGRIP1 like [Source:VGNC Symbol;Acc:VGNC:34105]	protein_coding	7503	18	21941771	22040220	-1
ENSBTAG00000012216	GO:0097528	0.0111973	1	1	execution phase of necroptosis	BP	1	MLKL	mixed lineage kinase domain like pseudokinase [Source:VGNC Symbol;Acc:VGNC:31500]	protein_coding	1668	18	2123144	2146610	-1
ENSBTAG00000008900	GO:0031017	0.011374	1	1	exocrine pancreas development	BP	1	CELA1	chymotrypsin like elastase 1 [Source:VGNC Symbol;Acc:VGNC:27166]	protein_coding	959	5	28460087	28474991	1
ENSBTAG00000035995	GO:0006887	0.30433	1	34	exocytosis	BP	1	TNFAIP2	TNF alpha induced protein 2 [Source:VGNC Symbol;Acc:VGNC:53955]	protein_coding	2628	21	67816188	67826211	1
ENSBTAG00000001517	GO:0097191	0.241114	1	25	extrinsic apoptotic signaling pathway	BP	1	KRT18	keratin 18 [Source:VGNC Symbol;Acc:VGNC:30719]	protein_coding	1882	5	26998530	27002595	-1
ENSBTAG00000018020	GO:0042462	0.0534355	1	5	eye photoreceptor cell development	BP	1	GNAT1	G protein subunit alpha transducin 1 [Source:VGNC Symbol;Acc:VGNC:29454]	protein_coding	2443	22	50152601	50157613	-1
ENSBTAG00000009125	GO:0060324	0.139427	1	14	face development	BP	1	ALDH1A3	aldehyde dehydrogenase 1 family member A3 [Source:VGNC Symbol;Acc:VGNC:59168]	protein_coding	2951	21	5629152	5670937	-1
ENSBTAG00000007031	GO:0006631	0.411691	1	49	fatty acid metabolic process	BP	1	OXSM	3-oxoacyl-ACP synthase, mitochondrial [Source:VGNC Symbol;Acc:VGNC:32513]	protein_coding	3595	27	40005539	40010324	-1
ENSBTAG00000012185	GO:0038094	0.0223416	1	2	Fc-gamma receptor signaling pathway	BP	1	CLEC4E	C-type lectin domain family 4 member E [Source:VGNC Symbol;Acc:VGNC:27432]	protein_coding	1162	5	101675072	101710556	-1
ENSBTAG00000023806	GO:0033504	0.0214713	1	2	floor plate development	BP	1	COBL	cordon-bleu WH2 repeat protein [Source:VGNC Symbol;Acc:VGNC:106697]	protein_coding	4388	4	4582609	4879280	1
ENSBTAG00000008401	GO:0006003	0.0421657	1	4	fructose 2,6-bisphosphate metabolic process	BP	1	PFKFB3	6-phosphofructo-2-kinase/fructose-2,6-biphosphatase 3 [Source:VGNC Symbol;Acc:VGNC:32771]	protein_coding	3429	13	17205507	17372393	-1
ENSBTAG00000008401	GO:0006000	0.0527034	1	5	fructose metabolic process	BP	1	PFKFB3	6-phosphofructo-2-kinase/fructose-2,6-biphosphatase 3 [Source:VGNC Symbol;Acc:VGNC:32771]	protein_coding	3429	13	17205507	17372393	-1
ENSBTAG00000044063	GO:0010706	0.042947	1	4	ganglioside biosynthetic process via lactosylceramide	BP	1	B4GALT6	beta-1,4-galactosyltransferase 6 [Source:VGNC Symbol;Acc:VGNC:26393]	protein_coding	2293	24	25459771	25526155	1
ENSBTAG00000014921	GO:0042593	0.395857	1	46	glucose homeostasis	BP	1	IL6	interleukin 6 [Source:VGNC Symbol;Acc:VGNC:30166]	protein_coding	1115	4	31454749	31459131	1
ENSBTAG00000000831	GO:0006749	0.217917	1	22	glutathione metabolic process	BP	1	CTNS	cystinosin, lysosomal cystine transporter [Source:VGNC Symbol;Acc:VGNC:27807]	protein_coding	3879	19	24339844	24360349	1
ENSBTAG00000009826	GO:0046168	0.0212866	1	2	glycerol-3-phosphate catabolic process	BP	1	GPD1L	glycerol-3-phosphate dehydrogenase 1 like [Source:VGNC Symbol;Acc:VGNC:29530]	protein_coding	3949	22	6593877	6690914	1
ENSBTAG00000009826	GO:0006072	0.0625129	1	6	glycerol-3-phosphate metabolic process	BP	1	GPD1L	glycerol-3-phosphate dehydrogenase 1 like [Source:VGNC Symbol;Acc:VGNC:29530]	protein_coding	3949	22	6593877	6690914	1
ENSBTAG00000044063	GO:0006688	0.032838	1	3	glycosphingolipid biosynthetic process	BP	1	B4GALT6	beta-1,4-galactosyltransferase 6 [Source:VGNC Symbol;Acc:VGNC:26393]	protein_coding	2293	24	25459771	25526155	1
ENSBTAG00000044063	GO:0070085	0.0928716	1	9	glycosylation	BP	1	B4GALT6	beta-1,4-galactosyltransferase 6 [Source:VGNC Symbol;Acc:VGNC:26393]	protein_coding	2293	24	25459771	25526155	1
ENSBTAG00000000831	GO:0007625	0.032526	1	3	grooming behavior	BP	1	CTNS	cystinosin, lysosomal cystine transporter [Source:VGNC Symbol;Acc:VGNC:27807]	protein_coding	3879	19	24339844	24360349	1
ENSBTAG00000014554	GO:0031069	0.112965	1	11	hair follicle morphogenesis	BP	1	SNAI1	snail family transcriptional repressor 1 [Source:VGNC Symbol;Acc:VGNC:35047]	protein_coding	2553	13	78036327	78042585	1
ENSBTAG00000009125	GO:0070384	0.0213056	1	2	Harderian gland development	BP	1	ALDH1A3	aldehyde dehydrogenase 1 family member A3 [Source:VGNC Symbol;Acc:VGNC:59168]	protein_coding	2951	21	5629152	5670937	-1
ENSBTAG00000012499	GO:0060322	0.129287	1	13	head development	BP	1	RPGRIP1L	RPGRIP1 like [Source:VGNC Symbol;Acc:VGNC:34105]	protein_coding	7503	18	21941771	22040220	-1
ENSBTAG00000020980	GO:0020027	0.0212936	1	2	hemoglobin metabolic process	BP	1	CAT	catalase [Source:VGNC Symbol;Acc:VGNC:26792]	protein_coding	2401	15	64975271	65011223	1
ENSBTAG00000014921	GO:0002384	0.0113399	1	1	hepatic immune response	BP	1	IL6	interleukin 6 [Source:VGNC Symbol;Acc:VGNC:30166]	protein_coding	1115	4	31454749	31459131	1
ENSBTAG00000001517	GO:0097284	0.10388	1	10	hepatocyte apoptotic process	BP	1	KRT18	keratin 18 [Source:VGNC Symbol;Acc:VGNC:30719]	protein_coding	1882	5	26998530	27002595	-1
ENSBTAG00000012002	GO:0048012	0.0519558	1	5	hepatocyte growth factor receptor signaling pathway	BP	1	BCAR1	BCAR1 scaffold protein, Cas family member [Source:VGNC Symbol;Acc:VGNC:26437]	protein_coding	3201	18	2573410	2610924	-1
ENSBTAG00000014554	GO:0070828	0.0811411	1	8	heterochromatin organization	BP	1	SNAI1	snail family transcriptional repressor 1 [Source:VGNC Symbol;Acc:VGNC:35047]	protein_coding	2553	13	78036327	78042585	1
ENSBTAG00000005479	GO:0034375	0.114373	1	11	high-density lipoprotein particle remodeling	BP	1	LIPC	lipase C, hepatic type [Source:VGNC Symbol;Acc:VGNC:58357]	protein_coding	1849	10	51696914	51859296	-1
ENSBTAG00000032084	GO:0006959	0.102551	1	10	humoral immune response	BP	1	GPR183	G protein-coupled receptor 183 [Source:VGNC Symbol;Acc:VGNC:29577]	protein_coding	1504	12	76165404	76180037	-1
ENSBTAG00000020980	GO:0042744	0.0532395	1	5	hydrogen peroxide catabolic process	BP	1	CAT	catalase [Source:VGNC Symbol;Acc:VGNC:26792]	protein_coding	2401	15	64975271	65011223	1
ENSBTAG00000012185	GO:0045087	0.517354	1	67	innate immune response	BP	1	CLEC4E	C-type lectin domain family 4 member E [Source:VGNC Symbol;Acc:VGNC:27432]	protein_coding	1162	5	101675072	101710556	-1
ENSBTAG00000009125	GO:0042472	0.173553	1	18	inner ear morphogenesis	BP	1	ALDH1A3	aldehyde dehydrogenase 1 family member A3 [Source:VGNC Symbol;Acc:VGNC:59168]	protein_coding	2951	21	5629152	5670937	-1
ENSBTAG00000010742	GO:0098662	0.0307985	1	3	inorganic cation transmembrane transport	BP	1	PKD2L1	polycystin 2 like 1, transient receptor potential cation channel [Source:VGNC Symbol;Acc:VGNC:32936]	protein_coding	3145	26	21186852	21261965	-1
ENSBTAG00000003334	GO:0048017	0.0317162	1	3	inositol lipid-mediated signaling	BP	1	ADAP2	ArfGAP with dual PH domains 2 [Source:VGNC Symbol;Acc:VGNC:25634]	protein_coding	1643	19	18013982	18039921	-1
ENSBTAG00000012002	GO:0007229	0.372171	1	44	integrin-mediated signaling pathway	BP	1	BCAR1	BCAR1 scaffold protein, Cas family member [Source:VGNC Symbol;Acc:VGNC:26437]	protein_coding	3201	18	2573410	2610924	-1
ENSBTAG00000014921	GO:0070102	0.0821081	1	8	interleukin-6-mediated signaling pathway	BP	1	IL6	interleukin 6 [Source:VGNC Symbol;Acc:VGNC:30166]	protein_coding	1115	4	31454749	31459131	1
ENSBTAG00000046350	GO:0045110	0.0213266	1	2	intermediate filament bundle assembly	BP	1	PKP1	plakophilin 1 [Source:VGNC Symbol;Acc:VGNC:97302]	protein_coding	2606	16	79787223	79824967	1
ENSBTAG00000014533	GO:0006874	0.277712	1	30	intracellular calcium ion homeostasis	BP	1	KEL	Kell metallo-endopeptidase [Source:VGNC Symbol;Acc:VGNC:30538]	protein_coding	2528	4	106252812	106278917	-1
ENSBTAG00000014533	GO:0010961	0.0202445	1	2	intracellular magnesium ion homeostasis	BP	1	KEL	Kell metallo-endopeptidase [Source:VGNC Symbol;Acc:VGNC:30538]	protein_coding	2528	4	106252812	106278917	-1
ENSBTAG00000001545	GO:0030643	0.042319	1	4	intracellular phosphate ion homeostasis	BP	1	SLC34A2	solute carrier family 34 member 2 [Source:VGNC Symbol;Acc:VGNC:34818]	protein_coding	4489	6	45178485	45205946	1
ENSBTAG00000051164	GO:0035721	0.082235	1	8	intraciliary retrograde transport	BP	1	WDR35	WD repeat domain 35 [Source:VGNC Symbol;Acc:VGNC:107024]	protein_coding	3719	11	78846441	78897661	1
ENSBTAG00000051164	GO:0042073	0.160489	1	16	intraciliary transport	BP	1	WDR35	WD repeat domain 35 [Source:VGNC Symbol;Acc:VGNC:107024]	protein_coding	3719	11	78846441	78897661	1
ENSBTAG00000020824	GO:0030216	0.25563	1	28	keratinocyte differentiation	BP	1	KRT10	keratin 10 [Source:VGNC Symbol;Acc:VGNC:30717]	protein_coding	1950	19	41008991	41013346	-1
ENSBTAG00000012499	GO:0001822	0.455579	1	58	kidney development	BP	1	RPGRIP1L	RPGRIP1 like [Source:VGNC Symbol;Acc:VGNC:34105]	protein_coding	7503	18	21941771	22040220	-1
ENSBTAG00000000831	GO:0015811	0.0205753	1	2	L-cystine transport	BP	1	CTNS	cystinosin, lysosomal cystine transporter [Source:VGNC Symbol;Acc:VGNC:27807]	protein_coding	3879	19	24339844	24360349	1
ENSBTAG00000044063	GO:0001572	0.0219613	1	2	lactosylceramide biosynthetic process	BP	1	B4GALT6	beta-1,4-galactosyltransferase 6 [Source:VGNC Symbol;Acc:VGNC:26393]	protein_coding	2293	24	25459771	25526155	1
ENSBTAG00000012499	GO:0021670	0.0617065	1	6	lateral ventricle development	BP	1	RPGRIP1L	RPGRIP1 like [Source:VGNC Symbol;Acc:VGNC:34105]	protein_coding	7503	18	21941771	22040220	-1
ENSBTAG00000000271	GO:0070986	0.0821264	1	8	left/right axis specification	BP	1	MNS1	meiosis specific nuclear structural 1 [Source:VGNC Symbol;Acc:VGNC:31539]	protein_coding	1748	10	53893423	53977929	1
ENSBTAG00000014554	GO:0060972	0.0331227	1	3	left/right pattern formation	BP	1	SNAI1	snail family transcriptional repressor 1 [Source:VGNC Symbol;Acc:VGNC:35047]	protein_coding	2553	13	78036327	78042585	1
ENSBTAG00000000831	GO:0002088	0.149827	1	16	lens development in camera-type eye	BP	1	CTNS	cystinosin, lysosomal cystine transporter [Source:VGNC Symbol;Acc:VGNC:27807]	protein_coding	3879	19	24339844	24360349	1
ENSBTAG00000032084	GO:0030595	0.032768	1	3	leukocyte chemotaxis	BP	1	GPR183	G protein-coupled receptor 183 [Source:VGNC Symbol;Acc:VGNC:29577]	protein_coding	1504	12	76165404	76180037	-1
ENSBTAG00000006138	GO:0060174	0.0519101	1	5	limb bud formation	BP	1	SEMA3C	semaphorin 3C [Source:VGNC Symbol;Acc:VGNC:34428]	protein_coding	2824	4	39939436	40145312	1
ENSBTAG00000012499	GO:0035108	0.086681	1	9	limb morphogenesis	BP	1	RPGRIP1L	RPGRIP1 like [Source:VGNC Symbol;Acc:VGNC:34105]	protein_coding	7503	18	21941771	22040220	-1
ENSBTAG00000009125	GO:0007626	0.186572	1	20	locomotory behavior	BP	1	ALDH1A3	aldehyde dehydrogenase 1 family member A3 [Source:VGNC Symbol;Acc:VGNC:59168]	protein_coding	2951	21	5629152	5670937	-1
ENSBTAG00000017258	GO:0044539	0.0520363	1	5	long-chain fatty acid import into cell	BP	1	ACSL3	acyl-CoA synthetase long chain family member 3 [Source:VGNC Symbol;Acc:VGNC:25565]	protein_coding	4374	2	111037664	111113602	1
ENSBTAG00000000831	GO:0007616	0.110086	1	11	long-term memory	BP	1	CTNS	cystinosin, lysosomal cystine transporter [Source:VGNC Symbol;Acc:VGNC:27807]	protein_coding	3879	19	24339844	24360349	1
ENSBTAG00000005479	GO:0034374	0.0590826	1	6	low-density lipoprotein particle remodeling	BP	1	LIPC	lipase C, hepatic type [Source:VGNC Symbol;Acc:VGNC:58357]	protein_coding	1849	10	51696914	51859296	-1
ENSBTAG00000032084	GO:0002313	0.0112435	1	1	mature B cell differentiation involved in immune response	BP	1	GPR183	G protein-coupled receptor 183 [Source:VGNC Symbol;Acc:VGNC:29577]	protein_coding	1504	12	76165404	76180037	-1
ENSBTAG00000007031	GO:0051792	0.0213918	1	2	medium-chain fatty acid biosynthetic process	BP	1	OXSM	3-oxoacyl-ACP synthase, mitochondrial [Source:VGNC Symbol;Acc:VGNC:32513]	protein_coding	3595	27	40005539	40010324	-1
ENSBTAG00000014554	GO:0007498	0.0937173	1	9	mesoderm development	BP	1	SNAI1	snail family transcriptional repressor 1 [Source:VGNC Symbol;Acc:VGNC:35047]	protein_coding	2553	13	78036327	78042585	1
ENSBTAG00000014554	GO:0001707	0.192834	1	20	mesoderm formation	BP	1	SNAI1	snail family transcriptional repressor 1 [Source:VGNC Symbol;Acc:VGNC:35047]	protein_coding	2553	13	78036327	78042585	1
ENSBTAG00000008401	GO:0008152	0.393017	1	47	metabolic process	BP	1	PFKFB3	6-phosphofructo-2-kinase/fructose-2,6-biphosphatase 3 [Source:VGNC Symbol;Acc:VGNC:32771]	protein_coding	3429	13	17205507	17372393	-1
ENSBTAG00000012251	GO:0009086	0.021145	1	2	methionine biosynthetic process	BP	1	MTR	5-methyltetrahydrofolate-homocysteine methyltransferase [Source:VGNC Symbol;Acc:VGNC:31749]	protein_coding	4420	28	9420371	9547987	1
ENSBTAG00000012251	GO:0032259	0.59813	1	85	methylation	BP	1	MTR	5-methyltetrahydrofolate-homocysteine methyltransferase [Source:VGNC Symbol;Acc:VGNC:31749]	protein_coding	4420	28	9420371	9547987	1
ENSBTAG00000008158	GO:0034454	0.0701384	1	7	microtubule anchoring at centrosome	BP	1	CCDC68	coiled-coil domain containing 68 [Source:VGNC Symbol;Acc:VGNC:26910]	protein_coding	1519	24	54267957	54325899	-1
ENSBTAG00000020436	GO:0007018	0.353089	1	42	microtubule-based movement	BP	1	KIF27	kinesin family member 27 [Source:VGNC Symbol;Acc:VGNC:30598]	protein_coding	5310	8	77083416	77176341	-1
ENSBTAG00000017810	GO:0000281	0.298227	1	34	mitotic cytokinesis	BP	1	EFHC1	EF-hand domain containing 1 [Source:VGNC Symbol;Acc:VGNC:28351]	protein_coding	3004	23	24842515	24883070	1
ENSBTAG00000010449	GO:0006777	0.0434849	1	4	Mo-molybdopterin cofactor biosynthetic process	BP	1	MOCS1	molybdenum cofactor synthesis 1 [Source:VGNC Symbol;Acc:VGNC:54229]	protein_coding	2661	23	13836254	13889103	-1
ENSBTAG00000010449	GO:0032324	0.021632	1	2	molybdopterin cofactor biosynthetic process	BP	1	MOCS1	molybdenum cofactor synthesis 1 [Source:VGNC Symbol;Acc:VGNC:54229]	protein_coding	2661	23	13836254	13889103	-1
ENSBTAG00000010742	GO:0006812	0.281726	1	31	monoatomic cation transport	BP	1	PKD2L1	polycystin 2 like 1, transient receptor potential cation channel [Source:VGNC Symbol;Acc:VGNC:32936]	protein_coding	3145	26	21186852	21261965	-1
ENSBTAG00000007031	GO:0032787	0.0435714	1	4	monocarboxylic acid metabolic process	BP	1	OXSM	3-oxoacyl-ACP synthase, mitochondrial [Source:VGNC Symbol;Acc:VGNC:32513]	protein_coding	3595	27	40005539	40010324	-1
ENSBTAG00000015380	GO:0015718	0.0737533	1	7	monocarboxylic acid transport	BP	1	SLC16A4	solute carrier family 16 member 4 [Source:VGNC Symbol;Acc:VGNC:34690]	protein_coding	1944	3	33044290	33074902	1
ENSBTAG00000020824	GO:0002009	0.0895105	1	9	morphogenesis of an epithelium	BP	1	KRT10	keratin 10 [Source:VGNC Symbol;Acc:VGNC:30717]	protein_coding	1950	19	41008991	41013346	-1
ENSBTAG00000046509	GO:0048255	0.150622	1	15	mRNA stabilization	BP	1	TENT5C	terminal nucleotidyltransferase 5C [Source:VGNC Symbol;Acc:VGNC:55689]	protein_coding	1176	3	25592621	25593796	-1
ENSBTAG00000004257	GO:0042789	0.241752	1	26	mRNA transcription by RNA polymerase II	BP	1	TAF4B	TATA-box binding protein associated factor 4b [Source:VGNC Symbol;Acc:VGNC:35575]	protein_coding	2760	24	30501605	30607271	-1
ENSBTAG00000008900	GO:0035264	0.436819	1	55	multicellular organism growth	BP	1	CELA1	chymotrypsin like elastase 1 [Source:VGNC Symbol;Acc:VGNC:27166]	protein_coding	959	5	28460087	28474991	1
ENSBTAG00000014533	GO:0042552	0.193077	1	20	myelination	BP	1	KEL	Kell metallo-endopeptidase [Source:VGNC Symbol;Acc:VGNC:30538]	protein_coding	2528	4	106252812	106278917	-1
ENSBTAG00000009230	GO:0110151	0.0108058	1	1	NA	NA	1	FBLN7	fibulin 7 [Source:VGNC Symbol;Acc:VGNC:28884]	protein_coding	2887	11	245530	303203	-1
ENSBTAG00000001517	GO:0043000	0.0111329	1	1	NA	NA	1	KRT18	keratin 18 [Source:VGNC Symbol;Acc:VGNC:30719]	protein_coding	1882	5	26998530	27002595	-1
ENSBTAG00000002492	GO:0035093	0.0203034	1	2	NA	NA	1	SYCP3	synaptonemal complex protein 3 [Source:VGNC Symbol;Acc:VGNC:56229]	protein_coding	1174	5	65541083	65548189	-1
ENSBTAG00000012980	GO:0034613	0.290795	1	33	NA	NA	1	RRAGB	Ras related GTP binding B [Source:VGNC Symbol;Acc:VGNC:34159]	protein_coding	2436	X	93035620	93077042	1
ENSBTAG00000009826	GO:0019674	0.0318147	1	3	NAD metabolic process	BP	1	GPD1L	glycerol-3-phosphate dehydrogenase 1 like [Source:VGNC Symbol;Acc:VGNC:29530]	protein_coding	3949	22	6593877	6690914	1
ENSBTAG00000009826	GO:0006734	0.0209978	1	2	NADH metabolic process	BP	1	GPD1L	glycerol-3-phosphate dehydrogenase 1 like [Source:VGNC Symbol;Acc:VGNC:29530]	protein_coding	3949	22	6593877	6690914	1
ENSBTAG00000012216	GO:0070266	0.121616	1	12	necroptotic process	BP	1	MLKL	mixed lineage kinase domain like pseudokinase [Source:VGNC Symbol;Acc:VGNC:31500]	protein_coding	1668	18	2123144	2146610	-1
ENSBTAG00000012216	GO:0097527	0.0538716	1	5	necroptotic signaling pathway	BP	1	MLKL	mixed lineage kinase domain like pseudokinase [Source:VGNC Symbol;Acc:VGNC:31500]	protein_coding	1668	18	2123144	2146610	-1
ENSBTAG00000049788	GO:0043086	0.378756	1	44	negative regulation of catalytic activity	BP	1	WFDC1	WAP four-disulfide core domain 1 [Source:VGNC Symbol;Acc:VGNC:107028]	protein_coding	1221	18	10520491	10581675	1
ENSBTAG00000045578	GO:0060548	0.343334	1	38	negative regulation of cell death	BP	1	AGR3	anterior gradient 3, protein disulphide isomerase family member [Source:VGNC Symbol;Acc:VGNC:25741]	protein_coding	739	4	25349573	25366158	-1
ENSBTAG00000046509	GO:0045596	0.17636	1	18	negative regulation of cell differentiation	BP	1	TENT5C	terminal nucleotidyltransferase 5C [Source:VGNC Symbol;Acc:VGNC:55689]	protein_coding	1176	3	25592621	25593796	-1
ENSBTAG00000014554	GO:0060806	0.0109161	1	1	negative regulation of cell differentiation involved in embryonic placenta development	BP	1	SNAI1	snail family transcriptional repressor 1 [Source:VGNC Symbol;Acc:VGNC:35047]	protein_coding	2553	13	78036327	78042585	1
ENSBTAG00000012508	GO:0030308	0.49028	1	62	negative regulation of cell growth	BP	1	OSGIN1	oxidative stress induced growth inhibitor 1 [Source:VGNC Symbol;Acc:VGNC:32472]	protein_coding	2035	18	10285040	10339375	1
ENSBTAG00000019453	GO:0008285	0.843717	1	171	negative regulation of cell population proliferation	BP	1	PTGES	prostaglandin E synthase [Source:VGNC Symbol;Acc:VGNC:33505]	protein_coding	886	11	100121985	100133453	-1
ENSBTAG00000014921	GO:0032966	0.0216205	1	2	negative regulation of collagen biosynthetic process	BP	1	IL6	interleukin 6 [Source:VGNC Symbol;Acc:VGNC:30166]	protein_coding	1115	4	31454749	31459131	1
ENSBTAG00000014554	GO:0043518	0.0930653	1	9	negative regulation of DNA damage response, signal transduction by p53 class mediator	BP	1	SNAI1	snail family transcriptional repressor 1 [Source:VGNC Symbol;Acc:VGNC:35047]	protein_coding	2553	13	78036327	78042585	1
ENSBTAG00000014554	GO:0045892	0.959163	1	295	negative regulation of DNA-templated transcription	BP	1	SNAI1	snail family transcriptional repressor 1 [Source:VGNC Symbol;Acc:VGNC:35047]	protein_coding	2553	13	78036327	78042585	1
ENSBTAG00000003668	GO:2000042	0.171981	1	18	negative regulation of double-strand break repair via homologous recombination	BP	1	RADX	RPA1 related single stranded DNA binding protein, X-linked [Source:VGNC Symbol;Acc:VGNC:52760]	protein_coding	3801	X	55109466	55215085	1
ENSBTAG00000012499	GO:0045744	0.0719006	1	7	negative regulation of G protein-coupled receptor signaling pathway	BP	1	RPGRIP1L	RPGRIP1 like [Source:VGNC Symbol;Acc:VGNC:34105]	protein_coding	7503	18	21941771	22040220	-1
ENSBTAG00000049788	GO:0050728	0.322961	1	36	negative regulation of inflammatory response	BP	1	WFDC1	WAP four-disulfide core domain 1 [Source:VGNC Symbol;Acc:VGNC:107028]	protein_coding	1221	18	10520491	10581675	1
ENSBTAG00000014554	GO:1902230	0.100783	1	10	negative regulation of intrinsic apoptotic signaling pathway in response to DNA damage	BP	1	SNAI1	snail family transcriptional repressor 1 [Source:VGNC Symbol;Acc:VGNC:35047]	protein_coding	2553	13	78036327	78042585	1
ENSBTAG00000046350	GO:1902373	0.0318795	1	3	negative regulation of mRNA catabolic process	BP	1	PKP1	plakophilin 1 [Source:VGNC Symbol;Acc:VGNC:97302]	protein_coding	2606	16	79787223	79824967	1
ENSBTAG00000020980	GO:0032088	0.353666	1	40	negative regulation of NF-kappaB transcription factor activity	BP	1	CAT	catalase [Source:VGNC Symbol;Acc:VGNC:26792]	protein_coding	2401	15	64975271	65011223	1
ENSBTAG00000009826	GO:0033137	0.0932448	1	9	negative regulation of peptidyl-serine phosphorylation	BP	1	GPD1L	glycerol-3-phosphate dehydrogenase 1 like [Source:VGNC Symbol;Acc:VGNC:29530]	protein_coding	3949	22	6593877	6690914	1
ENSBTAG00000014533	GO:1901380	0.0426574	1	4	negative regulation of potassium ion transmembrane transport	BP	1	KEL	Kell metallo-endopeptidase [Source:VGNC Symbol;Acc:VGNC:30538]	protein_coding	2528	4	106252812	106278917	-1
ENSBTAG00000014921	GO:2000635	0.0226295	1	2	negative regulation of primary miRNA processing	BP	1	IL6	interleukin 6 [Source:VGNC Symbol;Acc:VGNC:30166]	protein_coding	1115	4	31454749	31459131	1
ENSBTAG00000009826	GO:0090038	0.0203372	1	2	negative regulation of protein kinase C signaling	BP	1	GPD1L	glycerol-3-phosphate dehydrogenase 1 like [Source:VGNC Symbol;Acc:VGNC:29530]	protein_coding	3949	22	6593877	6690914	1
ENSBTAG00000055051	GO:0039536	0.0828324	1	8	negative regulation of RIG-I signaling pathway	BP	1	RNF125	ring finger protein 125 [Source:VGNC Symbol;Acc:VGNC:34017]	protein_coding	3494	24	25141833	25187671	-1
ENSBTAG00000018077	GO:0034392	0.0414749	1	4	negative regulation of smooth muscle cell apoptotic process	BP	1	LYPD3	LY6/PLAUR domain containing 3 [Source:VGNC Symbol;Acc:VGNC:31101]	protein_coding	1775	18	51674245	51678673	-1
ENSBTAG00000044038	GO:0051974	0.0744602	1	7	negative regulation of telomerase activity	BP	1	TEN1	TEN1 subunit of CST complex [Source:VGNC Symbol;Acc:VGNC:54498]	protein_coding	588	19	55649348	55661354	-1
ENSBTAG00000044038	GO:0032211	0.15125	1	15	negative regulation of telomere maintenance via telomerase	BP	1	TEN1	TEN1 subunit of CST complex [Source:VGNC Symbol;Acc:VGNC:54498]	protein_coding	588	19	55649348	55661354	-1
ENSBTAG00000055051	GO:0032480	0.113939	1	11	negative regulation of type I interferon production	BP	1	RNF125	ring finger protein 125 [Source:VGNC Symbol;Acc:VGNC:34017]	protein_coding	3494	24	25141833	25187671	-1
ENSBTAG00000019946	GO:1904667	0.0761992	1	7	negative regulation of ubiquitin protein ligase activity	BP	1	USP44	ubiquitin specific peptidase 44 [Source:VGNC Symbol;Acc:VGNC:36731]	protein_coding	2499	5	25126563	25151506	-1
ENSBTAG00000011207	GO:1904706	0.053592	1	5	negative regulation of vascular associated smooth muscle cell proliferation	BP	1	CNN1	calponin 1 [Source:VGNC Symbol;Acc:VGNC:27508]	protein_coding	1525	7	15883405	15891295	1
ENSBTAG00000014554	GO:0010957	0.0218959	1	2	negative regulation of vitamin D biosynthetic process	BP	1	SNAI1	snail family transcriptional repressor 1 [Source:VGNC Symbol;Acc:VGNC:35047]	protein_coding	2553	13	78036327	78042585	1
ENSBTAG00000049788	GO:0061045	0.0421261	1	4	negative regulation of wound healing	BP	1	WFDC1	WAP four-disulfide core domain 1 [Source:VGNC Symbol;Acc:VGNC:107028]	protein_coding	1221	18	10520491	10581675	1
ENSBTAG00000006138	GO:0001755	0.127587	1	13	neural crest cell migration	BP	1	SEMA3C	semaphorin 3C [Source:VGNC Symbol;Acc:VGNC:34428]	protein_coding	2824	4	39939436	40145312	1
ENSBTAG00000023806	GO:0001843	0.439233	1	56	neural tube closure	BP	1	COBL	cordon-bleu WH2 repeat protein [Source:VGNC Symbol;Acc:VGNC:106697]	protein_coding	4388	4	4582609	4879280	1
ENSBTAG00000006138	GO:0021915	0.222945	1	24	neural tube development	BP	1	SEMA3C	semaphorin 3C [Source:VGNC Symbol;Acc:VGNC:34428]	protein_coding	2824	4	39939436	40145312	1
ENSBTAG00000012499	GO:0021532	0.038553	1	4	neural tube patterning	BP	1	RPGRIP1L	RPGRIP1 like [Source:VGNC Symbol;Acc:VGNC:34105]	protein_coding	7503	18	21941771	22040220	-1
ENSBTAG00000009125	GO:0050885	0.183726	1	19	neuromuscular process controlling balance	BP	1	ALDH1A3	aldehyde dehydrogenase 1 family member A3 [Source:VGNC Symbol;Acc:VGNC:59168]	protein_coding	2951	21	5629152	5670937	-1
ENSBTAG00000007383	GO:0048663	0.0614299	1	6	neuron fate commitment	BP	1	ZNF521	zinc finger protein 521 [Source:VGNC Symbol;Acc:VGNC:37296]	protein_coding	5706	24	31380664	31692928	1
ENSBTAG00000044063	GO:0042551	0.0382876	1	4	neuron maturation	BP	1	B4GALT6	beta-1,4-galactosyltransferase 6 [Source:VGNC Symbol;Acc:VGNC:26393]	protein_coding	2293	24	25459771	25526155	1
ENSBTAG00000014921	GO:0031175	0.443936	1	56	neuron projection development	BP	1	IL6	interleukin 6 [Source:VGNC Symbol;Acc:VGNC:30166]	protein_coding	1115	4	31454749	31459131	1
ENSBTAG00000014921	GO:0001781	0.0113399	1	1	neutrophil apoptotic process	BP	1	IL6	interleukin 6 [Source:VGNC Symbol;Acc:VGNC:30166]	protein_coding	1115	4	31454749	31459131	1
ENSBTAG00000014554	GO:0061314	0.0204332	1	2	Notch signaling involved in heart development	BP	1	SNAI1	snail family transcriptional repressor 1 [Source:VGNC Symbol;Acc:VGNC:35047]	protein_coding	2553	13	78036327	78042585	1
ENSBTAG00000023806	GO:0030903	0.0432377	1	4	notochord development	BP	1	COBL	cordon-bleu WH2 repeat protein [Source:VGNC Symbol;Acc:VGNC:106697]	protein_coding	4388	4	4582609	4879280	1
ENSBTAG00000003180	GO:0007097	0.0774364	1	9	nuclear migration	BP	1	TMEM201	transmembrane protein 201 [Source:VGNC Symbol;Acc:VGNC:36023]	protein_coding	2130	16	43890229	43911977	-1
ENSBTAG00000015166	GO:0000289	0.0984141	1	10	nuclear-transcribed mRNA poly(A) tail shortening	BP	1	PNLDC1	PARN like ribonuclease domain containing exonuclease 1 [Source:VGNC Symbol;Acc:VGNC:33082]	protein_coding	6184	9	96065261	96090966	1
ENSBTAG00000018280	GO:1901642	0.0425243	1	4	nucleoside transmembrane transport	BP	1	SLC28A3	solute carrier family 28 member 3 [Source:VGNC Symbol;Acc:VGNC:34793]	protein_coding	2951	8	77514711	77587255	-1
ENSBTAG00000015743	GO:0009117	0.0863158	1	8	nucleotide metabolic process	BP	1	GMPR	guanosine monophosphate reductase [Source:VGNC Symbol;Acc:VGNC:29442]	protein_coding	1559	23	40838499	40899445	-1
ENSBTAG00000009125	GO:0021768	0.0107843	1	1	nucleus accumbens development	BP	1	ALDH1A3	aldehyde dehydrogenase 1 family member A3 [Source:VGNC Symbol;Acc:VGNC:59168]	protein_coding	2951	21	5629152	5670937	-1
ENSBTAG00000012499	GO:0021772	0.0789734	1	8	olfactory bulb development	BP	1	RPGRIP1L	RPGRIP1 like [Source:VGNC Symbol;Acc:VGNC:34105]	protein_coding	7503	18	21941771	22040220	-1
ENSBTAG00000009125	GO:0060166	0.0219121	1	2	olfactory pit development	BP	1	ALDH1A3	aldehyde dehydrogenase 1 family member A3 [Source:VGNC Symbol;Acc:VGNC:59168]	protein_coding	2951	21	5629152	5670937	-1
ENSBTAG00000009125	GO:0002072	0.0107843	1	1	optic cup morphogenesis involved in camera-type eye development	BP	1	ALDH1A3	aldehyde dehydrogenase 1 family member A3 [Source:VGNC Symbol;Acc:VGNC:59168]	protein_coding	2951	21	5629152	5670937	-1
ENSBTAG00000014554	GO:0001649	0.315983	1	35	osteoblast differentiation	BP	1	SNAI1	snail family transcriptional repressor 1 [Source:VGNC Symbol;Acc:VGNC:35047]	protein_coding	2553	13	78036327	78042585	1
ENSBTAG00000032084	GO:0030316	0.168081	1	17	osteoclast differentiation	BP	1	GPR183	G protein-coupled receptor 183 [Source:VGNC Symbol;Acc:VGNC:29577]	protein_coding	1504	12	76165404	76180037	-1
ENSBTAG00000006138	GO:0003151	0.232109	1	25	outflow tract morphogenesis	BP	1	SEMA3C	semaphorin 3C [Source:VGNC Symbol;Acc:VGNC:34428]	protein_coding	2824	4	39939436	40145312	1
ENSBTAG00000006138	GO:0003148	0.123027	1	13	outflow tract septum morphogenesis	BP	1	SEMA3C	semaphorin 3C [Source:VGNC Symbol;Acc:VGNC:34428]	protein_coding	2824	4	39939436	40145312	1
ENSBTAG00000008900	GO:0061113	0.011374	1	1	pancreas morphogenesis	BP	1	CELA1	chymotrypsin like elastase 1 [Source:VGNC Symbol;Acc:VGNC:27166]	protein_coding	959	5	28460087	28474991	1
ENSBTAG00000012185	GO:0002221	0.0223088	1	2	pattern recognition receptor signaling pathway	BP	1	CLEC4E	C-type lectin domain family 4 member E [Source:VGNC Symbol;Acc:VGNC:27432]	protein_coding	1162	5	101675072	101710556	-1
ENSBTAG00000020824	GO:0018149	0.0967871	1	10	peptide cross-linking	BP	1	KRT10	keratin 10 [Source:VGNC Symbol;Acc:VGNC:30717]	protein_coding	1950	19	41008991	41013346	-1
ENSBTAG00000012499	GO:0060039	0.059177	1	6	pericardium development	BP	1	RPGRIP1L	RPGRIP1 like [Source:VGNC Symbol;Acc:VGNC:34105]	protein_coding	7503	18	21941771	22040220	-1
ENSBTAG00000001545	GO:0006817	0.0417584	1	4	phosphate ion transport	BP	1	SLC34A2	solute carrier family 34 member 2 [Source:VGNC Symbol;Acc:VGNC:34818]	protein_coding	4489	6	45178485	45205946	1
ENSBTAG00000016979	GO:0006656	0.135013	1	13	phosphatidylcholine biosynthetic process	BP	1	PCYT1A	phosphate cytidylyltransferase 1A, choline [Source:VGNC Symbol;Acc:VGNC:32652]	protein_coding	1832	1	70824603	70878013	-1
ENSBTAG00000035705	GO:0046856	0.196957	1	21	phosphatidylinositol dephosphorylation	BP	1	MTMR8	myotubularin related protein 8 [Source:VGNC Symbol;Acc:VGNC:56931]	protein_coding	2188	X	95781075	96061928	1
ENSBTAG00000017268	GO:0006644	0.200111	1	20	phospholipid metabolic process	BP	1	PROCA1	protein interacting with cyclin A1 [Source:VGNC Symbol;Acc:VGNC:33358]	protein_coding	2126	19	20131148	20138974	-1
ENSBTAG00000044065	GO:0015914	0.264366	1	29	phospholipid transport	BP	1	PITPNC1	phosphatidylinositol transfer protein cytoplasmic 1 [Source:VGNC Symbol;Acc:VGNC:107273]	protein_coding	993	19	49221296	49358241	-1
ENSBTAG00000008401	GO:0016310	0.879828	1	199	phosphorylation	BP	1	PFKFB3	6-phosphofructo-2-kinase/fructose-2,6-biphosphatase 3 [Source:VGNC Symbol;Acc:VGNC:32771]	protein_coding	3429	13	17205507	17372393	-1
ENSBTAG00000018020	GO:0007602	0.032734	1	3	phototransduction	BP	1	GNAT1	G protein subunit alpha transducin 1 [Source:VGNC Symbol;Acc:VGNC:29454]	protein_coding	2443	22	50152601	50157613	-1
ENSBTAG00000018020	GO:0007603	0.0216418	1	2	phototransduction, visible light	BP	1	GNAT1	G protein subunit alpha transducin 1 [Source:VGNC Symbol;Acc:VGNC:29454]	protein_coding	2443	22	50152601	50157613	-1
ENSBTAG00000012002	GO:0048008	0.204297	1	22	platelet-derived growth factor receptor signaling pathway	BP	1	BCAR1	BCAR1 scaffold protein, Cas family member [Source:VGNC Symbol;Acc:VGNC:26437]	protein_coding	3201	18	2573410	2610924	-1
ENSBTAG00000014921	GO:0002675	0.0113399	1	1	positive regulation of acute inflammatory response	BP	1	IL6	interleukin 6 [Source:VGNC Symbol;Acc:VGNC:30166]	protein_coding	1115	4	31454749	31459131	1
ENSBTAG00000014921	GO:1902512	0.0113399	1	1	positive regulation of apoptotic DNA fragmentation	BP	1	IL6	interleukin 6 [Source:VGNC Symbol;Acc:VGNC:30166]	protein_coding	1115	4	31454749	31459131	1
ENSBTAG00000008625	GO:0010508	0.356586	1	41	positive regulation of autophagy	BP	1	PLEKHF1	pleckstrin homology and FYVE domain containing 1 [Source:VGNC Symbol;Acc:VGNC:33012]	protein_coding	1736	18	40287571	40296599	1
ENSBTAG00000014921	GO:0050871	0.0431409	1	4	positive regulation of B cell activation	BP	1	IL6	interleukin 6 [Source:VGNC Symbol;Acc:VGNC:30166]	protein_coding	1115	4	31454749	31459131	1
ENSBTAG00000032084	GO:0030890	0.0928853	1	9	positive regulation of B cell proliferation	BP	1	GPR183	G protein-coupled receptor 183 [Source:VGNC Symbol;Acc:VGNC:29577]	protein_coding	1504	12	76165404	76180037	-1
ENSBTAG00000009177	GO:0090263	0.444967	1	56	positive regulation of canonical Wnt signaling pathway	BP	1	PLEKHA4	pleckstrin homology domain containing A4 [Source:VGNC Symbol;Acc:VGNC:33006]	protein_coding	2814	18	55447604	55471328	-1
ENSBTAG00000006138	GO:1905312	0.0325784	1	3	positive regulation of cardiac neural crest cell migration involved in outflow tract morphogenesis	BP	1	SEMA3C	semaphorin 3C [Source:VGNC Symbol;Acc:VGNC:34428]	protein_coding	2824	4	39939436	40145312	1
ENSBTAG00000020980	GO:0051781	0.0845583	1	8	positive regulation of cell division	BP	1	CAT	catalase [Source:VGNC Symbol;Acc:VGNC:26792]	protein_coding	2401	15	64975271	65011223	1
ENSBTAG00000014921	GO:0008284	0.861715	1	182	positive regulation of cell population proliferation	BP	1	IL6	interleukin 6 [Source:VGNC Symbol;Acc:VGNC:30166]	protein_coding	1115	4	31454749	31459131	1
ENSBTAG00000014921	GO:0032722	0.142971	1	14	positive regulation of chemokine production	BP	1	IL6	interleukin 6 [Source:VGNC Symbol;Acc:VGNC:30166]	protein_coding	1115	4	31454749	31459131	1
ENSBTAG00000000271	GO:0045724	0.108046	1	11	positive regulation of cilium assembly	BP	1	MNS1	meiosis specific nuclear structural 1 [Source:VGNC Symbol;Acc:VGNC:31539]	protein_coding	1748	10	53893423	53977929	1
ENSBTAG00000012185	GO:0001819	0.178985	1	18	positive regulation of cytokine production	BP	1	CLEC4E	C-type lectin domain family 4 member E [Source:VGNC Symbol;Acc:VGNC:27432]	protein_coding	1162	5	101675072	101710556	-1
ENSBTAG00000014921	GO:1900017	0.0737123	1	7	positive regulation of cytokine production involved in inflammatory response	BP	1	IL6	interleukin 6 [Source:VGNC Symbol;Acc:VGNC:30166]	protein_coding	1115	4	31454749	31459131	1
ENSBTAG00000023806	GO:1900006	0.0515414	1	5	positive regulation of dendrite development	BP	1	COBL	cordon-bleu WH2 repeat protein [Source:VGNC Symbol;Acc:VGNC:106697]	protein_coding	4388	4	4582609	4879280	1
ENSBTAG00000013176	GO:2000573	0.0514424	1	5	positive regulation of DNA biosynthetic process	BP	1	SMOC2	SPARC related modular calcium binding 2 [Source:VGNC Symbol;Acc:VGNC:35027]	protein_coding	2975	9	102645195	102803012	1
ENSBTAG00000014921	GO:0051091	0.434192	1	53	positive regulation of DNA-binding transcription factor activity	BP	1	IL6	interleukin 6 [Source:VGNC Symbol;Acc:VGNC:30166]	protein_coding	1115	4	31454749	31459131	1
ENSBTAG00000013176	GO:2001028	0.062161	1	6	positive regulation of endothelial cell chemotaxis	BP	1	SMOC2	SPARC related modular calcium binding 2 [Source:VGNC Symbol;Acc:VGNC:35027]	protein_coding	2975	9	102645195	102803012	1
ENSBTAG00000014921	GO:0090091	0.0411082	1	4	positive regulation of extracellular matrix disassembly	BP	1	IL6	interleukin 6 [Source:VGNC Symbol;Acc:VGNC:30166]	protein_coding	1115	4	31454749	31459131	1
ENSBTAG00000013176	GO:0045743	0.0399708	1	4	positive regulation of fibroblast growth factor receptor signaling pathway	BP	1	SMOC2	SPARC related modular calcium binding 2 [Source:VGNC Symbol;Acc:VGNC:35027]	protein_coding	2975	9	102645195	102803012	1
ENSBTAG00000014921	GO:0060252	0.0325232	1	3	positive regulation of glial cell proliferation	BP	1	IL6	interleukin 6 [Source:VGNC Symbol;Acc:VGNC:30166]	protein_coding	1115	4	31454749	31459131	1
ENSBTAG00000017258	GO:0042998	0.042244	1	4	positive regulation of Golgi to plasma membrane protein transport	BP	1	ACSL3	acyl-CoA synthetase long chain family member 3 [Source:VGNC Symbol;Acc:VGNC:25565]	protein_coding	4374	2	111037664	111113602	1
ENSBTAG00000003334	GO:0043547	0.602695	1	88	positive regulation of GTPase activity	BP	1	ADAP2	ArfGAP with dual PH domains 2 [Source:VGNC Symbol;Acc:VGNC:25634]	protein_coding	1643	19	18013982	18039921	-1
ENSBTAG00000014921	GO:0002639	0.0654876	1	6	positive regulation of immunoglobulin production	BP	1	IL6	interleukin 6 [Source:VGNC Symbol;Acc:VGNC:30166]	protein_coding	1115	4	31454749	31459131	1
ENSBTAG00000014921	GO:0032731	0.132376	1	13	positive regulation of interleukin-1 beta production	BP	1	IL6	interleukin 6 [Source:VGNC Symbol;Acc:VGNC:30166]	protein_coding	1115	4	31454749	31459131	1
ENSBTAG00000014921	GO:0032733	0.104722	1	10	positive regulation of interleukin-10 production	BP	1	IL6	interleukin 6 [Source:VGNC Symbol;Acc:VGNC:30166]	protein_coding	1115	4	31454749	31459131	1
ENSBTAG00000014921	GO:0032755	0.301763	1	33	positive regulation of interleukin-6 production	BP	1	IL6	interleukin 6 [Source:VGNC Symbol;Acc:VGNC:30166]	protein_coding	1115	4	31454749	31459131	1
ENSBTAG00000014921	GO:0032757	0.1969	1	20	positive regulation of interleukin-8 production	BP	1	IL6	interleukin 6 [Source:VGNC Symbol;Acc:VGNC:30166]	protein_coding	1115	4	31454749	31459131	1
ENSBTAG00000008333	GO:0045618	0.0903105	1	9	positive regulation of keratinocyte differentiation	BP	1	ETV4	ETS variant transcription factor 4 [Source:VGNC Symbol;Acc:VGNC:28630]	protein_coding	1717	19	43447918	43462772	-1
ENSBTAG00000014921	GO:1904996	0.0737683	1	7	positive regulation of leukocyte adhesion to vascular endothelial cell	BP	1	IL6	interleukin 6 [Source:VGNC Symbol;Acc:VGNC:30166]	protein_coding	1115	4	31454749	31459131	1
ENSBTAG00000014921	GO:1903800	0.0737753	1	7	positive regulation of miRNA maturation	BP	1	IL6	interleukin 6 [Source:VGNC Symbol;Acc:VGNC:30166]	protein_coding	1115	4	31454749	31459131	1
ENSBTAG00000013176	GO:0045931	0.183003	1	19	positive regulation of mitotic cell cycle	BP	1	SMOC2	SPARC related modular calcium binding 2 [Source:VGNC Symbol;Acc:VGNC:35027]	protein_coding	2975	9	102645195	102803012	1
ENSBTAG00000020980	GO:0051092	0.489262	1	62	positive regulation of NF-kappaB transcription factor activity	BP	1	CAT	catalase [Source:VGNC Symbol;Acc:VGNC:26792]	protein_coding	2401	15	64975271	65011223	1
ENSBTAG00000014921	GO:0045669	0.296181	1	33	positive regulation of osteoblast differentiation	BP	1	IL6	interleukin 6 [Source:VGNC Symbol;Acc:VGNC:30166]	protein_coding	1115	4	31454749	31459131	1
ENSBTAG00000014921	GO:0033138	0.400746	1	48	positive regulation of peptidyl-serine phosphorylation	BP	1	IL6	interleukin 6 [Source:VGNC Symbol;Acc:VGNC:30166]	protein_coding	1115	4	31454749	31459131	1
ENSBTAG00000014921	GO:0050731	0.337944	1	39	positive regulation of peptidyl-tyrosine phosphorylation	BP	1	IL6	interleukin 6 [Source:VGNC Symbol;Acc:VGNC:30166]	protein_coding	1115	4	31454749	31459131	1
ENSBTAG00000017258	GO:2001247	0.0102532	1	1	positive regulation of phosphatidylcholine biosynthetic process	BP	1	ACSL3	acyl-CoA synthetase long chain family member 3 [Source:VGNC Symbol;Acc:VGNC:25565]	protein_coding	4374	2	111037664	111113602	1
ENSBTAG00000020980	GO:0014068	0.245586	1	27	positive regulation of phosphatidylinositol 3-kinase signaling	BP	1	CAT	catalase [Source:VGNC Symbol;Acc:VGNC:26792]	protein_coding	2401	15	64975271	65011223	1
ENSBTAG00000014921	GO:1901731	0.0534013	1	5	positive regulation of platelet aggregation	BP	1	IL6	interleukin 6 [Source:VGNC Symbol;Acc:VGNC:30166]	protein_coding	1115	4	31454749	31459131	1
ENSBTAG00000019453	GO:0032308	0.0113892	1	1	positive regulation of prostaglandin secretion	BP	1	PTGES	prostaglandin E synthase [Source:VGNC Symbol;Acc:VGNC:33505]	protein_coding	886	11	100121985	100133453	-1
ENSBTAG00000009826	GO:2000010	0.0937264	1	9	positive regulation of protein localization to cell surface	BP	1	GPD1L	glycerol-3-phosphate dehydrogenase 1 like [Source:VGNC Symbol;Acc:VGNC:29530]	protein_coding	3949	22	6593877	6690914	1
ENSBTAG00000014921	GO:0046427	0.0614433	1	6	positive regulation of receptor signaling pathway via JAK-STAT	BP	1	IL6	interleukin 6 [Source:VGNC Symbol;Acc:VGNC:30166]	protein_coding	1115	4	31454749	31459131	1
ENSBTAG00000014921	GO:1904894	0.0218401	1	2	positive regulation of receptor signaling pathway via STAT	BP	1	IL6	interleukin 6 [Source:VGNC Symbol;Acc:VGNC:30166]	protein_coding	1115	4	31454749	31459131	1
ENSBTAG00000023806	GO:1900029	0.0818613	1	8	positive regulation of ruffle assembly	BP	1	COBL	cordon-bleu WH2 repeat protein [Source:VGNC Symbol;Acc:VGNC:106697]	protein_coding	4388	4	4582609	4879280	1
ENSBTAG00000017258	GO:0051047	0.0102532	1	1	positive regulation of secretion	BP	1	ACSL3	acyl-CoA synthetase long chain family member 3 [Source:VGNC Symbol;Acc:VGNC:25565]	protein_coding	4374	2	111037664	111113602	1
ENSBTAG00000014921	GO:0048661	0.150441	1	15	positive regulation of smooth muscle cell proliferation	BP	1	IL6	interleukin 6 [Source:VGNC Symbol;Acc:VGNC:30166]	protein_coding	1115	4	31454749	31459131	1
ENSBTAG00000009826	GO:0010765	0.0317109	1	3	positive regulation of sodium ion transport	BP	1	GPD1L	glycerol-3-phosphate dehydrogenase 1 like [Source:VGNC Symbol;Acc:VGNC:29530]	protein_coding	3949	22	6593877	6690914	1
ENSBTAG00000014921	GO:0042102	0.161982	1	16	positive regulation of T cell proliferation	BP	1	IL6	interleukin 6 [Source:VGNC Symbol;Acc:VGNC:30166]	protein_coding	1115	4	31454749	31459131	1
ENSBTAG00000012980	GO:0032008	0.255299	1	27	positive regulation of TOR signaling	BP	1	RRAGB	Ras related GTP binding B [Source:VGNC Symbol;Acc:VGNC:34159]	protein_coding	2436	X	93035620	93077042	1
ENSBTAG00000004257	GO:0060261	0.255332	1	28	positive regulation of transcription initiation by RNA polymerase II	BP	1	TAF4B	TATA-box binding protein associated factor 4b [Source:VGNC Symbol;Acc:VGNC:35575]	protein_coding	2760	24	30501605	30607271	-1
ENSBTAG00000014921	GO:0045727	0.364123	1	42	positive regulation of translation	BP	1	IL6	interleukin 6 [Source:VGNC Symbol;Acc:VGNC:30166]	protein_coding	1115	4	31454749	31459131	1
ENSBTAG00000014921	GO:0032760	0.252984	1	27	positive regulation of tumor necrosis factor production	BP	1	IL6	interleukin 6 [Source:VGNC Symbol;Acc:VGNC:30166]	protein_coding	1115	4	31454749	31459131	1
ENSBTAG00000014921	GO:0042531	0.121955	1	12	positive regulation of tyrosine phosphorylation of STAT protein	BP	1	IL6	interleukin 6 [Source:VGNC Symbol;Acc:VGNC:30166]	protein_coding	1115	4	31454749	31459131	1
ENSBTAG00000014921	GO:0010575	0.0820762	1	8	positive regulation of vascular endothelial growth factor production	BP	1	IL6	interleukin 6 [Source:VGNC Symbol;Acc:VGNC:30166]	protein_coding	1115	4	31454749	31459131	1
ENSBTAG00000013176	GO:1900748	0.040499	1	4	positive regulation of vascular endothelial growth factor signaling pathway	BP	1	SMOC2	SPARC related modular calcium binding 2 [Source:VGNC Symbol;Acc:VGNC:35027]	protein_coding	2975	9	102645195	102803012	1
ENSBTAG00000013176	GO:0035470	0.0219916	1	2	positive regulation of vascular wound healing	BP	1	SMOC2	SPARC related modular calcium binding 2 [Source:VGNC Symbol;Acc:VGNC:35027]	protein_coding	2975	9	102645195	102803012	1
ENSBTAG00000009177	GO:2000096	0.060925	1	6	positive regulation of Wnt signaling pathway, planar cell polarity pathway	BP	1	PLEKHA4	pleckstrin homology domain containing A4 [Source:VGNC Symbol;Acc:VGNC:33006]	protein_coding	2814	18	55447604	55471328	-1
ENSBTAG00000010742	GO:0071805	0.203483	1	21	potassium ion transmembrane transport	BP	1	PKD2L1	polycystin 2 like 1, transient receptor potential cation channel [Source:VGNC Symbol;Acc:VGNC:32936]	protein_coding	3145	26	21186852	21261965	-1
ENSBTAG00000019453	GO:0001516	0.0945273	1	9	prostaglandin biosynthetic process	BP	1	PTGES	prostaglandin E synthase [Source:VGNC Symbol;Acc:VGNC:33505]	protein_coding	886	11	100121985	100133453	-1
ENSBTAG00000019453	GO:0006693	0.105078	1	10	prostaglandin metabolic process	BP	1	PTGES	prostaglandin E synthase [Source:VGNC Symbol;Acc:VGNC:33505]	protein_coding	886	11	100121985	100133453	-1
ENSBTAG00000008013	GO:0006470	0.676516	1	104	protein dephosphorylation	BP	1	LRRC2	leucine rich repeat containing 2 [Source:VGNC Symbol;Acc:VGNC:59173]	protein_coding	1636	22	52863612	52921087	1
ENSBTAG00000019946	GO:0016579	0.496794	1	65	protein deubiquitination	BP	1	USP44	ubiquitin specific peptidase 44 [Source:VGNC Symbol;Acc:VGNC:36731]	protein_coding	2499	5	25126563	25151506	-1
ENSBTAG00000049300	GO:0006457	0.564754	1	75	protein folding	BP	1	AARSD1	alanyl-tRNA synthetase domain containing 1 [Source:NCBI gene (formerly Entrezgene);Acc:100125882]	protein_coding	1388	19	43006019	43011475	-1
ENSBTAG00000044063	GO:0006486	0.565466	1	76	protein glycosylation	BP	1	B4GALT6	beta-1,4-galactosyltransferase 6 [Source:VGNC Symbol;Acc:VGNC:26393]	protein_coding	2293	24	25459771	25526155	1
ENSBTAG00000020824	GO:0051290	0.0850707	1	8	protein heterotetramerization	BP	1	KRT10	keratin 10 [Source:VGNC Symbol;Acc:VGNC:30717]	protein_coding	1950	19	41008991	41013346	-1
ENSBTAG00000012216	GO:0070207	0.0730977	1	7	protein homotrimerization	BP	1	MLKL	mixed lineage kinase domain like pseudokinase [Source:VGNC Symbol;Acc:VGNC:31500]	protein_coding	1668	18	2123144	2146610	-1
ENSBTAG00000008158	GO:0008104	0.320463	1	37	protein localization	BP	1	CCDC68	coiled-coil domain containing 68 [Source:VGNC Symbol;Acc:VGNC:26910]	protein_coding	1519	24	54267957	54325899	-1
ENSBTAG00000051164	GO:0061512	0.159016	1	16	protein localization to cilium	BP	1	WDR35	WD repeat domain 35 [Source:VGNC Symbol;Acc:VGNC:107024]	protein_coding	3719	11	78846441	78897661	1
ENSBTAG00000008625	GO:0072659	0.576702	1	80	protein localization to plasma membrane	BP	1	PLEKHF1	pleckstrin homology and FYVE domain containing 1 [Source:VGNC Symbol;Acc:VGNC:33012]	protein_coding	1736	18	40287571	40296599	1
ENSBTAG00000055051	GO:0000209	0.588615	1	83	protein polyubiquitination	BP	1	RNF125	ring finger protein 125 [Source:VGNC Symbol;Acc:VGNC:34017]	protein_coding	3494	24	25141833	25187671	-1
ENSBTAG00000010742	GO:0051262	0.122347	1	12	protein tetramerization	BP	1	PKD2L1	polycystin 2 like 1, transient receptor potential cation channel [Source:VGNC Symbol;Acc:VGNC:32936]	protein_coding	3145	26	21186852	21261965	-1
ENSBTAG00000053916	GO:0016567	0.93787	1	256	protein ubiquitination	BP	1	MKRN3	makorin ring finger protein 3 [Source:HGNC Symbol;Acc:HGNC:7114]	protein_coding	1440	21	1160774	1163589	1
ENSBTAG00000000831	GO:1902600	0.39262	1	45	proton transmembrane transport	BP	1	CTNS	cystinosin, lysosomal cystine transporter [Source:VGNC Symbol;Acc:VGNC:27807]	protein_coding	3879	19	24339844	24360349	1
ENSBTAG00000012251	GO:0042558	0.0102344	1	1	pteridine-containing compound metabolic process	BP	1	MTR	5-methyltetrahydrofolate-homocysteine methyltransferase [Source:VGNC Symbol;Acc:VGNC:31749]	protein_coding	4420	28	9420371	9547987	1
ENSBTAG00000006138	GO:0003350	0.0108268	1	1	pulmonary myocardium development	BP	1	SEMA3C	semaphorin 3C [Source:VGNC Symbol;Acc:VGNC:34428]	protein_coding	2824	4	39939436	40145312	1
ENSBTAG00000018280	GO:0015860	0.0321129	1	3	purine nucleoside transmembrane transport	BP	1	SLC28A3	solute carrier family 28 member 3 [Source:VGNC Symbol;Acc:VGNC:34793]	protein_coding	2951	8	77514711	77587255	-1
ENSBTAG00000018280	GO:0015864	0.0107843	1	1	pyrimidine nucleoside transport	BP	1	SLC28A3	solute carrier family 28 member 3 [Source:VGNC Symbol;Acc:VGNC:34793]	protein_coding	2951	8	77514711	77587255	-1
ENSBTAG00000018280	GO:0072531	0.0321129	1	3	pyrimidine-containing compound transmembrane transport	BP	1	SLC28A3	solute carrier family 28 member 3 [Source:VGNC Symbol;Acc:VGNC:34793]	protein_coding	2951	8	77514711	77587255	-1
ENSBTAG00000020390	GO:0097500	0.0442049	1	4	receptor localization to non-motile cilium	BP	1	ARL13A	ADP ribosylation factor like GTPase 13A [Source:VGNC Symbol;Acc:VGNC:59320]	protein_coding	1119	X	51168169	51177599	-1
ENSBTAG00000046235	GO:0000381	0.292269	1	32	regulation of alternative mRNA splicing, via spliceosome	BP	1	SRSF12	serine and arginine rich splicing factor 12 [Source:VGNC Symbol;Acc:VGNC:35300]	protein_coding	970	9	60999045	61016030	1
ENSBTAG00000032084	GO:2000458	0.0112435	1	1	regulation of astrocyte chemotaxis	BP	1	GPR183	G protein-coupled receptor 183 [Source:VGNC Symbol;Acc:VGNC:29577]	protein_coding	1504	12	76165404	76180037	-1
ENSBTAG00000035705	GO:0010506	0.328661	1	37	regulation of autophagy	BP	1	MTMR8	myotubularin related protein 8 [Source:VGNC Symbol;Acc:VGNC:56931]	protein_coding	2188	X	95781075	96061928	1
ENSBTAG00000014533	GO:0031133	0.022065	1	2	regulation of axon diameter	BP	1	KEL	Kell metallo-endopeptidase [Source:VGNC Symbol;Acc:VGNC:30538]	protein_coding	2528	4	106252812	106278917	-1
ENSBTAG00000014554	GO:2000810	0.0633802	1	6	regulation of bicellular tight junction assembly	BP	1	SNAI1	snail family transcriptional repressor 1 [Source:VGNC Symbol;Acc:VGNC:35047]	protein_coding	2553	13	78036327	78042585	1
ENSBTAG00000032079	GO:0017158	0.021265	1	2	regulation of calcium ion-dependent exocytosis	BP	1	SYT9	synaptotagmin 9 [Source:VGNC Symbol;Acc:VGNC:35545]	protein_coding	2520	15	45275683	45485248	-1
ENSBTAG00000008900	GO:0045595	0.122632	1	12	regulation of cell differentiation	BP	1	CELA1	chymotrypsin like elastase 1 [Source:VGNC Symbol;Acc:VGNC:27166]	protein_coding	959	5	28460087	28474991	1
ENSBTAG00000017810	GO:0051302	0.16707	1	17	regulation of cell division	BP	1	EFHC1	EF-hand domain containing 1 [Source:VGNC Symbol;Acc:VGNC:28351]	protein_coding	3004	23	24842515	24883070	1
ENSBTAG00000016593	GO:0022604	0.207875	1	22	regulation of cell morphogenesis	BP	1	FMNL3	formin like 3 [Source:VGNC Symbol;Acc:VGNC:29048]	protein_coding	3773	5	30151294	30202352	1
ENSBTAG00000008900	GO:0042127	0.587243	1	83	regulation of cell population proliferation	BP	1	CELA1	chymotrypsin like elastase 1 [Source:VGNC Symbol;Acc:VGNC:27166]	protein_coding	959	5	28460087	28474991	1
ENSBTAG00000016593	GO:0008360	0.537934	1	73	regulation of cell shape	BP	1	FMNL3	formin like 3 [Source:VGNC Symbol;Acc:VGNC:29048]	protein_coding	3773	5	30151294	30202352	1
ENSBTAG00000014533	GO:0008361	0.166465	1	17	regulation of cell size	BP	1	KEL	Kell metallo-endopeptidase [Source:VGNC Symbol;Acc:VGNC:30538]	protein_coding	2528	4	106252812	106278917	-1
ENSBTAG00000003668	GO:0006282	0.169852	1	17	regulation of DNA repair	BP	1	RADX	RPA1 related single stranded DNA binding protein, X-linked [Source:VGNC Symbol;Acc:VGNC:52760]	protein_coding	3801	X	55109466	55215085	1
ENSBTAG00000032079	GO:0014059	0.0323138	1	3	regulation of dopamine secretion	BP	1	SYT9	synaptotagmin 9 [Source:VGNC Symbol;Acc:VGNC:35545]	protein_coding	2520	15	45275683	45485248	-1
ENSBTAG00000019453	GO:0031620	0.0113892	1	1	regulation of fever generation	BP	1	PTGES	prostaglandin E synthase [Source:VGNC Symbol;Acc:VGNC:33505]	protein_coding	886	11	100121985	100133453	-1
ENSBTAG00000014921	GO:0070092	0.0113399	1	1	regulation of glucagon secretion	BP	1	IL6	interleukin 6 [Source:VGNC Symbol;Acc:VGNC:30166]	protein_coding	1115	4	31454749	31459131	1
ENSBTAG00000009826	GO:0002027	0.062852	1	6	regulation of heart rate	BP	1	GPD1L	glycerol-3-phosphate dehydrogenase 1 like [Source:VGNC Symbol;Acc:VGNC:29530]	protein_coding	3949	22	6593877	6690914	1
ENSBTAG00000019453	GO:0050727	0.275389	1	30	regulation of inflammatory response	BP	1	PTGES	prostaglandin E synthase [Source:VGNC Symbol;Acc:VGNC:33505]	protein_coding	886	11	100121985	100133453	-1
ENSBTAG00000035705	GO:0016241	0.0999969	1	10	regulation of macroautophagy	BP	1	MTMR8	myotubularin related protein 8 [Source:VGNC Symbol;Acc:VGNC:56931]	protein_coding	2188	X	95781075	96061928	1
ENSBTAG00000018239	GO:0071701	0.0101069	1	1	regulation of MAPK export from nucleus	BP	1	DNAJC27	DnaJ heat shock protein family (Hsp40) member C27 [Source:VGNC Symbol;Acc:VGNC:59212]	protein_coding	4728	11	74272582	74310523	1
ENSBTAG00000000831	GO:0048021	0.0215548	1	2	regulation of melanin biosynthetic process	BP	1	CTNS	cystinosin, lysosomal cystine transporter [Source:VGNC Symbol;Acc:VGNC:27807]	protein_coding	3879	19	24339844	24360349	1
ENSBTAG00000021416	GO:0045670	0.0509144	1	5	regulation of osteoclast differentiation	BP	1	PRXL2A	peroxiredoxin like 2A [Source:VGNC Symbol;Acc:VGNC:28791]	protein_coding	1534	28	35805434	35823873	1
ENSBTAG00000049788	GO:0052547	0.0444571	1	4	regulation of peptidase activity	BP	1	WFDC1	WAP four-disulfide core domain 1 [Source:VGNC Symbol;Acc:VGNC:107028]	protein_coding	1221	18	10520491	10581675	1
ENSBTAG00000012499	GO:0008589	0.0809223	1	8	regulation of smoothened signaling pathway	BP	1	RPGRIP1L	RPGRIP1 like [Source:VGNC Symbol;Acc:VGNC:34105]	protein_coding	7503	18	21941771	22040220	-1
ENSBTAG00000009826	GO:2000649	0.063916	1	6	regulation of sodium ion transmembrane transporter activity	BP	1	GPD1L	glycerol-3-phosphate dehydrogenase 1 like [Source:VGNC Symbol;Acc:VGNC:29530]	protein_coding	3949	22	6593877	6690914	1
ENSBTAG00000012980	GO:0032006	0.141588	1	14	regulation of TOR signaling	BP	1	RRAGB	Ras related GTP binding B [Source:VGNC Symbol;Acc:VGNC:34159]	protein_coding	2436	X	93035620	93077042	1
ENSBTAG00000014921	GO:0010574	0.0223012	1	2	regulation of vascular endothelial growth factor production	BP	1	IL6	interleukin 6 [Source:VGNC Symbol;Acc:VGNC:30166]	protein_coding	1115	4	31454749	31459131	1
ENSBTAG00000009826	GO:0060373	0.0210497	1	2	regulation of ventricular cardiac muscle cell membrane depolarization	BP	1	GPD1L	glycerol-3-phosphate dehydrogenase 1 like [Source:VGNC Symbol;Acc:VGNC:29530]	protein_coding	3949	22	6593877	6690914	1
ENSBTAG00000011137	GO:0048678	0.0214673	1	2	response to axon injury	BP	1	MORN4	MORN repeat containing 4 [Source:VGNC Symbol;Acc:VGNC:31561]	protein_coding	1988	26	18795089	18808252	-1
ENSBTAG00000001545	GO:0043627	0.150343	1	15	response to estrogen	BP	1	SLC34A2	solute carrier family 34 member 2 [Source:VGNC Symbol;Acc:VGNC:34818]	protein_coding	4489	6	45178485	45205946	1
ENSBTAG00000014921	GO:0051384	0.0437329	1	4	response to glucocorticoid	BP	1	IL6	interleukin 6 [Source:VGNC Symbol;Acc:VGNC:30166]	protein_coding	1115	4	31454749	31459131	1
ENSBTAG00000002178	GO:0009612	0.0403307	1	4	response to mechanical stimulus	BP	1	PPL	periplakin [Source:VGNC Symbol;Acc:VGNC:33208]	protein_coding	5512	25	3948864	3996463	-1
ENSBTAG00000020980	GO:0006979	0.465191	1	57	response to oxidative stress	BP	1	CAT	catalase [Source:VGNC Symbol;Acc:VGNC:26792]	protein_coding	2401	15	64975271	65011223	1
ENSBTAG00000020980	GO:0000302	0.0851449	1	8	response to reactive oxygen species	BP	1	CAT	catalase [Source:VGNC Symbol;Acc:VGNC:26792]	protein_coding	2401	15	64975271	65011223	1
ENSBTAG00000010742	GO:0009415	0.0107185	1	1	response to water	BP	1	PKD2L1	polycystin 2 like 1, transient receptor potential cation channel [Source:VGNC Symbol;Acc:VGNC:32936]	protein_coding	3145	26	21186852	21261965	-1
ENSBTAG00000018020	GO:0060041	0.217136	1	23	retina development in camera-type eye	BP	1	GNAT1	G protein subunit alpha transducin 1 [Source:VGNC Symbol;Acc:VGNC:29454]	protein_coding	2443	22	50152601	50157613	-1
ENSBTAG00000009125	GO:0042574	0.0534765	1	5	retinal metabolic process	BP	1	ALDH1A3	aldehyde dehydrogenase 1 family member A3 [Source:VGNC Symbol;Acc:VGNC:59168]	protein_coding	2951	21	5629152	5670937	-1
ENSBTAG00000012499	GO:0046548	0.0305861	1	3	retinal rod cell development	BP	1	RPGRIP1L	RPGRIP1 like [Source:VGNC Symbol;Acc:VGNC:34105]	protein_coding	7503	18	21941771	22040220	-1
ENSBTAG00000009125	GO:0002138	0.0219217	1	2	retinoic acid biosynthetic process	BP	1	ALDH1A3	aldehyde dehydrogenase 1 family member A3 [Source:VGNC Symbol;Acc:VGNC:59168]	protein_coding	2951	21	5629152	5670937	-1
ENSBTAG00000009125	GO:0042573	0.0432765	1	4	retinoic acid metabolic process	BP	1	ALDH1A3	aldehyde dehydrogenase 1 family member A3 [Source:VGNC Symbol;Acc:VGNC:59168]	protein_coding	2951	21	5629152	5670937	-1
ENSBTAG00000009125	GO:0060013	0.0311492	1	3	righting reflex	BP	1	ALDH1A3	aldehyde dehydrogenase 1 family member A3 [Source:VGNC Symbol;Acc:VGNC:59168]	protein_coding	2951	21	5629152	5670937	-1
ENSBTAG00000015166	GO:0090503	0.158477	1	16	RNA phosphodiester bond hydrolysis, exonucleolytic	BP	1	PNLDC1	PARN like ribonuclease domain containing exonuclease 1 [Source:VGNC Symbol;Acc:VGNC:33082]	protein_coding	6184	9	96065261	96090966	1
ENSBTAG00000014554	GO:0060021	0.31191	1	35	roof of mouth development	BP	1	SNAI1	snail family transcriptional repressor 1 [Source:VGNC Symbol;Acc:VGNC:35047]	protein_coding	2553	13	78036327	78042585	1
ENSBTAG00000005156	GO:0006364	0.494374	1	62	rRNA processing	BP	1	PIH1D2	PIH1 domain containing 2 [Source:VGNC Symbol;Acc:VGNC:32884]	protein_coding	1204	15	22376632	22382689	-1
ENSBTAG00000006138	GO:0071526	0.165919	1	18	semaphorin-plexin signaling pathway	BP	1	SEMA3C	semaphorin 3C [Source:VGNC Symbol;Acc:VGNC:34428]	protein_coding	2824	4	39939436	40145312	1
ENSBTAG00000019453	GO:0019233	0.0999512	1	10	sensory perception of pain	BP	1	PTGES	prostaglandin E synthase [Source:VGNC Symbol;Acc:VGNC:33505]	protein_coding	886	11	100121985	100133453	-1
ENSBTAG00000010742	GO:0050915	0.0205654	1	2	sensory perception of sour taste	BP	1	PKD2L1	polycystin 2 like 1, transient receptor potential cation channel [Source:VGNC Symbol;Acc:VGNC:32936]	protein_coding	3145	26	21186852	21261965	-1
ENSBTAG00000018020	GO:0050917	0.0193627	1	2	sensory perception of umami taste	BP	1	GNAT1	G protein subunit alpha transducin 1 [Source:VGNC Symbol;Acc:VGNC:29454]	protein_coding	2443	22	50152601	50157613	-1
ENSBTAG00000007031	GO:0051790	0.010558	1	1	short-chain fatty acid biosynthetic process	BP	1	OXSM	3-oxoacyl-ACP synthase, mitochondrial [Source:VGNC Symbol;Acc:VGNC:32513]	protein_coding	3595	27	40005539	40010324	-1
ENSBTAG00000014533	GO:0048741	0.12607	1	13	skeletal muscle fiber development	BP	1	KEL	Kell metallo-endopeptidase [Source:VGNC Symbol;Acc:VGNC:30538]	protein_coding	2528	4	106252812	106278917	-1
ENSBTAG00000010742	GO:0007224	0.307342	1	34	smoothened signaling pathway	BP	1	PKD2L1	polycystin 2 like 1, transient receptor potential cation channel [Source:VGNC Symbol;Acc:VGNC:32936]	protein_coding	3145	26	21186852	21261965	-1
ENSBTAG00000001545	GO:0006814	0.22773	1	24	sodium ion transport	BP	1	SLC34A2	solute carrier family 34 member 2 [Source:VGNC Symbol;Acc:VGNC:34818]	protein_coding	4489	6	45178485	45205946	1
ENSBTAG00000001545	GO:0044341	0.0102061	1	1	sodium-dependent phosphate transport	BP	1	SLC34A2	solute carrier family 34 member 2 [Source:VGNC Symbol;Acc:VGNC:34818]	protein_coding	4489	6	45178485	45205946	1
ENSBTAG00000023806	GO:0001757	0.0206988	1	2	somite specification	BP	1	COBL	cordon-bleu WH2 repeat protein [Source:VGNC Symbol;Acc:VGNC:106697]	protein_coding	4388	4	4582609	4879280	1
ENSBTAG00000006138	GO:0001756	0.18769	1	20	somitogenesis	BP	1	SEMA3C	semaphorin 3C [Source:VGNC Symbol;Acc:VGNC:34428]	protein_coding	2824	4	39939436	40145312	1
ENSBTAG00000000271	GO:0007283	0.662693	1	102	spermatogenesis	BP	1	MNS1	meiosis specific nuclear structural 1 [Source:VGNC Symbol;Acc:VGNC:31539]	protein_coding	1748	10	53893423	53977929	1
ENSBTAG00000006769	GO:0006694	0.142694	1	14	steroid biosynthetic process	BP	1	HSD3B1	hydroxy-delta-5-steroid dehydrogenase, 3 beta- and steroid delta-isomerase 1 [Source:NCBI gene (formerly Entrezgene);Acc:281824]	protein_coding	2054	3	23706733	23717051	-1
ENSBTAG00000038103	GO:0048731	0.0107417	1	1	system development	BP	1	DPPA4	developmental pluripotency associated 4 [Source:NCBI gene (formerly Entrezgene);Acc:783813]	protein_coding	3077	1	54084686	54095829	-1
ENSBTAG00000032084	GO:0010818	0.0369795	1	4	T cell chemotaxis	BP	1	GPR183	G protein-coupled receptor 183 [Source:VGNC Symbol;Acc:VGNC:29577]	protein_coding	1504	12	76165404	76180037	-1
ENSBTAG00000012185	GO:0002292	0.0216196	1	2	T cell differentiation involved in immune response	BP	1	CLEC4E	C-type lectin domain family 4 member E [Source:VGNC Symbol;Acc:VGNC:27432]	protein_coding	1162	5	101675072	101710556	-1
ENSBTAG00000032084	GO:0061470	0.031786	1	3	T follicular helper cell differentiation	BP	1	GPR183	G protein-coupled receptor 183 [Source:VGNC Symbol;Acc:VGNC:29577]	protein_coding	1504	12	76165404	76180037	-1
ENSBTAG00000014921	GO:0072540	0.0212323	1	2	T-helper 17 cell lineage commitment	BP	1	IL6	interleukin 6 [Source:VGNC Symbol;Acc:VGNC:30166]	protein_coding	1115	4	31454749	31459131	1
ENSBTAG00000012499	GO:0021537	0.0905625	1	9	telencephalon development	BP	1	RPGRIP1L	RPGRIP1 like [Source:VGNC Symbol;Acc:VGNC:34105]	protein_coding	7503	18	21941771	22040220	-1
ENSBTAG00000009239	GO:0006590	0.0522402	1	5	thyroid hormone generation	BP	1	SLC16A10	solute carrier family 16 member 10 [Source:VGNC Symbol;Acc:VGNC:34684]	protein_coding	1751	9	39168422	39281019	-1
ENSBTAG00000009239	GO:0070327	0.042534	1	4	thyroid hormone transport	BP	1	SLC16A10	solute carrier family 16 member 10 [Source:VGNC Symbol;Acc:VGNC:34684]	protein_coding	1751	9	39168422	39281019	-1
ENSBTAG00000009239	GO:0070460	0.0111728	1	1	thyroid-stimulating hormone secretion	BP	1	SLC16A10	solute carrier family 16 member 10 [Source:VGNC Symbol;Acc:VGNC:34684]	protein_coding	1751	9	39168422	39281019	-1
ENSBTAG00000008900	GO:0048771	0.0515456	1	5	tissue remodeling	BP	1	CELA1	chymotrypsin like elastase 1 [Source:VGNC Symbol;Acc:VGNC:27166]	protein_coding	959	5	28460087	28474991	1
ENSBTAG00000004257	GO:0006367	0.232536	1	24	transcription initiation at RNA polymerase II promoter	BP	1	TAF4B	TATA-box binding protein associated factor 4b [Source:VGNC Symbol;Acc:VGNC:35575]	protein_coding	2760	24	30501605	30607271	-1
ENSBTAG00000006227	GO:0006099	0.181711	1	18	tricarboxylic acid cycle	BP	1	IDH3A	isocitrate dehydrogenase (NAD(+)) 3 catalytic subunit alpha [Source:VGNC Symbol;Acc:VGNC:53942]	protein_coding	2001	21	30538294	30554581	1
ENSBTAG00000005479	GO:0019433	0.0803622	1	8	triglyceride catabolic process	BP	1	LIPC	lipase C, hepatic type [Source:VGNC Symbol;Acc:VGNC:58357]	protein_coding	1849	10	51696914	51859296	-1
ENSBTAG00000005479	GO:0070328	0.10368	1	10	triglyceride homeostasis	BP	1	LIPC	lipase C, hepatic type [Source:VGNC Symbol;Acc:VGNC:58357]	protein_coding	1849	10	51696914	51859296	-1
ENSBTAG00000020980	GO:0006641	0.143782	1	14	triglyceride metabolic process	BP	1	CAT	catalase [Source:VGNC Symbol;Acc:VGNC:26792]	protein_coding	2401	15	64975271	65011223	1
ENSBTAG00000014554	GO:0060707	0.121599	1	12	trophoblast giant cell differentiation	BP	1	SNAI1	snail family transcriptional repressor 1 [Source:VGNC Symbol;Acc:VGNC:35047]	protein_coding	2553	13	78036327	78042585	1
ENSBTAG00000001517	GO:0033209	0.177541	1	18	tumor necrosis factor-mediated signaling pathway	BP	1	KRT18	keratin 18 [Source:VGNC Symbol;Acc:VGNC:30719]	protein_coding	1882	5	26998530	27002595	-1
ENSBTAG00000018280	GO:0015862	0.0321129	1	3	uridine transport	BP	1	SLC28A3	solute carrier family 28 member 3 [Source:VGNC Symbol;Acc:VGNC:34793]	protein_coding	2951	8	77514711	77587255	-1
ENSBTAG00000020980	GO:0009650	0.0726348	1	7	UV protection	BP	1	CAT	catalase [Source:VGNC Symbol;Acc:VGNC:26792]	protein_coding	2401	15	64975271	65011223	1
ENSBTAG00000014921	GO:0010573	0.0510428	1	5	vascular endothelial growth factor production	BP	1	IL6	interleukin 6 [Source:VGNC Symbol;Acc:VGNC:30166]	protein_coding	1115	4	31454749	31459131	1
ENSBTAG00000012002	GO:0048010	0.0770351	1	8	vascular endothelial growth factor receptor signaling pathway	BP	1	BCAR1	BCAR1 scaffold protein, Cas family member [Source:VGNC Symbol;Acc:VGNC:26437]	protein_coding	3201	18	2573410	2610924	-1
ENSBTAG00000009826	GO:0086005	0.031717	1	3	ventricular cardiac muscle cell action potential	BP	1	GPD1L	glycerol-3-phosphate dehydrogenase 1 like [Source:VGNC Symbol;Acc:VGNC:29530]	protein_coding	3949	22	6593877	6690914	1
ENSBTAG00000020436	GO:0021591	0.11747	1	12	ventricular system development	BP	1	KIF27	kinesin family member 27 [Source:VGNC Symbol;Acc:VGNC:30598]	protein_coding	5310	8	77083416	77176341	-1
ENSBTAG00000017258	GO:0034379	0.0424622	1	4	very-low-density lipoprotein particle assembly	BP	1	ACSL3	acyl-CoA synthetase long chain family member 3 [Source:VGNC Symbol;Acc:VGNC:25565]	protein_coding	4374	2	111037664	111113602	1
ENSBTAG00000005479	GO:0034372	0.0332105	1	3	very-low-density lipoprotein particle remodeling	BP	1	LIPC	lipase C, hepatic type [Source:VGNC Symbol;Acc:VGNC:58357]	protein_coding	1849	10	51696914	51859296	-1
ENSBTAG00000008625	GO:0016050	0.073635	1	7	vesicle organization	BP	1	PLEKHF1	pleckstrin homology and FYVE domain containing 1 [Source:VGNC Symbol;Acc:VGNC:33012]	protein_coding	1736	18	40287571	40296599	1
ENSBTAG00000032079	GO:0016192	0.762043	1	131	vesicle-mediated transport	BP	1	SYT9	synaptotagmin 9 [Source:VGNC Symbol;Acc:VGNC:35545]	protein_coding	2520	15	45275683	45485248	-1
ENSBTAG00000000831	GO:0008542	0.151263	1	16	visual learning	BP	1	CTNS	cystinosin, lysosomal cystine transporter [Source:VGNC Symbol;Acc:VGNC:27807]	protein_coding	3879	19	24339844	24360349	1
ENSBTAG00000018020	GO:0007601	0.270392	1	29	visual perception	BP	1	GNAT1	G protein subunit alpha transducin 1 [Source:VGNC Symbol;Acc:VGNC:29454]	protein_coding	2443	22	50152601	50157613	-1
ENSBTAG00000008900	GO:0016055	0.499433	1	64	Wnt signaling pathway	BP	1	CELA1	chymotrypsin like elastase 1 [Source:VGNC Symbol;Acc:VGNC:27166]	protein_coding	959	5	28460087	28474991	1
ENSBTAG00000002178	GO:0042060	0.300833	1	36	wound healing	BP	1	PPL	periplakin [Source:VGNC Symbol;Acc:VGNC:33208]	protein_coding	5512	25	3948864	3996463	-1
