# Supplementary material for: Altered microRNA composition in the uterine lumen fluid in cattle (Bos taurus) pregnancies initiated by artificial insemination or transfer of an in vitro produced embryo
Source: J Anim Sci Biotechnol. 2024 Sep 13;15:130. doi: 10.1186/s40104-024-01083-8 (PMC11397056; doi:10.1186/s40104-024-01083-8)
Supplement: Supplementary file 5 — Additional file 5. Annotation of biological processes of the genes that can be targets of bta-mir-17, bta-mir-7-3, MIR18A, MIR7-1 and are also down regulated in caruncular areas of endometrium of pregnancies initiated by artificial insemination versus pregnancies initiated by the transfer of an in vitro produced embryo. [file 40104_2024_1083_MOESM5_ESM.xlsx]

## Sheet: miRWalk_GO_BP_Cats_up_ET_day18_
Annotation of biological processes of the genes that can be targets of bta-mir-17, bta-mir-7-3, MIR18A, MIR7-1 and are also down regulated in caruncular areas of endometrium of pregnacies initiated by artificial insemination versus preggnancies initiated by the transfer of an in vitro produced embryo.
Gene ID	category	Overrepresentation Pvalue	N Genes test	N Genes Background	term	ontology	FWER	Symbol	description	gene_biotype	transcript_length	chromosome_name	start_position	end_position	strand
ENSBTAG00000003539	GO:0030317	0.000202409	7	35	flagellated sperm motility	BP	0.309686	ROPN1L	rhophilin associated tail protein 1 like [Source:VGNC Symbol;Acc:VGNC:34086]	protein_coding	1700	20	62783281	62814323	-1
ENSBTAG00000006947	GO:0030317	0.000202409	7	35	flagellated sperm motility	BP	0.309686	ROPN1	rhophilin associated tail protein 1 [Source:NCBI gene (formerly Entrezgene);Acc:527583]	protein_coding	1039	1	68349806	68384919	-1
ENSBTAG00000014574	GO:0030317	0.000202409	7	35	flagellated sperm motility	BP	0.309686	CFAP43	cilia and flagella associated protein 43 [Source:VGNC Symbol;Acc:VGNC:27243]	protein_coding	5178	26	24695460	24826062	-1
ENSBTAG00000018487	GO:0030317	0.000202409	7	35	flagellated sperm motility	BP	0.309686	CFAP45	cilia and flagella associated protein 45 [Source:VGNC Symbol;Acc:VGNC:27244]	protein_coding	2850	3	9783460	9813631	1
ENSBTAG00000021714	GO:0030317	0.000202409	7	35	flagellated sperm motility	BP	0.309686	TEKT2	tektin 2 [Source:VGNC Symbol;Acc:VGNC:35737]	protein_coding	1663	3	109728960	109733363	-1
ENSBTAG00000032130	GO:0030317	0.000202409	7	35	flagellated sperm motility	BP	0.309686	CATSPER2	cation channel sperm associated 2 [Source:VGNC Symbol;Acc:VGNC:26794]	protein_coding	2052	21	55352680	55370789	-1
ENSBTAG00000040088	GO:0030317	0.000202409	7	35	flagellated sperm motility	BP	0.309686	SLC9B2	solute carrier family 9 member B2 [Source:VGNC Symbol;Acc:VGNC:34948]	protein_coding	2106	6	21792500	21851763	1
ENSBTAG00000002471	GO:0070593	0.000486313	3	5	dendrite self-avoidance	BP	0.743573	CHL1	cell adhesion molecule L1 like [Source:VGNC Symbol;Acc:VGNC:27296]	protein_coding	5429	22	25984691	26207536	-1
ENSBTAG00000004750	GO:0070593	0.000486313	3	5	dendrite self-avoidance	BP	0.743573	VSTM2L	V-set and transmembrane domain containing 2 like [Source:VGNC Symbol;Acc:VGNC:36844]	protein_coding	1974	13	66799390	66838313	1
ENSBTAG00000006732	GO:0070593	0.000486313	3	5	dendrite self-avoidance	BP	0.743573	NRCAM	neuronal cell adhesion molecule [Source:VGNC Symbol;Acc:VGNC:32257]	protein_coding	4009	4	49248702	49563305	-1
ENSBTAG00000002177	GO:1903100	0.0472655	1	1	1-phosphatidyl-1D-myo-inositol 3,5-bisphosphate metabolic process	BP	1	PIKFYVE	phosphoinositide kinase, FYVE-type zinc finger containing [Source:VGNC Symbol;Acc:VGNC:32898]	protein_coding	6705	2	96557844	96625577	1
ENSBTAG00000006326	GO:0009258	0.0448976	1	1	10-formyltetrahydrofolate catabolic process	BP	1	ALDH1L2	aldehyde dehydrogenase 1 family member L2 [Source:VGNC Symbol;Acc:VGNC:25812]	protein_coding	5708	5	68542281	68603070	-1
ENSBTAG00000020238	GO:0060478	0.0732254	1	2	acrosomal vesicle exocytosis	BP	1	RIMS1	regulating synaptic membrane exocytosis 1 [Source:VGNC Symbol;Acc:VGNC:53801]	protein_coding	4872	9	11090230	11695382	1
ENSBTAG00000018519	GO:0051764	0.302741	1	10	actin crosslink formation	BP	1	GAS2L2	growth arrest specific 2 like 2 [Source:VGNC Symbol;Acc:VGNC:29259]	protein_coding	3023	19	14621338	14628732	1
ENSBTAG00000009778	GO:0030036	0.367725	5	105	actin cytoskeleton organization	BP	1	KRAS	KRAS proto-onco, GTPase [Source:VGNC Symbol;Acc:VGNC:30710]	protein_coding	2144	5	84749225	84789041	1
ENSBTAG00000011011	GO:0030036	0.367725	5	105	actin cytoskeleton organization	BP	1	SSH2	slingshot protein phosphatase 2 [Source:VGNC Symbol;Acc:VGNC:35313]	protein_coding	4600	19	20882415	21124185	-1
ENSBTAG00000014485	GO:0030036	0.367725	5	105	actin cytoskeleton organization	BP	1	POF1B	POF1B actin binding protein [Source:VGNC Symbol;Acc:VGNC:33104]	protein_coding	1914	X	66868308	66966819	1
ENSBTAG00000017370	GO:0030036	0.367725	5	105	actin cytoskeleton organization	BP	1	ARFGEF3	ARFGEF family member 3 [Source:VGNC Symbol;Acc:VGNC:26066]	protein_coding	6564	9	75966230	76132574	1
ENSBTAG00000055120	GO:0030036	0.367725	5	105	actin cytoskeleton organization	BP	1	OPHN1	oligophrenin 1 [Source:VGNC Symbol;Acc:VGNC:106854]	protein_coding	3076	X	81979301	82601229	1
ENSBTAG00000014485	GO:0007015	0.478532	3	73	actin filament organization	BP	1	POF1B	POF1B actin binding protein [Source:VGNC Symbol;Acc:VGNC:33104]	protein_coding	1914	X	66868308	66966819	1
ENSBTAG00000019302	GO:0007015	0.478532	3	73	actin filament organization	BP	1	BCL2	BCL2 apoptosis regulator [Source:VGNC Symbol;Acc:VGNC:26445]	protein_coding	1075	24	61396513	61588241	-1
ENSBTAG00000024426	GO:0007015	0.478532	3	73	actin filament organization	BP	1	PPP1R9A	protein phosphatase 1 regulatory subunit 9A [Source:VGNC Symbol;Acc:VGNC:33250]	protein_coding	4892	4	12191129	12534305	1
ENSBTAG00000003944	GO:0030041	0.442777	1	17	actin filament polymerization	BP	1	CATIP	ciliosis associated TTC17 interacting protein [Source:VGNC Symbol;Acc:VGNC:26793]	protein_coding	1152	2	106378600	106384257	1
ENSBTAG00000005714	GO:0030048	0.346355	1	10	actin filament-based movement	BP	1	ACTC1	actin alpha cardiac muscle 1 [Source:VGNC Symbol;Acc:VGNC:25574]	protein_coding	2106	10	30288637	30294046	-1
ENSBTAG00000025634	GO:0045010	0.199743	1	6	actin nucleation	BP	1	FMN1	formin 1 [Source:HGNC Symbol;Acc:HGNC:3768]	protein_coding	3963	10	29434772	29889488	1
ENSBTAG00000005714	GO:0070252	0.121895	1	4	actin-mediated cell contraction	BP	1	ACTC1	actin alpha cardiac muscle 1 [Source:VGNC Symbol;Acc:VGNC:25574]	protein_coding	2106	10	30288637	30294046	-1
ENSBTAG00000005714	GO:0033275	0.0341526	1	1	actin-myosin filament sliding	BP	1	ACTC1	actin alpha cardiac muscle 1 [Source:VGNC Symbol;Acc:VGNC:25574]	protein_coding	2106	10	30288637	30294046	-1
ENSBTAG00000027320	GO:0001508	0.210433	1	6	action potential	BP	1	KCNB1	potassium voltage-gated channel subfamily B member 1 [Source:VGNC Symbol;Acc:VGNC:30430]	protein_coding	3747	13	77465721	77576217	-1
ENSBTAG00000008916	GO:0097202	0.369309	1	13	activation of cysteine-type endopeptidase activity	BP	1	CYFIP2	cytoplasmic FMR1 interacting protein 2 [Source:VGNC Symbol;Acc:VGNC:50267]	protein_coding	5645	7	68943176	69076275	1
ENSBTAG00000010821	GO:0006919	0.454626	2	45	activation of cysteine-type endopeptidase activity involved in apoptotic process	BP	1	ACER2	alkaline ceramidase 2 [Source:VGNC Symbol;Acc:VGNC:25537]	protein_coding	1016	8	24864803	24891849	-1
ENSBTAG00000021316	GO:0006919	0.454626	2	45	activation of cysteine-type endopeptidase activity involved in apoptotic process	BP	1	COL4A3	collagen type IV alpha 3 chain [Source:VGNC Symbol;Acc:VGNC:55339]	protein_coding	5013	2	115318013	115478018	1
ENSBTAG00000004423	GO:0090630	0.17833	4	58	activation of GTPase activity	BP	1	ARHGAP42	Rho GTPase activating protein 42 [Source:VGNC Symbol;Acc:VGNC:26096]	protein_coding	3012	15	8008850	8351636	-1
ENSBTAG00000006948	GO:0090630	0.17833	4	58	activation of GTPase activity	BP	1	GARNL3	GTPase activating Rap/RanGAP domain like 3 [Source:VGNC Symbol;Acc:VGNC:29253]	protein_coding	2655	11	98027457	98137332	1
ENSBTAG00000046314	GO:0090630	0.17833	4	58	activation of GTPase activity	BP	1	TBC1D8B	TBC1 domain family member 8B [Source:VGNC Symbol;Acc:VGNC:106968]	protein_coding	4243	X	55340110	55415867	1
ENSBTAG00000047543	GO:0090630	0.17833	4	58	activation of GTPase activity	BP	1	NTRK3	neurotrophic receptor tyrosine kinase 3 [Source:VGNC Symbol;Acc:VGNC:106849]	protein_coding	4553	21	18837293	19260319	-1
ENSBTAG00000020936	GO:0002253	0.0743307	1	2	activation of immune response	BP	1	NOD2	nucleotide binding oligomerization domain containing 2 [Source:VGNC Symbol;Acc:VGNC:32151]	protein_coding	5185	18	19089956	19119730	1
ENSBTAG00000022255	GO:0060520	0.0349513	1	1	activation of prostate induction by androgen receptor signaling pathway	BP	1	AR	androgen receptor [Source:VGNC Symbol;Acc:VGNC:26053]	protein_coding	2673	X	83085618	83294907	-1
ENSBTAG00000031347	GO:0032147	0.693727	1	33	activation of protein kinase activity	BP	1	SPDYA	speedy/RINGO cell cycle regulator family member A [Source:VGNC Symbol;Acc:VGNC:54492]	protein_coding	1262	11	70928399	70967857	-1
ENSBTAG00000034436	GO:0032148	0.0840229	2	14	activation of protein kinase B activity	BP	1	PDPK1	3-phosphoinositide dependent protein kinase 1 [Source:HGNC Symbol;Acc:HGNC:8816]	protein_coding	1798	25	2036248	2096458	1
ENSBTAG00000047543	GO:0032148	0.0840229	2	14	activation of protein kinase B activity	BP	1	NTRK3	neurotrophic receptor tyrosine kinase 3 [Source:VGNC Symbol;Acc:VGNC:106849]	protein_coding	4553	21	18837293	19260319	-1
ENSBTAG00000018524	GO:0032924	0.0402183	2	9	activin receptor signaling pathway	BP	1	AMHR2	anti-Mullerian hormone receptor type 2 [Source:VGNC Symbol;Acc:VGNC:54403]	protein_coding	2034	5	26591483	26597710	-1
ENSBTAG00000048508	GO:0032924	0.0402183	2	9	activin receptor signaling pathway	BP	1	INHBA	inhibin subunit beta A [Source:VGNC Symbol;Acc:VGNC:30200]	protein_coding	3822	4	79288772	79302445	1
ENSBTAG00000005714	GO:0031032	0.52071	1	19	actomyosin structure organization	BP	1	ACTC1	actin alpha cardiac muscle 1 [Source:VGNC Symbol;Acc:VGNC:25574]	protein_coding	2106	10	30288637	30294046	-1
ENSBTAG00000011917	GO:0006637	0.274806	1	9	acyl-CoA metabolic process	BP	1	GPAM	glycerol-3-phosphate acyltransferase, mitochondrial [Source:VGNC Symbol;Acc:VGNC:29510]	protein_coding	3903	26	32687779	32753080	-1
ENSBTAG00000032084	GO:0002250	0.580467	1	26	adaptive immune response	BP	1	GPR183	G protein-coupled receptor 183 [Source:VGNC Symbol;Acc:VGNC:29577]	protein_coding	1504	12	76165404	76180037	-1
ENSBTAG00000017486	GO:0006382	0.107951	1	3	adenosine to inosine editing	BP	1	ADARB1	adenosine deaminase RNA specific B1 [Source:VGNC Symbol;Acc:VGNC:25636]	protein_coding	3282	1	144937738	145050738	1
ENSBTAG00000020707	GO:0007189	0.720313	1	34	adenylate cyclase-activating G protein-coupled receptor signaling pathway	BP	1	ADGRG6	adhesion G protein-coupled receptor G6 [Source:VGNC Symbol;Acc:VGNC:25669]	protein_coding	5411	9	79769693	79920880	1
ENSBTAG00000003794	GO:0007188	0.0872657	2	14	adenylate cyclase-modulating G protein-coupled receptor signaling pathway	BP	1	GNAO1	G protein subunit alpha o1 [Source:VGNC Symbol;Acc:VGNC:57047]	protein_coding	2908	18	24255762	24437386	-1
ENSBTAG00000018020	GO:0007188	0.0872657	2	14	adenylate cyclase-modulating G protein-coupled receptor signaling pathway	BP	1	GNAT1	G protein subunit alpha transducin 1 [Source:VGNC Symbol;Acc:VGNC:29454]	protein_coding	2443	22	50152601	50157613	-1
ENSBTAG00000010030	GO:0034332	0.435258	1	14	adherens junction organization	BP	1	EPHA4	EPH receptor A4 [Source:VGNC Symbol;Acc:VGNC:56106]	protein_coding	3032	2	109525497	109678039	-1
ENSBTAG00000008839	GO:0060612	0.535764	1	20	adipose tissue development	BP	1	AMER1	APC membrane recruitment protein 1 [Source:VGNC Symbol;Acc:VGNC:25861]	protein_coding	3600	X	96120226	96146246	1
ENSBTAG00000020142	GO:0071875	0.171785	1	5	adrenergic receptor signaling pathway	BP	1	LMBRD2	LMBR1 domain containing 2 [Source:VGNC Symbol;Acc:VGNC:30925]	protein_coding	2088	20	38105482	38135086	1
ENSBTAG00000043992	GO:0030534	0.307035	1	10	adult behavior	BP	1	RNF180	ring finger protein 180 [Source:VGNC Symbol;Acc:VGNC:34038]	protein_coding	2591	20	15106459	15389890	-1
ENSBTAG00000002471	GO:0008344	0.0799714	3	28	adult locomotory behavior	BP	1	CHL1	cell adhesion molecule L1 like [Source:VGNC Symbol;Acc:VGNC:27296]	protein_coding	5429	22	25984691	26207536	-1
ENSBTAG00000012413	GO:0008344	0.0799714	3	28	adult locomotory behavior	BP	1	FGF12	fibroblast growth factor 12 [Source:VGNC Symbol;Acc:VGNC:53568]	protein_coding	1208	1	74876548	75283017	1
ENSBTAG00000023369	GO:0008344	0.0799714	3	28	adult locomotory behavior	BP	1	GRIN2D	glutamate ionotropic receptor NMDA type subunit 2D [Source:VGNC Symbol;Acc:VGNC:29649]	protein_coding	4002	18	55092790	55122806	1
ENSBTAG00000010030	GO:0007628	0.437396	1	15	adult walking behavior	BP	1	EPHA4	EPH receptor A4 [Source:VGNC Symbol;Acc:VGNC:56106]	protein_coding	3032	2	109525497	109678039	-1
ENSBTAG00000018577	GO:0089718	0.213857	1	6	amino acid import across plasma membrane	BP	1	SLC7A1	solute carrier family 7 member 1 [Source:VGNC Symbol;Acc:VGNC:34924]	protein_coding	2309	12	30934105	30991889	1
ENSBTAG00000018577	GO:0006865	0.423694	1	15	amino acid transport	BP	1	SLC7A1	solute carrier family 7 member 1 [Source:VGNC Symbol;Acc:VGNC:34924]	protein_coding	2309	12	30934105	30991889	1
ENSBTAG00000003836	GO:0042987	0.359574	1	12	amyloid precursor protein catabolic process	BP	1	ADAM19	ADAM metallopeptidase domain 19 [Source:VGNC Symbol;Acc:VGNC:25608]	protein_coding	3519	7	69121471	69210620	-1
ENSBTAG00000009151	GO:0048856	0.594762	1	24	anatomical structure development	BP	1	PYGO1	pygopus family PHD finger 1 [Source:VGNC Symbol;Acc:VGNC:33590]	protein_coding	1833	10	54810099	54830804	1
ENSBTAG00000012407	GO:0009653	0.541983	1	20	anatomical structure morphogenesis	BP	1	FOXA2	forkhead box A2 [Source:VGNC Symbol;Acc:VGNC:29078]	protein_coding	2350	13	41542504	41546955	-1
ENSBTAG00000022255	GO:0030521	0.340837	1	10	androgen receptor signaling pathway	BP	1	AR	androgen receptor [Source:VGNC Symbol;Acc:VGNC:26053]	protein_coding	2673	X	83085618	83294907	-1
ENSBTAG00000000783	GO:0001525	0.26128	5	93	angiogenesis	BP	1	TGFA	transforming growth factor alpha [Source:VGNC Symbol;Acc:VGNC:58421]	protein_coding	969	11	13861144	13975868	1
ENSBTAG00000005910	GO:0001525	0.26128	5	93	angiogenesis	BP	1	LEPR	leptin receptor [Source:VGNC Symbol;Acc:VGNC:30843]	protein_coding	3501	3	79741920	79838382	-1
ENSBTAG00000006732	GO:0001525	0.26128	5	93	angiogenesis	BP	1	NRCAM	neuronal cell adhesion molecule [Source:VGNC Symbol;Acc:VGNC:32257]	protein_coding	4009	4	49248702	49563305	-1
ENSBTAG00000011971	GO:0001525	0.26128	5	93	angiogenesis	BP	1	NRP2	neuropilin 2 [Source:VGNC Symbol;Acc:VGNC:32267]	protein_coding	3248	2	94028625	94145404	1
ENSBTAG00000020957	GO:0001525	0.26128	5	93	angiogenesis	BP	1	FZD5	frizzled class receptor 5 [Source:VGNC Symbol;Acc:VGNC:29169]	protein_coding	1758	2	96039164	96040921	-1
ENSBTAG00000034402	GO:0003051	0.0380348	1	1	angiotensin-mediated drinking behavior	BP	1	ACE2	angiotensin converting enzyme 2 [Source:VGNC Symbol;Acc:VGNC:25535]	protein_coding	3490	X	127901491	127951491	1
ENSBTAG00000022255	GO:0048645	0.103365	1	3	animal organ formation	BP	1	AR	androgen receptor [Source:VGNC Symbol;Acc:VGNC:26053]	protein_coding	2673	X	83085618	83294907	-1
ENSBTAG00000007235	GO:0009887	0.311509	3	51	animal organ morphogenesis	BP	1	NTNG2	netrin G2 [Source:VGNC Symbol;Acc:VGNC:32308]	protein_coding	4720	11	102251087	102324089	1
ENSBTAG00000017802	GO:0009887	0.311509	3	51	animal organ morphogenesis	BP	1	THRB	thyroid hormone receptor beta [Source:VGNC Symbol;Acc:VGNC:35847]	protein_coding	4092	27	41461703	41896044	1
ENSBTAG00000019302	GO:0009887	0.311509	3	51	animal organ morphogenesis	BP	1	BCL2	BCL2 apoptosis regulator [Source:VGNC Symbol;Acc:VGNC:26445]	protein_coding	1075	24	61396513	61588241	-1
ENSBTAG00000006388	GO:0021960	0.0990961	1	3	anterior commissure morphogenesis	BP	1	FBXO45	F-box protein 45 [Source:VGNC Symbol;Acc:VGNC:28915]	protein_coding	1835	1	71101138	71112719	1
ENSBTAG00000020957	GO:0008595	0.178487	1	5	anterior/posterior axis specification, embryo	BP	1	FZD5	frizzled class receptor 5 [Source:VGNC Symbol;Acc:VGNC:29169]	protein_coding	1758	2	96039164	96040921	-1
ENSBTAG00000008036	GO:0009952	0.640628	2	60	anterior/posterior pattern specification	BP	1	CELSR1	cadherin EGF LAG seven-pass G-type receptor 1 [Source:VGNC Symbol;Acc:VGNC:55884]	protein_coding	9242	5	116657456	116800031	-1
ENSBTAG00000018093	GO:0009952	0.640628	2	60	anterior/posterior pattern specification	BP	1	KMT2A	lysine methyltransferase 2A [Source:VGNC Symbol;Acc:VGNC:30690]	protein_coding	11466	15	29140936	29188682	1
ENSBTAG00000018524	GO:1990262	0.0340484	1	1	anti-Mullerian hormone signaling pathway	BP	1	AMHR2	anti-Mullerian hormone receptor type 2 [Source:VGNC Symbol;Acc:VGNC:54403]	protein_coding	2034	5	26591483	26597710	-1
ENSBTAG00000002177	GO:0019886	0.419491	1	18	antigen processing and presentation of exogenous peptide antigen via MHC class II	BP	1	PIKFYVE	phosphoinositide kinase, FYVE-type zinc finger containing [Source:VGNC Symbol;Acc:VGNC:32898]	protein_coding	6705	2	96557844	96625577	1
ENSBTAG00000011234	GO:0001547	0.105467	1	3	antral ovarian follicle growth	BP	1	FOXO3	forkhead box O3 [Source:VGNC Symbol;Acc:VGNC:29099]	protein_coding	2191	9	41522588	41620269	-1
ENSBTAG00000012994	GO:0035904	0.136111	2	16	aorta development	BP	1	LOX	lysyl oxidase [Source:VGNC Symbol;Acc:VGNC:30951]	protein_coding	2449	7	31754829	31767397	1
ENSBTAG00000016963	GO:0035904	0.136111	2	16	aorta development	BP	1	ADAMTS6	ADAM metallopeptidase with thrombospondin type 1 motif 6 [Source:VGNC Symbol;Acc:VGNC:25628]	protein_coding	6332	20	14047359	14332388	1
ENSBTAG00000008036	GO:0045176	0.195417	1	5	apical protein localization	BP	1	CELSR1	cadherin EGF LAG seven-pass G-type receptor 1 [Source:VGNC Symbol;Acc:VGNC:55884]	protein_coding	9242	5	116657456	116800031	-1
ENSBTAG00000013108	GO:0008637	0.0406893	2	10	apoptotic mitochondrial changes	BP	1	HK2	hexokinase 2 [Source:VGNC Symbol;Acc:VGNC:29865]	protein_coding	3378	11	9743172	9810098	-1
ENSBTAG00000019302	GO:0008637	0.0406893	2	10	apoptotic mitochondrial changes	BP	1	BCL2	BCL2 apoptosis regulator [Source:VGNC Symbol;Acc:VGNC:26445]	protein_coding	1075	24	61396513	61588241	-1
ENSBTAG00000008916	GO:0006915	0.937164	2	125	apoptotic process	BP	1	CYFIP2	cytoplasmic FMR1 interacting protein 2 [Source:VGNC Symbol;Acc:VGNC:50267]	protein_coding	5645	7	68943176	69076275	1
ENSBTAG00000019302	GO:0006915	0.937164	2	125	apoptotic process	BP	1	BCL2	BCL2 apoptosis regulator [Source:VGNC Symbol;Acc:VGNC:26445]	protein_coding	1075	24	61396513	61588241	-1
ENSBTAG00000005108	GO:0061364	0.0815444	1	2	apoptotic process involved in luteolysis	BP	1	SLIT2	slit guidance ligand 2 [Source:VGNC Symbol;Acc:VGNC:34960]	protein_coding	4605	6	39779895	40182890	1
ENSBTAG00000020957	GO:0060561	0.168937	1	5	apoptotic process involved in morphogenesis	BP	1	FZD5	frizzled class receptor 5 [Source:VGNC Symbol;Acc:VGNC:29169]	protein_coding	1758	2	96039164	96040921	-1
ENSBTAG00000013942	GO:0019369	0.319461	1	11	arachidonic acid metabolic process	BP	1	DAGLA	diacylglycerol lipase alpha [Source:VGNC Symbol;Acc:VGNC:27872]	protein_coding	3126	29	40162375	40188645	1
ENSBTAG00000045998	GO:0034314	0.396802	1	15	Arp2/3 complex-mediated actin nucleation	BP	1	MAGEL2	MAGE family member L2 [Source:VGNC Symbol;Acc:VGNC:31146]	protein_coding	3552	21	1205086	1208637	-1
ENSBTAG00000012994	GO:0035905	0.034505	1	1	ascending aorta development	BP	1	LOX	lysyl oxidase [Source:VGNC Symbol;Acc:VGNC:30951]	protein_coding	2449	7	31754829	31767397	1
ENSBTAG00000005151	GO:0002093	0.114507	1	3	auditory receptor cell morphogenesis	BP	1	WDPCP	WD repeat containing planar cell polarity effector [Source:VGNC Symbol;Acc:VGNC:36879]	protein_coding	2795	11	61723956	62023241	-1
ENSBTAG00000015181	GO:0000045	0.751014	1	38	autophagosome assembly	BP	1	EPM2A	EPM2A glucan phosphatase, laforin [Source:VGNC Symbol;Acc:VGNC:53790]	protein_coding	3145	9	82921421	83030362	-1
ENSBTAG00000015181	GO:0006914	0.931707	1	74	autophagy	BP	1	EPM2A	EPM2A glucan phosphatase, laforin [Source:VGNC Symbol;Acc:VGNC:53790]	protein_coding	3145	9	82921421	83030362	-1
ENSBTAG00000005108	GO:0048846	0.00906296	2	4	axon extension involved in axon guidance	BP	1	SLIT2	slit guidance ligand 2 [Source:VGNC Symbol;Acc:VGNC:34960]	protein_coding	4605	6	39779895	40182890	1
ENSBTAG00000011971	GO:0048846	0.00906296	2	4	axon extension involved in axon guidance	BP	1	NRP2	neuropilin 2 [Source:VGNC Symbol;Acc:VGNC:32267]	protein_coding	3248	2	94028625	94145404	1
ENSBTAG00000002471	GO:0007411	0.00286438	9	78	axon guidance	BP	1	CHL1	cell adhesion molecule L1 like [Source:VGNC Symbol;Acc:VGNC:27296]	protein_coding	5429	22	25984691	26207536	-1
ENSBTAG00000002640	GO:0007411	0.00286438	9	78	axon guidance	BP	1	KALRN	kalirin RhoGEF kinase [Source:VGNC Symbol;Acc:VGNC:30389]	protein_coding	5600	1	68647206	68942661	1
ENSBTAG00000004750	GO:0007411	0.00286438	9	78	axon guidance	BP	1	VSTM2L	V-set and transmembrane domain containing 2 like [Source:VGNC Symbol;Acc:VGNC:36844]	protein_coding	1974	13	66799390	66838313	1
ENSBTAG00000005108	GO:0007411	0.00286438	9	78	axon guidance	BP	1	SLIT2	slit guidance ligand 2 [Source:VGNC Symbol;Acc:VGNC:34960]	protein_coding	4605	6	39779895	40182890	1
ENSBTAG00000006732	GO:0007411	0.00286438	9	78	axon guidance	BP	1	NRCAM	neuronal cell adhesion molecule [Source:VGNC Symbol;Acc:VGNC:32257]	protein_coding	4009	4	49248702	49563305	-1
ENSBTAG00000010030	GO:0007411	0.00286438	9	78	axon guidance	BP	1	EPHA4	EPH receptor A4 [Source:VGNC Symbol;Acc:VGNC:56106]	protein_coding	3032	2	109525497	109678039	-1
ENSBTAG00000011971	GO:0007411	0.00286438	9	78	axon guidance	BP	1	NRP2	neuropilin 2 [Source:VGNC Symbol;Acc:VGNC:32267]	protein_coding	3248	2	94028625	94145404	1
ENSBTAG00000024394	GO:0007411	0.00286438	9	78	axon guidance	BP	1	SEMA3D	semaphorin 3D [Source:VGNC Symbol;Acc:VGNC:34429]	protein_coding	3757	4	35390232	35616774	1
ENSBTAG00000044097	GO:0007411	0.00286438	9	78	axon guidance	BP	1	KLF7	Kruppel like factor 7 [Source:VGNC Symbol;Acc:VGNC:50537]	protein_coding	1498	2	95370241	95469238	-1
ENSBTAG00000019302	GO:0031103	0.0905787	1	3	axon regeneration	BP	1	BCL2	BCL2 apoptosis regulator [Source:VGNC Symbol;Acc:VGNC:26445]	protein_coding	1075	24	61396513	61588241	-1
ENSBTAG00000003682	GO:1904158	0.0819903	1	3	axonemal central apparatus assembly	BP	1	DNAJB13	DnaJ heat shock protein family (Hsp40) member B13 [Source:VGNC Symbol;Acc:VGNC:54630]	protein_coding	1336	15	53393791	53406519	1
ENSBTAG00000032544	GO:0070286	0.329625	1	11	axonemal dynein complex assembly	BP	1	SPAG1	sperm associated antigen 1 [Source:VGNC Symbol;Acc:VGNC:35164]	protein_coding	2223	14	64174147	64208187	-1
ENSBTAG00000004388	GO:0007409	0.0122377	5	38	axonogenesis	BP	1	SLITRK6	SLIT and NTRK like family member 6 [Source:VGNC Symbol;Acc:VGNC:34967]	protein_coding	2529	12	60696709	60699237	-1
ENSBTAG00000007235	GO:0007409	0.0122377	5	38	axonogenesis	BP	1	NTNG2	netrin G2 [Source:VGNC Symbol;Acc:VGNC:32308]	protein_coding	4720	11	102251087	102324089	1
ENSBTAG00000019302	GO:0007409	0.0122377	5	38	axonogenesis	BP	1	BCL2	BCL2 apoptosis regulator [Source:VGNC Symbol;Acc:VGNC:26445]	protein_coding	1075	24	61396513	61588241	-1
ENSBTAG00000039377	GO:0007409	0.0122377	5	38	axonogenesis	BP	1	SLITRK2	SLIT and NTRK like family member 2 [Source:VGNC Symbol;Acc:VGNC:34963]	protein_coding	2535	X	28690281	28692815	-1
ENSBTAG00000044097	GO:0007409	0.0122377	5	38	axonogenesis	BP	1	KLF7	Kruppel like factor 7 [Source:VGNC Symbol;Acc:VGNC:50537]	protein_coding	1498	2	95370241	95469238	-1
ENSBTAG00000019302	GO:0030183	0.639038	1	27	B cell differentiation	BP	1	BCL2	BCL2 apoptosis regulator [Source:VGNC Symbol;Acc:VGNC:26445]	protein_coding	1075	24	61396513	61588241	-1
ENSBTAG00000019302	GO:0001782	0.113606	2	16	B cell homeostasis	BP	1	BCL2	BCL2 apoptosis regulator [Source:VGNC Symbol;Acc:VGNC:26445]	protein_coding	1075	24	61396513	61588241	-1
ENSBTAG00000023867	GO:0001782	0.113606	2	16	B cell homeostasis	BP	1	RC3H2	ring finger and CCCH-type domains 2 [Source:VGNC Symbol;Acc:VGNC:33819]	protein_coding	4006	11	94013635	94068398	-1
ENSBTAG00000019302	GO:0002326	0.0590185	1	2	B cell lineage commitment	BP	1	BCL2	BCL2 apoptosis regulator [Source:VGNC Symbol;Acc:VGNC:26445]	protein_coding	1075	24	61396513	61588241	-1
ENSBTAG00000019302	GO:0042100	0.2875	1	9	B cell proliferation	BP	1	BCL2	BCL2 apoptosis regulator [Source:VGNC Symbol;Acc:VGNC:26445]	protein_coding	1075	24	61396513	61588241	-1
ENSBTAG00000019302	GO:0050853	0.574985	1	25	B cell receptor signaling pathway	BP	1	BCL2	BCL2 apoptosis regulator [Source:VGNC Symbol;Acc:VGNC:26445]	protein_coding	1075	24	61396513	61588241	-1
ENSBTAG00000017486	GO:0016553	0.0748526	1	2	base conversion or substitution editing	BP	1	ADARB1	adenosine deaminase RNA specific B1 [Source:VGNC Symbol;Acc:VGNC:25636]	protein_coding	3282	1	144937738	145050738	1
ENSBTAG00000007235	GO:0070831	0.209725	1	6	basement membrane assembly	BP	1	NTNG2	netrin G2 [Source:VGNC Symbol;Acc:VGNC:32308]	protein_coding	4720	11	102251087	102324089	1
ENSBTAG00000012112	GO:1990822	0.0724704	1	2	basic amino acid transmembrane transport	BP	1	SLC7A6	solute carrier family 7 member 6 [Source:VGNC Symbol;Acc:VGNC:34931]	protein_coding	3782	18	35641249	35670751	1
ENSBTAG00000019302	GO:0001662	0.440244	1	15	behavioral fear response	BP	1	BCL2	BCL2 apoptosis regulator [Source:VGNC Symbol;Acc:VGNC:26445]	protein_coding	1075	24	61396513	61588241	-1
ENSBTAG00000025853	GO:0048148	0.239618	1	7	behavioral response to cocaine	BP	1	HOMER1	homer scaffold protein 1 [Source:VGNC Symbol;Acc:VGNC:29901]	protein_coding	3072	10	10413731	10546778	-1
ENSBTAG00000032301	GO:0015701	0.278991	1	8	bicarbonate transport	BP	1	SLC26A7	solute carrier family 26 member 7 [Source:VGNC Symbol;Acc:VGNC:34782]	protein_coding	1968	14	73063026	73212030	-1
ENSBTAG00000014485	GO:0070830	0.485474	1	19	bicellular tight junction assembly	BP	1	POF1B	POF1B actin binding protein [Source:VGNC Symbol;Acc:VGNC:33104]	protein_coding	1914	X	66868308	66966819	1
ENSBTAG00000006326	GO:0009058	0.649035	1	29	biosynthetic process	BP	1	ALDH1L2	aldehyde dehydrogenase 1 family member L2 [Source:VGNC Symbol;Acc:VGNC:25812]	protein_coding	5708	5	68542281	68603070	-1
ENSBTAG00000015166	GO:0001825	0.432251	1	15	blastocyst formation	BP	1	PNLDC1	PARN like ribonuclease domain containing exonuclease 1 [Source:VGNC Symbol;Acc:VGNC:33082]	protein_coding	6184	9	96065261	96090966	1
ENSBTAG00000007268	GO:0007596	0.510818	1	19	blood coagulation	BP	1	F13A1	coagulation factor XIII A chain [Source:VGNC Symbol;Acc:VGNC:28680]	protein_coding	3897	23	48770091	48913854	1
ENSBTAG00000007268	GO:0072378	0.0780476	1	2	blood coagulation, fibrin clot formation	BP	1	F13A1	coagulation factor XIII A chain [Source:VGNC Symbol;Acc:VGNC:28680]	protein_coding	3897	23	48770091	48913854	1
ENSBTAG00000012994	GO:0001568	0.761653	1	37	blood vessel development	BP	1	LOX	lysyl oxidase [Source:VGNC Symbol;Acc:VGNC:30951]	protein_coding	2449	7	31754829	31767397	1
ENSBTAG00000012994	GO:0048514	0.538572	1	20	blood vessel morphogenesis	BP	1	LOX	lysyl oxidase [Source:VGNC Symbol;Acc:VGNC:30951]	protein_coding	2449	7	31754829	31767397	1
ENSBTAG00000008839	GO:0060348	0.802294	1	43	bone development	BP	1	AMER1	APC membrane recruitment protein 1 [Source:VGNC Symbol;Acc:VGNC:25861]	protein_coding	3600	X	96120226	96146246	1
ENSBTAG00000005910	GO:0098868	0.0710704	1	2	bone growth	BP	1	LEPR	leptin receptor [Source:VGNC Symbol;Acc:VGNC:30843]	protein_coding	3501	3	79741920	79838382	-1
ENSBTAG00000012994	GO:0030282	0.592305	1	25	bone mineralization	BP	1	LOX	lysyl oxidase [Source:VGNC Symbol;Acc:VGNC:30951]	protein_coding	2449	7	31754829	31767397	1
ENSBTAG00000017346	GO:0046849	0.39829	1	13	bone remodeling	BP	1	RASSF2	Ras association domain family member 2 [Source:VGNC Symbol;Acc:VGNC:33758]	protein_coding	2027	13	47134626	47157586	-1
ENSBTAG00000008338	GO:0007420	0.828573	2	82	brain development	BP	1	PLCB1	phospholipase C beta 1 [Source:VGNC Symbol;Acc:VGNC:32980]	protein_coding	4316	13	933264	1794219	1
ENSBTAG00000014574	GO:0007420	0.828573	2	82	brain development	BP	1	CFAP43	cilia and flagella associated protein 43 [Source:VGNC Symbol;Acc:VGNC:27243]	protein_coding	5178	26	24695460	24826062	-1
ENSBTAG00000011234	GO:0048854	0.404717	1	14	brain morphogenesis	BP	1	FOXO3	forkhead box O3 [Source:VGNC Symbol;Acc:VGNC:29099]	protein_coding	2191	9	41522588	41620269	-1
ENSBTAG00000020957	GO:0060670	0.111556	1	4	branching involved in labyrinthine layer morphogenesis	BP	1	FZD5	frizzled class receptor 5 [Source:VGNC Symbol;Acc:VGNC:29169]	protein_coding	1758	2	96039164	96040921	-1
ENSBTAG00000003345	GO:0001658	0.2392	2	24	branching involved in ureteric bud morphogenesis	BP	1	FAT4	FAT atypical cadherin 4 [Source:VGNC Symbol;Acc:VGNC:28877]	protein_coding	14949	17	32347951	32529264	-1
ENSBTAG00000019302	GO:0001658	0.2392	2	24	branching involved in ureteric bud morphogenesis	BP	1	BCL2	BCL2 apoptosis regulator [Source:VGNC Symbol;Acc:VGNC:26445]	protein_coding	1075	24	61396513	61588241	-1
ENSBTAG00000005108	GO:0048754	0.17007	2	18	branching morphogenesis of an epithelial tube	BP	1	SLIT2	slit guidance ligand 2 [Source:VGNC Symbol;Acc:VGNC:34960]	protein_coding	4605	6	39779895	40182890	1
ENSBTAG00000011237	GO:0048754	0.17007	2	18	branching morphogenesis of an epithelial tube	BP	1	PKHD1	PKHD1 ciliary IPT domain containing fibrocystin/polyductin [Source:VGNC Symbol;Acc:VGNC:32939]	protein_coding	12153	23	24075070	24509308	-1
ENSBTAG00000013412	GO:0033173	0.322909	1	10	calcineurin-NFAT signaling cascade	BP	1	NFAT5	nuclear factor of activated T cells 5 [Source:VGNC Symbol;Acc:VGNC:32029]	protein_coding	4392	18	36732492	36772080	1
ENSBTAG00000021855	GO:0061591	0.117182	1	3	calcium activated galactosylceramide scrambling	BP	1	ANO3	anoctamin 3 [Source:VGNC Symbol;Acc:VGNC:25952]	protein_coding	5389	15	56896688	57352721	1
ENSBTAG00000021855	GO:0061590	0.148328	1	4	calcium activated phosphatidylcholine scrambling	BP	1	ANO3	anoctamin 3 [Source:VGNC Symbol;Acc:VGNC:25952]	protein_coding	5389	15	56896688	57352721	1
ENSBTAG00000021855	GO:0061588	0.148328	1	4	calcium activated phospholipid scrambling	BP	1	ANO3	anoctamin 3 [Source:VGNC Symbol;Acc:VGNC:25952]	protein_coding	5389	15	56896688	57352721	1
ENSBTAG00000020468	GO:0036444	0.280408	1	10	calcium import into the mitochondrion	BP	1	MICU3	mitochondrial calcium uptake family member 3 [Source:VGNC Symbol;Acc:VGNC:31463]	protein_coding	2243	27	20100980	20175208	-1
ENSBTAG00000023369	GO:0097553	0.0399826	1	1	calcium ion transmembrane import into cytosol	BP	1	GRIN2D	glutamate ionotropic receptor NMDA type subunit 2D [Source:VGNC Symbol;Acc:VGNC:29649]	protein_coding	4002	18	55092790	55122806	1
ENSBTAG00000008099	GO:0006816	0.552193	2	48	calcium ion transport	BP	1	CCR5	C-C motif chemokine receptor 5 [Source:NCBI gene (formerly Entrezgene);Acc:497017]	protein_coding	1432	22	53029379	53032543	-1
ENSBTAG00000015181	GO:0006816	0.552193	2	48	calcium ion transport	BP	1	EPM2A	EPM2A glucan phosphatase, laforin [Source:VGNC Symbol;Acc:VGNC:53790]	protein_coding	3145	9	82921421	83030362	-1
ENSBTAG00000047648	GO:0048791	0.163484	1	5	calcium ion-regulated exocytosis of neurotransmitter	BP	1	SYT2	synaptotagmin 2 [Source:VGNC Symbol;Acc:VGNC:35541]	protein_coding	2365	16	80036572	80130039	1
ENSBTAG00000047648	GO:0017156	0.309373	1	10	calcium-ion regulated exocytosis	BP	1	SYT2	synaptotagmin 2 [Source:VGNC Symbol;Acc:VGNC:35541]	protein_coding	2365	16	80036572	80130039	1
ENSBTAG00000008099	GO:0019722	0.0702532	3	27	calcium-mediated signaling	BP	1	CCR5	C-C motif chemokine receptor 5 [Source:NCBI gene (formerly Entrezgene);Acc:497017]	protein_coding	1432	22	53029379	53032543	-1
ENSBTAG00000024426	GO:0019722	0.0702532	3	27	calcium-mediated signaling	BP	1	PPP1R9A	protein phosphatase 1 regulatory subunit 9A [Source:VGNC Symbol;Acc:VGNC:33250]	protein_coding	4892	4	12191129	12534305	1
ENSBTAG00000034436	GO:0019722	0.0702532	3	27	calcium-mediated signaling	BP	1	PDPK1	3-phosphoinositide dependent protein kinase 1 [Source:HGNC Symbol;Acc:HGNC:8816]	protein_coding	1798	25	2036248	2096458	1
ENSBTAG00000005151	GO:0043010	0.401217	2	35	camera-type eye development	BP	1	WDPCP	WD repeat containing planar cell polarity effector [Source:VGNC Symbol;Acc:VGNC:36879]	protein_coding	2795	11	61723956	62023241	-1
ENSBTAG00000009575	GO:0043010	0.401217	2	35	camera-type eye development	BP	1	TBC1D32	TBC1 domain family member 32 [Source:VGNC Symbol;Acc:VGNC:35643]	protein_coding	3891	9	29816336	30021574	1
ENSBTAG00000006601	GO:0019933	0.0576109	2	11	cAMP-mediated signaling	BP	1	KSR1	kinase suppressor of ras 1 [Source:VGNC Symbol;Acc:VGNC:30754]	protein_coding	2766	19	19088871	19247444	1
ENSBTAG00000020707	GO:0019933	0.0576109	2	11	cAMP-mediated signaling	BP	1	ADGRG6	adhesion G protein-coupled receptor G6 [Source:VGNC Symbol;Acc:VGNC:25669]	protein_coding	5411	9	79769693	79920880	1
ENSBTAG00000002283	GO:0060070	0.22298	3	44	canonical Wnt signaling pathway	BP	1	FZD7	frizzled class receptor 7 [Source:VGNC Symbol;Acc:VGNC:29171]	protein_coding	2207	2	90571270	90573476	1
ENSBTAG00000009151	GO:0060070	0.22298	3	44	canonical Wnt signaling pathway	BP	1	PYGO1	pygopus family PHD finger 1 [Source:VGNC Symbol;Acc:VGNC:33590]	protein_coding	1833	10	54810099	54830804	1
ENSBTAG00000020957	GO:0060070	0.22298	3	44	canonical Wnt signaling pathway	BP	1	FZD5	frizzled class receptor 5 [Source:VGNC Symbol;Acc:VGNC:29169]	protein_coding	1758	2	96039164	96040921	-1
ENSBTAG00000000770	GO:0005975	0.534657	4	108	carbohydrate metabolic process	BP	1	PGM2L1	phosphoglucomutase 2 like 1 [Source:VGNC Symbol;Acc:VGNC:32795]	protein_coding	2754	15	53707096	53759583	-1
ENSBTAG00000006491	GO:0005975	0.534657	4	108	carbohydrate metabolic process	BP	1	AGL	amylo-alpha-1, 6-glucosidase, 4-alpha-glucanotransferase [Source:VGNC Symbol;Acc:VGNC:25729]	protein_coding	5270	3	43353479	43432848	-1
ENSBTAG00000013108	GO:0005975	0.534657	4	108	carbohydrate metabolic process	BP	1	HK2	hexokinase 2 [Source:VGNC Symbol;Acc:VGNC:29865]	protein_coding	3378	11	9743172	9810098	-1
ENSBTAG00000025931	GO:0005975	0.534657	4	108	carbohydrate metabolic process	BP	1	NEU3	neuraminidase 3 [Source:VGNC Symbol;Acc:VGNC:54889]	protein_coding	3590	15	54252856	54267975	1
ENSBTAG00000013108	GO:0046835	0.142615	2	18	carbohydrate phosphorylation	BP	1	HK2	hexokinase 2 [Source:VGNC Symbol;Acc:VGNC:29865]	protein_coding	3378	11	9743172	9810098	-1
ENSBTAG00000015181	GO:0046835	0.142615	2	18	carbohydrate phosphorylation	BP	1	EPM2A	EPM2A glucan phosphatase, laforin [Source:VGNC Symbol;Acc:VGNC:53790]	protein_coding	3145	9	82921421	83030362	-1
ENSBTAG00000021396	GO:0003209	0.216042	1	6	cardiac atrium morphogenesis	BP	1	HEG1	heart development protein with EGF like domains 1 [Source:VGNC Symbol;Acc:VGNC:29803]	protein_coding	4627	1	69422854	69525187	-1
ENSBTAG00000007439	GO:0060912	0.0555853	1	1	cardiac cell fate specification	BP	1	TENM4	teneurin transmembrane protein 4 [Source:VGNC Symbol;Acc:VGNC:35744]	protein_coding	12218	29	16813276	17402612	1
ENSBTAG00000007439	GO:0060038	0.261488	1	7	cardiac muscle cell proliferation	BP	1	TENM4	teneurin transmembrane protein 4 [Source:VGNC Symbol;Acc:VGNC:35744]	protein_coding	12218	29	16813276	17402612	1
ENSBTAG00000001649	GO:0048738	0.285532	1	9	cardiac muscle tissue development	BP	1	ZFPM2	zinc finger protein, FOG family member 2 [Source:VGNC Symbol;Acc:VGNC:54515]	protein_coding	3450	14	58819937	59239114	-1
ENSBTAG00000021396	GO:0055017	0.0419671	1	1	cardiac muscle tissue growth	BP	1	HEG1	heart development protein with EGF like domains 1 [Source:VGNC Symbol;Acc:VGNC:29803]	protein_coding	4627	1	69422854	69525187	-1
ENSBTAG00000005714	GO:0055008	0.182988	1	5	cardiac muscle tissue morphogenesis	BP	1	ACTC1	actin alpha cardiac muscle 1 [Source:VGNC Symbol;Acc:VGNC:25574]	protein_coding	2106	10	30288637	30294046	-1
ENSBTAG00000005714	GO:0055003	0.154079	1	4	cardiac myofibril assembly	BP	1	ACTC1	actin alpha cardiac muscle 1 [Source:VGNC Symbol;Acc:VGNC:25574]	protein_coding	2106	10	30288637	30294046	-1
ENSBTAG00000016963	GO:0003279	0.347275	1	10	cardiac septum development	BP	1	ADAMTS6	ADAM metallopeptidase with thrombospondin type 1 motif 6 [Source:VGNC Symbol;Acc:VGNC:25628]	protein_coding	6332	20	14047359	14332388	1
ENSBTAG00000019302	GO:0043375	0.0639923	1	2	CD8-positive, alpha-beta T cell lineage commitment	BP	1	BCL2	BCL2 apoptosis regulator [Source:VGNC Symbol;Acc:VGNC:26445]	protein_coding	1075	24	61396513	61588241	-1
ENSBTAG00000011917	GO:0016024	0.00414051	2	3	CDP-diacylglycerol biosynthetic process	BP	1	GPAM	glycerol-3-phosphate acyltransferase, mitochondrial [Source:VGNC Symbol;Acc:VGNC:29510]	protein_coding	3903	26	32687779	32753080	-1
ENSBTAG00000045787	GO:0016024	0.00414051	2	3	CDP-diacylglycerol biosynthetic process	BP	1	CDS1	CDP-diacylglycerol synthase 1 [Source:VGNC Symbol;Acc:VGNC:27155]	protein_coding	1855	6	99411738	99488979	1
ENSBTAG00000000061	GO:0007155	0.301315	9	188	cell adhesion	BP	1	PCDH7	protocadherin 7 [Source:VGNC Symbol;Acc:VGNC:32621]	protein_coding	3801	6	49958089	50426482	1
ENSBTAG00000000570	GO:0007155	0.301315	9	188	cell adhesion	BP	1	RET	ret proto-onco [Source:VGNC Symbol;Acc:VGNC:33876]	protein_coding	5545	28	13467070	13522040	1
ENSBTAG00000002471	GO:0007155	0.301315	9	188	cell adhesion	BP	1	CHL1	cell adhesion molecule L1 like [Source:VGNC Symbol;Acc:VGNC:27296]	protein_coding	5429	22	25984691	26207536	-1
ENSBTAG00000003345	GO:0007155	0.301315	9	188	cell adhesion	BP	1	FAT4	FAT atypical cadherin 4 [Source:VGNC Symbol;Acc:VGNC:28877]	protein_coding	14949	17	32347951	32529264	-1
ENSBTAG00000006732	GO:0007155	0.301315	9	188	cell adhesion	BP	1	NRCAM	neuronal cell adhesion molecule [Source:VGNC Symbol;Acc:VGNC:32257]	protein_coding	4009	4	49248702	49563305	-1
ENSBTAG00000008036	GO:0007155	0.301315	9	188	cell adhesion	BP	1	CELSR1	cadherin EGF LAG seven-pass G-type receptor 1 [Source:VGNC Symbol;Acc:VGNC:55884]	protein_coding	9242	5	116657456	116800031	-1
ENSBTAG00000010030	GO:0007155	0.301315	9	188	cell adhesion	BP	1	EPHA4	EPH receptor A4 [Source:VGNC Symbol;Acc:VGNC:56106]	protein_coding	3032	2	109525497	109678039	-1
ENSBTAG00000016566	GO:0007155	0.301315	9	188	cell adhesion	BP	1	ITGA9	integrin subunit alpha 9 [Source:VGNC Symbol;Acc:VGNC:30320]	protein_coding	5475	22	10908546	11272063	1
ENSBTAG00000017549	GO:0007155	0.301315	9	188	cell adhesion	BP	1	KITLG	KIT ligand [Source:VGNC Symbol;Acc:VGNC:30619]	protein_coding	2354	5	18250809	18353485	-1
ENSBTAG00000016566	GO:0033627	0.51901	1	18	cell adhesion mediated by integrin	BP	1	ITGA9	integrin subunit alpha 9 [Source:VGNC Symbol;Acc:VGNC:30320]	protein_coding	5475	22	10908546	11272063	1
ENSBTAG00000012994	GO:0060326	0.0993623	3	31	cell chemotaxis	BP	1	LOX	lysyl oxidase [Source:VGNC Symbol;Acc:VGNC:30951]	protein_coding	2449	7	31754829	31767397	1
ENSBTAG00000017664	GO:0060326	0.0993623	3	31	cell chemotaxis	BP	1	HGF	hepatocyte growth factor [Source:VGNC Symbol;Acc:VGNC:29834]	protein_coding	2491	4	38929386	39010999	1
ENSBTAG00000032084	GO:0060326	0.0993623	3	31	cell chemotaxis	BP	1	GPR183	G protein-coupled receptor 183 [Source:VGNC Symbol;Acc:VGNC:29577]	protein_coding	1504	12	76165404	76180037	-1
ENSBTAG00000021601	GO:0007049	0.947448	1	80	cell cycle	BP	1	PARD6B	par-6 family cell polarity regulator beta [Source:VGNC Symbol;Acc:VGNC:32584]	protein_coding	1505	13	78706958	78721688	1
ENSBTAG00000033254	GO:0008219	0.48205	1	18	cell death	BP	1	PJVK	pejvakin [Source:VGNC Symbol;Acc:VGNC:32932]	protein_coding	1179	2	18429582	18435911	-1
ENSBTAG00000012407	GO:0030154	0.783273	4	144	cell differentiation	BP	1	FOXA2	forkhead box A2 [Source:VGNC Symbol;Acc:VGNC:29078]	protein_coding	2350	13	41542504	41546955	-1
ENSBTAG00000017802	GO:0030154	0.783273	4	144	cell differentiation	BP	1	THRB	thyroid hormone receptor beta [Source:VGNC Symbol;Acc:VGNC:35847]	protein_coding	4092	27	41461703	41896044	1
ENSBTAG00000021991	GO:0030154	0.783273	4	144	cell differentiation	BP	1	TMEFF1	transmembrane protein with EGF like and two follistatin like domains 1 [Source:NCBI gene (formerly Entrezgene);Acc:100139803]	protein_coding	2059	8	90238685	90335315	1
ENSBTAG00000047543	GO:0030154	0.783273	4	144	cell differentiation	BP	1	NTRK3	neurotrophic receptor tyrosine kinase 3 [Source:VGNC Symbol;Acc:VGNC:106849]	protein_coding	4553	21	18837293	19260319	-1
ENSBTAG00000021601	GO:0051301	0.886302	1	59	cell division	BP	1	PARD6B	par-6 family cell polarity regulator beta [Source:VGNC Symbol;Acc:VGNC:32584]	protein_coding	1505	13	78706958	78721688	1
ENSBTAG00000055120	GO:0034329	0.228768	1	7	cell junction assembly	BP	1	OPHN1	oligophrenin 1 [Source:VGNC Symbol;Acc:VGNC:106854]	protein_coding	3076	X	81979301	82601229	1
ENSBTAG00000020957	GO:0048469	0.484251	1	18	cell maturation	BP	1	FZD5	frizzled class receptor 5 [Source:VGNC Symbol;Acc:VGNC:29169]	protein_coding	1758	2	96039164	96040921	-1
ENSBTAG00000003444	GO:0016477	0.549115	5	128	cell migration	BP	1	SYDE2	synapse defective Rho GTPase homolog 2 [Source:VGNC Symbol;Acc:VGNC:35511]	protein_coding	4426	3	58890026	58928166	1
ENSBTAG00000007235	GO:0016477	0.549115	5	128	cell migration	BP	1	NTNG2	netrin G2 [Source:VGNC Symbol;Acc:VGNC:32308]	protein_coding	4720	11	102251087	102324089	1
ENSBTAG00000018528	GO:0016477	0.549115	5	128	cell migration	BP	1	USP45	ubiquitin specific peptidase 45 [Source:VGNC Symbol;Acc:VGNC:52846]	protein_coding	2583	9	50266970	50337074	1
ENSBTAG00000018984	GO:0016477	0.549115	5	128	cell migration	BP	1	PIK3CD	phosphatidylinositol-4,5-bisphosphate 3-kinase catalytic subunit delta [Source:VGNC Symbol;Acc:VGNC:32891]	protein_coding	4964	16	43788707	43850241	-1
ENSBTAG00000034436	GO:0016477	0.549115	5	128	cell migration	BP	1	PDPK1	3-phosphoinositide dependent protein kinase 1 [Source:HGNC Symbol;Acc:HGNC:8816]	protein_coding	1798	25	2036248	2096458	1
ENSBTAG00000005108	GO:0002042	0.131317	2	16	cell migration involved in sprouting angiogenesis	BP	1	SLIT2	slit guidance ligand 2 [Source:VGNC Symbol;Acc:VGNC:34960]	protein_coding	4605	6	39779895	40182890	1
ENSBTAG00000019293	GO:0002042	0.131317	2	16	cell migration involved in sprouting angiogenesis	BP	1	EGR3	early growth response 3 [Source:VGNC Symbol;Acc:VGNC:28368]	protein_coding	2482	8	69996238	70000191	-1
ENSBTAG00000008916	GO:0000902	0.314342	3	52	cell morphogenesis	BP	1	CYFIP2	cytoplasmic FMR1 interacting protein 2 [Source:VGNC Symbol;Acc:VGNC:50267]	protein_coding	5645	7	68943176	69076275	1
ENSBTAG00000017664	GO:0000902	0.314342	3	52	cell morphogenesis	BP	1	HGF	hepatocyte growth factor [Source:VGNC Symbol;Acc:VGNC:29834]	protein_coding	2491	4	38929386	39010999	1
ENSBTAG00000019302	GO:0000902	0.314342	3	52	cell morphogenesis	BP	1	BCL2	BCL2 apoptosis regulator [Source:VGNC Symbol;Acc:VGNC:26445]	protein_coding	1075	24	61396513	61588241	-1
ENSBTAG00000055120	GO:0048667	0.282988	1	8	cell morphogenesis involved in neuron differentiation	BP	1	OPHN1	oligophrenin 1 [Source:VGNC Symbol;Acc:VGNC:106854]	protein_coding	3076	X	81979301	82601229	1
ENSBTAG00000018020	GO:0008283	0.571911	3	82	cell population proliferation	BP	1	GNAT1	G protein subunit alpha transducin 1 [Source:VGNC Symbol;Acc:VGNC:29454]	protein_coding	2443	22	50152601	50157613	-1
ENSBTAG00000019302	GO:0008283	0.571911	3	82	cell population proliferation	BP	1	BCL2	BCL2 apoptosis regulator [Source:VGNC Symbol;Acc:VGNC:26445]	protein_coding	1075	24	61396513	61588241	-1
ENSBTAG00000024470	GO:0008283	0.571911	3	82	cell population proliferation	BP	1	SH2D2A	SH2 domain containing 2A [Source:VGNC Symbol;Acc:VGNC:34557]	protein_coding	2252	3	14027673	14037569	1
ENSBTAG00000002283	GO:0007166	0.00926141	7	65	cell surface receptor signaling pathway	BP	1	FZD7	frizzled class receptor 7 [Source:VGNC Symbol;Acc:VGNC:29171]	protein_coding	2207	2	90571270	90573476	1
ENSBTAG00000008036	GO:0007166	0.00926141	7	65	cell surface receptor signaling pathway	BP	1	CELSR1	cadherin EGF LAG seven-pass G-type receptor 1 [Source:VGNC Symbol;Acc:VGNC:55884]	protein_coding	9242	5	116657456	116800031	-1
ENSBTAG00000012605	GO:0007166	0.00926141	7	65	cell surface receptor signaling pathway	BP	1	GPR157	G protein-coupled receptor 157 [Source:VGNC Symbol;Acc:VGNC:29563]	protein_coding	1932	16	44330572	44353081	1
ENSBTAG00000012887	GO:0007166	0.00926141	7	65	cell surface receptor signaling pathway	BP	1	FCER1A	Fc fragment of IgE receptor Ia [Source:VGNC Symbol;Acc:VGNC:28930]	protein_coding	1140	3	10419633	10425891	-1
ENSBTAG00000020707	GO:0007166	0.00926141	7	65	cell surface receptor signaling pathway	BP	1	ADGRG6	adhesion G protein-coupled receptor G6 [Source:VGNC Symbol;Acc:VGNC:25669]	protein_coding	5411	9	79769693	79920880	1
ENSBTAG00000020957	GO:0007166	0.00926141	7	65	cell surface receptor signaling pathway	BP	1	FZD5	frizzled class receptor 5 [Source:VGNC Symbol;Acc:VGNC:29169]	protein_coding	1758	2	96039164	96040921	-1
ENSBTAG00000021316	GO:0007166	0.00926141	7	65	cell surface receptor signaling pathway	BP	1	COL4A3	collagen type IV alpha 3 chain [Source:VGNC Symbol;Acc:VGNC:55339]	protein_coding	5013	2	115318013	115478018	1
ENSBTAG00000003345	GO:0098609	0.383837	4	81	cell-cell adhesion	BP	1	FAT4	FAT atypical cadherin 4 [Source:VGNC Symbol;Acc:VGNC:28877]	protein_coding	14949	17	32347951	32529264	-1
ENSBTAG00000008916	GO:0098609	0.383837	4	81	cell-cell adhesion	BP	1	CYFIP2	cytoplasmic FMR1 interacting protein 2 [Source:VGNC Symbol;Acc:VGNC:50267]	protein_coding	5645	7	68943176	69076275	1
ENSBTAG00000016566	GO:0098609	0.383837	4	81	cell-cell adhesion	BP	1	ITGA9	integrin subunit alpha 9 [Source:VGNC Symbol;Acc:VGNC:30320]	protein_coding	5475	22	10908546	11272063	1
ENSBTAG00000019302	GO:0098609	0.383837	4	81	cell-cell adhesion	BP	1	BCL2	BCL2 apoptosis regulator [Source:VGNC Symbol;Acc:VGNC:26445]	protein_coding	1075	24	61396513	61588241	-1
ENSBTAG00000021396	GO:0007043	0.132762	2	17	cell-cell junction assembly	BP	1	HEG1	heart development protein with EGF like domains 1 [Source:VGNC Symbol;Acc:VGNC:29803]	protein_coding	4627	1	69422854	69525187	-1
ENSBTAG00000021601	GO:0007043	0.132762	2	17	cell-cell junction assembly	BP	1	PARD6B	par-6 family cell polarity regulator beta [Source:VGNC Symbol;Acc:VGNC:32584]	protein_coding	1505	13	78706958	78721688	1
ENSBTAG00000005799	GO:0045217	0.164345	1	5	cell-cell junction maintenance	BP	1	KIRREL1	kirre like nephrin family adhesion molecule 1 [Source:VGNC Symbol;Acc:VGNC:30614]	protein_coding	2661	3	12272293	12372265	-1
ENSBTAG00000011237	GO:0045216	0.157754	2	19	cell-cell junction organization	BP	1	PKHD1	PKHD1 ciliary IPT domain containing fibrocystin/polyductin [Source:VGNC Symbol;Acc:VGNC:32939]	protein_coding	12153	23	24075070	24509308	-1
ENSBTAG00000021396	GO:0045216	0.157754	2	19	cell-cell junction organization	BP	1	HEG1	heart development protein with EGF like domains 1 [Source:VGNC Symbol;Acc:VGNC:29803]	protein_coding	4627	1	69422854	69525187	-1
ENSBTAG00000008099	GO:0007267	0.175284	2	22	cell-cell signaling	BP	1	CCR5	C-C motif chemokine receptor 5 [Source:NCBI gene (formerly Entrezgene);Acc:497017]	protein_coding	1432	22	53029379	53032543	-1
ENSBTAG00000010273	GO:0007267	0.175284	2	22	cell-cell signaling	BP	1	EREG	epiregulin [Source:VGNC Symbol;Acc:VGNC:28575]	protein_coding	2193	6	89306902	89325899	1
ENSBTAG00000014441	GO:0007160	0.569201	2	48	cell-matrix adhesion	BP	1	CD96	CD96 molecule [Source:VGNC Symbol;Acc:VGNC:27054]	protein_coding	3220	1	56306180	56403972	1
ENSBTAG00000016566	GO:0007160	0.569201	2	48	cell-matrix adhesion	BP	1	ITGA9	integrin subunit alpha 9 [Source:VGNC Symbol;Acc:VGNC:30320]	protein_coding	5475	22	10908546	11272063	1
ENSBTAG00000002816	GO:0044249	0.264395	1	9	cellular biosynthetic process	BP	1	SARM1	sterile alpha and TIR motif containing 1 [Source:VGNC Symbol;Acc:VGNC:34290]	protein_coding	2629	19	19861214	19881877	1
ENSBTAG00000005108	GO:0016043	0.135656	2	17	cellular component organization	BP	1	SLIT2	slit guidance ligand 2 [Source:VGNC Symbol;Acc:VGNC:34960]	protein_coding	4605	6	39779895	40182890	1
ENSBTAG00000010178	GO:0016043	0.135656	2	17	cellular component organization	BP	1	PTPRD	protein tyrosine phosphatase receptor type D [Source:VGNC Symbol;Acc:VGNC:33548]	protein_coding	6076	8	36145265	36600302	1
ENSBTAG00000011917	GO:0044255	0.536897	1	21	cellular lipid metabolic process	BP	1	GPAM	glycerol-3-phosphate acyltransferase, mitochondrial [Source:VGNC Symbol;Acc:VGNC:29510]	protein_coding	3903	26	32687779	32753080	-1
ENSBTAG00000015181	GO:0044260	0.40087	1	12	cellular macromolecule metabolic process	BP	1	EPM2A	EPM2A glucan phosphatase, laforin [Source:VGNC Symbol;Acc:VGNC:53790]	protein_coding	3145	9	82921421	83030362	-1
ENSBTAG00000004386	GO:0071230	0.748285	1	37	cellular response to amino acid stimulus	BP	1	SOCS1	suppressor of cytokine signaling 1 [Source:VGNC Symbol;Acc:VGNC:35119]	protein_coding	672	25	9913007	9913678	-1
ENSBTAG00000010030	GO:1904646	0.476287	1	17	cellular response to amyloid-beta	BP	1	EPHA4	EPH receptor A4 [Source:VGNC Symbol;Acc:VGNC:56106]	protein_coding	3032	2	109525497	109678039	-1
ENSBTAG00000001029	GO:0071277	0.450378	2	41	cellular response to calcium ion	BP	1	RASGRP2	RAS guanyl releasing protein 2 [Source:VGNC Symbol;Acc:VGNC:33748]	protein_coding	2755	29	42969386	42984628	-1
ENSBTAG00000047648	GO:0071277	0.450378	2	41	cellular response to calcium ion	BP	1	SYT2	synaptotagmin 2 [Source:VGNC Symbol;Acc:VGNC:35541]	protein_coding	2365	16	80036572	80130039	1
ENSBTAG00000012994	GO:1990869	0.367425	1	12	cellular response to chemokine	BP	1	LOX	lysyl oxidase [Source:VGNC Symbol;Acc:VGNC:30951]	protein_coding	2449	7	31754829	31767397	1
ENSBTAG00000013412	GO:0071345	0.564591	1	23	cellular response to cytokine stimulus	BP	1	NFAT5	nuclear factor of activated T cells 5 [Source:VGNC Symbol;Acc:VGNC:32029]	protein_coding	4392	18	36732492	36772080	1
ENSBTAG00000003581	GO:0006974	0.949588	5	248	cellular response to DNA damage stimulus	BP	1	SETD7	SET domain containing 7, histone lysine methyltransferase [Source:VGNC Symbol;Acc:VGNC:34497]	protein_coding	1809	17	18155442	18207948	1
ENSBTAG00000006388	GO:0006974	0.949588	5	248	cellular response to DNA damage stimulus	BP	1	FBXO45	F-box protein 45 [Source:VGNC Symbol;Acc:VGNC:28915]	protein_coding	1835	1	71101138	71112719	1
ENSBTAG00000010821	GO:0006974	0.949588	5	248	cellular response to DNA damage stimulus	BP	1	ACER2	alkaline ceramidase 2 [Source:VGNC Symbol;Acc:VGNC:25537]	protein_coding	1016	8	24864803	24891849	-1
ENSBTAG00000019302	GO:0006974	0.949588	5	248	cellular response to DNA damage stimulus	BP	1	BCL2	BCL2 apoptosis regulator [Source:VGNC Symbol;Acc:VGNC:26445]	protein_coding	1075	24	61396513	61588241	-1
ENSBTAG00000031347	GO:0006974	0.949588	5	248	cellular response to DNA damage stimulus	BP	1	SPDYA	speedy/RINGO cell cycle regulator family member A [Source:VGNC Symbol;Acc:VGNC:54492]	protein_coding	1262	11	70928399	70967857	-1
ENSBTAG00000018020	GO:0071257	0.111916	1	3	cellular response to electrical stimulus	BP	1	GNAT1	G protein subunit alpha transducin 1 [Source:VGNC Symbol;Acc:VGNC:29454]	protein_coding	2443	22	50152601	50157613	-1
ENSBTAG00000034436	GO:0071364	0.534329	1	20	cellular response to epidermal growth factor stimulus	BP	1	PDPK1	3-phosphoinositide dependent protein kinase 1 [Source:HGNC Symbol;Acc:HGNC:8816]	protein_coding	1798	25	2036248	2096458	1
ENSBTAG00000013943	GO:0071392	0.0623828	2	11	cellular response to estradiol stimulus	BP	1	ZNF703	zinc finger protein 703 [Source:VGNC Symbol;Acc:VGNC:37334]	protein_coding	2035	27	32978496	32981525	1
ENSBTAG00000046239	GO:0071392	0.0623828	2	11	cellular response to estradiol stimulus	BP	1	LCOR	ligand dependent nuclear receptor corepressor [Source:HGNC Symbol;Acc:HGNC:29503]	protein_coding	4995	26	18219077	18256221	1
ENSBTAG00000022255	GO:0071391	0.351965	1	12	cellular response to estrogen stimulus	BP	1	AR	androgen receptor [Source:VGNC Symbol;Acc:VGNC:26053]	protein_coding	2673	X	83085618	83294907	-1
ENSBTAG00000019293	GO:0044344	0.497716	1	18	cellular response to fibroblast growth factor stimulus	BP	1	EGR3	early growth response 3 [Source:VGNC Symbol;Acc:VGNC:28368]	protein_coding	2482	8	69996238	70000191	-1
ENSBTAG00000019302	GO:0042149	0.687385	1	32	cellular response to glucose starvation	BP	1	BCL2	BCL2 apoptosis regulator [Source:VGNC Symbol;Acc:VGNC:26445]	protein_coding	1075	24	61396513	61588241	-1
ENSBTAG00000016799	GO:0071333	0.0618906	2	11	cellular response to glucose stimulus	BP	1	ERN1	endoplasmic reticulum to nucleus signaling 1 [Source:VGNC Symbol;Acc:VGNC:58373]	protein_coding	3116	19	48273414	48350809	-1
ENSBTAG00000027320	GO:0071333	0.0618906	2	11	cellular response to glucose stimulus	BP	1	KCNB1	potassium voltage-gated channel subfamily B member 1 [Source:VGNC Symbol;Acc:VGNC:30430]	protein_coding	3747	13	77465721	77576217	-1
ENSBTAG00000018524	GO:0071363	0.674256	1	30	cellular response to growth factor stimulus	BP	1	AMHR2	anti-Mullerian hormone receptor type 2 [Source:VGNC Symbol;Acc:VGNC:54403]	protein_coding	2034	5	26591483	26597710	-1
ENSBTAG00000005108	GO:0071504	0.0809374	1	2	cellular response to heparin	BP	1	SLIT2	slit guidance ligand 2 [Source:VGNC Symbol;Acc:VGNC:34960]	protein_coding	4605	6	39779895	40182890	1
ENSBTAG00000017664	GO:0035729	0.317381	1	10	cellular response to hepatocyte growth factor stimulus	BP	1	HGF	hepatocyte growth factor [Source:VGNC Symbol;Acc:VGNC:29834]	protein_coding	2491	4	38929386	39010999	1
ENSBTAG00000005108	GO:0032870	0.416046	1	14	cellular response to hormone stimulus	BP	1	SLIT2	slit guidance ligand 2 [Source:VGNC Symbol;Acc:VGNC:34960]	protein_coding	4605	6	39779895	40182890	1
ENSBTAG00000019302	GO:0071456	0.466026	2	45	cellular response to hypoxia	BP	1	BCL2	BCL2 apoptosis regulator [Source:VGNC Symbol;Acc:VGNC:26445]	protein_coding	1075	24	61396513	61588241	-1
ENSBTAG00000019847	GO:0071456	0.466026	2	45	cellular response to hypoxia	BP	1	CPEB2	cytoplasmic polyadenylation element binding protein 2 [Source:VGNC Symbol;Acc:VGNC:107237]	protein_coding	2082	6	110152224	110215989	1
ENSBTAG00000003651	GO:0032869	0.20107	3	41	cellular response to insulin stimulus	BP	1	OTOP1	otopetrin 1 [Source:VGNC Symbol;Acc:VGNC:32488]	protein_coding	3268	6	104881314	104932641	1
ENSBTAG00000019847	GO:0032869	0.20107	3	41	cellular response to insulin stimulus	BP	1	CPEB2	cytoplasmic polyadenylation element binding protein 2 [Source:VGNC Symbol;Acc:VGNC:107237]	protein_coding	2082	6	110152224	110215989	1
ENSBTAG00000034436	GO:0032869	0.20107	3	41	cellular response to insulin stimulus	BP	1	PDPK1	3-phosphoinositide dependent protein kinase 1 [Source:HGNC Symbol;Acc:HGNC:8816]	protein_coding	1798	25	2036248	2096458	1
ENSBTAG00000014818	GO:0071347	0.621169	1	28	cellular response to interleukin-1	BP	1	MYLK3	myosin light chain kinase 3 [Source:VGNC Symbol;Acc:VGNC:31807]	protein_coding	4697	18	15033527	15078213	-1
ENSBTAG00000044044	GO:0071479	0.658687	1	29	cellular response to ionizing radiation	BP	1	CLOCK	clock circadian regulator [Source:VGNC Symbol;Acc:VGNC:27456]	protein_coding	3612	6	70874084	70978580	-1
ENSBTAG00000007646	GO:1990830	0.427547	3	67	cellular response to leukemia inhibitory factor	BP	1	PIGA	phosphatidylinositol glycan anchor biosynthesis class A [Source:VGNC Symbol;Acc:VGNC:32867]	protein_coding	2379	X	128161127	128177660	1
ENSBTAG00000011971	GO:1990830	0.427547	3	67	cellular response to leukemia inhibitory factor	BP	1	NRP2	neuropilin 2 [Source:VGNC Symbol;Acc:VGNC:32267]	protein_coding	3248	2	94028625	94145404	1
ENSBTAG00000013108	GO:1990830	0.427547	3	67	cellular response to leukemia inhibitory factor	BP	1	HK2	hexokinase 2 [Source:VGNC Symbol;Acc:VGNC:29865]	protein_coding	3378	11	9743172	9810098	-1
ENSBTAG00000008099	GO:0071222	0.64083	2	61	cellular response to lipopolysaccharide	BP	1	CCR5	C-C motif chemokine receptor 5 [Source:NCBI gene (formerly Entrezgene);Acc:497017]	protein_coding	1432	22	53029379	53032543	-1
ENSBTAG00000020936	GO:0071222	0.64083	2	61	cellular response to lipopolysaccharide	BP	1	NOD2	nucleotide binding oligomerization domain containing 2 [Source:VGNC Symbol;Acc:VGNC:32151]	protein_coding	5185	18	19089956	19119730	1
ENSBTAG00000020957	GO:0071219	0.160107	1	5	cellular response to molecule of bacterial origin	BP	1	FZD5	frizzled class receptor 5 [Source:VGNC Symbol;Acc:VGNC:29169]	protein_coding	1758	2	96039164	96040921	-1
ENSBTAG00000020936	GO:0071225	0.239313	1	7	cellular response to muramyl dipeptide	BP	1	NOD2	nucleotide binding oligomerization domain containing 2 [Source:VGNC Symbol;Acc:VGNC:32151]	protein_coding	5185	18	19089956	19119730	1
ENSBTAG00000013492	GO:0031669	0.299916	1	9	cellular response to nutrient levels	BP	1	PRKAG3	protein kinase AMP-activated non-catalytic subunit gamma 3 [Source:VGNC Symbol;Acc:VGNC:33323]	protein_coding	2489	2	106786779	106794751	-1
ENSBTAG00000012994	GO:0071310	0.168022	2	21	cellular response to organic substance	BP	1	LOX	lysyl oxidase [Source:VGNC Symbol;Acc:VGNC:30951]	protein_coding	2449	7	31754829	31767397	1
ENSBTAG00000019302	GO:0071310	0.168022	2	21	cellular response to organic substance	BP	1	BCL2	BCL2 apoptosis regulator [Source:VGNC Symbol;Acc:VGNC:26445]	protein_coding	1075	24	61396513	61588241	-1
ENSBTAG00000011234	GO:0034599	0.831677	1	50	cellular response to oxidative stress	BP	1	FOXO3	forkhead box O3 [Source:VGNC Symbol;Acc:VGNC:29099]	protein_coding	2191	9	41522588	41620269	-1
ENSBTAG00000020936	GO:0071224	0.115614	1	3	cellular response to peptidoglycan	BP	1	NOD2	nucleotide binding oligomerization domain containing 2 [Source:VGNC Symbol;Acc:VGNC:32151]	protein_coding	5185	18	19089956	19119730	1
ENSBTAG00000015026	GO:0071300	0.520703	1	19	cellular response to retinoic acid	BP	1	ABL2	ABL proto-onco 2, non-receptor tyrosine kinase [Source:VGNC Symbol;Acc:VGNC:50227]	protein_coding	3549	16	60462909	60558239	-1
ENSBTAG00000022255	GO:0071383	0.256937	1	7	cellular response to steroid hormone stimulus	BP	1	AR	androgen receptor [Source:VGNC Symbol;Acc:VGNC:26053]	protein_coding	2673	X	83085618	83294907	-1
ENSBTAG00000022255	GO:0071394	0.141753	1	4	cellular response to testosterone stimulus	BP	1	AR	androgen receptor [Source:VGNC Symbol;Acc:VGNC:26053]	protein_coding	2673	X	83085618	83294907	-1
ENSBTAG00000017802	GO:0097067	0.263203	1	8	cellular response to thyroid hormone stimulus	BP	1	THRB	thyroid hormone receptor beta [Source:VGNC Symbol;Acc:VGNC:35847]	protein_coding	4092	27	41461703	41896044	1
ENSBTAG00000016799	GO:0034620	0.351248	1	12	cellular response to unfolded protein	BP	1	ERN1	endoplasmic reticulum to nucleus signaling 1 [Source:VGNC Symbol;Acc:VGNC:58373]	protein_coding	3116	19	48273414	48350809	-1
ENSBTAG00000016799	GO:0035924	0.20519	2	23	cellular response to vascular endothelial growth factor stimulus	BP	1	ERN1	endoplasmic reticulum to nucleus signaling 1 [Source:VGNC Symbol;Acc:VGNC:58373]	protein_coding	3116	19	48273414	48350809	-1
ENSBTAG00000019293	GO:0035924	0.20519	2	23	cellular response to vascular endothelial growth factor stimulus	BP	1	EGR3	early growth response 3 [Source:VGNC Symbol;Acc:VGNC:28368]	protein_coding	2482	8	69996238	70000191	-1
ENSBTAG00000010821	GO:0071466	0.630967	1	27	cellular response to xenobiotic stimulus	BP	1	ACER2	alkaline ceramidase 2 [Source:VGNC Symbol;Acc:VGNC:25537]	protein_coding	1016	8	24864803	24891849	-1
ENSBTAG00000002640	GO:0007417	0.792319	1	40	central nervous system development	BP	1	KALRN	kalirin RhoGEF kinase [Source:VGNC Symbol;Acc:VGNC:30389]	protein_coding	5600	1	68647206	68942661	1
ENSBTAG00000007439	GO:0032289	0.0910995	1	2	central nervous system myelin formation	BP	1	TENM4	teneurin transmembrane protein 4 [Source:VGNC Symbol;Acc:VGNC:35744]	protein_coding	12218	29	16813276	17402612	1
ENSBTAG00000009471	GO:0007099	0.149357	2	18	centriole replication	BP	1	CEP135	centrosomal protein 135 [Source:VGNC Symbol;Acc:VGNC:27193]	protein_coding	3831	6	71357447	71431834	1
ENSBTAG00000011661	GO:0007099	0.149357	2	18	centriole replication	BP	1	CEP152	centrosomal protein 152 [Source:VGNC Symbol;Acc:VGNC:27194]	protein_coding	5229	10	61437230	61529573	1
ENSBTAG00000009471	GO:0010457	0.291992	1	8	centriole-centriole cohesion	BP	1	CEP135	centrosomal protein 135 [Source:VGNC Symbol;Acc:VGNC:27193]	protein_coding	3831	6	71357447	71431834	1
ENSBTAG00000021601	GO:0007098	0.710619	1	33	centrosome cycle	BP	1	PARD6B	par-6 family cell polarity regulator beta [Source:VGNC Symbol;Acc:VGNC:32584]	protein_coding	1505	13	78706958	78721688	1
ENSBTAG00000011661	GO:0051298	0.344954	1	10	centrosome duplication	BP	1	CEP152	centrosomal protein 152 [Source:VGNC Symbol;Acc:VGNC:27194]	protein_coding	5229	10	61437230	61529573	1
ENSBTAG00000027875	GO:0051642	0.484672	1	16	centrosome localization	BP	1	CCDC141	coiled-coil domain containing 141 [Source:VGNC Symbol;Acc:VGNC:26852]	protein_coding	6268	2	17799007	18020703	1
ENSBTAG00000008619	GO:0046513	0.408322	1	15	ceramide biosynthetic process	BP	1	SAMD8	sterile alpha motif domain containing 8 [Source:VGNC Symbol;Acc:VGNC:34276]	protein_coding	2429	28	30882776	30936255	1
ENSBTAG00000010821	GO:0046514	0.0891798	1	3	ceramide catabolic process	BP	1	ACER2	alkaline ceramidase 2 [Source:VGNC Symbol;Acc:VGNC:25537]	protein_coding	1016	8	24864803	24891849	-1
ENSBTAG00000010821	GO:0006672	0.357105	1	13	ceramide metabolic process	BP	1	ACER2	alkaline ceramidase 2 [Source:VGNC Symbol;Acc:VGNC:25537]	protein_coding	1016	8	24864803	24891849	-1
ENSBTAG00000008619	GO:1905373	0.0678068	1	2	ceramide phosphoethanolamine biosynthetic process	BP	1	SAMD8	sterile alpha motif domain containing 8 [Source:VGNC Symbol;Acc:VGNC:34276]	protein_coding	2429	28	30882776	30936255	1
ENSBTAG00000055120	GO:0021707	0.0363122	1	1	cerebellar granule cell differentiation	BP	1	OPHN1	oligophrenin 1 [Source:VGNC Symbol;Acc:VGNC:106854]	protein_coding	3076	X	81979301	82601229	1
ENSBTAG00000010591	GO:0021687	0.0334256	1	1	cerebellar molecular layer morphogenesis	BP	1	ZNF365	zinc finger protein 365 [Source:VGNC Symbol;Acc:VGNC:55088]	protein_coding	1802	28	18471094	18495472	1
ENSBTAG00000020194	GO:0021795	0.221522	1	7	cerebral cortex cell migration	BP	1	FGF13	fibroblast growth factor 13 [Source:VGNC Symbol;Acc:VGNC:28972]	protein_coding	2350	NKLS02002208.1	6393393	6468819	1
ENSBTAG00000003345	GO:0021987	0.725199	1	32	cerebral cortex development	BP	1	FAT4	FAT atypical cadherin 4 [Source:VGNC Symbol;Acc:VGNC:28877]	protein_coding	14949	17	32347951	32529264	-1
ENSBTAG00000055120	GO:0021895	0.205597	1	6	cerebral cortex neuron differentiation	BP	1	OPHN1	oligophrenin 1 [Source:VGNC Symbol;Acc:VGNC:106854]	protein_coding	3076	X	81979301	82601229	1
ENSBTAG00000006388	GO:0021799	0.0122719	2	5	cerebral cortex radially oriented cell migration	BP	1	FBXO45	F-box protein 45 [Source:VGNC Symbol;Acc:VGNC:28915]	protein_coding	1835	1	71101138	71112719	1
ENSBTAG00000027875	GO:0021799	0.0122719	2	5	cerebral cortex radially oriented cell migration	BP	1	CCDC141	coiled-coil domain containing 141 [Source:VGNC Symbol;Acc:VGNC:26852]	protein_coding	6268	2	17799007	18020703	1
ENSBTAG00000006388	GO:0021800	0.0335493	1	1	cerebral cortex tangential migration	BP	1	FBXO45	F-box protein 45 [Source:VGNC Symbol;Acc:VGNC:28915]	protein_coding	1835	1	71101138	71112719	1
ENSBTAG00000014574	GO:0090660	0.0269554	2	7	cerebrospinal fluid circulation	BP	1	CFAP43	cilia and flagella associated protein 43 [Source:VGNC Symbol;Acc:VGNC:27243]	protein_coding	5178	26	24695460	24826062	-1
ENSBTAG00000018487	GO:0090660	0.0269554	2	7	cerebrospinal fluid circulation	BP	1	CFAP45	cilia and flagella associated protein 45 [Source:VGNC Symbol;Acc:VGNC:27244]	protein_coding	2850	3	9783460	9813631	1
ENSBTAG00000018404	GO:0019934	0.196343	1	6	cGMP-mediated signaling	BP	1	PRKG1	protein kinase cGMP-dependent 1 [Source:VGNC Symbol;Acc:VGNC:33340]	protein_coding	2061	26	6899619	8313722	-1
ENSBTAG00000003682	GO:0051085	0.409545	1	16	chaperone cofactor-dependent protein refolding	BP	1	DNAJB13	DnaJ heat shock protein family (Hsp40) member B13 [Source:VGNC Symbol;Acc:VGNC:54630]	protein_coding	1336	15	53393791	53406519	1
ENSBTAG00000012413	GO:0007268	0.750982	1	37	chemical synaptic transmission	BP	1	FGF12	fibroblast growth factor 12 [Source:VGNC Symbol;Acc:VGNC:53568]	protein_coding	1208	1	74876548	75283017	1
ENSBTAG00000005108	GO:0021836	0.0859795	1	2	chemorepulsion involved in postnatal olfactory bulb interneuron migration	BP	1	SLIT2	slit guidance ligand 2 [Source:VGNC Symbol;Acc:VGNC:34960]	protein_coding	4605	6	39779895	40182890	1
ENSBTAG00000008099	GO:0006935	0.716728	1	36	chemotaxis	BP	1	CCR5	C-C motif chemokine receptor 5 [Source:NCBI gene (formerly Entrezgene);Acc:497017]	protein_coding	1432	22	53029379	53032543	-1
ENSBTAG00000021855	GO:1902476	0.433756	1	14	chloride transmembrane transport	BP	1	ANO3	anoctamin 3 [Source:VGNC Symbol;Acc:VGNC:25952]	protein_coding	5389	15	56896688	57352721	1
ENSBTAG00000001507	GO:0006821	0.0732638	3	26	chloride transport	BP	1	CLCN5	chloride voltage-gated channel 5 [Source:VGNC Symbol;Acc:VGNC:27399]	protein_coding	2947	X	87634765	87811435	1
ENSBTAG00000016645	GO:0006821	0.0732638	3	26	chloride transport	BP	1	GABRA4	gamma-aminobutyric acid type A receptor subunit alpha4 [Source:VGNC Symbol;Acc:VGNC:29193]	protein_coding	3793	6	65496510	65573542	-1
ENSBTAG00000032301	GO:0006821	0.0732638	3	26	chloride transport	BP	1	SLC26A7	solute carrier family 26 member 7 [Source:VGNC Symbol;Acc:VGNC:34782]	protein_coding	1968	14	73063026	73212030	-1
ENSBTAG00000005910	GO:0008203	0.716432	1	34	cholesterol metabolic process	BP	1	LEPR	leptin receptor [Source:VGNC Symbol;Acc:VGNC:30843]	protein_coding	3501	3	79741920	79838382	-1
ENSBTAG00000020957	GO:0060718	0.108137	1	3	chorionic trophoblast cell differentiation	BP	1	FZD5	frizzled class receptor 5 [Source:VGNC Symbol;Acc:VGNC:29169]	protein_coding	1758	2	96039164	96040921	-1
ENSBTAG00000003581	GO:0006325	0.573745	4	104	chromatin organization	BP	1	SETD7	SET domain containing 7, histone lysine methyltransferase [Source:VGNC Symbol;Acc:VGNC:34497]	protein_coding	1809	17	18155442	18207948	1
ENSBTAG00000003808	GO:0006325	0.573745	4	104	chromatin organization	BP	1	HDAC9	histone deacetylase 9 [Source:VGNC Symbol;Acc:VGNC:50614]	protein_coding	3807	4	27093041	27667961	1
ENSBTAG00000014608	GO:0006325	0.573745	4	104	chromatin organization	BP	1	KDM1B	lysine demethylase 1B [Source:VGNC Symbol;Acc:VGNC:30523]	protein_coding	3046	23	39389854	39432004	-1
ENSBTAG00000018093	GO:0006325	0.573745	4	104	chromatin organization	BP	1	KMT2A	lysine methyltransferase 2A [Source:VGNC Symbol;Acc:VGNC:30690]	protein_coding	11466	15	29140936	29188682	1
ENSBTAG00000009704	GO:0006338	0.726248	3	97	chromatin remodeling	BP	1	CECR2	CECR2 histone acetyl-lysine reader [Source:VGNC Symbol;Acc:VGNC:49053]	protein_coding	4215	5	108937842	109051118	1
ENSBTAG00000010185	GO:0006338	0.726248	3	97	chromatin remodeling	BP	1	TADA2B	transcriptional adaptor 2B [Source:NCBI gene (formerly Entrezgene);Acc:515581]	protein_coding	1344	6	113511976	113524514	1
ENSBTAG00000012738	GO:0006338	0.726248	3	97	chromatin remodeling	BP	1	ZNF827	zinc finger protein 827 [Source:VGNC Symbol;Acc:VGNC:55765]	protein_coding	6628	17	12387472	12579784	1
ENSBTAG00000005151	GO:0060271	0.0229993	10	132	cilium assembly	BP	1	WDPCP	WD repeat containing planar cell polarity effector [Source:VGNC Symbol;Acc:VGNC:36879]	protein_coding	2795	11	61723956	62023241	-1
ENSBTAG00000006470	GO:0060271	0.0229993	10	132	cilium assembly	BP	1	TTBK2	tau tubulin kinase 2 [Source:VGNC Symbol;Acc:VGNC:36452]	protein_coding	3732	10	38039980	38129334	-1
ENSBTAG00000009575	GO:0060271	0.0229993	10	132	cilium assembly	BP	1	TBC1D32	TBC1 domain family member 32 [Source:VGNC Symbol;Acc:VGNC:35643]	protein_coding	3891	9	29816336	30021574	1
ENSBTAG00000009798	GO:0060271	0.0229993	10	132	cilium assembly	BP	1	DCDC2	doublecortin domain containing 2 [Source:VGNC Symbol;Acc:VGNC:27910]	protein_coding	1428	23	33335556	33479705	1
ENSBTAG00000011237	GO:0060271	0.0229993	10	132	cilium assembly	BP	1	PKHD1	PKHD1 ciliary IPT domain containing fibrocystin/polyductin [Source:VGNC Symbol;Acc:VGNC:32939]	protein_coding	12153	23	24075070	24509308	-1
ENSBTAG00000012824	GO:0060271	0.0229993	10	132	cilium assembly	BP	1	INTU	inturned planar cell polarity protein [Source:VGNC Symbol;Acc:VGNC:30235]	protein_coding	2802	17	29913837	29993696	-1
ENSBTAG00000014053	GO:0060271	0.0229993	10	132	cilium assembly	BP	1	MAK	male germ cell associated kinase [Source:VGNC Symbol;Acc:VGNC:31152]	protein_coding	2509	23	45349611	45399368	1
ENSBTAG00000014144	GO:0060271	0.0229993	10	132	cilium assembly	BP	1	CCDC113	coiled-coil domain containing 113 [Source:VGNC Symbol;Acc:VGNC:26835]	protein_coding	1869	18	26085843	26119863	1
ENSBTAG00000014574	GO:0060271	0.0229993	10	132	cilium assembly	BP	1	CFAP43	cilia and flagella associated protein 43 [Source:VGNC Symbol;Acc:VGNC:27243]	protein_coding	5178	26	24695460	24826062	-1
ENSBTAG00000040547	GO:0060271	0.0229993	10	132	cilium assembly	BP	1	UBXN10	UBX domain protein 10 [Source:VGNC Symbol;Acc:VGNC:36623]	protein_coding	846	2	132453930	132454775	-1
ENSBTAG00000003539	GO:0003341	0.458386	1	17	cilium movement	BP	1	ROPN1L	rhophilin associated tail protein 1 like [Source:VGNC Symbol;Acc:VGNC:34086]	protein_coding	1700	20	62783281	62814323	-1
ENSBTAG00000003944	GO:0044782	0.0241278	3	18	cilium organization	BP	1	CATIP	ciliosis associated TTC17 interacting protein [Source:VGNC Symbol;Acc:VGNC:26793]	protein_coding	1152	2	106378600	106384257	1
ENSBTAG00000005151	GO:0044782	0.0241278	3	18	cilium organization	BP	1	WDPCP	WD repeat containing planar cell polarity effector [Source:VGNC Symbol;Acc:VGNC:36879]	protein_coding	2795	11	61723956	62023241	-1
ENSBTAG00000006947	GO:0044782	0.0241278	3	18	cilium organization	BP	1	ROPN1	rhophilin associated tail protein 1 [Source:NCBI gene (formerly Entrezgene);Acc:527583]	protein_coding	1039	1	68349806	68384919	-1
ENSBTAG00000005212	GO:0048512	0.000707837	3	6	circadian behavior	BP	1	C1H3orf70	chromosome 1 C3orf70 homolog [Source:VGNC Symbol;Acc:VGNC:52668]	protein_coding	1311	1	81984064	82104798	1
ENSBTAG00000009749	GO:0048512	0.000707837	3	6	circadian behavior	BP	1	USP2	ubiquitin specific peptidase 2 [Source:VGNC Symbol;Acc:VGNC:54894]	protein_coding	2048	15	29936983	29958822	-1
ENSBTAG00000012605	GO:0048512	0.000707837	3	6	circadian behavior	BP	1	GPR157	G protein-coupled receptor 157 [Source:VGNC Symbol;Acc:VGNC:29563]	protein_coding	1932	16	44330572	44353081	1
ENSBTAG00000009749	GO:0032922	0.24807	3	45	circadian regulation of gene expression	BP	1	USP2	ubiquitin specific peptidase 2 [Source:VGNC Symbol;Acc:VGNC:54894]	protein_coding	2048	15	29936983	29958822	-1
ENSBTAG00000018093	GO:0032922	0.24807	3	45	circadian regulation of gene expression	BP	1	KMT2A	lysine methyltransferase 2A [Source:VGNC Symbol;Acc:VGNC:30690]	protein_coding	11466	15	29140936	29188682	1
ENSBTAG00000044044	GO:0032922	0.24807	3	45	circadian regulation of gene expression	BP	1	CLOCK	clock circadian regulator [Source:VGNC Symbol;Acc:VGNC:27456]	protein_coding	3612	6	70874084	70978580	-1
ENSBTAG00000044044	GO:0007623	0.745162	1	36	circadian rhythm	BP	1	CLOCK	clock circadian regulator [Source:VGNC Symbol;Acc:VGNC:27456]	protein_coding	3612	6	70874084	70978580	-1
ENSBTAG00000005151	GO:0072359	0.301032	1	9	circulatory system development	BP	1	WDPCP	WD repeat containing planar cell polarity effector [Source:VGNC Symbol;Acc:VGNC:36879]	protein_coding	2795	11	61723956	62023241	-1
ENSBTAG00000017545	GO:0072583	0.125414	2	17	clathrin-dependent endocytosis	BP	1	FCHO2	FCH and mu domain containing endocytic adaptor 2 [Source:VGNC Symbol;Acc:VGNC:28936]	protein_coding	2880	20	8600241	8673697	-1
ENSBTAG00000040088	GO:0072583	0.125414	2	17	clathrin-dependent endocytosis	BP	1	SLC9B2	solute carrier family 9 member B2 [Source:VGNC Symbol;Acc:VGNC:34948]	protein_coding	2106	6	21792500	21851763	1
ENSBTAG00000006732	GO:0045162	0.104593	1	3	clustering of voltage-gated sodium channels	BP	1	NRCAM	neuronal cell adhesion molecule [Source:VGNC Symbol;Acc:VGNC:32257]	protein_coding	4009	4	49248702	49563305	-1
ENSBTAG00000009704	GO:0090102	0.0678942	2	11	cochlea development	BP	1	CECR2	CECR2 histone acetyl-lysine reader [Source:VGNC Symbol;Acc:VGNC:49053]	protein_coding	4215	5	108937842	109051118	1
ENSBTAG00000010030	GO:0090102	0.0678942	2	11	cochlea development	BP	1	EPHA4	EPH receptor A4 [Source:VGNC Symbol;Acc:VGNC:56106]	protein_coding	3032	2	109525497	109678039	-1
ENSBTAG00000010977	GO:0090103	0.286712	1	9	cochlea morphogenesis	BP	1	FRZB	frizzled related protein [Source:VGNC Symbol;Acc:VGNC:29124]	protein_coding	2350	2	13693338	13730072	1
ENSBTAG00000019302	GO:0021747	0.105674	1	3	cochlear nucleus development	BP	1	BCL2	BCL2 apoptosis regulator [Source:VGNC Symbol;Acc:VGNC:26445]	protein_coding	1075	24	61396513	61588241	-1
ENSBTAG00000002471	GO:0050890	0.272006	2	26	cognition	BP	1	CHL1	cell adhesion molecule L1 like [Source:VGNC Symbol;Acc:VGNC:27296]	protein_coding	5429	22	25984691	26207536	-1
ENSBTAG00000018093	GO:0050890	0.272006	2	26	cognition	BP	1	KMT2A	lysine methyltransferase 2A [Source:VGNC Symbol;Acc:VGNC:30690]	protein_coding	11466	15	29140936	29188682	1
ENSBTAG00000006507	GO:0032964	0.265715	1	8	collagen biosynthetic process	BP	1	ADAMTS3	ADAM metallopeptidase with thrombospondin type 1 motif 3 [Source:VGNC Symbol;Acc:VGNC:25626]	protein_coding	4996	6	87427184	87706738	-1
ENSBTAG00000012994	GO:0030199	0.677868	1	29	collagen fibril organization	BP	1	LOX	lysyl oxidase [Source:VGNC Symbol;Acc:VGNC:30951]	protein_coding	2449	7	31754829	31767397	1
ENSBTAG00000021316	GO:0038063	0.287902	1	8	collagen-activated tyrosine kinase receptor signaling pathway	BP	1	COL4A3	collagen type IV alpha 3 chain [Source:VGNC Symbol;Acc:VGNC:55339]	protein_coding	5013	2	115318013	115478018	1
ENSBTAG00000003345	GO:0072137	0.108397	1	2	condensed mesenchymal cell proliferation	BP	1	FAT4	FAT atypical cadherin 4 [Source:VGNC Symbol;Acc:VGNC:28877]	protein_coding	14949	17	32347951	32529264	-1
ENSBTAG00000012994	GO:0061448	0.131867	1	4	connective tissue development	BP	1	LOX	lysyl oxidase [Source:VGNC Symbol;Acc:VGNC:30951]	protein_coding	2449	7	31754829	31767397	1
ENSBTAG00000010977	GO:0060029	0.134301	1	4	convergent extension involved in organogenesis	BP	1	FRZB	frizzled related protein [Source:VGNC Symbol;Acc:VGNC:29124]	protein_coding	2350	2	13693338	13730072	1
ENSBTAG00000010018	GO:0060003	0.0465711	1	1	copper ion export	BP	1	ATP7A	ATPase copper transporting alpha [Source:VGNC Symbol;Acc:VGNC:26327]	protein_coding	6399	X	74363513	74490948	-1
ENSBTAG00000010353	GO:0015677	0.141699	1	4	copper ion import	BP	1	ATP7B	ATPase copper transporting beta [Source:VGNC Symbol;Acc:VGNC:26328]	protein_coding	4518	12	21342921	21390489	-1
ENSBTAG00000010018	GO:0035434	0.00884538	2	4	copper ion transmembrane transport	BP	1	ATP7A	ATPase copper transporting alpha [Source:VGNC Symbol;Acc:VGNC:26327]	protein_coding	6399	X	74363513	74490948	-1
ENSBTAG00000010353	GO:0035434	0.00884538	2	4	copper ion transmembrane transport	BP	1	ATP7B	ATPase copper transporting beta [Source:VGNC Symbol;Acc:VGNC:26328]	protein_coding	4518	12	21342921	21390489	-1
ENSBTAG00000010018	GO:0006825	0.00884538	2	4	copper ion transport	BP	1	ATP7A	ATPase copper transporting alpha [Source:VGNC Symbol;Acc:VGNC:26327]	protein_coding	6399	X	74363513	74490948	-1
ENSBTAG00000010353	GO:0006825	0.00884538	2	4	copper ion transport	BP	1	ATP7B	ATPase copper transporting beta [Source:VGNC Symbol;Acc:VGNC:26328]	protein_coding	4518	12	21342921	21390489	-1
ENSBTAG00000016963	GO:0060976	0.495507	1	17	coronary vasculature development	BP	1	ADAMTS6	ADAM metallopeptidase with thrombospondin type 1 motif 6 [Source:VGNC Symbol;Acc:VGNC:25628]	protein_coding	6332	20	14047359	14332388	1
ENSBTAG00000005108	GO:0021972	0.0419025	1	1	corticospinal neuron axon guidance through spinal cord	BP	1	SLIT2	slit guidance ligand 2 [Source:VGNC Symbol;Acc:VGNC:34960]	protein_coding	4605	6	39779895	40182890	1
ENSBTAG00000006388	GO:0021957	0.015859	2	5	corticospinal tract morphogenesis	BP	1	FBXO45	F-box protein 45 [Source:VGNC Symbol;Acc:VGNC:28915]	protein_coding	1835	1	71101138	71112719	1
ENSBTAG00000010030	GO:0021957	0.015859	2	5	corticospinal tract morphogenesis	BP	1	EPHA4	EPH receptor A4 [Source:VGNC Symbol;Acc:VGNC:56106]	protein_coding	3032	2	109525497	109678039	-1
ENSBTAG00000012850	GO:0006241	0.217851	1	9	CTP biosynthetic process	BP	1	NME9	NME/NM23 family member 9 [Source:VGNC Symbol;Acc:VGNC:32131]	protein_coding	1172	1	130793239	130816718	1
ENSBTAG00000004386	GO:0019221	0.321928	3	57	cytokine-mediated signaling pathway	BP	1	SOCS1	suppressor of cytokine signaling 1 [Source:VGNC Symbol;Acc:VGNC:35119]	protein_coding	672	25	9913007	9913678	-1
ENSBTAG00000005910	GO:0019221	0.321928	3	57	cytokine-mediated signaling pathway	BP	1	LEPR	leptin receptor [Source:VGNC Symbol;Acc:VGNC:30843]	protein_coding	3501	3	79741920	79838382	-1
ENSBTAG00000010273	GO:0019221	0.321928	3	57	cytokine-mediated signaling pathway	BP	1	EREG	epiregulin [Source:VGNC Symbol;Acc:VGNC:28575]	protein_coding	2193	6	89306902	89325899	1
ENSBTAG00000016230	GO:0007010	0.736281	2	66	cytoskeleton organization	BP	1	BRWD3	bromodomain and WD repeat domain containing 3 [Source:VGNC Symbol;Acc:VGNC:26576]	protein_coding	4863	X	71710584	71853446	1
ENSBTAG00000018785	GO:0007010	0.736281	2	66	cytoskeleton organization	BP	1	TUBB1	tubulin beta 1 class VI [Source:VGNC Symbol;Acc:VGNC:36506]	protein_coding	3141	13	57363948	57370548	-1
ENSBTAG00000011661	GO:0098535	0.111296	1	3	de novo centriole assembly involved in multi-ciliated epithelial cell differentiation	BP	1	CEP152	centrosomal protein 152 [Source:VGNC Symbol;Acc:VGNC:27194]	protein_coding	5229	10	61437230	61529573	1
ENSBTAG00000020936	GO:0042742	0.79268	1	46	defense response to bacterium	BP	1	NOD2	nucleotide binding oligomerization domain containing 2 [Source:VGNC Symbol;Acc:VGNC:32151]	protein_coding	5185	18	19089956	19119730	1
ENSBTAG00000020936	GO:0050830	0.668026	1	32	defense response to Gram-positive bacterium	BP	1	NOD2	nucleotide binding oligomerization domain containing 2 [Source:VGNC Symbol;Acc:VGNC:32151]	protein_coding	5185	18	19089956	19119730	1
ENSBTAG00000008567	GO:0002357	0.275017	1	9	defense response to tumor cell	BP	1	DLEC1	DLEC1 cilia and flagella associated protein [Source:VGNC Symbol;Acc:VGNC:54782]	protein_coding	5305	22	11491792	11582286	1
ENSBTAG00000011917	GO:0051607	0.836646	2	98	defense response to virus	BP	1	GPAM	glycerol-3-phosphate acyltransferase, mitochondrial [Source:VGNC Symbol;Acc:VGNC:29510]	protein_coding	3903	26	32687779	32753080	-1
ENSBTAG00000019302	GO:0051607	0.836646	2	98	defense response to virus	BP	1	BCL2	BCL2 apoptosis regulator [Source:VGNC Symbol;Acc:VGNC:26445]	protein_coding	1075	24	61396513	61588241	-1
ENSBTAG00000018093	GO:0060216	0.370329	1	12	definitive hemopoiesis	BP	1	KMT2A	lysine methyltransferase 2A [Source:VGNC Symbol;Acc:VGNC:30690]	protein_coding	11466	15	29140936	29188682	1
ENSBTAG00000010591	GO:0140059	0.0949945	1	3	dendrite arborization	BP	1	ZNF365	zinc finger protein 365 [Source:VGNC Symbol;Acc:VGNC:55088]	protein_coding	1802	28	18471094	18495472	1
ENSBTAG00000018404	GO:0016358	0.503394	1	18	dendrite development	BP	1	PRKG1	protein kinase cGMP-dependent 1 [Source:VGNC Symbol;Acc:VGNC:33340]	protein_coding	2061	26	6899619	8313722	-1
ENSBTAG00000008916	GO:0097484	0.137493	1	5	dendrite extension	BP	1	CYFIP2	cytoplasmic FMR1 interacting protein 2 [Source:VGNC Symbol;Acc:VGNC:50267]	protein_coding	5645	7	68943176	69076275	1
ENSBTAG00000009798	GO:0048813	0.124566	2	17	dendrite morphogenesis	BP	1	DCDC2	doublecortin domain containing 2 [Source:VGNC Symbol;Acc:VGNC:27910]	protein_coding	1428	23	33335556	33479705	1
ENSBTAG00000044097	GO:0048813	0.124566	2	17	dendrite morphogenesis	BP	1	KLF7	Kruppel like factor 7 [Source:VGNC Symbol;Acc:VGNC:50537]	protein_coding	1498	2	95370241	95469238	-1
ENSBTAG00000032084	GO:0002407	0.104139	1	3	dendritic cell chemotaxis	BP	1	GPR183	G protein-coupled receptor 183 [Source:VGNC Symbol;Acc:VGNC:29577]	protein_coding	1504	12	76165404	76180037	-1
ENSBTAG00000032084	GO:0036145	0.0315318	1	1	dendritic cell homeostasis	BP	1	GPR183	G protein-coupled receptor 183 [Source:VGNC Symbol;Acc:VGNC:29577]	protein_coding	1504	12	76165404	76180037	-1
ENSBTAG00000010591	GO:0060997	0.23537	1	7	dendritic spine morphogenesis	BP	1	ZNF365	zinc finger protein 365 [Source:VGNC Symbol;Acc:VGNC:55088]	protein_coding	1802	28	18471094	18495472	1
ENSBTAG00000010178	GO:0016311	0.0412767	8	108	dephosphorylation	BP	1	PTPRD	protein tyrosine phosphatase receptor type D [Source:VGNC Symbol;Acc:VGNC:33548]	protein_coding	6076	8	36145265	36600302	1
ENSBTAG00000011011	GO:0016311	0.0412767	8	108	dephosphorylation	BP	1	SSH2	slingshot protein phosphatase 2 [Source:VGNC Symbol;Acc:VGNC:35313]	protein_coding	4600	19	20882415	21124185	-1
ENSBTAG00000014111	GO:0016311	0.0412767	8	108	dephosphorylation	BP	1	INPP4B	inositol polyphosphate-4-phosphatase type II B [Source:VGNC Symbol;Acc:VGNC:53908]	protein_coding	3066	17	15374564	15824212	1
ENSBTAG00000015181	GO:0016311	0.0412767	8	108	dephosphorylation	BP	1	EPM2A	EPM2A glucan phosphatase, laforin [Source:VGNC Symbol;Acc:VGNC:53790]	protein_coding	3145	9	82921421	83030362	-1
ENSBTAG00000020257	GO:0016311	0.0412767	8	108	dephosphorylation	BP	1	PTPN5	protein tyrosine phosphatase non-receptor type 5 [Source:VGNC Symbol;Acc:VGNC:33540]	protein_coding	3160	29	25991833	26050347	1
ENSBTAG00000020855	GO:0016311	0.0412767	8	108	dephosphorylation	BP	1	PTPN4	protein tyrosine phosphatase non-receptor type 4 [Source:VGNC Symbol;Acc:VGNC:33539]	protein_coding	6553	2	71546908	71733059	1
ENSBTAG00000021553	GO:0016311	0.0412767	8	108	dephosphorylation	BP	1	PTPN14	protein tyrosine phosphatase non-receptor type 14 [Source:VGNC Symbol;Acc:VGNC:33532]	protein_coding	4360	16	69034474	69223706	1
ENSBTAG00000035705	GO:0016311	0.0412767	8	108	dephosphorylation	BP	1	MTMR8	myotubularin related protein 8 [Source:VGNC Symbol;Acc:VGNC:56931]	protein_coding	2188	X	95781075	96061928	1
ENSBTAG00000012994	GO:0035906	0.034505	1	1	descending aorta development	BP	1	LOX	lysyl oxidase [Source:VGNC Symbol;Acc:VGNC:30951]	protein_coding	2449	7	31754829	31767397	1
ENSBTAG00000020936	GO:0016045	0.119768	1	3	detection of bacterium	BP	1	NOD2	nucleotide binding oligomerization domain containing 2 [Source:VGNC Symbol;Acc:VGNC:32151]	protein_coding	5185	18	19089956	19119730	1
ENSBTAG00000003651	GO:0009590	0.0371006	1	1	detection of gravity	BP	1	OTOP1	otopetrin 1 [Source:VGNC Symbol;Acc:VGNC:32488]	protein_coding	3268	6	104881314	104932641	1
ENSBTAG00000018020	GO:0050908	0.185667	1	6	detection of light stimulus involved in visual perception	BP	1	GNAT1	G protein subunit alpha transducin 1 [Source:VGNC Symbol;Acc:VGNC:29454]	protein_coding	2443	22	50152601	50157613	-1
ENSBTAG00000033254	GO:0050910	0.208774	1	6	detection of mechanical stimulus involved in sensory perception of sound	BP	1	PJVK	pejvakin [Source:VGNC Symbol;Acc:VGNC:32932]	protein_coding	1179	2	18429582	18435911	-1
ENSBTAG00000020936	GO:0032498	0.0435302	1	1	detection of muramyl dipeptide	BP	1	NOD2	nucleotide binding oligomerization domain containing 2 [Source:VGNC Symbol;Acc:VGNC:32151]	protein_coding	5185	18	19089956	19119730	1
ENSBTAG00000009575	GO:0007368	0.465715	2	41	determination of left/right symmetry	BP	1	TBC1D32	TBC1 domain family member 32 [Source:VGNC Symbol;Acc:VGNC:35643]	protein_coding	3891	9	29816336	30021574	1
ENSBTAG00000010694	GO:0007368	0.465715	2	41	determination of left/right symmetry	BP	1	BICC1	BicC family RNA binding protein 1 [Source:VGNC Symbol;Acc:VGNC:26490]	protein_coding	3271	28	13971512	14316512	1
ENSBTAG00000019302	GO:0048589	0.479877	1	17	developmental growth	BP	1	BCL2	BCL2 apoptosis regulator [Source:VGNC Symbol;Acc:VGNC:26445]	protein_coding	1075	24	61396513	61588241	-1
ENSBTAG00000019302	GO:0048066	0.25485	1	8	developmental pigmentation	BP	1	BCL2	BCL2 apoptosis regulator [Source:VGNC Symbol;Acc:VGNC:26445]	protein_coding	1075	24	61396513	61588241	-1
ENSBTAG00000013942	GO:0046340	0.0365127	1	1	diacylglycerol catabolic process	BP	1	DAGLA	diacylglycerol lipase alpha [Source:VGNC Symbol;Acc:VGNC:27872]	protein_coding	3126	29	40162375	40188645	1
ENSBTAG00000005151	GO:0055123	0.109734	1	3	digestive system development	BP	1	WDPCP	WD repeat containing planar cell polarity effector [Source:VGNC Symbol;Acc:VGNC:36879]	protein_coding	2795	11	61723956	62023241	-1
ENSBTAG00000003345	GO:0048565	0.430519	1	13	digestive tract development	BP	1	FAT4	FAT atypical cadherin 4 [Source:VGNC Symbol;Acc:VGNC:28877]	protein_coding	14949	17	32347951	32529264	-1
ENSBTAG00000019302	GO:0048546	0.273069	1	9	digestive tract morphogenesis	BP	1	BCL2	BCL2 apoptosis regulator [Source:VGNC Symbol;Acc:VGNC:26445]	protein_coding	1075	24	61396513	61588241	-1
ENSBTAG00000012994	GO:0071897	0.456089	1	16	DNA biosynthetic process	BP	1	LOX	lysyl oxidase [Source:VGNC Symbol;Acc:VGNC:30951]	protein_coding	2449	7	31754829	31767397	1
ENSBTAG00000044044	GO:0000077	0.636096	1	27	DNA damage checkpoint signaling	BP	1	CLOCK	clock circadian regulator [Source:VGNC Symbol;Acc:VGNC:27456]	protein_coding	3612	6	70874084	70978580	-1
ENSBTAG00000010821	GO:0030330	0.0674468	2	12	DNA damage response, signal transduction by p53 class mediator	BP	1	ACER2	alkaline ceramidase 2 [Source:VGNC Symbol;Acc:VGNC:25537]	protein_coding	1016	8	24864803	24891849	-1
ENSBTAG00000011234	GO:0030330	0.0674468	2	12	DNA damage response, signal transduction by p53 class mediator	BP	1	FOXO3	forkhead box O3 [Source:VGNC Symbol;Acc:VGNC:29099]	protein_coding	2191	9	41522588	41620269	-1
ENSBTAG00000018093	GO:0006306	0.466124	1	15	DNA methylation	BP	1	KMT2A	lysine methyltransferase 2A [Source:VGNC Symbol;Acc:VGNC:30690]	protein_coding	11466	15	29140936	29188682	1
ENSBTAG00000014608	GO:0043046	0.149772	1	4	DNA methylation involved in gamete generation	BP	1	KDM1B	lysine demethylase 1B [Source:VGNC Symbol;Acc:VGNC:30523]	protein_coding	3046	23	39389854	39432004	-1
ENSBTAG00000021668	GO:0032775	0.0683413	1	2	DNA methylation on adenine	BP	1	METTL4	methyltransferase 4, N6-adenosine [Source:VGNC Symbol;Acc:VGNC:31413]	protein_coding	3345	24	36832925	36860472	-1
ENSBTAG00000018528	GO:0006281	0.997543	1	163	DNA repair	BP	1	USP45	ubiquitin specific peptidase 45 [Source:VGNC Symbol;Acc:VGNC:52846]	protein_coding	2583	9	50266970	50337074	1
ENSBTAG00000000074	GO:0006260	0.898098	1	63	DNA replication	BP	1	NFIA	nuclear factor I A [Source:VGNC Symbol;Acc:VGNC:32038]	protein_coding	2490	3	84203809	84620790	-1
ENSBTAG00000004022	GO:0006351	0.751045	2	77	DNA-templated transcription	BP	1	PLAG1	PLAG1 zinc finger [Source:VGNC Symbol;Acc:VGNC:32971]	protein_coding	2001	14	23330541	23375751	-1
ENSBTAG00000004257	GO:0006351	0.751045	2	77	DNA-templated transcription	BP	1	TAF4B	TATA-box binding protein associated factor 4b [Source:VGNC Symbol;Acc:VGNC:35575]	protein_coding	2760	24	30501605	30607271	-1
ENSBTAG00000004257	GO:0006352	0.554339	1	23	DNA-templated transcription initiation	BP	1	TAF4B	TATA-box binding protein associated factor 4b [Source:VGNC Symbol;Acc:VGNC:35575]	protein_coding	2760	24	30501605	30607271	-1
ENSBTAG00000012407	GO:0071542	0.171935	1	5	dopaminergic neuron differentiation	BP	1	FOXA2	forkhead box A2 [Source:VGNC Symbol;Acc:VGNC:29078]	protein_coding	2350	13	41542504	41546955	-1
ENSBTAG00000011971	GO:1904835	0.0370166	1	1	dorsal root ganglion morphogenesis	BP	1	NRP2	neuropilin 2 [Source:VGNC Symbol;Acc:VGNC:32267]	protein_coding	3248	2	94028625	94145404	1
ENSBTAG00000019302	GO:0043583	0.246358	1	8	ear development	BP	1	BCL2	BCL2 apoptosis regulator [Source:VGNC Symbol;Acc:VGNC:26445]	protein_coding	1075	24	61396513	61588241	-1
ENSBTAG00000017549	GO:0035234	0.142339	1	4	ectopic germ cell programmed cell death	BP	1	KITLG	KIT ligand [Source:VGNC Symbol;Acc:VGNC:30619]	protein_coding	2354	5	18250809	18353485	-1
ENSBTAG00000012994	GO:0048251	0.3439	1	10	elastic fiber assembly	BP	1	LOX	lysyl oxidase [Source:VGNC Symbol;Acc:VGNC:30951]	protein_coding	2449	7	31754829	31767397	1
ENSBTAG00000008886	GO:0009792	0.236138	1	7	embryo development ending in birth or egg hatching	BP	1	STOX2	storkhead box 2 [Source:VGNC Symbol;Acc:VGNC:35415]	protein_coding	3537	27	14458809	14650043	1
ENSBTAG00000020957	GO:0000578	0.144263	1	4	embryonic axis specification	BP	1	FZD5	frizzled class receptor 5 [Source:VGNC Symbol;Acc:VGNC:29169]	protein_coding	1758	2	96039164	96040921	-1
ENSBTAG00000020957	GO:0031076	0.342366	1	11	embryonic camera-type eye development	BP	1	FZD5	frizzled class receptor 5 [Source:VGNC Symbol;Acc:VGNC:29169]	protein_coding	1758	2	96039164	96040921	-1
ENSBTAG00000020957	GO:0048596	0.311918	1	10	embryonic camera-type eye morphogenesis	BP	1	FZD5	frizzled class receptor 5 [Source:VGNC Symbol;Acc:VGNC:29169]	protein_coding	1758	2	96039164	96040921	-1
ENSBTAG00000005151	GO:0042733	0.186059	3	41	embryonic digit morphogenesis	BP	1	WDPCP	WD repeat containing planar cell polarity effector [Source:VGNC Symbol;Acc:VGNC:36879]	protein_coding	2795	11	61723956	62023241	-1
ENSBTAG00000009575	GO:0042733	0.186059	3	41	embryonic digit morphogenesis	BP	1	TBC1D32	TBC1 domain family member 32 [Source:VGNC Symbol;Acc:VGNC:35643]	protein_coding	3891	9	29816336	30021574	1
ENSBTAG00000012824	GO:0042733	0.186059	3	41	embryonic digit morphogenesis	BP	1	INTU	inturned planar cell polarity protein [Source:VGNC Symbol;Acc:VGNC:30235]	protein_coding	2802	17	29913837	29993696	-1
ENSBTAG00000017549	GO:0035162	0.102246	2	14	embryonic hemopoiesis	BP	1	KITLG	KIT ligand [Source:VGNC Symbol;Acc:VGNC:30619]	protein_coding	2354	5	18250809	18353485	-1
ENSBTAG00000018093	GO:0035162	0.102246	2	14	embryonic hemopoiesis	BP	1	KMT2A	lysine methyltransferase 2A [Source:VGNC Symbol;Acc:VGNC:30690]	protein_coding	11466	15	29140936	29188682	1
ENSBTAG00000001649	GO:0048568	0.31069	2	30	embryonic organ development	BP	1	ZFPM2	zinc finger protein, FOG family member 2 [Source:VGNC Symbol;Acc:VGNC:54515]	protein_coding	3450	14	58819937	59239114	-1
ENSBTAG00000005151	GO:0048568	0.31069	2	30	embryonic organ development	BP	1	WDPCP	WD repeat containing planar cell polarity effector [Source:VGNC Symbol;Acc:VGNC:36879]	protein_coding	2795	11	61723956	62023241	-1
ENSBTAG00000013942	GO:0071926	0.0365127	1	1	endocannabinoid signaling pathway	BP	1	DAGLA	diacylglycerol lipase alpha [Source:VGNC Symbol;Acc:VGNC:27872]	protein_coding	3126	29	40162375	40188645	1
ENSBTAG00000003669	GO:0003416	0.17552	1	5	endochondral bone growth	BP	1	BNC2	basonuclin 2 [Source:VGNC Symbol;Acc:VGNC:56936]	protein_coding	3422	8	27468468	27944404	1
ENSBTAG00000012407	GO:0031018	0.114423	1	3	endocrine pancreas development	BP	1	FOXA2	forkhead box A2 [Source:VGNC Symbol;Acc:VGNC:29078]	protein_coding	2350	13	41542504	41546955	-1
ENSBTAG00000009778	GO:0038002	0.0341974	1	1	endocrine signaling	BP	1	KRAS	KRAS proto-onco, GTPase [Source:VGNC Symbol;Acc:VGNC:30710]	protein_coding	2144	5	84749225	84789041	1
ENSBTAG00000001507	GO:0006897	0.966442	1	88	endocytosis	BP	1	CLCN5	chloride voltage-gated channel 5 [Source:VGNC Symbol;Acc:VGNC:27399]	protein_coding	2947	X	87634765	87811435	1
ENSBTAG00000020056	GO:0035987	0.150562	2	16	endodermal cell differentiation	BP	1	COL12A1	collagen type XII alpha 1 chain [Source:VGNC Symbol;Acc:VGNC:52756]	protein_coding	9198	9	14663442	14776366	-1
ENSBTAG00000048508	GO:0035987	0.150562	2	16	endodermal cell differentiation	BP	1	INHBA	inhibin subunit beta A [Source:VGNC Symbol;Acc:VGNC:30200]	protein_coding	3822	4	79288772	79302445	1
ENSBTAG00000019302	GO:0032469	0.387262	1	13	endoplasmic reticulum calcium ion homeostasis	BP	1	BCL2	BCL2 apoptosis regulator [Source:VGNC Symbol;Acc:VGNC:26445]	protein_coding	1075	24	61396513	61588241	-1
ENSBTAG00000016799	GO:0030968	0.290593	2	32	endoplasmic reticulum unfolded protein response	BP	1	ERN1	endoplasmic reticulum to nucleus signaling 1 [Source:VGNC Symbol;Acc:VGNC:58373]	protein_coding	3116	19	48273414	48350809	-1
ENSBTAG00000020273	GO:0030968	0.290593	2	32	endoplasmic reticulum unfolded protein response	BP	1	YOD1	YOD1 deubiquitinase [Source:VGNC Symbol;Acc:VGNC:37033]	protein_coding	1235	16	4869646	4871892	-1
ENSBTAG00000016804	GO:0032510	0.14909	1	4	endosome to lysosome transport via multivesicular body sorting pathway	BP	1	LYST	lysosomal trafficking regulator [Source:VGNC Symbol;Acc:VGNC:31115]	protein_coding	12121	28	8379173	8523114	-1
ENSBTAG00000021316	GO:0072577	0.131938	1	3	endothelial cell apoptotic process	BP	1	COL4A3	collagen type IV alpha 3 chain [Source:VGNC Symbol;Acc:VGNC:55339]	protein_coding	5013	2	115318013	115478018	1
ENSBTAG00000019293	GO:0035767	0.223331	1	7	endothelial cell chemotaxis	BP	1	EGR3	early growth response 3 [Source:VGNC Symbol;Acc:VGNC:28368]	protein_coding	2482	8	69996238	70000191	-1
ENSBTAG00000021396	GO:0001885	0.130917	1	4	endothelial cell development	BP	1	HEG1	heart development protein with EGF like domains 1 [Source:VGNC Symbol;Acc:VGNC:29803]	protein_coding	4627	1	69422854	69525187	-1
ENSBTAG00000021396	GO:0001886	0.210701	1	6	endothelial cell morphogenesis	BP	1	HEG1	heart development protein with EGF like domains 1 [Source:VGNC Symbol;Acc:VGNC:29803]	protein_coding	4627	1	69422854	69525187	-1
ENSBTAG00000016799	GO:0001935	0.270849	1	9	endothelial cell proliferation	BP	1	ERN1	endoplasmic reticulum to nucleus signaling 1 [Source:VGNC Symbol;Acc:VGNC:58373]	protein_coding	3116	19	48273414	48350809	-1
ENSBTAG00000005910	GO:0097009	0.601999	1	24	energy homeostasis	BP	1	LEPR	leptin receptor [Source:VGNC Symbol;Acc:VGNC:30843]	protein_coding	3501	3	79741920	79838382	-1
ENSBTAG00000009749	GO:0043153	0.466158	1	17	entrainment of circadian clock by photoperiod	BP	1	USP2	ubiquitin specific peptidase 2 [Source:VGNC Symbol;Acc:VGNC:54894]	protein_coding	2048	15	29936983	29958822	-1
ENSBTAG00000010030	GO:0048013	0.526929	1	20	ephrin receptor signaling pathway	BP	1	EPHA4	EPH receptor A4 [Source:VGNC Symbol;Acc:VGNC:56106]	protein_coding	3032	2	109525497	109678039	-1
ENSBTAG00000000783	GO:0007173	0.0465915	3	22	epidermal growth factor receptor signaling pathway	BP	1	TGFA	transforming growth factor alpha [Source:VGNC Symbol;Acc:VGNC:58421]	protein_coding	969	11	13861144	13975868	1
ENSBTAG00000010273	GO:0007173	0.0465915	3	22	epidermal growth factor receptor signaling pathway	BP	1	EREG	epiregulin [Source:VGNC Symbol;Acc:VGNC:28575]	protein_coding	2193	6	89306902	89325899	1
ENSBTAG00000034436	GO:0007173	0.0465915	3	22	epidermal growth factor receptor signaling pathway	BP	1	PDPK1	3-phosphoinositide dependent protein kinase 1 [Source:HGNC Symbol;Acc:HGNC:8816]	protein_coding	1798	25	2036248	2096458	1
ENSBTAG00000017346	GO:0038168	0.0340366	1	1	epidermal growth factor receptor signaling pathway via I-kappaB kinase/NF-kappaB cascade	BP	1	RASSF2	Ras association domain family member 2 [Source:VGNC Symbol;Acc:VGNC:33758]	protein_coding	2027	13	47134626	47157586	-1
ENSBTAG00000022255	GO:0060742	0.0717761	1	2	epithelial cell differentiation involved in prostate gland development	BP	1	AR	androgen receptor [Source:VGNC Symbol;Acc:VGNC:26053]	protein_coding	2673	X	83085618	83294907	-1
ENSBTAG00000014485	GO:0003382	0.0731465	2	12	epithelial cell morphogenesis	BP	1	POF1B	POF1B actin binding protein [Source:VGNC Symbol;Acc:VGNC:33104]	protein_coding	1914	X	66868308	66966819	1
ENSBTAG00000022255	GO:0003382	0.0731465	2	12	epithelial cell morphogenesis	BP	1	AR	androgen receptor [Source:VGNC Symbol;Acc:VGNC:26053]	protein_coding	2673	X	83085618	83294907	-1
ENSBTAG00000017664	GO:0050673	0.295148	1	9	epithelial cell proliferation	BP	1	HGF	hepatocyte growth factor [Source:VGNC Symbol;Acc:VGNC:29834]	protein_coding	2491	4	38929386	39010999	1
ENSBTAG00000018487	GO:0060287	0.175089	1	5	epithelial cilium movement involved in determination of left/right asymmetry	BP	1	CFAP45	cilia and flagella associated protein 45 [Source:VGNC Symbol;Acc:VGNC:27244]	protein_coding	2850	3	9783460	9813631	1
ENSBTAG00000009778	GO:0060441	0.336945	1	11	epithelial tube branching involved in lung morphogenesis	BP	1	KRAS	KRAS proto-onco, GTPase [Source:VGNC Symbol;Acc:VGNC:30710]	protein_coding	2144	5	84749225	84789041	1
ENSBTAG00000008036	GO:0048105	0.128456	1	3	establishment of body hair planar orientation	BP	1	CELSR1	cadherin EGF LAG seven-pass G-type receptor 1 [Source:VGNC Symbol;Acc:VGNC:55884]	protein_coding	9242	5	116657456	116800031	-1
ENSBTAG00000055120	GO:0045198	0.37691	1	13	establishment of epithelial cell apical/basal polarity	BP	1	OPHN1	oligophrenin 1 [Source:VGNC Symbol;Acc:VGNC:106854]	protein_coding	3076	X	81979301	82601229	1
ENSBTAG00000018487	GO:0061966	0.133613	1	4	establishment of left/right asymmetry	BP	1	CFAP45	cilia and flagella associated protein 45 [Source:VGNC Symbol;Acc:VGNC:27244]	protein_coding	2850	3	9783460	9813631	1
ENSBTAG00000011237	GO:0000132	0.577346	1	22	establishment of mitotic spindle orientation	BP	1	PKHD1	PKHD1 ciliary IPT domain containing fibrocystin/polyductin [Source:VGNC Symbol;Acc:VGNC:32939]	protein_coding	12153	23	24075070	24509308	-1
ENSBTAG00000006560	GO:0001736	0.0133498	3	13	establishment of planar polarity	BP	1	VANGL2	VANGL planar cell polarity protein 2 [Source:VGNC Symbol;Acc:VGNC:36762]	protein_coding	3077	3	9265691	9294212	-1
ENSBTAG00000008036	GO:0001736	0.0133498	3	13	establishment of planar polarity	BP	1	CELSR1	cadherin EGF LAG seven-pass G-type receptor 1 [Source:VGNC Symbol;Acc:VGNC:55884]	protein_coding	9242	5	116657456	116800031	-1
ENSBTAG00000012824	GO:0001736	0.0133498	3	13	establishment of planar polarity	BP	1	INTU	inturned planar cell polarity protein [Source:VGNC Symbol;Acc:VGNC:30235]	protein_coding	2802	17	29913837	29993696	-1
ENSBTAG00000008036	GO:0042249	0.12558	1	3	establishment of planar polarity of embryonic epithelium	BP	1	CELSR1	cadherin EGF LAG seven-pass G-type receptor 1 [Source:VGNC Symbol;Acc:VGNC:55884]	protein_coding	9242	5	116657456	116800031	-1
ENSBTAG00000005151	GO:0045184	0.554093	1	21	establishment of protein localization	BP	1	WDPCP	WD repeat containing planar cell polarity effector [Source:VGNC Symbol;Acc:VGNC:36879]	protein_coding	2795	11	61723956	62023241	-1
ENSBTAG00000013108	GO:0072655	0.210107	1	7	establishment of protein localization to mitochondrion	BP	1	HK2	hexokinase 2 [Source:VGNC Symbol;Acc:VGNC:29865]	protein_coding	3378	11	9743172	9810098	-1
ENSBTAG00000012738	GO:0070200	0.136069	1	4	establishment of protein localization to telomere	BP	1	ZNF827	zinc finger protein 827 [Source:VGNC Symbol;Acc:VGNC:55765]	protein_coding	6628	17	12387472	12579784	1
ENSBTAG00000021601	GO:0007163	0.527485	1	21	establishment or maintenance of cell polarity	BP	1	PARD6B	par-6 family cell polarity regulator beta [Source:VGNC Symbol;Acc:VGNC:32584]	protein_coding	1505	13	78706958	78721688	1
ENSBTAG00000020238	GO:0006887	0.450649	2	41	exocytosis	BP	1	RIMS1	regulating synaptic membrane exocytosis 1 [Source:VGNC Symbol;Acc:VGNC:53801]	protein_coding	4872	9	11090230	11695382	1
ENSBTAG00000027320	GO:0006887	0.450649	2	41	exocytosis	BP	1	KCNB1	potassium voltage-gated channel subfamily B member 1 [Source:VGNC Symbol;Acc:VGNC:30430]	protein_coding	3747	13	77465721	77576217	-1
ENSBTAG00000006448	GO:0000467	0.102671	1	3	exonucleolytic trimming to generate mature 3'-end of 5.8S rRNA from tricistronic rRNA transcript (SSU-rRNA, 5.8S rRNA, LSU-rRNA)	BP	1	ERI2	ERI1 exoribonuclease family member 2 [Source:NCBI gene (formerly Entrezgene);Acc:538719]	protein_coding	3066	25	18541026	18565241	-1
ENSBTAG00000002471	GO:0035640	0.0128511	2	4	exploration behavior	BP	1	CHL1	cell adhesion molecule L1 like [Source:VGNC Symbol;Acc:VGNC:27296]	protein_coding	5429	22	25984691	26207536	-1
ENSBTAG00000018093	GO:0035640	0.0128511	2	4	exploration behavior	BP	1	KMT2A	lysine methyltransferase 2A [Source:VGNC Symbol;Acc:VGNC:30690]	protein_coding	11466	15	29140936	29188682	1
ENSBTAG00000006507	GO:0030198	0.600316	3	79	extracellular matrix organization	BP	1	ADAMTS3	ADAM metallopeptidase with thrombospondin type 1 motif 3 [Source:VGNC Symbol;Acc:VGNC:25626]	protein_coding	4996	6	87427184	87706738	-1
ENSBTAG00000016963	GO:0030198	0.600316	3	79	extracellular matrix organization	BP	1	ADAMTS6	ADAM metallopeptidase with thrombospondin type 1 motif 6 [Source:VGNC Symbol;Acc:VGNC:25628]	protein_coding	6332	20	14047359	14332388	1
ENSBTAG00000019823	GO:0030198	0.600316	3	79	extracellular matrix organization	BP	1	ADAMTS17	ADAM metallopeptidase with thrombospondin type 1 motif 17 [Source:VGNC Symbol;Acc:VGNC:25621]	protein_coding	4011	21	6331524	6739118	1
ENSBTAG00000034436	GO:0097191	0.26687	2	30	extrinsic apoptotic signaling pathway	BP	1	PDPK1	3-phosphoinositide dependent protein kinase 1 [Source:HGNC Symbol;Acc:HGNC:8816]	protein_coding	1798	25	2036248	2096458	1
ENSBTAG00000048508	GO:0097191	0.26687	2	30	extrinsic apoptotic signaling pathway	BP	1	INHBA	inhibin subunit beta A [Source:VGNC Symbol;Acc:VGNC:30200]	protein_coding	3822	4	79288772	79302445	1
ENSBTAG00000011234	GO:0097192	0.0183223	3	17	extrinsic apoptotic signaling pathway in absence of ligand	BP	1	FOXO3	forkhead box O3 [Source:VGNC Symbol;Acc:VGNC:29099]	protein_coding	2191	9	41522588	41620269	-1
ENSBTAG00000017549	GO:0097192	0.0183223	3	17	extrinsic apoptotic signaling pathway in absence of ligand	BP	1	KITLG	KIT ligand [Source:VGNC Symbol;Acc:VGNC:30619]	protein_coding	2354	5	18250809	18353485	-1
ENSBTAG00000019302	GO:0097192	0.0183223	3	17	extrinsic apoptotic signaling pathway in absence of ligand	BP	1	BCL2	BCL2 apoptosis regulator [Source:VGNC Symbol;Acc:VGNC:26445]	protein_coding	1075	24	61396513	61588241	-1
ENSBTAG00000019302	GO:0008625	0.481588	1	19	extrinsic apoptotic signaling pathway via death domain receptors	BP	1	BCL2	BCL2 apoptosis regulator [Source:VGNC Symbol;Acc:VGNC:26445]	protein_coding	1075	24	61396513	61588241	-1
ENSBTAG00000018020	GO:0042462	0.257353	1	8	eye photoreceptor cell development	BP	1	GNAT1	G protein subunit alpha transducin 1 [Source:VGNC Symbol;Acc:VGNC:29454]	protein_coding	2443	22	50152601	50157613	-1
ENSBTAG00000048508	GO:0061029	0.255879	1	8	eyelid development in camera-type eye	BP	1	INHBA	inhibin subunit beta A [Source:VGNC Symbol;Acc:VGNC:30200]	protein_coding	3822	4	79288772	79302445	1
ENSBTAG00000017486	GO:0021610	0.0371595	1	1	facial nerve morphogenesis	BP	1	ADARB1	adenosine deaminase RNA specific B1 [Source:VGNC Symbol;Acc:VGNC:25636]	protein_coding	3282	1	144937738	145050738	1
ENSBTAG00000011971	GO:0021612	0.146833	1	4	facial nerve structural organization	BP	1	NRP2	neuropilin 2 [Source:VGNC Symbol;Acc:VGNC:32267]	protein_coding	3248	2	94028625	94145404	1
ENSBTAG00000011971	GO:1903375	0.0370166	1	1	facioacoustic ganglion development	BP	1	NRP2	neuropilin 2 [Source:VGNC Symbol;Acc:VGNC:32267]	protein_coding	3248	2	94028625	94145404	1
ENSBTAG00000010030	GO:0097156	0.0361398	1	1	fasciculation of motor neuron axon	BP	1	EPHA4	EPH receptor A4 [Source:VGNC Symbol;Acc:VGNC:56106]	protein_coding	3032	2	109525497	109678039	-1
ENSBTAG00000010030	GO:0097155	0.084995	1	2	fasciculation of sensory neuron axon	BP	1	EPHA4	EPH receptor A4 [Source:VGNC Symbol;Acc:VGNC:56106]	protein_coding	3032	2	109525497	109678039	-1
ENSBTAG00000004386	GO:0045444	0.811541	1	45	fat cell differentiation	BP	1	SOCS1	suppressor of cytokine signaling 1 [Source:VGNC Symbol;Acc:VGNC:35119]	protein_coding	672	25	9913007	9913678	-1
ENSBTAG00000006326	GO:0006635	0.641784	1	29	fatty acid beta-oxidation	BP	1	ALDH1L2	aldehyde dehydrogenase 1 family member L2 [Source:VGNC Symbol;Acc:VGNC:25812]	protein_coding	5708	5	68542281	68603070	-1
ENSBTAG00000011917	GO:0055089	0.235587	1	7	fatty acid homeostasis	BP	1	GPAM	glycerol-3-phosphate acyltransferase, mitochondrial [Source:VGNC Symbol;Acc:VGNC:29510]	protein_coding	3903	26	32687779	32753080	-1
ENSBTAG00000011917	GO:0006631	0.850539	1	53	fatty acid metabolic process	BP	1	GPAM	glycerol-3-phosphate acyltransferase, mitochondrial [Source:VGNC Symbol;Acc:VGNC:29510]	protein_coding	3903	26	32687779	32753080	-1
ENSBTAG00000017802	GO:0008050	0.0735137	1	2	female courtship behavior	BP	1	THRB	thyroid hormone receptor beta [Source:VGNC Symbol;Acc:VGNC:35847]	protein_coding	4092	27	41461703	41896044	1
ENSBTAG00000022255	GO:0009566	0.129298	2	19	fertilization	BP	1	AR	androgen receptor [Source:VGNC Symbol;Acc:VGNC:26053]	protein_coding	2673	X	83085618	83294907	-1
ENSBTAG00000032130	GO:0009566	0.129298	2	19	fertilization	BP	1	CATSPER2	cation channel sperm associated 2 [Source:VGNC Symbol;Acc:VGNC:26794]	protein_coding	2052	21	55352680	55370789	-1
ENSBTAG00000003345	GO:0008543	0.211298	2	22	fibroblast growth factor receptor signaling pathway	BP	1	FAT4	FAT atypical cadherin 4 [Source:VGNC Symbol;Acc:VGNC:28877]	protein_coding	14949	17	32347951	32529264	-1
ENSBTAG00000012413	GO:0008543	0.211298	2	22	fibroblast growth factor receptor signaling pathway	BP	1	FGF12	fibroblast growth factor 12 [Source:VGNC Symbol;Acc:VGNC:53568]	protein_coding	1208	1	74876548	75283017	1
ENSBTAG00000019302	GO:0048041	0.433057	1	15	focal adhesion assembly	BP	1	BCL2	BCL2 apoptosis regulator [Source:VGNC Symbol;Acc:VGNC:26445]	protein_coding	1075	24	61396513	61588241	-1
ENSBTAG00000006326	GO:0046655	0.110946	1	3	folic acid metabolic process	BP	1	ALDH1L2	aldehyde dehydrogenase 1 family member L2 [Source:VGNC Symbol;Acc:VGNC:25812]	protein_coding	5708	5	68542281	68603070	-1
ENSBTAG00000009778	GO:0021897	0.0341974	1	1	forebrain astrocyte development	BP	1	KRAS	KRAS proto-onco, GTPase [Source:VGNC Symbol;Acc:VGNC:30710]	protein_coding	2144	5	84749225	84789041	1
ENSBTAG00000018404	GO:0030900	0.71969	1	32	forebrain development	BP	1	PRKG1	protein kinase cGMP-dependent 1 [Source:VGNC Symbol;Acc:VGNC:33340]	protein_coding	2061	26	6899619	8313722	-1
ENSBTAG00000025634	GO:0035136	0.204203	1	6	forelimb morphogenesis	BP	1	FMN1	formin 1 [Source:HGNC Symbol;Acc:HGNC:3768]	protein_coding	3963	10	29434772	29889488	1
ENSBTAG00000013942	GO:0007216	0.00661416	2	4	G protein-coupled glutamate receptor signaling pathway	BP	1	DAGLA	diacylglycerol lipase alpha [Source:VGNC Symbol;Acc:VGNC:27872]	protein_coding	3126	29	40162375	40188645	1
ENSBTAG00000025853	GO:0007216	0.00661416	2	4	G protein-coupled glutamate receptor signaling pathway	BP	1	HOMER1	homer scaffold protein 1 [Source:VGNC Symbol;Acc:VGNC:29901]	protein_coding	3072	10	10413731	10546778	-1
ENSBTAG00000002915	GO:0007186	0.0553107	10	164	G protein-coupled receptor signaling pathway	BP	1	GPR63	G protein-coupled receptor 63 [Source:VGNC Symbol;Acc:VGNC:29595]	protein_coding	1260	9	53021359	53022618	1
ENSBTAG00000003794	GO:0007186	0.0553107	10	164	G protein-coupled receptor signaling pathway	BP	1	GNAO1	G protein subunit alpha o1 [Source:VGNC Symbol;Acc:VGNC:57047]	protein_coding	2908	18	24255762	24437386	-1
ENSBTAG00000008036	GO:0007186	0.0553107	10	164	G protein-coupled receptor signaling pathway	BP	1	CELSR1	cadherin EGF LAG seven-pass G-type receptor 1 [Source:VGNC Symbol;Acc:VGNC:55884]	protein_coding	9242	5	116657456	116800031	-1
ENSBTAG00000008099	GO:0007186	0.0553107	10	164	G protein-coupled receptor signaling pathway	BP	1	CCR5	C-C motif chemokine receptor 5 [Source:NCBI gene (formerly Entrezgene);Acc:497017]	protein_coding	1432	22	53029379	53032543	-1
ENSBTAG00000012605	GO:0007186	0.0553107	10	164	G protein-coupled receptor signaling pathway	BP	1	GPR157	G protein-coupled receptor 157 [Source:VGNC Symbol;Acc:VGNC:29563]	protein_coding	1932	16	44330572	44353081	1
ENSBTAG00000014189	GO:0007186	0.0553107	10	164	G protein-coupled receptor signaling pathway	BP	1	RGS6	regulator of G protein signaling 6 [Source:VGNC Symbol;Acc:VGNC:54476]	protein_coding	2230	10	83871181	84062445	1
ENSBTAG00000017709	GO:0007186	0.0553107	10	164	G protein-coupled receptor signaling pathway	BP	1	ATRNL1	attractin like 1 [Source:VGNC Symbol;Acc:VGNC:55934]	protein_coding	4146	26	35537128	36348728	1
ENSBTAG00000018020	GO:0007186	0.0553107	10	164	G protein-coupled receptor signaling pathway	BP	1	GNAT1	G protein subunit alpha transducin 1 [Source:VGNC Symbol;Acc:VGNC:29454]	protein_coding	2443	22	50152601	50157613	-1
ENSBTAG00000020707	GO:0007186	0.0553107	10	164	G protein-coupled receptor signaling pathway	BP	1	ADGRG6	adhesion G protein-coupled receptor G6 [Source:VGNC Symbol;Acc:VGNC:25669]	protein_coding	5411	9	79769693	79920880	1
ENSBTAG00000032084	GO:0007186	0.0553107	10	164	G protein-coupled receptor signaling pathway	BP	1	GPR183	G protein-coupled receptor 183 [Source:VGNC Symbol;Acc:VGNC:29577]	protein_coding	1504	12	76165404	76180037	-1
ENSBTAG00000021045	GO:0000082	0.0605054	3	26	G1/S transition of mitotic cell cycle	BP	1	E2F3	E2F transcription factor 3 [Source:VGNC Symbol;Acc:VGNC:28287]	protein_coding	3010	23	37486847	37569408	-1
ENSBTAG00000022808	GO:0000082	0.0605054	3	26	G1/S transition of mitotic cell cycle	BP	1	CACUL1	CDK2 associated cullin domain 1 [Source:VGNC Symbol;Acc:VGNC:55940]	protein_coding	1823	26	38953563	39017643	-1
ENSBTAG00000031347	GO:0000082	0.0605054	3	26	G1/S transition of mitotic cell cycle	BP	1	SPDYA	speedy/RINGO cell cycle regulator family member A [Source:VGNC Symbol;Acc:VGNC:54492]	protein_coding	1262	11	70928399	70967857	-1
ENSBTAG00000003219	GO:0000086	0.487741	1	18	G2/M transition of mitotic cell cycle	BP	1	FBXL7	F-box and leucine rich repeat protein 7 [Source:VGNC Symbol;Acc:VGNC:52778]	protein_coding	1984	20	57228320	57239470	-1
ENSBTAG00000048508	GO:0097154	0.0393377	1	1	GABAergic neuron differentiation	BP	1	INHBA	inhibin subunit beta A [Source:VGNC Symbol;Acc:VGNC:30200]	protein_coding	3822	4	79288772	79302445	1
ENSBTAG00000040585	GO:0007276	0.380044	1	14	gamete generation	BP	1	NR6A1	nuclear receptor subfamily 6 group A member 1 [Source:VGNC Symbol;Acc:VGNC:32250]	protein_coding	1561	11	95553002	95774429	-1
ENSBTAG00000007635	GO:0007214	0.0143519	2	5	gamma-aminobutyric acid signaling pathway	BP	1	PLCL1	phospholipase C like 1 (inactive) [Source:VGNC Symbol;Acc:VGNC:56161]	protein_coding	3746	2	86319697	86686609	1
ENSBTAG00000016645	GO:0007214	0.0143519	2	5	gamma-aminobutyric acid signaling pathway	BP	1	GABRA4	gamma-aminobutyric acid type A receptor subunit alpha4 [Source:VGNC Symbol;Acc:VGNC:29193]	protein_coding	3793	6	65496510	65573542	-1
ENSBTAG00000025931	GO:0006689	0.126024	1	4	ganglioside catabolic process	BP	1	NEU3	neuraminidase 3 [Source:VGNC Symbol;Acc:VGNC:54889]	protein_coding	3590	15	54252856	54267975	1
ENSBTAG00000032301	GO:0001696	0.103784	1	3	gastric acid secretion	BP	1	SLC26A7	solute carrier family 26 member 7 [Source:VGNC Symbol;Acc:VGNC:34782]	protein_coding	1968	14	73063026	73212030	-1
ENSBTAG00000007439	GO:0001702	0.360188	1	11	gastrulation with mouth forming second	BP	1	TENM4	teneurin transmembrane protein 4 [Source:VGNC Symbol;Acc:VGNC:35744]	protein_coding	12218	29	16813276	17402612	1
ENSBTAG00000025634	GO:0010467	0.857731	1	52	gene expression	BP	1	FMN1	formin 1 [Source:HGNC Symbol;Acc:HGNC:3768]	protein_coding	3963	10	29434772	29889488	1
ENSBTAG00000005108	GO:0048699	0.194767	1	5	generation of neurons	BP	1	SLIT2	slit guidance ligand 2 [Source:VGNC Symbol;Acc:VGNC:34960]	protein_coding	4605	6	39779895	40182890	1
ENSBTAG00000004022	GO:0022612	0.00637967	2	4	gland morphogenesis	BP	1	PLAG1	PLAG1 zinc finger [Source:VGNC Symbol;Acc:VGNC:32971]	protein_coding	2001	14	23330541	23375751	-1
ENSBTAG00000019302	GO:0022612	0.00637967	2	4	gland morphogenesis	BP	1	BCL2	BCL2 apoptosis regulator [Source:VGNC Symbol;Acc:VGNC:26445]	protein_coding	1075	24	61396513	61588241	-1
ENSBTAG00000005910	GO:0014009	0.00730384	2	4	glial cell proliferation	BP	1	LEPR	leptin receptor [Source:VGNC Symbol;Acc:VGNC:30843]	protein_coding	3501	3	79741920	79838382	-1
ENSBTAG00000015181	GO:0014009	0.00730384	2	4	glial cell proliferation	BP	1	EPM2A	EPM2A glucan phosphatase, laforin [Source:VGNC Symbol;Acc:VGNC:53790]	protein_coding	3145	9	82921421	83030362	-1
ENSBTAG00000021316	GO:0032836	0.241082	1	7	glomerular basement membrane development	BP	1	COL4A3	collagen type IV alpha 3 chain [Source:VGNC Symbol;Acc:VGNC:55339]	protein_coding	5013	2	115318013	115478018	1
ENSBTAG00000005799	GO:0003094	0.0699535	2	12	glomerular filtration	BP	1	KIRREL1	kirre like nephrin family adhesion molecule 1 [Source:VGNC Symbol;Acc:VGNC:30614]	protein_coding	2661	3	12272293	12372265	-1
ENSBTAG00000046314	GO:0003094	0.0699535	2	12	glomerular filtration	BP	1	TBC1D8B	TBC1 domain family member 8B [Source:VGNC Symbol;Acc:VGNC:106968]	protein_coding	4243	X	55340110	55415867	1
ENSBTAG00000019302	GO:0032835	0.25549	1	8	glomerulus development	BP	1	BCL2	BCL2 apoptosis regulator [Source:VGNC Symbol;Acc:VGNC:26445]	protein_coding	1075	24	61396513	61588241	-1
ENSBTAG00000018431	GO:0021563	0.0549024	1	1	glossopharyngeal nerve development	BP	1	NAV2	neuron navigator 2 [Source:VGNC Symbol;Acc:VGNC:31891]	protein_coding	11510	29	24801066	25225008	-1
ENSBTAG00000013108	GO:0051156	0.205124	1	6	glucose 6-phosphate metabolic process	BP	1	HK2	hexokinase 2 [Source:VGNC Symbol;Acc:VGNC:29865]	protein_coding	3378	11	9743172	9810098	-1
ENSBTAG00000005910	GO:0042593	0.168575	4	61	glucose homeostasis	BP	1	LEPR	leptin receptor [Source:VGNC Symbol;Acc:VGNC:30843]	protein_coding	3501	3	79741920	79838382	-1
ENSBTAG00000011234	GO:0042593	0.168575	4	61	glucose homeostasis	BP	1	FOXO3	forkhead box O3 [Source:VGNC Symbol;Acc:VGNC:29099]	protein_coding	2191	9	41522588	41620269	-1
ENSBTAG00000027320	GO:0042593	0.168575	4	61	glucose homeostasis	BP	1	KCNB1	potassium voltage-gated channel subfamily B member 1 [Source:VGNC Symbol;Acc:VGNC:30430]	protein_coding	3747	13	77465721	77576217	-1
ENSBTAG00000044097	GO:0042593	0.168575	4	61	glucose homeostasis	BP	1	KLF7	Kruppel like factor 7 [Source:VGNC Symbol;Acc:VGNC:50537]	protein_coding	1498	2	95370241	95469238	-1
ENSBTAG00000000770	GO:0006006	0.23023	2	26	glucose metabolic process	BP	1	PGM2L1	phosphoglucomutase 2 like 1 [Source:VGNC Symbol;Acc:VGNC:32795]	protein_coding	2754	15	53707096	53759583	-1
ENSBTAG00000013108	GO:0006006	0.23023	2	26	glucose metabolic process	BP	1	HK2	hexokinase 2 [Source:VGNC Symbol;Acc:VGNC:29865]	protein_coding	3378	11	9743172	9810098	-1
ENSBTAG00000011917	GO:0006072	0.230265	1	7	glycerol-3-phosphate metabolic process	BP	1	GPAM	glycerol-3-phosphate acyltransferase, mitochondrial [Source:VGNC Symbol;Acc:VGNC:29510]	protein_coding	3903	26	32687779	32753080	-1
ENSBTAG00000011917	GO:0006650	0.139515	1	4	glycerophospholipid metabolic process	BP	1	GPAM	glycerol-3-phosphate acyltransferase, mitochondrial [Source:VGNC Symbol;Acc:VGNC:29510]	protein_coding	3903	26	32687779	32753080	-1
ENSBTAG00000006491	GO:0005978	0.0115423	3	14	glycogen biosynthetic process	BP	1	AGL	amylo-alpha-1, 6-glucosidase, 4-alpha-glucanotransferase [Source:VGNC Symbol;Acc:VGNC:25729]	protein_coding	5270	3	43353479	43432848	-1
ENSBTAG00000013492	GO:0005978	0.0115423	3	14	glycogen biosynthetic process	BP	1	PRKAG3	protein kinase AMP-activated non-catalytic subunit gamma 3 [Source:VGNC Symbol;Acc:VGNC:33323]	protein_coding	2489	2	106786779	106794751	-1
ENSBTAG00000015181	GO:0005978	0.0115423	3	14	glycogen biosynthetic process	BP	1	EPM2A	EPM2A glucan phosphatase, laforin [Source:VGNC Symbol;Acc:VGNC:53790]	protein_coding	3145	9	82921421	83030362	-1
ENSBTAG00000006491	GO:0005980	0.171974	1	5	glycogen catabolic process	BP	1	AGL	amylo-alpha-1, 6-glucosidase, 4-alpha-glucanotransferase [Source:VGNC Symbol;Acc:VGNC:25729]	protein_coding	5270	3	43353479	43432848	-1
ENSBTAG00000005910	GO:0005977	0.0288109	3	19	glycogen metabolic process	BP	1	LEPR	leptin receptor [Source:VGNC Symbol;Acc:VGNC:30843]	protein_coding	3501	3	79741920	79838382	-1
ENSBTAG00000006491	GO:0005977	0.0288109	3	19	glycogen metabolic process	BP	1	AGL	amylo-alpha-1, 6-glucosidase, 4-alpha-glucanotransferase [Source:VGNC Symbol;Acc:VGNC:25729]	protein_coding	5270	3	43353479	43432848	-1
ENSBTAG00000015181	GO:0005977	0.0288109	3	19	glycogen metabolic process	BP	1	EPM2A	EPM2A glucan phosphatase, laforin [Source:VGNC Symbol;Acc:VGNC:53790]	protein_coding	3145	9	82921421	83030362	-1
ENSBTAG00000013108	GO:0006096	0.202963	2	24	glycolytic process	BP	1	HK2	hexokinase 2 [Source:VGNC Symbol;Acc:VGNC:29865]	protein_coding	3378	11	9743172	9810098	-1
ENSBTAG00000013492	GO:0006096	0.202963	2	24	glycolytic process	BP	1	PRKAG3	protein kinase AMP-activated non-catalytic subunit gamma 3 [Source:VGNC Symbol;Acc:VGNC:33323]	protein_coding	2489	2	106786779	106794751	-1
ENSBTAG00000025101	GO:0009100	0.166939	1	5	glycoprotein metabolic process	BP	1	ASGR2	asialoglycoprotein receptor 2 [Source:VGNC Symbol;Acc:VGNC:55035]	protein_coding	2366	19	26856102	26877499	-1
ENSBTAG00000037523	GO:0006024	0.211115	1	7	glycosaminoglycan biosynthetic process	BP	1	B3GALT6	beta-1,3-galactosyltransferase 6 [Source:VGNC Symbol;Acc:VGNC:26375]	protein_coding	990	16	51269081	51270070	-1
ENSBTAG00000027713	GO:0007030	0.890993	1	58	Golgi organization	BP	1	LYSMD3	LysM domain containing 3 [Source:VGNC Symbol;Acc:VGNC:31114]	protein_coding	1447	7	90086801	90097728	-1
ENSBTAG00000014306	GO:0006895	0.26151	1	7	Golgi to endosome transport	BP	1	DOP1B	DOP1 leucine zipper like protein B [Source:VGNC Symbol;Acc:VGNC:28173]	protein_coding	9894	1	148516597	148594523	1
ENSBTAG00000011971	GO:0021828	0.0370166	1	1	gonadotrophin-releasing hormone neuronal migration to the hypothalamus	BP	1	NRP2	neuropilin 2 [Source:VGNC Symbol;Acc:VGNC:32267]	protein_coding	3248	2	94028625	94145404	1
ENSBTAG00000007646	GO:0006506	0.562291	1	25	GPI anchor biosynthetic process	BP	1	PIGA	phosphatidylinositol glycan anchor biosynthesis class A [Source:VGNC Symbol;Acc:VGNC:32867]	protein_coding	2379	X	128161127	128177660	1
ENSBTAG00000012850	GO:0006183	0.187857	1	8	GTP biosynthetic process	BP	1	NME9	NME/NM23 family member 9 [Source:VGNC Symbol;Acc:VGNC:32131]	protein_coding	1172	1	130793239	130816718	1
ENSBTAG00000015181	GO:0046959	0.03659	1	1	habituation	BP	1	EPM2A	EPM2A glucan phosphatase, laforin [Source:VGNC Symbol;Acc:VGNC:53790]	protein_coding	3145	9	82921421	83030362	-1
ENSBTAG00000008036	GO:0001942	0.217571	2	23	hair follicle development	BP	1	CELSR1	cadherin EGF LAG seven-pass G-type receptor 1 [Source:VGNC Symbol;Acc:VGNC:55884]	protein_coding	9242	5	116657456	116800031	-1
ENSBTAG00000048508	GO:0001942	0.217571	2	23	hair follicle development	BP	1	INHBA	inhibin subunit beta A [Source:VGNC Symbol;Acc:VGNC:30200]	protein_coding	3822	4	79288772	79302445	1
ENSBTAG00000012824	GO:0031069	0.0931842	2	15	hair follicle morphogenesis	BP	1	INTU	inturned planar cell polarity protein [Source:VGNC Symbol;Acc:VGNC:30235]	protein_coding	2802	17	29913837	29993696	-1
ENSBTAG00000019302	GO:0031069	0.0931842	2	15	hair follicle morphogenesis	BP	1	BCL2	BCL2 apoptosis regulator [Source:VGNC Symbol;Acc:VGNC:26445]	protein_coding	1075	24	61396513	61588241	-1
ENSBTAG00000005714	GO:0060047	0.258688	1	9	heart contraction	BP	1	ACTC1	actin alpha cardiac muscle 1 [Source:VGNC Symbol;Acc:VGNC:25574]	protein_coding	2106	10	30288637	30294046	-1
ENSBTAG00000001649	GO:0007507	0.0980332	8	125	heart development	BP	1	ZFPM2	zinc finger protein, FOG family member 2 [Source:VGNC Symbol;Acc:VGNC:54515]	protein_coding	3450	14	58819937	59239114	-1
ENSBTAG00000009575	GO:0007507	0.0980332	8	125	heart development	BP	1	TBC1D32	TBC1 domain family member 32 [Source:VGNC Symbol;Acc:VGNC:35643]	protein_coding	3891	9	29816336	30021574	1
ENSBTAG00000010694	GO:0007507	0.0980332	8	125	heart development	BP	1	BICC1	BicC family RNA binding protein 1 [Source:VGNC Symbol;Acc:VGNC:26490]	protein_coding	3271	28	13971512	14316512	1
ENSBTAG00000011971	GO:0007507	0.0980332	8	125	heart development	BP	1	NRP2	neuropilin 2 [Source:VGNC Symbol;Acc:VGNC:32267]	protein_coding	3248	2	94028625	94145404	1
ENSBTAG00000012994	GO:0007507	0.0980332	8	125	heart development	BP	1	LOX	lysyl oxidase [Source:VGNC Symbol;Acc:VGNC:30951]	protein_coding	2449	7	31754829	31767397	1
ENSBTAG00000016963	GO:0007507	0.0980332	8	125	heart development	BP	1	ADAMTS6	ADAM metallopeptidase with thrombospondin type 1 motif 6 [Source:VGNC Symbol;Acc:VGNC:25628]	protein_coding	6332	20	14047359	14332388	1
ENSBTAG00000021396	GO:0007507	0.0980332	8	125	heart development	BP	1	HEG1	heart development protein with EGF like domains 1 [Source:VGNC Symbol;Acc:VGNC:29803]	protein_coding	4627	1	69422854	69525187	-1
ENSBTAG00000047543	GO:0007507	0.0980332	8	125	heart development	BP	1	NTRK3	neurotrophic receptor tyrosine kinase 3 [Source:VGNC Symbol;Acc:VGNC:106849]	protein_coding	4553	21	18837293	19260319	-1
ENSBTAG00000003345	GO:0003007	0.743382	1	32	heart morphogenesis	BP	1	FAT4	FAT atypical cadherin 4 [Source:VGNC Symbol;Acc:VGNC:28877]	protein_coding	14949	17	32347951	32529264	-1
ENSBTAG00000020707	GO:0060347	0.207324	1	6	heart trabecula formation	BP	1	ADGRG6	adhesion G protein-coupled receptor G6 [Source:VGNC Symbol;Acc:VGNC:25669]	protein_coding	5411	9	79769693	79920880	1
ENSBTAG00000003449	GO:0002244	0.133369	4	51	hematopoietic progenitor cell differentiation	BP	1	KCP	kielin cysteine rich BMP regulator [Source:VGNC Symbol;Acc:VGNC:53650]	protein_coding	4791	4	92843936	92873142	-1
ENSBTAG00000004005	GO:0002244	0.133369	4	51	hematopoietic progenitor cell differentiation	BP	1	WDR7	WD repeat domain 7 [Source:VGNC Symbol;Acc:VGNC:36914]	protein_coding	4874	24	56001377	56351749	1
ENSBTAG00000009151	GO:0002244	0.133369	4	51	hematopoietic progenitor cell differentiation	BP	1	PYGO1	pygopus family PHD finger 1 [Source:VGNC Symbol;Acc:VGNC:33590]	protein_coding	1833	10	54810099	54830804	1
ENSBTAG00000048508	GO:0002244	0.133369	4	51	hematopoietic progenitor cell differentiation	BP	1	INHBA	inhibin subunit beta A [Source:VGNC Symbol;Acc:VGNC:30200]	protein_coding	3822	4	79288772	79302445	1
ENSBTAG00000048508	GO:0042541	0.110068	1	3	hemoglobin biosynthetic process	BP	1	INHBA	inhibin subunit beta A [Source:VGNC Symbol;Acc:VGNC:30200]	protein_coding	3822	4	79288772	79302445	1
ENSBTAG00000019302	GO:0030097	0.783475	1	40	hemopoiesis	BP	1	BCL2	BCL2 apoptosis regulator [Source:VGNC Symbol;Acc:VGNC:26445]	protein_coding	1075	24	61396513	61588241	-1
ENSBTAG00000017664	GO:0048012	0.237147	1	7	hepatocyte growth factor receptor signaling pathway	BP	1	HGF	hepatocyte growth factor [Source:VGNC Symbol;Acc:VGNC:29834]	protein_coding	2491	4	38929386	39010999	1
ENSBTAG00000000783	GO:0072574	0.120096	1	4	hepatocyte proliferation	BP	1	TGFA	transforming growth factor alpha [Source:VGNC Symbol;Acc:VGNC:58421]	protein_coding	969	11	13861144	13975868	1
ENSBTAG00000003581	GO:0070828	0.269201	1	8	heterochromatin organization	BP	1	SETD7	SET domain containing 7, histone lysine methyltransferase [Source:VGNC Symbol;Acc:VGNC:34497]	protein_coding	1809	17	18155442	18207948	1
ENSBTAG00000003345	GO:0007157	0.492843	1	17	heterophilic cell-cell adhesion via plasma membrane cell adhesion molecules	BP	1	FAT4	FAT atypical cadherin 4 [Source:VGNC Symbol;Acc:VGNC:28877]	protein_coding	14949	17	32347951	32529264	-1
ENSBTAG00000000770	GO:0019318	0.0189379	2	6	hexose metabolic process	BP	1	PGM2L1	phosphoglucomutase 2 like 1 [Source:VGNC Symbol;Acc:VGNC:32795]	protein_coding	2754	15	53707096	53759583	-1
ENSBTAG00000013108	GO:0019318	0.0189379	2	6	hexose metabolic process	BP	1	HK2	hexokinase 2 [Source:VGNC Symbol;Acc:VGNC:29865]	protein_coding	3378	11	9743172	9810098	-1
ENSBTAG00000025634	GO:0035137	0.228188	1	7	hindlimb morphogenesis	BP	1	FMN1	formin 1 [Source:HGNC Symbol;Acc:HGNC:3768]	protein_coding	3963	10	29434772	29889488	1
ENSBTAG00000003345	GO:0035329	0.513509	1	18	hippo signaling	BP	1	FAT4	FAT atypical cadherin 4 [Source:VGNC Symbol;Acc:VGNC:28877]	protein_coding	14949	17	32347951	32529264	-1
ENSBTAG00000020194	GO:0021766	0.624229	1	25	hippocampus development	BP	1	FGF13	fibroblast growth factor 13 [Source:VGNC Symbol;Acc:VGNC:28972]	protein_coding	2350	NKLS02002208.1	6393393	6468819	1
ENSBTAG00000004091	GO:0016573	0.393219	2	36	histone acetylation	BP	1	GTF3C4	ral transcription factor IIIC subunit 4 [Source:VGNC Symbol;Acc:VGNC:29705]	protein_coding	2520	11	102733925	102751664	1
ENSBTAG00000044044	GO:0016573	0.393219	2	36	histone acetylation	BP	1	CLOCK	clock circadian regulator [Source:VGNC Symbol;Acc:VGNC:27456]	protein_coding	3612	6	70874084	70978580	-1
ENSBTAG00000003808	GO:0016575	0.158923	3	38	histone deacetylation	BP	1	HDAC9	histone deacetylase 9 [Source:VGNC Symbol;Acc:VGNC:50614]	protein_coding	3807	4	27093041	27667961	1
ENSBTAG00000012111	GO:0016575	0.158923	3	38	histone deacetylation	BP	1	PRDM5	PR/SET domain 5 [Source:VGNC Symbol;Acc:VGNC:33297]	protein_coding	1893	6	4526911	4777589	1
ENSBTAG00000015321	GO:0016575	0.158923	3	38	histone deacetylation	BP	1	TRERF1	transcriptional regulating factor 1 [Source:VGNC Symbol;Acc:VGNC:36302]	protein_coding	4267	23	15939656	16145761	-1
ENSBTAG00000014608	GO:0034720	0.223222	1	6	histone H3-K4 demethylation	BP	1	KDM1B	lysine demethylase 1B [Source:VGNC Symbol;Acc:VGNC:30523]	protein_coding	3046	23	39389854	39432004	-1
ENSBTAG00000004172	GO:0044648	0.0209847	2	5	histone H3-K4 dimethylation	BP	1	SETD1B	SET domain containing 1B, histone lysine methyltransferase [Source:VGNC Symbol;Acc:VGNC:50140]	protein_coding	5396	17	53482843	53498434	-1
ENSBTAG00000018093	GO:0044648	0.0209847	2	5	histone H3-K4 dimethylation	BP	1	KMT2A	lysine methyltransferase 2A [Source:VGNC Symbol;Acc:VGNC:30690]	protein_coding	11466	15	29140936	29188682	1
ENSBTAG00000004172	GO:0051568	0.139602	2	16	histone H3-K4 methylation	BP	1	SETD1B	SET domain containing 1B, histone lysine methyltransferase [Source:VGNC Symbol;Acc:VGNC:50140]	protein_coding	5396	17	53482843	53498434	-1
ENSBTAG00000018093	GO:0051568	0.139602	2	16	histone H3-K4 methylation	BP	1	KMT2A	lysine methyltransferase 2A [Source:VGNC Symbol;Acc:VGNC:30690]	protein_coding	11466	15	29140936	29188682	1
ENSBTAG00000004172	GO:0097692	0.256677	1	6	histone H3-K4 monomethylation	BP	1	SETD1B	SET domain containing 1B, histone lysine methyltransferase [Source:VGNC Symbol;Acc:VGNC:50140]	protein_coding	5396	17	53482843	53498434	-1
ENSBTAG00000004172	GO:0080182	0.0994769	2	13	histone H3-K4 trimethylation	BP	1	SETD1B	SET domain containing 1B, histone lysine methyltransferase [Source:VGNC Symbol;Acc:VGNC:50140]	protein_coding	5396	17	53482843	53498434	-1
ENSBTAG00000018093	GO:0080182	0.0994769	2	13	histone H3-K4 trimethylation	BP	1	KMT2A	lysine methyltransferase 2A [Source:VGNC Symbol;Acc:VGNC:30690]	protein_coding	11466	15	29140936	29188682	1
ENSBTAG00000012036	GO:0033169	0.365045	1	11	histone H3-K9 demethylation	BP	1	HR	HR lysine demethylase and nuclear receptor corepressor [Source:VGNC Symbol;Acc:VGNC:29950]	protein_coding	5203	8	69428721	69445389	-1
ENSBTAG00000012111	GO:0051567	0.176866	1	5	histone H3-K9 methylation	BP	1	PRDM5	PR/SET domain 5 [Source:VGNC Symbol;Acc:VGNC:33297]	protein_coding	1893	6	4526911	4777589	1
ENSBTAG00000003581	GO:0034968	0.535943	1	19	histone lysine methylation	BP	1	SETD7	SET domain containing 7, histone lysine methyltransferase [Source:VGNC Symbol;Acc:VGNC:34497]	protein_coding	1809	17	18155442	18207948	1
ENSBTAG00000011524	GO:0071044	0.277433	1	9	histone mRNA catabolic process	BP	1	XRN1	5'-3' exoribonuclease 1 [Source:VGNC Symbol;Acc:VGNC:37008]	protein_coding	5178	1	126593243	126700958	1
ENSBTAG00000017346	GO:0048872	0.516879	1	19	homeostasis of number of cells	BP	1	RASSF2	Ras association domain family member 2 [Source:VGNC Symbol;Acc:VGNC:33758]	protein_coding	2027	13	47134626	47157586	-1
ENSBTAG00000009778	GO:0048873	0.0266682	3	18	homeostasis of number of cells within a tissue	BP	1	KRAS	KRAS proto-onco, GTPase [Source:VGNC Symbol;Acc:VGNC:30710]	protein_coding	2144	5	84749225	84789041	1
ENSBTAG00000018093	GO:0048873	0.0266682	3	18	homeostasis of number of cells within a tissue	BP	1	KMT2A	lysine methyltransferase 2A [Source:VGNC Symbol;Acc:VGNC:30690]	protein_coding	11466	15	29140936	29188682	1
ENSBTAG00000019302	GO:0048873	0.0266682	3	18	homeostasis of number of cells within a tissue	BP	1	BCL2	BCL2 apoptosis regulator [Source:VGNC Symbol;Acc:VGNC:26445]	protein_coding	1075	24	61396513	61588241	-1
ENSBTAG00000000061	GO:0007156	0.00222195	7	45	homophilic cell adhesion via plasma membrane adhesion molecules	BP	1	PCDH7	protocadherin 7 [Source:VGNC Symbol;Acc:VGNC:32621]	protein_coding	3801	6	49958089	50426482	1
ENSBTAG00000000570	GO:0007156	0.00222195	7	45	homophilic cell adhesion via plasma membrane adhesion molecules	BP	1	RET	ret proto-onco [Source:VGNC Symbol;Acc:VGNC:33876]	protein_coding	5545	28	13467070	13522040	1
ENSBTAG00000002471	GO:0007156	0.00222195	7	45	homophilic cell adhesion via plasma membrane adhesion molecules	BP	1	CHL1	cell adhesion molecule L1 like [Source:VGNC Symbol;Acc:VGNC:27296]	protein_coding	5429	22	25984691	26207536	-1
ENSBTAG00000003345	GO:0007156	0.00222195	7	45	homophilic cell adhesion via plasma membrane adhesion molecules	BP	1	FAT4	FAT atypical cadherin 4 [Source:VGNC Symbol;Acc:VGNC:28877]	protein_coding	14949	17	32347951	32529264	-1
ENSBTAG00000004750	GO:0007156	0.00222195	7	45	homophilic cell adhesion via plasma membrane adhesion molecules	BP	1	VSTM2L	V-set and transmembrane domain containing 2 like [Source:VGNC Symbol;Acc:VGNC:36844]	protein_coding	1974	13	66799390	66838313	1
ENSBTAG00000006732	GO:0007156	0.00222195	7	45	homophilic cell adhesion via plasma membrane adhesion molecules	BP	1	NRCAM	neuronal cell adhesion molecule [Source:VGNC Symbol;Acc:VGNC:32257]	protein_coding	4009	4	49248702	49563305	-1
ENSBTAG00000008036	GO:0007156	0.00222195	7	45	homophilic cell adhesion via plasma membrane adhesion molecules	BP	1	CELSR1	cadherin EGF LAG seven-pass G-type receptor 1 [Source:VGNC Symbol;Acc:VGNC:55884]	protein_coding	9242	5	116657456	116800031	-1
ENSBTAG00000017802	GO:0009755	0.463496	1	17	hormone-mediated signaling pathway	BP	1	THRB	thyroid hormone receptor beta [Source:VGNC Symbol;Acc:VGNC:35847]	protein_coding	4092	27	41461703	41896044	1
ENSBTAG00000032084	GO:0006959	0.364652	1	12	humoral immune response	BP	1	GPR183	G protein-coupled receptor 183 [Source:VGNC Symbol;Acc:VGNC:29577]	protein_coding	1504	12	76165404	76180037	-1
ENSBTAG00000007431	GO:0030214	0.26756	1	8	hyaluronan catabolic process	BP	1	CEMIP	cell migration inducing hyaluronidase 1 [Source:VGNC Symbol;Acc:VGNC:27172]	protein_coding	4086	21	26725040	26791142	1
ENSBTAG00000034436	GO:0006972	0.0736659	1	2	hyperosmotic response	BP	1	PDPK1	3-phosphoinositide dependent protein kinase 1 [Source:HGNC Symbol;Acc:HGNC:8816]	protein_coding	1798	25	2036248	2096458	1
ENSBTAG00000017486	GO:0021618	0.0371595	1	1	hypoglossal nerve morphogenesis	BP	1	ADARB1	adenosine deaminase RNA specific B1 [Source:VGNC Symbol;Acc:VGNC:25636]	protein_coding	3282	1	144937738	145050738	1
ENSBTAG00000015386	GO:0007249	0.660479	1	30	I-kappaB kinase/NF-kappaB signaling	BP	1	REL	REL proto-onco, NF-kB subunit [Source:VGNC Symbol;Acc:VGNC:33857]	protein_coding	2197	11	43625180	43662860	1
ENSBTAG00000008099	GO:0006955	0.982198	1	126	immune response	BP	1	CCR5	C-C motif chemokine receptor 5 [Source:NCBI gene (formerly Entrezgene);Acc:497017]	protein_coding	1432	22	53029379	53032543	-1
ENSBTAG00000019302	GO:0002520	0.101386	1	3	immune system development	BP	1	BCL2	BCL2 apoptosis regulator [Source:VGNC Symbol;Acc:VGNC:26445]	protein_coding	1075	24	61396513	61588241	-1
ENSBTAG00000001649	GO:0001701	0.888205	4	173	in utero embryonic development	BP	1	ZFPM2	zinc finger protein, FOG family member 2 [Source:VGNC Symbol;Acc:VGNC:54515]	protein_coding	3450	14	58819937	59239114	-1
ENSBTAG00000006507	GO:0001701	0.888205	4	173	in utero embryonic development	BP	1	ADAMTS3	ADAM metallopeptidase with thrombospondin type 1 motif 3 [Source:VGNC Symbol;Acc:VGNC:25626]	protein_coding	4996	6	87427184	87706738	-1
ENSBTAG00000021396	GO:0001701	0.888205	4	173	in utero embryonic development	BP	1	HEG1	heart development protein with EGF like domains 1 [Source:VGNC Symbol;Acc:VGNC:29803]	protein_coding	4627	1	69422854	69525187	-1
ENSBTAG00000022255	GO:0001701	0.888205	4	173	in utero embryonic development	BP	1	AR	androgen receptor [Source:VGNC Symbol;Acc:VGNC:26053]	protein_coding	2673	X	83085618	83294907	-1
ENSBTAG00000005108	GO:0050929	0.0419025	1	1	induction of negative chemotaxis	BP	1	SLIT2	slit guidance ligand 2 [Source:VGNC Symbol;Acc:VGNC:34960]	protein_coding	4605	6	39779895	40182890	1
ENSBTAG00000008099	GO:0006954	0.913562	2	114	inflammatory response	BP	1	CCR5	C-C motif chemokine receptor 5 [Source:NCBI gene (formerly Entrezgene);Acc:497017]	protein_coding	1432	22	53029379	53032543	-1
ENSBTAG00000015386	GO:0006954	0.913562	2	114	inflammatory response	BP	1	REL	REL proto-onco, NF-kB subunit [Source:VGNC Symbol;Acc:VGNC:33857]	protein_coding	2197	11	43625180	43662860	1
ENSBTAG00000021015	GO:0060080	0.0668126	1	2	inhibitory postsynaptic potential	BP	1	INSYN2A	inhibitory synaptic factor 2A [Source:VGNC Symbol;Acc:VGNC:28775]	protein_coding	2888	26	46615113	46676281	-1
ENSBTAG00000020194	GO:1904862	0.117863	1	3	inhibitory synapse assembly	BP	1	FGF13	fibroblast growth factor 13 [Source:VGNC Symbol;Acc:VGNC:28972]	protein_coding	2350	NKLS02002208.1	6393393	6468819	1
ENSBTAG00000011234	GO:0001544	0.0670446	1	2	initiation of primordial ovarian follicle growth	BP	1	FOXO3	forkhead box O3 [Source:VGNC Symbol;Acc:VGNC:29099]	protein_coding	2191	9	41522588	41620269	-1
ENSBTAG00000008078	GO:0045087	0.756227	3	115	innate immune response	BP	1	TRIM59	tripartite motif containing 59 [Source:VGNC Symbol;Acc:VGNC:36344]	protein_coding	1221	1	107030008	107042373	1
ENSBTAG00000015386	GO:0045087	0.756227	3	115	innate immune response	BP	1	REL	REL proto-onco, NF-kB subunit [Source:VGNC Symbol;Acc:VGNC:33857]	protein_coding	2197	11	43625180	43662860	1
ENSBTAG00000020936	GO:0045087	0.756227	3	115	innate immune response	BP	1	NOD2	nucleotide binding oligomerization domain containing 2 [Source:VGNC Symbol;Acc:VGNC:32151]	protein_coding	5185	18	19089956	19119730	1
ENSBTAG00000015724	GO:0002227	0.00415498	2	3	innate immune response in mucosa	BP	1	BPIFB1	BPI fold containing family B member 1 [Source:VGNC Symbol;Acc:VGNC:26545]	protein_coding	1751	13	62762330	62785964	1
ENSBTAG00000020936	GO:0002227	0.00415498	2	3	innate immune response in mucosa	BP	1	NOD2	nucleotide binding oligomerization domain containing 2 [Source:VGNC Symbol;Acc:VGNC:32151]	protein_coding	5185	18	19089956	19119730	1
ENSBTAG00000021714	GO:0036159	0.222613	1	7	inner dynein arm assembly	BP	1	TEKT2	tektin 2 [Source:VGNC Symbol;Acc:VGNC:35737]	protein_coding	1663	3	109728960	109733363	-1
ENSBTAG00000012312	GO:0048839	0.484373	1	18	inner ear development	BP	1	ROR1	receptor tyrosine kinase like orphan receptor 1 [Source:VGNC Symbol;Acc:VGNC:55673]	protein_coding	5463	3	81332951	81538324	-1
ENSBTAG00000003651	GO:0042472	0.0615039	3	25	inner ear morphogenesis	BP	1	OTOP1	otopetrin 1 [Source:VGNC Symbol;Acc:VGNC:32488]	protein_coding	3268	6	104881314	104932641	1
ENSBTAG00000008036	GO:0042472	0.0615039	3	25	inner ear morphogenesis	BP	1	CELSR1	cadherin EGF LAG seven-pass G-type receptor 1 [Source:VGNC Symbol;Acc:VGNC:55884]	protein_coding	9242	5	116657456	116800031	-1
ENSBTAG00000010977	GO:0042472	0.0615039	3	25	inner ear morphogenesis	BP	1	FRZB	frizzled related protein [Source:VGNC Symbol;Acc:VGNC:29124]	protein_coding	2350	2	13693338	13730072	1
ENSBTAG00000003345	GO:0060122	0.0751059	2	12	inner ear receptor cell stereocilium organization	BP	1	FAT4	FAT atypical cadherin 4 [Source:VGNC Symbol;Acc:VGNC:28877]	protein_coding	14949	17	32347951	32529264	-1
ENSBTAG00000009704	GO:0060122	0.0751059	2	12	inner ear receptor cell stereocilium organization	BP	1	CECR2	CECR2 histone acetyl-lysine reader [Source:VGNC Symbol;Acc:VGNC:49053]	protein_coding	4215	5	108937842	109051118	1
ENSBTAG00000006388	GO:0060384	0.036319	2	8	innervation	BP	1	FBXO45	F-box protein 45 [Source:VGNC Symbol;Acc:VGNC:28915]	protein_coding	1835	1	71101138	71112719	1
ENSBTAG00000017486	GO:0060384	0.036319	2	8	innervation	BP	1	ADARB1	adenosine deaminase RNA specific B1 [Source:VGNC Symbol;Acc:VGNC:25636]	protein_coding	3282	1	144937738	145050738	1
ENSBTAG00000020214	GO:0015698	0.343565	1	11	inorganic anion transport	BP	1	LRRC8B	leucine rich repeat containing 8 VRAC subunit B [Source:VGNC Symbol;Acc:VGNC:31030]	protein_coding	3123	3	53688735	53713047	-1
ENSBTAG00000016799	GO:1901142	0.0786287	1	2	insulin metabolic process	BP	1	ERN1	endoplasmic reticulum to nucleus signaling 1 [Source:VGNC Symbol;Acc:VGNC:58373]	protein_coding	3116	19	48273414	48350809	-1
ENSBTAG00000021669	GO:0008286	0.697114	1	32	insulin receptor signaling pathway	BP	1	SOGA1	suppressor of glucose, autophagy associated 1 [Source:VGNC Symbol;Acc:VGNC:35127]	protein_coding	4686	13	65838227	65883437	-1
ENSBTAG00000016566	GO:0007229	0.895922	1	59	integrin-mediated signaling pathway	BP	1	ITGA9	integrin subunit alpha 9 [Source:VGNC Symbol;Acc:VGNC:30320]	protein_coding	5475	22	10908546	11272063	1
ENSBTAG00000008338	GO:0070498	0.428033	1	15	interleukin-1-mediated signaling pathway	BP	1	PLCB1	phospholipase C beta 1 [Source:VGNC Symbol;Acc:VGNC:32980]	protein_coding	4316	13	933264	1794219	1
ENSBTAG00000008338	GO:0035722	0.0410222	1	1	interleukin-12-mediated signaling pathway	BP	1	PLCB1	phospholipase C beta 1 [Source:VGNC Symbol;Acc:VGNC:32980]	protein_coding	4316	13	933264	1794219	1
ENSBTAG00000008338	GO:0035723	0.169627	1	5	interleukin-15-mediated signaling pathway	BP	1	PLCB1	phospholipase C beta 1 [Source:VGNC Symbol;Acc:VGNC:32980]	protein_coding	4316	13	933264	1794219	1
ENSBTAG00000001034	GO:0035655	0.129683	1	4	interleukin-18-mediated signaling pathway	BP	1	IL18R1	interleukin 18 receptor 1 [Source:VGNC Symbol;Acc:VGNC:30127]	protein_coding	3295	11	7165278	7193294	1
ENSBTAG00000047165	GO:0045109	0.348113	1	11	intermediate filament organization	BP	1	KRT9	keratin 9 [Source:VGNC Symbol;Acc:VGNC:30745]	protein_coding	2104	19	41776859	41783309	-1
ENSBTAG00000044169	GO:0120009	0.417618	1	14	intermembrane lipid transfer	BP	1	PRELID2	PRELI domain containing 2 [Source:VGNC Symbol;Acc:VGNC:33307]	protein_coding	2431	7	56942188	57021301	-1
ENSBTAG00000009443	GO:0050892	0.234332	1	7	intestinal absorption	BP	1	GCNT3	glucosaminyl (N-acetyl) transferase 3, mucin type [Source:NCBI gene (formerly Entrezgene);Acc:404167]	protein_coding	3694	10	50634343	50639462	-1
ENSBTAG00000011237	GO:0006874	0.479924	2	44	intracellular calcium ion homeostasis	BP	1	PKHD1	PKHD1 ciliary IPT domain containing fibrocystin/polyductin [Source:VGNC Symbol;Acc:VGNC:32939]	protein_coding	12153	23	24075070	24509308	-1
ENSBTAG00000019302	GO:0006874	0.479924	2	44	intracellular calcium ion homeostasis	BP	1	BCL2	BCL2 apoptosis regulator [Source:VGNC Symbol;Acc:VGNC:26445]	protein_coding	1075	24	61396513	61588241	-1
ENSBTAG00000010018	GO:0006878	0.251335	1	8	intracellular copper ion homeostasis	BP	1	ATP7A	ATPase copper transporting alpha [Source:VGNC Symbol;Acc:VGNC:26327]	protein_coding	6399	X	74363513	74490948	-1
ENSBTAG00000022255	GO:0030520	0.347704	1	11	intracellular estrogen receptor signaling pathway	BP	1	AR	androgen receptor [Source:VGNC Symbol;Acc:VGNC:26053]	protein_coding	2673	X	83085618	83294907	-1
ENSBTAG00000013108	GO:0001678	0.437218	1	15	intracellular glucose homeostasis	BP	1	HK2	hexokinase 2 [Source:VGNC Symbol;Acc:VGNC:29865]	protein_coding	3378	11	9743172	9810098	-1
ENSBTAG00000010803	GO:0006886	0.986613	2	175	intracellular protein transport	BP	1	CHML	CHM like Rab escort protein [Source:VGNC Symbol;Acc:VGNC:27298]	protein_coding	1956	16	35143253	35145208	1
ENSBTAG00000020238	GO:0006886	0.986613	2	175	intracellular protein transport	BP	1	RIMS1	regulating synaptic membrane exocytosis 1 [Source:VGNC Symbol;Acc:VGNC:53801]	protein_coding	4872	9	11090230	11695382	1
ENSBTAG00000022255	GO:0030522	0.390076	1	13	intracellular receptor signaling pathway	BP	1	AR	androgen receptor [Source:VGNC Symbol;Acc:VGNC:26053]	protein_coding	2673	X	83085618	83294907	-1
ENSBTAG00000002177	GO:0035556	0.0796559	13	224	intracellular signal transduction	BP	1	PIKFYVE	phosphoinositide kinase, FYVE-type zinc finger containing [Source:VGNC Symbol;Acc:VGNC:32898]	protein_coding	6705	2	96557844	96625577	1
ENSBTAG00000004007	GO:0035556	0.0796559	13	224	intracellular signal transduction	BP	1	MCF2	MCF.2 cell line derived transforming sequence [Source:VGNC Symbol;Acc:VGNC:31301]	protein_coding	3066	X	23002249	23087043	-1
ENSBTAG00000004386	GO:0035556	0.0796559	13	224	intracellular signal transduction	BP	1	SOCS1	suppressor of cytokine signaling 1 [Source:VGNC Symbol;Acc:VGNC:35119]	protein_coding	672	25	9913007	9913678	-1
ENSBTAG00000006601	GO:0035556	0.0796559	13	224	intracellular signal transduction	BP	1	KSR1	kinase suppressor of ras 1 [Source:VGNC Symbol;Acc:VGNC:30754]	protein_coding	2766	19	19088871	19247444	1
ENSBTAG00000007635	GO:0035556	0.0796559	13	224	intracellular signal transduction	BP	1	PLCL1	phospholipase C like 1 (inactive) [Source:VGNC Symbol;Acc:VGNC:56161]	protein_coding	3746	2	86319697	86686609	1
ENSBTAG00000008338	GO:0035556	0.0796559	13	224	intracellular signal transduction	BP	1	PLCB1	phospholipase C beta 1 [Source:VGNC Symbol;Acc:VGNC:32980]	protein_coding	4316	13	933264	1794219	1
ENSBTAG00000008535	GO:0035556	0.0796559	13	224	intracellular signal transduction	BP	1	SOCS7	suppressor of cytokine signaling 7 [Source:VGNC Symbol;Acc:VGNC:35125]	protein_coding	1959	19	39011186	39036089	1
ENSBTAG00000009798	GO:0035556	0.0796559	13	224	intracellular signal transduction	BP	1	DCDC2	doublecortin domain containing 2 [Source:VGNC Symbol;Acc:VGNC:27910]	protein_coding	1428	23	33335556	33479705	1
ENSBTAG00000014053	GO:0035556	0.0796559	13	224	intracellular signal transduction	BP	1	MAK	male germ cell associated kinase [Source:VGNC Symbol;Acc:VGNC:31152]	protein_coding	2509	23	45349611	45399368	1
ENSBTAG00000014189	GO:0035556	0.0796559	13	224	intracellular signal transduction	BP	1	RGS6	regulator of G protein signaling 6 [Source:VGNC Symbol;Acc:VGNC:54476]	protein_coding	2230	10	83871181	84062445	1
ENSBTAG00000015413	GO:0035556	0.0796559	13	224	intracellular signal transduction	BP	1	RASA2	RAS p21 protein activator 2 [Source:VGNC Symbol;Acc:VGNC:33736]	protein_coding	3009	1	127345515	127469070	-1
ENSBTAG00000020936	GO:0035556	0.0796559	13	224	intracellular signal transduction	BP	1	NOD2	nucleotide binding oligomerization domain containing 2 [Source:VGNC Symbol;Acc:VGNC:32151]	protein_coding	5185	18	19089956	19119730	1
ENSBTAG00000034436	GO:0035556	0.0796559	13	224	intracellular signal transduction	BP	1	PDPK1	3-phosphoinositide dependent protein kinase 1 [Source:HGNC Symbol;Acc:HGNC:8816]	protein_coding	1798	25	2036248	2096458	1
ENSBTAG00000022255	GO:0030518	0.0153938	2	5	intracellular steroid hormone receptor signaling pathway	BP	1	AR	androgen receptor [Source:VGNC Symbol;Acc:VGNC:26053]	protein_coding	2673	X	83085618	83294907	-1
ENSBTAG00000027182	GO:0030518	0.0153938	2	5	intracellular steroid hormone receptor signaling pathway	BP	1	NR3C2	nuclear receptor subfamily 3 group C member 2 [Source:VGNC Symbol;Acc:VGNC:32244]	protein_coding	3278	17	9583647	10018758	1
ENSBTAG00000004862	GO:0042073	0.169955	2	22	intraciliary transport	BP	1	TUB	TUB bipartite transcription factor [Source:VGNC Symbol;Acc:VGNC:36503]	protein_coding	2669	15	44436182	44522347	-1
ENSBTAG00000014053	GO:0042073	0.169955	2	22	intraciliary transport	BP	1	MAK	male germ cell associated kinase [Source:VGNC Symbol;Acc:VGNC:31152]	protein_coding	2509	23	45349611	45399368	1
ENSBTAG00000019302	GO:0008630	0.660371	1	28	intrinsic apoptotic signaling pathway in response to DNA damage	BP	1	BCL2	BCL2 apoptosis regulator [Source:VGNC Symbol;Acc:VGNC:26445]	protein_coding	1075	24	61396513	61588241	-1
ENSBTAG00000016799	GO:0070059	0.17468	2	21	intrinsic apoptotic signaling pathway in response to endoplasmic reticulum stress	BP	1	ERN1	endoplasmic reticulum to nucleus signaling 1 [Source:VGNC Symbol;Acc:VGNC:58373]	protein_coding	3116	19	48273414	48350809	-1
ENSBTAG00000019302	GO:0070059	0.17468	2	21	intrinsic apoptotic signaling pathway in response to endoplasmic reticulum stress	BP	1	BCL2	BCL2 apoptosis regulator [Source:VGNC Symbol;Acc:VGNC:26445]	protein_coding	1075	24	61396513	61588241	-1
ENSBTAG00000019302	GO:0008631	0.341188	1	12	intrinsic apoptotic signaling pathway in response to oxidative stress	BP	1	BCL2	BCL2 apoptosis regulator [Source:VGNC Symbol;Acc:VGNC:26445]	protein_coding	1075	24	61396513	61588241	-1
ENSBTAG00000016799	GO:0036498	0.101775	1	3	IRE1-mediated unfolded protein response	BP	1	ERN1	endoplasmic reticulum to nucleus signaling 1 [Source:VGNC Symbol;Acc:VGNC:58373]	protein_coding	3116	19	48273414	48350809	-1
ENSBTAG00000017103	GO:0007254	0.589085	1	23	JNK cascade	BP	1	MAP3K13	mitogen-activated protein kinase kinase kinase 13 [Source:VGNC Symbol;Acc:VGNC:31191]	protein_coding	3532	1	81711839	81868201	-1
ENSBTAG00000012824	GO:0030216	0.64261	1	27	keratinocyte differentiation	BP	1	INTU	inturned planar cell polarity protein [Source:VGNC Symbol;Acc:VGNC:30235]	protein_coding	2802	17	29913837	29993696	-1
ENSBTAG00000010273	GO:0043616	0.288737	1	9	keratinocyte proliferation	BP	1	EREG	epiregulin [Source:VGNC Symbol;Acc:VGNC:28575]	protein_coding	2193	6	89306902	89325899	1
ENSBTAG00000003345	GO:0001822	0.00164975	9	72	kidney development	BP	1	FAT4	FAT atypical cadherin 4 [Source:VGNC Symbol;Acc:VGNC:28877]	protein_coding	14949	17	32347951	32529264	-1
ENSBTAG00000005151	GO:0001822	0.00164975	9	72	kidney development	BP	1	WDPCP	WD repeat containing planar cell polarity effector [Source:VGNC Symbol;Acc:VGNC:36879]	protein_coding	2795	11	61723956	62023241	-1
ENSBTAG00000008839	GO:0001822	0.00164975	9	72	kidney development	BP	1	AMER1	APC membrane recruitment protein 1 [Source:VGNC Symbol;Acc:VGNC:25861]	protein_coding	3600	X	96120226	96146246	1
ENSBTAG00000009151	GO:0001822	0.00164975	9	72	kidney development	BP	1	PYGO1	pygopus family PHD finger 1 [Source:VGNC Symbol;Acc:VGNC:33590]	protein_coding	1833	10	54810099	54830804	1
ENSBTAG00000009575	GO:0001822	0.00164975	9	72	kidney development	BP	1	TBC1D32	TBC1 domain family member 32 [Source:VGNC Symbol;Acc:VGNC:35643]	protein_coding	3891	9	29816336	30021574	1
ENSBTAG00000010694	GO:0001822	0.00164975	9	72	kidney development	BP	1	BICC1	BicC family RNA binding protein 1 [Source:VGNC Symbol;Acc:VGNC:26490]	protein_coding	3271	28	13971512	14316512	1
ENSBTAG00000011237	GO:0001822	0.00164975	9	72	kidney development	BP	1	PKHD1	PKHD1 ciliary IPT domain containing fibrocystin/polyductin [Source:VGNC Symbol;Acc:VGNC:32939]	protein_coding	12153	23	24075070	24509308	-1
ENSBTAG00000016963	GO:0001822	0.00164975	9	72	kidney development	BP	1	ADAMTS6	ADAM metallopeptidase with thrombospondin type 1 motif 6 [Source:VGNC Symbol;Acc:VGNC:25628]	protein_coding	6332	20	14047359	14332388	1
ENSBTAG00000019302	GO:0001822	0.00164975	9	72	kidney development	BP	1	BCL2	BCL2 apoptosis regulator [Source:VGNC Symbol;Acc:VGNC:26445]	protein_coding	1075	24	61396513	61588241	-1
ENSBTAG00000009443	GO:0060993	0.199656	1	6	kidney morphogenesis	BP	1	GCNT3	glucosaminyl (N-acetyl) transferase 3, mucin type [Source:NCBI gene (formerly Entrezgene);Acc:404167]	protein_coding	3694	10	50634343	50639462	-1
ENSBTAG00000012112	GO:1902475	0.176083	1	5	L-alpha-amino acid transmembrane transport	BP	1	SLC7A6	solute carrier family 7 member 6 [Source:VGNC Symbol;Acc:VGNC:34931]	protein_coding	3782	18	35641249	35670751	1
ENSBTAG00000012112	GO:0015807	0.0267783	2	7	L-amino acid transport	BP	1	SLC7A6	solute carrier family 7 member 6 [Source:VGNC Symbol;Acc:VGNC:34931]	protein_coding	3782	18	35641249	35670751	1
ENSBTAG00000018577	GO:0015807	0.0267783	2	7	L-amino acid transport	BP	1	SLC7A1	solute carrier family 7 member 1 [Source:VGNC Symbol;Acc:VGNC:34924]	protein_coding	2309	12	30934105	30991889	1
ENSBTAG00000018577	GO:0097638	0.125401	1	4	L-arginine import across plasma membrane	BP	1	SLC7A1	solute carrier family 7 member 1 [Source:VGNC Symbol;Acc:VGNC:34924]	protein_coding	2309	12	30934105	30991889	1
ENSBTAG00000018577	GO:1903826	0.0995923	1	3	L-arginine transmembrane transport	BP	1	SLC7A1	solute carrier family 7 member 1 [Source:VGNC Symbol;Acc:VGNC:34924]	protein_coding	2309	12	30934105	30991889	1
ENSBTAG00000032366	GO:0019852	0.0642313	1	2	L-ascorbic acid metabolic process	BP	1	SLC23A2	solute carrier family 23 member 2 [Source:VGNC Symbol;Acc:VGNC:34734]	protein_coding	2489	13	47209404	47348038	-1
ENSBTAG00000032366	GO:0015882	0.137508	1	4	L-ascorbic acid transmembrane transport	BP	1	SLC23A2	solute carrier family 23 member 2 [Source:VGNC Symbol;Acc:VGNC:34734]	protein_coding	2489	13	47209404	47348038	-1
ENSBTAG00000015181	GO:0015813	0.195052	1	6	L-glutamate transmembrane transport	BP	1	EPM2A	EPM2A glucan phosphatase, laforin [Source:VGNC Symbol;Acc:VGNC:53790]	protein_coding	3145	9	82921421	83030362	-1
ENSBTAG00000018577	GO:1903810	0.0343531	1	1	L-histidine import across plasma membrane	BP	1	SLC7A1	solute carrier family 7 member 1 [Source:VGNC Symbol;Acc:VGNC:34924]	protein_coding	2309	12	30934105	30991889	1
ENSBTAG00000018577	GO:1903401	0.155623	1	5	L-lysine transmembrane transport	BP	1	SLC7A1	solute carrier family 7 member 1 [Source:VGNC Symbol;Acc:VGNC:34924]	protein_coding	2309	12	30934105	30991889	1
ENSBTAG00000018577	GO:1903352	0.125401	1	4	L-ornithine transmembrane transport	BP	1	SLC7A1	solute carrier family 7 member 1 [Source:VGNC Symbol;Acc:VGNC:34924]	protein_coding	2309	12	30934105	30991889	1
ENSBTAG00000020957	GO:0060716	0.370473	1	13	labyrinthine layer blood vessel development	BP	1	FZD5	frizzled class receptor 5 [Source:VGNC Symbol;Acc:VGNC:29169]	protein_coding	1758	2	96039164	96040921	-1
ENSBTAG00000008036	GO:0060490	0.0520071	1	1	lateral sprouting involved in lung morphogenesis	BP	1	CELSR1	cadherin EGF LAG seven-pass G-type receptor 1 [Source:VGNC Symbol;Acc:VGNC:55884]	protein_coding	9242	5	116657456	116800031	-1
ENSBTAG00000022255	GO:0060599	0.0678301	1	2	lateral sprouting involved in mammary gland duct morphogenesis	BP	1	AR	androgen receptor [Source:VGNC Symbol;Acc:VGNC:26053]	protein_coding	2673	X	83085618	83294907	-1
ENSBTAG00000020194	GO:0007612	0.618606	1	24	learning	BP	1	FGF13	fibroblast growth factor 13 [Source:VGNC Symbol;Acc:VGNC:28972]	protein_coding	2350	NKLS02002208.1	6393393	6468819	1
ENSBTAG00000009575	GO:0002088	0.493052	1	17	lens development in camera-type eye	BP	1	TBC1D32	TBC1 domain family member 32 [Source:VGNC Symbol;Acc:VGNC:35643]	protein_coding	3891	9	29816336	30021574	1
ENSBTAG00000005910	GO:0033210	0.250049	1	8	leptin-mediated signaling pathway	BP	1	LEPR	leptin receptor [Source:VGNC Symbol;Acc:VGNC:30843]	protein_coding	3501	3	79741920	79838382	-1
ENSBTAG00000032084	GO:0030595	0.193698	1	6	leukocyte chemotaxis	BP	1	GPR183	G protein-coupled receptor 183 [Source:VGNC Symbol;Acc:VGNC:29577]	protein_coding	1504	12	76165404	76180037	-1
ENSBTAG00000019302	GO:0001776	0.095232	1	3	leukocyte homeostasis	BP	1	BCL2	BCL2 apoptosis regulator [Source:VGNC Symbol;Acc:VGNC:26445]	protein_coding	1075	24	61396513	61588241	-1
ENSBTAG00000016566	GO:0050900	0.420346	1	14	leukocyte migration	BP	1	ITGA9	integrin subunit alpha 9 [Source:VGNC Symbol;Acc:VGNC:30320]	protein_coding	5475	22	10908546	11272063	1
ENSBTAG00000022255	GO:0033327	0.242976	1	7	Leydig cell differentiation	BP	1	AR	androgen receptor [Source:VGNC Symbol;Acc:VGNC:26053]	protein_coding	2673	X	83085618	83294907	-1
ENSBTAG00000012824	GO:0060173	0.0527936	3	22	limb development	BP	1	INTU	inturned planar cell polarity protein [Source:VGNC Symbol;Acc:VGNC:30235]	protein_coding	2802	17	29913837	29993696	-1
ENSBTAG00000023867	GO:0060173	0.0527936	3	22	limb development	BP	1	RC3H2	ring finger and CCCH-type domains 2 [Source:VGNC Symbol;Acc:VGNC:33819]	protein_coding	4006	11	94013635	94068398	-1
ENSBTAG00000025634	GO:0060173	0.0527936	3	22	limb development	BP	1	FMN1	formin 1 [Source:HGNC Symbol;Acc:HGNC:3768]	protein_coding	3963	10	29434772	29889488	1
ENSBTAG00000007635	GO:0016042	0.102195	3	31	lipid catabolic process	BP	1	PLCL1	phospholipase C like 1 (inactive) [Source:VGNC Symbol;Acc:VGNC:56161]	protein_coding	3746	2	86319697	86686609	1
ENSBTAG00000008338	GO:0016042	0.102195	3	31	lipid catabolic process	BP	1	PLCB1	phospholipase C beta 1 [Source:VGNC Symbol;Acc:VGNC:32980]	protein_coding	4316	13	933264	1794219	1
ENSBTAG00000025931	GO:0016042	0.102195	3	31	lipid catabolic process	BP	1	NEU3	neuraminidase 3 [Source:VGNC Symbol;Acc:VGNC:54889]	protein_coding	3590	15	54252856	54267975	1
ENSBTAG00000045787	GO:0140042	0.278125	1	9	lipid droplet formation	BP	1	CDS1	CDP-diacylglycerol synthase 1 [Source:VGNC Symbol;Acc:VGNC:27155]	protein_coding	1855	6	99411738	99488979	1
ENSBTAG00000025101	GO:0055088	0.562441	1	23	lipid homeostasis	BP	1	ASGR2	asialoglycoprotein receptor 2 [Source:VGNC Symbol;Acc:VGNC:55035]	protein_coding	2366	19	26856102	26877499	-1
ENSBTAG00000007635	GO:0006629	0.343883	6	134	lipid metabolic process	BP	1	PLCL1	phospholipase C like 1 (inactive) [Source:VGNC Symbol;Acc:VGNC:56161]	protein_coding	3746	2	86319697	86686609	1
ENSBTAG00000008338	GO:0006629	0.343883	6	134	lipid metabolic process	BP	1	PLCB1	phospholipase C beta 1 [Source:VGNC Symbol;Acc:VGNC:32980]	protein_coding	4316	13	933264	1794219	1
ENSBTAG00000010821	GO:0006629	0.343883	6	134	lipid metabolic process	BP	1	ACER2	alkaline ceramidase 2 [Source:VGNC Symbol;Acc:VGNC:25537]	protein_coding	1016	8	24864803	24891849	-1
ENSBTAG00000011917	GO:0006629	0.343883	6	134	lipid metabolic process	BP	1	GPAM	glycerol-3-phosphate acyltransferase, mitochondrial [Source:VGNC Symbol;Acc:VGNC:29510]	protein_coding	3903	26	32687779	32753080	-1
ENSBTAG00000013942	GO:0006629	0.343883	6	134	lipid metabolic process	BP	1	DAGLA	diacylglycerol lipase alpha [Source:VGNC Symbol;Acc:VGNC:27872]	protein_coding	3126	29	40162375	40188645	1
ENSBTAG00000025931	GO:0006629	0.343883	6	134	lipid metabolic process	BP	1	NEU3	neuraminidase 3 [Source:VGNC Symbol;Acc:VGNC:54889]	protein_coding	3590	15	54252856	54267975	1
ENSBTAG00000017664	GO:0001889	0.704286	1	32	liver development	BP	1	HGF	hepatocyte growth factor [Source:VGNC Symbol;Acc:VGNC:29834]	protein_coding	2491	4	38929386	39010999	1
ENSBTAG00000040088	GO:0051179	0.26589	1	8	localization	BP	1	SLC9B2	solute carrier family 9 member B2 [Source:VGNC Symbol;Acc:VGNC:34948]	protein_coding	2106	6	21792500	21851763	1
ENSBTAG00000009749	GO:0045475	0.204193	1	6	locomotor rhythm	BP	1	USP2	ubiquitin specific peptidase 2 [Source:VGNC Symbol;Acc:VGNC:54894]	protein_coding	2048	15	29936983	29958822	-1
ENSBTAG00000008036	GO:0007626	0.35701	2	32	locomotory behavior	BP	1	CELSR1	cadherin EGF LAG seven-pass G-type receptor 1 [Source:VGNC Symbol;Acc:VGNC:55884]	protein_coding	9242	5	116657456	116800031	-1
ENSBTAG00000018431	GO:0007626	0.35701	2	32	locomotory behavior	BP	1	NAV2	neuron navigator 2 [Source:VGNC Symbol;Acc:VGNC:31891]	protein_coding	11510	29	24801066	25225008	-1
ENSBTAG00000023867	GO:0048286	0.620274	1	25	lung alveolus development	BP	1	RC3H2	ring finger and CCCH-type domains 2 [Source:VGNC Symbol;Acc:VGNC:33819]	protein_coding	4006	11	94013635	94068398	-1
ENSBTAG00000001649	GO:0030324	0.369752	3	57	lung development	BP	1	ZFPM2	zinc finger protein, FOG family member 2 [Source:VGNC Symbol;Acc:VGNC:54515]	protein_coding	3450	14	58819937	59239114	-1
ENSBTAG00000012994	GO:0030324	0.369752	3	57	lung development	BP	1	LOX	lysyl oxidase [Source:VGNC Symbol;Acc:VGNC:30951]	protein_coding	2449	7	31754829	31767397	1
ENSBTAG00000021396	GO:0030324	0.369752	3	57	lung development	BP	1	HEG1	heart development protein with EGF like domains 1 [Source:VGNC Symbol;Acc:VGNC:29803]	protein_coding	4627	1	69422854	69525187	-1
ENSBTAG00000021396	GO:0003017	0.0419671	1	1	lymph circulation	BP	1	HEG1	heart development protein with EGF like domains 1 [Source:VGNC Symbol;Acc:VGNC:29803]	protein_coding	4627	1	69422854	69525187	-1
ENSBTAG00000023867	GO:0048535	0.380094	1	14	lymph node development	BP	1	RC3H2	ring finger and CCCH-type domains 2 [Source:VGNC Symbol;Acc:VGNC:33819]	protein_coding	4006	11	94013635	94068398	-1
ENSBTAG00000021396	GO:0001945	0.208976	1	6	lymph vessel development	BP	1	HEG1	heart development protein with EGF like domains 1 [Source:VGNC Symbol;Acc:VGNC:29803]	protein_coding	4627	1	69422854	69525187	-1
ENSBTAG00000021553	GO:0001946	0.213343	1	6	lymphangiogenesis	BP	1	PTPN14	protein tyrosine phosphatase non-receptor type 14 [Source:VGNC Symbol;Acc:VGNC:33532]	protein_coding	4360	16	69034474	69223706	1
ENSBTAG00000019302	GO:0002260	0.223294	1	7	lymphocyte homeostasis	BP	1	BCL2	BCL2 apoptosis regulator [Source:VGNC Symbol;Acc:VGNC:26445]	protein_coding	1075	24	61396513	61588241	-1
ENSBTAG00000019302	GO:0002320	0.181382	1	6	lymphoid progenitor cell differentiation	BP	1	BCL2	BCL2 apoptosis regulator [Source:VGNC Symbol;Acc:VGNC:26445]	protein_coding	1075	24	61396513	61588241	-1
ENSBTAG00000018577	GO:0015819	0.0343531	1	1	lysine transport	BP	1	SLC7A1	solute carrier family 7 member 1 [Source:VGNC Symbol;Acc:VGNC:34924]	protein_coding	2309	12	30934105	30991889	1
ENSBTAG00000016804	GO:0007040	0.726386	1	33	lysosome organization	BP	1	LYST	lysosomal trafficking regulator [Source:VGNC Symbol;Acc:VGNC:31115]	protein_coding	12121	28	8379173	8523114	-1
ENSBTAG00000020273	GO:0016236	0.628189	1	27	macroautophagy	BP	1	YOD1	YOD1 deubiquitinase [Source:VGNC Symbol;Acc:VGNC:37033]	protein_coding	1235	16	4869646	4871892	-1
ENSBTAG00000021668	GO:0043414	0.0374255	1	1	macromolecule methylation	BP	1	METTL4	methyltransferase 4, N6-adenosine [Source:VGNC Symbol;Acc:VGNC:31413]	protein_coding	3345	24	36832925	36860472	-1
ENSBTAG00000002316	GO:1903830	0.210307	1	7	magnesium ion transmembrane transport	BP	1	NIPA1	NIPA magnesium transporter 1 [Source:VGNC Symbol;Acc:VGNC:53153]	protein_coding	1081	2	989536	1034413	1
ENSBTAG00000002316	GO:0015693	0.0508649	2	11	magnesium ion transport	BP	1	NIPA1	NIPA magnesium transporter 1 [Source:VGNC Symbol;Acc:VGNC:53153]	protein_coding	1081	2	989536	1034413	1
ENSBTAG00000009423	GO:0015693	0.0508649	2	11	magnesium ion transport	BP	1	NIPAL1	NIPA like domain containing 1 [Source:VGNC Symbol;Acc:VGNC:32081]	protein_coding	1395	6	66702049	66744153	1
ENSBTAG00000020936	GO:0030277	0.109345	1	3	maintenance of gastrointestinal epithelium	BP	1	NOD2	nucleotide binding oligomerization domain containing 2 [Source:VGNC Symbol;Acc:VGNC:32151]	protein_coding	5185	18	19089956	19119730	1
ENSBTAG00000013108	GO:0072656	0.16118	1	5	maintenance of protein location in mitochondrion	BP	1	HK2	hexokinase 2 [Source:VGNC Symbol;Acc:VGNC:29865]	protein_coding	3378	11	9743172	9810098	-1
ENSBTAG00000022255	GO:0048808	0.0712312	1	2	male genitalia morphogenesis	BP	1	AR	androgen receptor [Source:VGNC Symbol;Acc:VGNC:26053]	protein_coding	2673	X	83085618	83294907	-1
ENSBTAG00000017549	GO:0008584	0.0451567	4	38	male gonad development	BP	1	KITLG	KIT ligand [Source:VGNC Symbol;Acc:VGNC:30619]	protein_coding	2354	5	18250809	18353485	-1
ENSBTAG00000019302	GO:0008584	0.0451567	4	38	male gonad development	BP	1	BCL2	BCL2 apoptosis regulator [Source:VGNC Symbol;Acc:VGNC:26445]	protein_coding	1075	24	61396513	61588241	-1
ENSBTAG00000022255	GO:0008584	0.0451567	4	38	male gonad development	BP	1	AR	androgen receptor [Source:VGNC Symbol;Acc:VGNC:26053]	protein_coding	2673	X	83085618	83294907	-1
ENSBTAG00000048508	GO:0008584	0.0451567	4	38	male gonad development	BP	1	INHBA	inhibin subunit beta A [Source:VGNC Symbol;Acc:VGNC:30200]	protein_coding	3822	4	79288772	79302445	1
ENSBTAG00000031347	GO:0007140	0.332449	1	10	male meiotic nuclear division	BP	1	SPDYA	speedy/RINGO cell cycle regulator family member A [Source:VGNC Symbol;Acc:VGNC:54492]	protein_coding	1262	11	70928399	70967857	-1
ENSBTAG00000022255	GO:0019102	0.0349513	1	1	male somatic sex determination	BP	1	AR	androgen receptor [Source:VGNC Symbol;Acc:VGNC:26053]	protein_coding	2673	X	83085618	83294907	-1
ENSBTAG00000000783	GO:0060749	0.0358357	2	9	mammary gland alveolus development	BP	1	TGFA	transforming growth factor alpha [Source:VGNC Symbol;Acc:VGNC:58421]	protein_coding	969	11	13861144	13975868	1
ENSBTAG00000022255	GO:0060749	0.0358357	2	9	mammary gland alveolus development	BP	1	AR	androgen receptor [Source:VGNC Symbol;Acc:VGNC:26053]	protein_coding	2673	X	83085618	83294907	-1
ENSBTAG00000013943	GO:0060644	0.268562	1	8	mammary gland epithelial cell differentiation	BP	1	ZNF703	zinc finger protein 703 [Source:VGNC Symbol;Acc:VGNC:37334]	protein_coding	2035	27	32978496	32981525	1
ENSBTAG00000001274	GO:0000165	0.425758	3	64	MAPK cascade	BP	1	PPM1L	protein phosphatase, Mg2+/Mn2+ dependent 1L [Source:VGNC Symbol;Acc:VGNC:33216]	protein_coding	1083	1	106405113	106727070	-1
ENSBTAG00000008099	GO:0000165	0.425758	3	64	MAPK cascade	BP	1	CCR5	C-C motif chemokine receptor 5 [Source:NCBI gene (formerly Entrezgene);Acc:497017]	protein_coding	1432	22	53029379	53032543	-1
ENSBTAG00000021183	GO:0000165	0.425758	3	64	MAPK cascade	BP	1	MAP3K21	mitogen-activated protein kinase kinase kinase 21 [Source:VGNC Symbol;Acc:VGNC:55989]	protein_coding	5086	28	6201972	6259932	1
ENSBTAG00000008886	GO:0001893	0.241131	1	7	maternal placenta development	BP	1	STOX2	storkhead box 2 [Source:VGNC Symbol;Acc:VGNC:35415]	protein_coding	3537	27	14458809	14650043	1
ENSBTAG00000032084	GO:0002313	0.0315318	1	1	mature B cell differentiation involved in immune response	BP	1	GPR183	G protein-coupled receptor 183 [Source:VGNC Symbol;Acc:VGNC:29577]	protein_coding	1504	12	76165404	76180037	-1
ENSBTAG00000019302	GO:0006582	0.0460045	1	2	melanin metabolic process	BP	1	BCL2	BCL2 apoptosis regulator [Source:VGNC Symbol;Acc:VGNC:26445]	protein_coding	1075	24	61396513	61588241	-1
ENSBTAG00000019302	GO:0030318	0.343253	1	12	melanocyte differentiation	BP	1	BCL2	BCL2 apoptosis regulator [Source:VGNC Symbol;Acc:VGNC:26445]	protein_coding	1075	24	61396513	61588241	-1
ENSBTAG00000002177	GO:0032438	0.0238382	2	7	melanosome organization	BP	1	PIKFYVE	phosphoinositide kinase, FYVE-type zinc finger containing [Source:VGNC Symbol;Acc:VGNC:32898]	protein_coding	6705	2	96557844	96625577	1
ENSBTAG00000004019	GO:0032438	0.0238382	2	7	melanosome organization	BP	1	PMEL	premelanosome protein [Source:VGNC Symbol;Acc:VGNC:33069]	protein_coding	2165	5	57343063	57353330	1
ENSBTAG00000019137	GO:0086010	0.109155	1	3	membrane depolarization during action potential	BP	1	SCN7A	sodium voltage-gated channel alpha subunit 7 [Source:VGNC Symbol;Acc:VGNC:34353]	protein_coding	5197	2	29840643	29898509	1
ENSBTAG00000019272	GO:0061024	0.38605	1	13	membrane organization	BP	1	LPCAT2	lysophosphatidylcholine acyltransferase 2 [Source:VGNC Symbol;Acc:VGNC:30962]	protein_coding	2521	18	23786207	23854907	1
ENSBTAG00000003836	GO:0006509	0.456954	1	16	membrane protein ectodomain proteolysis	BP	1	ADAM19	ADAM metallopeptidase domain 19 [Source:VGNC Symbol;Acc:VGNC:25608]	protein_coding	3519	7	69121471	69210620	-1
ENSBTAG00000020194	GO:0007613	0.606828	1	24	memory	BP	1	FGF13	fibroblast growth factor 13 [Source:VGNC Symbol;Acc:VGNC:28972]	protein_coding	2350	NKLS02002208.1	6393393	6468819	1
ENSBTAG00000019302	GO:0014031	0.140777	1	4	mesenchymal cell development	BP	1	BCL2	BCL2 apoptosis regulator [Source:VGNC Symbol;Acc:VGNC:26445]	protein_coding	1075	24	61396513	61588241	-1
ENSBTAG00000008839	GO:0072161	0.0711371	1	2	mesenchymal cell differentiation involved in kidney development	BP	1	AMER1	APC membrane recruitment protein 1 [Source:VGNC Symbol;Acc:VGNC:25861]	protein_coding	3600	X	96120226	96146246	1
ENSBTAG00000002283	GO:0060231	0.0658475	1	2	mesenchymal to epithelial transition	BP	1	FZD7	frizzled class receptor 7 [Source:VGNC Symbol;Acc:VGNC:29171]	protein_coding	2207	2	90571270	90573476	1
ENSBTAG00000003669	GO:0060485	0.134366	1	4	mesenchyme development	BP	1	BNC2	basonuclin 2 [Source:VGNC Symbol;Acc:VGNC:56936]	protein_coding	3422	8	27468468	27944404	1
ENSBTAG00000048508	GO:0001707	0.521091	1	20	mesoderm formation	BP	1	INHBA	inhibin subunit beta A [Source:VGNC Symbol;Acc:VGNC:30200]	protein_coding	3822	4	79288772	79302445	1
ENSBTAG00000048508	GO:0048333	0.313679	1	9	mesodermal cell differentiation	BP	1	INHBA	inhibin subunit beta A [Source:VGNC Symbol;Acc:VGNC:30200]	protein_coding	3822	4	79288772	79302445	1
ENSBTAG00000007431	GO:0008152	0.518204	2	46	metabolic process	BP	1	CEMIP	cell migration inducing hyaluronidase 1 [Source:VGNC Symbol;Acc:VGNC:27172]	protein_coding	4086	21	26725040	26791142	1
ENSBTAG00000013108	GO:0008152	0.518204	2	46	metabolic process	BP	1	HK2	hexokinase 2 [Source:VGNC Symbol;Acc:VGNC:29865]	protein_coding	3378	11	9743172	9810098	-1
ENSBTAG00000019302	GO:0001656	0.371894	1	14	metanephros development	BP	1	BCL2	BCL2 apoptosis regulator [Source:VGNC Symbol;Acc:VGNC:26445]	protein_coding	1075	24	61396513	61588241	-1
ENSBTAG00000003581	GO:0032259	0.394128	4	88	methylation	BP	1	SETD7	SET domain containing 7, histone lysine methyltransferase [Source:VGNC Symbol;Acc:VGNC:34497]	protein_coding	1809	17	18155442	18207948	1
ENSBTAG00000004172	GO:0032259	0.394128	4	88	methylation	BP	1	SETD1B	SET domain containing 1B, histone lysine methyltransferase [Source:VGNC Symbol;Acc:VGNC:50140]	protein_coding	5396	17	53482843	53498434	-1
ENSBTAG00000018093	GO:0032259	0.394128	4	88	methylation	BP	1	KMT2A	lysine methyltransferase 2A [Source:VGNC Symbol;Acc:VGNC:30690]	protein_coding	11466	15	29140936	29188682	1
ENSBTAG00000021668	GO:0032259	0.394128	4	88	methylation	BP	1	METTL4	methyltransferase 4, N6-adenosine [Source:VGNC Symbol;Acc:VGNC:31413]	protein_coding	3345	24	36832925	36860472	-1
ENSBTAG00000018519	GO:0001578	0.626251	1	24	microtubule bundle formation	BP	1	GAS2L2	growth arrest specific 2 like 2 [Source:VGNC Symbol;Acc:VGNC:29259]	protein_coding	3023	19	14621338	14628732	1
ENSBTAG00000006470	GO:0000226	0.963375	1	83	microtubule cytoskeleton organization	BP	1	TTBK2	tau tubulin kinase 2 [Source:VGNC Symbol;Acc:VGNC:36452]	protein_coding	3732	10	38039980	38129334	-1
ENSBTAG00000020194	GO:0046785	0.224717	1	7	microtubule polymerization	BP	1	FGF13	fibroblast growth factor 13 [Source:VGNC Symbol;Acc:VGNC:28972]	protein_coding	2350	NKLS02002208.1	6393393	6468819	1
ENSBTAG00000018785	GO:0007017	0.657539	1	34	microtubule-based process	BP	1	TUBB1	tubulin beta 1 class VI [Source:VGNC Symbol;Acc:VGNC:36506]	protein_coding	3141	13	57363948	57370548	-1
ENSBTAG00000020468	GO:0051560	0.333784	1	12	mitochondrial calcium ion homeostasis	BP	1	MICU3	mitochondrial calcium uptake family member 3 [Source:VGNC Symbol;Acc:VGNC:31463]	protein_coding	2243	27	20100980	20175208	-1
ENSBTAG00000020468	GO:0006851	0.271677	1	9	mitochondrial calcium ion transmembrane transport	BP	1	MICU3	mitochondrial calcium uptake family member 3 [Source:VGNC Symbol;Acc:VGNC:31463]	protein_coding	2243	27	20100980	20175208	-1
ENSBTAG00000011234	GO:0006390	0.290427	1	10	mitochondrial transcription	BP	1	FOXO3	forkhead box O3 [Source:VGNC Symbol;Acc:VGNC:29099]	protein_coding	2191	9	41522588	41620269	-1
ENSBTAG00000015181	GO:0007005	0.919629	1	69	mitochondrion organization	BP	1	EPM2A	EPM2A glucan phosphatase, laforin [Source:VGNC Symbol;Acc:VGNC:53790]	protein_coding	3145	9	82921421	83030362	-1
ENSBTAG00000003219	GO:0000278	0.629795	2	58	mitotic cell cycle	BP	1	FBXL7	F-box and leucine rich repeat protein 7 [Source:VGNC Symbol;Acc:VGNC:52778]	protein_coding	1984	20	57228320	57239470	-1
ENSBTAG00000012111	GO:0000278	0.629795	2	58	mitotic cell cycle	BP	1	PRDM5	PR/SET domain 5 [Source:VGNC Symbol;Acc:VGNC:33297]	protein_coding	1893	6	4526911	4777589	1
ENSBTAG00000021938	GO:0099010	0.0388383	1	1	modification of postsynaptic structure	BP	1	ARHGAP44	Rho GTPase activating protein 44 [Source:VGNC Symbol;Acc:VGNC:26097]	protein_coding	3690	19	31200392	31360769	1
ENSBTAG00000007235	GO:0050804	0.420994	2	37	modulation of chemical synaptic transmission	BP	1	NTNG2	netrin G2 [Source:VGNC Symbol;Acc:VGNC:32308]	protein_coding	4720	11	102251087	102324089	1
ENSBTAG00000024426	GO:0050804	0.420994	2	37	modulation of chemical synaptic transmission	BP	1	PPP1R9A	protein phosphatase 1 regulatory subunit 9A [Source:VGNC Symbol;Acc:VGNC:33250]	protein_coding	4892	4	12191129	12534305	1
ENSBTAG00000020214	GO:0098656	0.494177	1	18	monoatomic anion transmembrane transport	BP	1	LRRC8B	leucine rich repeat containing 8 VRAC subunit B [Source:VGNC Symbol;Acc:VGNC:31030]	protein_coding	3123	3	53688735	53713047	-1
ENSBTAG00000032301	GO:0006820	0.282132	1	8	monoatomic anion transport	BP	1	SLC26A7	solute carrier family 26 member 7 [Source:VGNC Symbol;Acc:VGNC:34782]	protein_coding	1968	14	73063026	73212030	-1
ENSBTAG00000025297	GO:0098655	0.178826	2	21	monoatomic cation transmembrane transport	BP	1	MMGT1	membrane magnesium transporter 1 [Source:VGNC Symbol;Acc:VGNC:31516]	protein_coding	942	NKLS02002208.1	8925403	8934589	1
ENSBTAG00000032130	GO:0098655	0.178826	2	21	monoatomic cation transmembrane transport	BP	1	CATSPER2	cation channel sperm associated 2 [Source:VGNC Symbol;Acc:VGNC:26794]	protein_coding	2052	21	55352680	55370789	-1
ENSBTAG00000003290	GO:0006812	0.045583	4	36	monoatomic cation transport	BP	1	SLC9A7	solute carrier family 9 member A7 [Source:VGNC Symbol;Acc:VGNC:54488]	protein_coding	2216	X	84923136	85099957	-1
ENSBTAG00000010018	GO:0006812	0.045583	4	36	monoatomic cation transport	BP	1	ATP7A	ATPase copper transporting alpha [Source:VGNC Symbol;Acc:VGNC:26327]	protein_coding	6399	X	74363513	74490948	-1
ENSBTAG00000010353	GO:0006812	0.045583	4	36	monoatomic cation transport	BP	1	ATP7B	ATPase copper transporting beta [Source:VGNC Symbol;Acc:VGNC:26328]	protein_coding	4518	12	21342921	21390489	-1
ENSBTAG00000040088	GO:0006812	0.045583	4	36	monoatomic cation transport	BP	1	SLC9B2	solute carrier family 9 member B2 [Source:VGNC Symbol;Acc:VGNC:34948]	protein_coding	2106	6	21792500	21851763	1
ENSBTAG00000001507	GO:0034220	0.104629	4	50	monoatomic ion transmembrane transport	BP	1	CLCN5	chloride voltage-gated channel 5 [Source:VGNC Symbol;Acc:VGNC:27399]	protein_coding	2947	X	87634765	87811435	1
ENSBTAG00000008125	GO:0034220	0.104629	4	50	monoatomic ion transmembrane transport	BP	1	KCNAB2	potassium voltage-gated channel subfamily A regulatory beta subunit 2 [Source:VGNC Symbol;Acc:VGNC:30428]	protein_coding	1734	16	47231521	47298388	-1
ENSBTAG00000016645	GO:0034220	0.104629	4	50	monoatomic ion transmembrane transport	BP	1	GABRA4	gamma-aminobutyric acid type A receptor subunit alpha4 [Source:VGNC Symbol;Acc:VGNC:29193]	protein_coding	3793	6	65496510	65573542	-1
ENSBTAG00000032130	GO:0034220	0.104629	4	50	monoatomic ion transmembrane transport	BP	1	CATSPER2	cation channel sperm associated 2 [Source:VGNC Symbol;Acc:VGNC:26794]	protein_coding	2052	21	55352680	55370789	-1
ENSBTAG00000000973	GO:0006811	0.00226877	13	144	monoatomic ion transport	BP	1	KCNJ15	potassium inwardly rectifying channel subfamily J member 15 [Source:VGNC Symbol;Acc:VGNC:30458]	protein_coding	1953	1	150591084	150595749	1
ENSBTAG00000001324	GO:0006811	0.00226877	13	144	monoatomic ion transport	BP	1	SLCO2A1	solute carrier organic anion transporter family member 2A1 [Source:VGNC Symbol;Acc:VGNC:34951]	protein_coding	2289	1	135336540	135423996	1
ENSBTAG00000001507	GO:0006811	0.00226877	13	144	monoatomic ion transport	BP	1	CLCN5	chloride voltage-gated channel 5 [Source:VGNC Symbol;Acc:VGNC:27399]	protein_coding	2947	X	87634765	87811435	1
ENSBTAG00000003651	GO:0006811	0.00226877	13	144	monoatomic ion transport	BP	1	OTOP1	otopetrin 1 [Source:VGNC Symbol;Acc:VGNC:32488]	protein_coding	3268	6	104881314	104932641	1
ENSBTAG00000008125	GO:0006811	0.00226877	13	144	monoatomic ion transport	BP	1	KCNAB2	potassium voltage-gated channel subfamily A regulatory beta subunit 2 [Source:VGNC Symbol;Acc:VGNC:30428]	protein_coding	1734	16	47231521	47298388	-1
ENSBTAG00000014491	GO:0006811	0.00226877	13	144	monoatomic ion transport	BP	1	ATP6V1G2	ATPase H+ transporting V1 subunit G2 [Source:VGNC Symbol;Acc:VGNC:57164]	protein_coding	1472	23	27743849	27746134	1
ENSBTAG00000016645	GO:0006811	0.00226877	13	144	monoatomic ion transport	BP	1	GABRA4	gamma-aminobutyric acid type A receptor subunit alpha4 [Source:VGNC Symbol;Acc:VGNC:29193]	protein_coding	3793	6	65496510	65573542	-1
ENSBTAG00000018249	GO:0006811	0.00226877	13	144	monoatomic ion transport	BP	1	KCNN3	potassium calcium-activated channel subfamily N member 3 [Source:VGNC Symbol;Acc:VGNC:30485]	protein_coding	2166	3	15725419	15891605	1
ENSBTAG00000019137	GO:0006811	0.00226877	13	144	monoatomic ion transport	BP	1	SCN7A	sodium voltage-gated channel alpha subunit 7 [Source:VGNC Symbol;Acc:VGNC:34353]	protein_coding	5197	2	29840643	29898509	1
ENSBTAG00000020214	GO:0006811	0.00226877	13	144	monoatomic ion transport	BP	1	LRRC8B	leucine rich repeat containing 8 VRAC subunit B [Source:VGNC Symbol;Acc:VGNC:31030]	protein_coding	3123	3	53688735	53713047	-1
ENSBTAG00000023369	GO:0006811	0.00226877	13	144	monoatomic ion transport	BP	1	GRIN2D	glutamate ionotropic receptor NMDA type subunit 2D [Source:VGNC Symbol;Acc:VGNC:29649]	protein_coding	4002	18	55092790	55122806	1
ENSBTAG00000027320	GO:0006811	0.00226877	13	144	monoatomic ion transport	BP	1	KCNB1	potassium voltage-gated channel subfamily B member 1 [Source:VGNC Symbol;Acc:VGNC:30430]	protein_coding	3747	13	77465721	77576217	-1
ENSBTAG00000032130	GO:0006811	0.00226877	13	144	monoatomic ion transport	BP	1	CATSPER2	cation channel sperm associated 2 [Source:VGNC Symbol;Acc:VGNC:26794]	protein_coding	2052	21	55352680	55370789	-1
ENSBTAG00000003074	GO:0015718	0.188527	1	6	monocarboxylic acid transport	BP	1	SLC16A6	solute carrier family 16 member 6 [Source:VGNC Symbol;Acc:VGNC:34692]	protein_coding	1896	19	61867803	61877805	1
ENSBTAG00000022255	GO:0060571	0.0349513	1	1	morphogenesis of an epithelial fold	BP	1	AR	androgen receptor [Source:VGNC Symbol;Acc:VGNC:26053]	protein_coding	2673	X	83085618	83294907	-1
ENSBTAG00000012824	GO:0044458	0.0966203	2	14	motile cilium assembly	BP	1	INTU	inturned planar cell polarity protein [Source:VGNC Symbol;Acc:VGNC:30235]	protein_coding	2802	17	29913837	29993696	-1
ENSBTAG00000014574	GO:0044458	0.0966203	2	14	motile cilium assembly	BP	1	CFAP43	cilia and flagella associated protein 43 [Source:VGNC Symbol;Acc:VGNC:27243]	protein_coding	5178	26	24695460	24826062	-1
ENSBTAG00000017486	GO:0061744	0.263454	1	8	motor behavior	BP	1	ADARB1	adenosine deaminase RNA specific B1 [Source:VGNC Symbol;Acc:VGNC:25636]	protein_coding	3282	1	144937738	145050738	1
ENSBTAG00000017486	GO:0097049	0.168544	1	5	motor neuron apoptotic process	BP	1	ADARB1	adenosine deaminase RNA specific B1 [Source:VGNC Symbol;Acc:VGNC:25636]	protein_coding	3282	1	144937738	145050738	1
ENSBTAG00000005108	GO:0008045	0.0635837	2	11	motor neuron axon guidance	BP	1	SLIT2	slit guidance ligand 2 [Source:VGNC Symbol;Acc:VGNC:34960]	protein_coding	4605	6	39779895	40182890	1
ENSBTAG00000010030	GO:0008045	0.0635837	2	11	motor neuron axon guidance	BP	1	EPHA4	EPH receptor A4 [Source:VGNC Symbol;Acc:VGNC:56106]	protein_coding	3032	2	109525497	109678039	-1
ENSBTAG00000016799	GO:0006379	0.115541	1	4	mRNA cleavage	BP	1	ERN1	endoplasmic reticulum to nucleus signaling 1 [Source:VGNC Symbol;Acc:VGNC:58373]	protein_coding	3116	19	48273414	48350809	-1
ENSBTAG00000016799	GO:0098787	0.0364722	1	1	mRNA cleavage involved in mRNA processing	BP	1	ERN1	endoplasmic reticulum to nucleus signaling 1 [Source:VGNC Symbol;Acc:VGNC:58373]	protein_coding	3116	19	48273414	48350809	-1
ENSBTAG00000016799	GO:0006397	0.947725	1	92	mRNA processing	BP	1	ERN1	endoplasmic reticulum to nucleus signaling 1 [Source:VGNC Symbol;Acc:VGNC:58373]	protein_coding	3116	19	48273414	48350809	-1
ENSBTAG00000012955	GO:1990481	0.201118	1	6	mRNA pseudouridine synthesis	BP	1	TRUB1	TruB pseudouridine synthase family member 1 [Source:VGNC Symbol;Acc:VGNC:36404]	protein_coding	1722	26	35387480	35418682	1
ENSBTAG00000016799	GO:0070054	0.0364722	1	1	mRNA splicing, via endonucleolytic cleavage and ligation	BP	1	ERN1	endoplasmic reticulum to nucleus signaling 1 [Source:VGNC Symbol;Acc:VGNC:58373]	protein_coding	3116	19	48273414	48350809	-1
ENSBTAG00000008048	GO:0000398	0.980398	1	123	mRNA splicing, via spliceosome	BP	1	GCFC2	GC-rich sequence DNA-binding factor 2 [Source:VGNC Symbol;Acc:VGNC:29283]	protein_coding	2483	11	43921124	43998529	1
ENSBTAG00000010273	GO:0009299	0.171561	1	5	mRNA transcription	BP	1	EREG	epiregulin [Source:VGNC Symbol;Acc:VGNC:28575]	protein_coding	2193	6	89306902	89325899	1
ENSBTAG00000004257	GO:0042789	0.287866	2	29	mRNA transcription by RNA polymerase II	BP	1	TAF4B	TATA-box binding protein associated factor 4b [Source:VGNC Symbol;Acc:VGNC:35575]	protein_coding	2760	24	30501605	30607271	-1
ENSBTAG00000017802	GO:0042789	0.287866	2	29	mRNA transcription by RNA polymerase II	BP	1	THRB	thyroid hormone receptor beta [Source:VGNC Symbol;Acc:VGNC:35847]	protein_coding	4092	27	41461703	41896044	1
ENSBTAG00000014574	GO:0120197	0.111568	1	3	mucociliary clearance	BP	1	CFAP43	cilia and flagella associated protein 43 [Source:VGNC Symbol;Acc:VGNC:27243]	protein_coding	5178	26	24695460	24826062	-1
ENSBTAG00000005788	GO:0007275	0.340428	2	32	multicellular organism development	BP	1	VANGL1	VANGL planar cell polarity protein 1 [Source:VGNC Symbol;Acc:VGNC:36761]	protein_coding	2039	3	27624363	27677204	-1
ENSBTAG00000006560	GO:0007275	0.340428	2	32	multicellular organism development	BP	1	VANGL2	VANGL planar cell polarity protein 2 [Source:VGNC Symbol;Acc:VGNC:36762]	protein_coding	3077	3	9265691	9294212	-1
ENSBTAG00000004022	GO:0035264	0.0801119	5	61	multicellular organism growth	BP	1	PLAG1	PLAG1 zinc finger [Source:VGNC Symbol;Acc:VGNC:32971]	protein_coding	2001	14	23330541	23375751	-1
ENSBTAG00000017486	GO:0035264	0.0801119	5	61	multicellular organism growth	BP	1	ADARB1	adenosine deaminase RNA specific B1 [Source:VGNC Symbol;Acc:VGNC:25636]	protein_coding	3282	1	144937738	145050738	1
ENSBTAG00000021396	GO:0035264	0.0801119	5	61	multicellular organism growth	BP	1	HEG1	heart development protein with EGF like domains 1 [Source:VGNC Symbol;Acc:VGNC:29803]	protein_coding	4627	1	69422854	69525187	-1
ENSBTAG00000022255	GO:0035264	0.0801119	5	61	multicellular organism growth	BP	1	AR	androgen receptor [Source:VGNC Symbol;Acc:VGNC:26053]	protein_coding	2673	X	83085618	83294907	-1
ENSBTAG00000023867	GO:0035264	0.0801119	5	61	multicellular organism growth	BP	1	RC3H2	ring finger and CCCH-type domains 2 [Source:VGNC Symbol;Acc:VGNC:33819]	protein_coding	4006	11	94013635	94068398	-1
ENSBTAG00000012994	GO:0046716	0.355054	1	12	muscle cell cellular homeostasis	BP	1	LOX	lysyl oxidase [Source:VGNC Symbol;Acc:VGNC:30951]	protein_coding	2449	7	31754829	31767397	1
ENSBTAG00000012994	GO:0055001	0.301045	1	9	muscle cell development	BP	1	LOX	lysyl oxidase [Source:VGNC Symbol;Acc:VGNC:30951]	protein_coding	2449	7	31754829	31767397	1
ENSBTAG00000019137	GO:0006936	0.256092	1	8	muscle contraction	BP	1	SCN7A	sodium voltage-gated channel alpha subunit 7 [Source:VGNC Symbol;Acc:VGNC:34353]	protein_coding	5197	2	29840643	29898509	1
ENSBTAG00000017486	GO:0060415	0.0675492	1	2	muscle tissue morphogenesis	BP	1	ADARB1	adenosine deaminase RNA specific B1 [Source:VGNC Symbol;Acc:VGNC:25636]	protein_coding	3282	1	144937738	145050738	1
ENSBTAG00000002177	GO:0032288	0.156137	1	4	myelin assembly	BP	1	PIKFYVE	phosphoinositide kinase, FYVE-type zinc finger containing [Source:VGNC Symbol;Acc:VGNC:32898]	protein_coding	6705	2	96557844	96625577	1
ENSBTAG00000020707	GO:0042552	0.610624	1	25	myelination	BP	1	ADGRG6	adhesion G protein-coupled receptor G6 [Source:VGNC Symbol;Acc:VGNC:25669]	protein_coding	5411	9	79769693	79920880	1
ENSBTAG00000020707	GO:0022011	0.413801	1	13	myelination in peripheral nervous system	BP	1	ADGRG6	adhesion G protein-coupled receptor G6 [Source:VGNC Symbol;Acc:VGNC:25669]	protein_coding	5411	9	79769693	79920880	1
ENSBTAG00000017664	GO:0051450	0.123653	1	4	myoblast proliferation	BP	1	HGF	hepatocyte growth factor [Source:VGNC Symbol;Acc:VGNC:29834]	protein_coding	2491	4	38929386	39010999	1
ENSBTAG00000048628	GO:0018009	0.0655202	1	2	N-terminal peptidyl-L-cysteine N-palmitoylation	BP	1	HHAT	hedgehog acyltransferase [Source:VGNC Symbol;Acc:VGNC:106767]	protein_coding	1683	16	72651368	73012821	-1
ENSBTAG00000002816	GO:0019677	0.0713819	1	2	NAD catabolic process	BP	1	SARM1	sterile alpha and TIR motif containing 1 [Source:VGNC Symbol;Acc:VGNC:34290]	protein_coding	2629	19	19861214	19881877	1
ENSBTAG00000006326	GO:0006740	0.0776569	1	2	NADPH regeneration	BP	1	ALDH1L2	aldehyde dehydrogenase 1 family member L2 [Source:VGNC Symbol;Acc:VGNC:25812]	protein_coding	5708	5	68542281	68603070	-1
ENSBTAG00000001034	GO:0030101	0.147752	1	5	natural killer cell activation	BP	1	IL18R1	interleukin 18 receptor 1 [Source:VGNC Symbol;Acc:VGNC:30127]	protein_coding	3295	11	7165278	7193294	1
ENSBTAG00000016804	GO:0042267	0.278979	1	9	natural killer cell mediated cytotoxicity	BP	1	LYST	lysosomal trafficking regulator [Source:VGNC Symbol;Acc:VGNC:31115]	protein_coding	12121	28	8379173	8523114	-1
ENSBTAG00000005108	GO:0050919	0.0613097	3	24	negative chemotaxis	BP	1	SLIT2	slit guidance ligand 2 [Source:VGNC Symbol;Acc:VGNC:34960]	protein_coding	4605	6	39779895	40182890	1
ENSBTAG00000011971	GO:0050919	0.0613097	3	24	negative chemotaxis	BP	1	NRP2	neuropilin 2 [Source:VGNC Symbol;Acc:VGNC:32267]	protein_coding	3248	2	94028625	94145404	1
ENSBTAG00000024394	GO:0050919	0.0613097	3	24	negative chemotaxis	BP	1	SEMA3D	semaphorin 3D [Source:VGNC Symbol;Acc:VGNC:34429]	protein_coding	3757	4	35390232	35616774	1
ENSBTAG00000005108	GO:0030837	0.121536	2	16	negative regulation of actin filament polymerization	BP	1	SLIT2	slit guidance ligand 2 [Source:VGNC Symbol;Acc:VGNC:34960]	protein_coding	4605	6	39779895	40182890	1
ENSBTAG00000011011	GO:0030837	0.121536	2	16	negative regulation of actin filament polymerization	BP	1	SSH2	slingshot protein phosphatase 2 [Source:VGNC Symbol;Acc:VGNC:35313]	protein_coding	4600	19	20882415	21124185	-1
ENSBTAG00000011917	GO:0070236	0.0625768	1	2	negative regulation of activation-induced cell death of T cells	BP	1	GPAM	glycerol-3-phosphate acyltransferase, mitochondrial [Source:VGNC Symbol;Acc:VGNC:29510]	protein_coding	3903	26	32687779	32753080	-1
ENSBTAG00000044097	GO:1904178	0.0649171	1	2	negative regulation of adipose tissue development	BP	1	KLF7	Kruppel like factor 7 [Source:VGNC Symbol;Acc:VGNC:50537]	protein_coding	1498	2	95370241	95469238	-1
ENSBTAG00000005218	GO:0016525	0.613715	2	53	negative regulation of angiogenesis	BP	1	PDE3B	phosphodiesterase 3B [Source:VGNC Symbol;Acc:VGNC:32675]	protein_coding	3634	15	37935445	38095528	-1
ENSBTAG00000021316	GO:0016525	0.613715	2	53	negative regulation of angiogenesis	BP	1	COL4A3	collagen type IV alpha 3 chain [Source:VGNC Symbol;Acc:VGNC:55339]	protein_coding	5013	2	115318013	115478018	1
ENSBTAG00000019302	GO:2000811	0.383273	1	13	negative regulation of anoikis	BP	1	BCL2	BCL2 apoptosis regulator [Source:VGNC Symbol;Acc:VGNC:26445]	protein_coding	1075	24	61396513	61588241	-1
ENSBTAG00000005714	GO:0043066	0.85404	6	243	negative regulation of apoptotic process	BP	1	ACTC1	actin alpha cardiac muscle 1 [Source:VGNC Symbol;Acc:VGNC:25574]	protein_coding	2106	10	30288637	30294046	-1
ENSBTAG00000011237	GO:0043066	0.85404	6	243	negative regulation of apoptotic process	BP	1	PKHD1	PKHD1 ciliary IPT domain containing fibrocystin/polyductin [Source:VGNC Symbol;Acc:VGNC:32939]	protein_coding	12153	23	24075070	24509308	-1
ENSBTAG00000017549	GO:0043066	0.85404	6	243	negative regulation of apoptotic process	BP	1	KITLG	KIT ligand [Source:VGNC Symbol;Acc:VGNC:30619]	protein_coding	2354	5	18250809	18353485	-1
ENSBTAG00000019293	GO:0043066	0.85404	6	243	negative regulation of apoptotic process	BP	1	EGR3	early growth response 3 [Source:VGNC Symbol;Acc:VGNC:28368]	protein_coding	2482	8	69996238	70000191	-1
ENSBTAG00000019302	GO:0043066	0.85404	6	243	negative regulation of apoptotic process	BP	1	BCL2	BCL2 apoptosis regulator [Source:VGNC Symbol;Acc:VGNC:26445]	protein_coding	1075	24	61396513	61588241	-1
ENSBTAG00000022917	GO:0043066	0.85404	6	243	negative regulation of apoptotic process	BP	1	FANK1	fibronectin type III and ankyrin repeat domains 1 [Source:VGNC Symbol;Acc:VGNC:28861]	protein_coding	2527	26	45394341	45506195	1
ENSBTAG00000019302	GO:2001234	0.475183	1	18	negative regulation of apoptotic signaling pathway	BP	1	BCL2	BCL2 apoptosis regulator [Source:VGNC Symbol;Acc:VGNC:26445]	protein_coding	1075	24	61396513	61588241	-1
ENSBTAG00000054095	GO:0034316	0.115997	1	4	negative regulation of Arp2/3 complex-mediated actin nucleation	BP	1	GMFB	glia maturation factor beta [Source:VGNC Symbol;Acc:VGNC:29434]	protein_coding	2252	10	66980308	66996981	-1
ENSBTAG00000017090	GO:1902902	0.387355	1	14	negative regulation of autophagosome assembly	BP	1	SMCR8	SMCR8-C9orf72 complex subunit [Source:VGNC Symbol;Acc:VGNC:58472]	protein_coding	2817	19	34353294	34358390	-1
ENSBTAG00000005910	GO:0010507	0.202734	2	23	negative regulation of autophagy	BP	1	LEPR	leptin receptor [Source:VGNC Symbol;Acc:VGNC:30843]	protein_coding	3501	3	79741920	79838382	-1
ENSBTAG00000019302	GO:0010507	0.202734	2	23	negative regulation of autophagy	BP	1	BCL2	BCL2 apoptosis regulator [Source:VGNC Symbol;Acc:VGNC:26445]	protein_coding	1075	24	61396513	61588241	-1
ENSBTAG00000024394	GO:0048843	0.451313	1	15	negative regulation of axon extension involved in axon guidance	BP	1	SEMA3D	semaphorin 3D [Source:VGNC Symbol;Acc:VGNC:34429]	protein_coding	3757	4	35390232	35616774	1
ENSBTAG00000010030	GO:0048681	0.243889	1	7	negative regulation of axon regeneration	BP	1	EPHA4	EPH receptor A4 [Source:VGNC Symbol;Acc:VGNC:56106]	protein_coding	3032	2	109525497	109678039	-1
ENSBTAG00000019302	GO:0010523	0.0600175	1	2	negative regulation of calcium ion transport into cytosol	BP	1	BCL2	BCL2 apoptosis regulator [Source:VGNC Symbol;Acc:VGNC:26445]	protein_coding	1075	24	61396513	61588241	-1
ENSBTAG00000040607	GO:0050849	0.120332	1	3	negative regulation of calcium-mediated signaling	BP	1	SLA2	Src like adaptor 2 [Source:VGNC Symbol;Acc:VGNC:34651]	protein_coding	3464	13	65711052	65737754	-1
ENSBTAG00000005218	GO:0043951	0.20834	1	6	negative regulation of cAMP-mediated signaling	BP	1	PDE3B	phosphodiesterase 3B [Source:VGNC Symbol;Acc:VGNC:32675]	protein_coding	3634	15	37935445	38095528	-1
ENSBTAG00000008839	GO:0090090	0.360954	4	82	negative regulation of canonical Wnt signaling pathway	BP	1	AMER1	APC membrane recruitment protein 1 [Source:VGNC Symbol;Acc:VGNC:25861]	protein_coding	3600	X	96120226	96146246	1
ENSBTAG00000010694	GO:0090090	0.360954	4	82	negative regulation of canonical Wnt signaling pathway	BP	1	BICC1	BicC family RNA binding protein 1 [Source:VGNC Symbol;Acc:VGNC:26490]	protein_coding	3271	28	13971512	14316512	1
ENSBTAG00000010977	GO:0090090	0.360954	4	82	negative regulation of canonical Wnt signaling pathway	BP	1	FRZB	frizzled related protein [Source:VGNC Symbol;Acc:VGNC:29124]	protein_coding	2350	2	13693338	13730072	1
ENSBTAG00000011234	GO:0090090	0.360954	4	82	negative regulation of canonical Wnt signaling pathway	BP	1	FOXO3	forkhead box O3 [Source:VGNC Symbol;Acc:VGNC:29099]	protein_coding	2191	9	41522588	41620269	-1
ENSBTAG00000034436	GO:0010667	0.229954	1	8	negative regulation of cardiac muscle cell apoptotic process	BP	1	PDPK1	3-phosphoinositide dependent protein kinase 1 [Source:HGNC Symbol;Acc:HGNC:8816]	protein_coding	1798	25	2036248	2096458	1
ENSBTAG00000002283	GO:2000726	0.139648	1	4	negative regulation of cardiac muscle cell differentiation	BP	1	FZD7	frizzled class receptor 7 [Source:VGNC Symbol;Acc:VGNC:29171]	protein_coding	2207	2	90571270	90573476	1
ENSBTAG00000010977	GO:0061037	0.160364	1	5	negative regulation of cartilage development	BP	1	FRZB	frizzled related protein [Source:VGNC Symbol;Acc:VGNC:29124]	protein_coding	2350	2	13693338	13730072	1
ENSBTAG00000004386	GO:0043086	0.234402	3	49	negative regulation of catalytic activity	BP	1	SOCS1	suppressor of cytokine signaling 1 [Source:VGNC Symbol;Acc:VGNC:35119]	protein_coding	672	25	9913007	9913678	-1
ENSBTAG00000005108	GO:0043086	0.234402	3	49	negative regulation of catalytic activity	BP	1	SLIT2	slit guidance ligand 2 [Source:VGNC Symbol;Acc:VGNC:34960]	protein_coding	4605	6	39779895	40182890	1
ENSBTAG00000016498	GO:0043086	0.234402	3	49	negative regulation of catalytic activity	BP	1	PHACTR2	phosphatase and actin regulator 2 [Source:VGNC Symbol;Acc:VGNC:32805]	protein_coding	2065	9	81071948	81286688	1
ENSBTAG00000004386	GO:0043377	0.05693	1	2	negative regulation of CD8-positive, alpha-beta T cell differentiation	BP	1	SOCS1	suppressor of cytokine signaling 1 [Source:VGNC Symbol;Acc:VGNC:35119]	protein_coding	672	25	9913007	9913678	-1
ENSBTAG00000005218	GO:0007162	0.0270997	3	17	negative regulation of cell adhesion	BP	1	PDE3B	phosphodiesterase 3B [Source:VGNC Symbol;Acc:VGNC:32675]	protein_coding	3634	15	37935445	38095528	-1
ENSBTAG00000010030	GO:0007162	0.0270997	3	17	negative regulation of cell adhesion	BP	1	EPHA4	EPH receptor A4 [Source:VGNC Symbol;Acc:VGNC:56106]	protein_coding	3032	2	109525497	109678039	-1
ENSBTAG00000011245	GO:0007162	0.0270997	3	17	negative regulation of cell adhesion	BP	1	PLXNC1	plexin C1 [Source:VGNC Symbol;Acc:VGNC:33064]	protein_coding	4951	5	23915775	24071389	1
ENSBTAG00000010821	GO:0033629	0.154614	1	5	negative regulation of cell adhesion mediated by integrin	BP	1	ACER2	alkaline ceramidase 2 [Source:VGNC Symbol;Acc:VGNC:25537]	protein_coding	1016	8	24864803	24891849	-1
ENSBTAG00000005695	GO:0045786	0.227193	2	26	negative regulation of cell cycle	BP	1	NUDT6	nudix hydrolase 6 [Source:VGNC Symbol;Acc:VGNC:32340]	protein_coding	1654	17	34747124	34807159	1
ENSBTAG00000015181	GO:0045786	0.227193	2	26	negative regulation of cell cycle	BP	1	EPM2A	EPM2A glucan phosphatase, laforin [Source:VGNC Symbol;Acc:VGNC:53790]	protein_coding	3145	9	82921421	83030362	-1
ENSBTAG00000001649	GO:0060548	0.785674	1	44	negative regulation of cell death	BP	1	ZFPM2	zinc finger protein, FOG family member 2 [Source:VGNC Symbol;Acc:VGNC:54515]	protein_coding	3450	14	58819937	59239114	-1
ENSBTAG00000010977	GO:0010721	0.0343918	1	1	negative regulation of cell development	BP	1	FRZB	frizzled related protein [Source:VGNC Symbol;Acc:VGNC:29124]	protein_coding	2350	2	13693338	13730072	1
ENSBTAG00000009778	GO:0045596	0.571149	1	23	negative regulation of cell differentiation	BP	1	KRAS	KRAS proto-onco, GTPase [Source:VGNC Symbol;Acc:VGNC:30710]	protein_coding	2144	5	84749225	84789041	1
ENSBTAG00000012824	GO:0051782	0.205738	1	6	negative regulation of cell division	BP	1	INTU	inturned planar cell polarity protein [Source:VGNC Symbol;Acc:VGNC:30235]	protein_coding	2802	17	29913837	29993696	-1
ENSBTAG00000002174	GO:0030308	0.103887	5	70	negative regulation of cell growth	BP	1	RERG	RAS like estrogen regulated growth inhibitor [Source:VGNC Symbol;Acc:VGNC:33873]	protein_coding	2835	5	94669118	94824113	1
ENSBTAG00000005108	GO:0030308	0.103887	5	70	negative regulation of cell growth	BP	1	SLIT2	slit guidance ligand 2 [Source:VGNC Symbol;Acc:VGNC:34960]	protein_coding	4605	6	39779895	40182890	1
ENSBTAG00000010977	GO:0030308	0.103887	5	70	negative regulation of cell growth	BP	1	FRZB	frizzled related protein [Source:VGNC Symbol;Acc:VGNC:29124]	protein_coding	2350	2	13693338	13730072	1
ENSBTAG00000019302	GO:0030308	0.103887	5	70	negative regulation of cell growth	BP	1	BCL2	BCL2 apoptosis regulator [Source:VGNC Symbol;Acc:VGNC:26445]	protein_coding	1075	24	61396513	61588241	-1
ENSBTAG00000048508	GO:0030308	0.103887	5	70	negative regulation of cell growth	BP	1	INHBA	inhibin subunit beta A [Source:VGNC Symbol;Acc:VGNC:30200]	protein_coding	3822	4	79288772	79302445	1
ENSBTAG00000005108	GO:0030336	0.290406	4	73	negative regulation of cell migration	BP	1	SLIT2	slit guidance ligand 2 [Source:VGNC Symbol;Acc:VGNC:34960]	protein_coding	4605	6	39779895	40182890	1
ENSBTAG00000010030	GO:0030336	0.290406	4	73	negative regulation of cell migration	BP	1	EPHA4	EPH receptor A4 [Source:VGNC Symbol;Acc:VGNC:56106]	protein_coding	3032	2	109525497	109678039	-1
ENSBTAG00000017486	GO:0030336	0.290406	4	73	negative regulation of cell migration	BP	1	ADARB1	adenosine deaminase RNA specific B1 [Source:VGNC Symbol;Acc:VGNC:25636]	protein_coding	3282	1	144937738	145050738	1
ENSBTAG00000019302	GO:0030336	0.290406	4	73	negative regulation of cell migration	BP	1	BCL2	BCL2 apoptosis regulator [Source:VGNC Symbol;Acc:VGNC:26445]	protein_coding	1075	24	61396513	61588241	-1
ENSBTAG00000002174	GO:0008285	0.0503301	13	215	negative regulation of cell population proliferation	BP	1	RERG	RAS like estrogen regulated growth inhibitor [Source:VGNC Symbol;Acc:VGNC:33873]	protein_coding	2835	5	94669118	94824113	1
ENSBTAG00000005695	GO:0008285	0.0503301	13	215	negative regulation of cell population proliferation	BP	1	NUDT6	nudix hydrolase 6 [Source:VGNC Symbol;Acc:VGNC:32340]	protein_coding	1654	17	34747124	34807159	1
ENSBTAG00000008169	GO:0008285	0.0503301	13	215	negative regulation of cell population proliferation	BP	1	C24H18orf54	chromosome 24 C18orf54 homolog [Source:VGNC Symbol;Acc:VGNC:52683]	protein_coding	2147	24	53744053	53791986	1
ENSBTAG00000008567	GO:0008285	0.0503301	13	215	negative regulation of cell population proliferation	BP	1	DLEC1	DLEC1 cilia and flagella associated protein [Source:VGNC Symbol;Acc:VGNC:54782]	protein_coding	5305	22	11491792	11582286	1
ENSBTAG00000010273	GO:0008285	0.0503301	13	215	negative regulation of cell population proliferation	BP	1	EREG	epiregulin [Source:VGNC Symbol;Acc:VGNC:28575]	protein_coding	2193	6	89306902	89325899	1
ENSBTAG00000010977	GO:0008285	0.0503301	13	215	negative regulation of cell population proliferation	BP	1	FRZB	frizzled related protein [Source:VGNC Symbol;Acc:VGNC:29124]	protein_coding	2350	2	13693338	13730072	1
ENSBTAG00000017486	GO:0008285	0.0503301	13	215	negative regulation of cell population proliferation	BP	1	ADARB1	adenosine deaminase RNA specific B1 [Source:VGNC Symbol;Acc:VGNC:25636]	protein_coding	3282	1	144937738	145050738	1
ENSBTAG00000018093	GO:0008285	0.0503301	13	215	negative regulation of cell population proliferation	BP	1	KMT2A	lysine methyltransferase 2A [Source:VGNC Symbol;Acc:VGNC:30690]	protein_coding	11466	15	29140936	29188682	1
ENSBTAG00000019302	GO:0008285	0.0503301	13	215	negative regulation of cell population proliferation	BP	1	BCL2	BCL2 apoptosis regulator [Source:VGNC Symbol;Acc:VGNC:26445]	protein_coding	1075	24	61396513	61588241	-1
ENSBTAG00000020957	GO:0008285	0.0503301	13	215	negative regulation of cell population proliferation	BP	1	FZD5	frizzled class receptor 5 [Source:VGNC Symbol;Acc:VGNC:29169]	protein_coding	1758	2	96039164	96040921	-1
ENSBTAG00000021553	GO:0008285	0.0503301	13	215	negative regulation of cell population proliferation	BP	1	PTPN14	protein tyrosine phosphatase non-receptor type 14 [Source:VGNC Symbol;Acc:VGNC:33532]	protein_coding	4360	16	69034474	69223706	1
ENSBTAG00000022255	GO:0008285	0.0503301	13	215	negative regulation of cell population proliferation	BP	1	AR	androgen receptor [Source:VGNC Symbol;Acc:VGNC:26053]	protein_coding	2673	X	83085618	83294907	-1
ENSBTAG00000048508	GO:0008285	0.0503301	13	215	negative regulation of cell population proliferation	BP	1	INHBA	inhibin subunit beta A [Source:VGNC Symbol;Acc:VGNC:30200]	protein_coding	3822	4	79288772	79302445	1
ENSBTAG00000010821	GO:0001953	0.286507	1	9	negative regulation of cell-matrix adhesion	BP	1	ACER2	alkaline ceramidase 2 [Source:VGNC Symbol;Acc:VGNC:25537]	protein_coding	1016	8	24864803	24891849	-1
ENSBTAG00000002283	GO:0010812	0.315448	1	10	negative regulation of cell-substrate adhesion	BP	1	FZD7	frizzled class receptor 7 [Source:VGNC Symbol;Acc:VGNC:29171]	protein_coding	2207	2	90571270	90573476	1
ENSBTAG00000019302	GO:0032848	0.0256801	1	1	negative regulation of cellular pH reduction	BP	1	BCL2	BCL2 apoptosis regulator [Source:VGNC Symbol;Acc:VGNC:26445]	protein_coding	1075	24	61396513	61588241	-1
ENSBTAG00000005108	GO:0090288	0.0775696	1	2	negative regulation of cellular response to growth factor stimulus	BP	1	SLIT2	slit guidance ligand 2 [Source:VGNC Symbol;Acc:VGNC:34960]	protein_coding	4605	6	39779895	40182890	1
ENSBTAG00000010030	GO:1900038	0.074278	1	2	negative regulation of cellular response to hypoxia	BP	1	EPHA4	EPH receptor A4 [Source:VGNC Symbol;Acc:VGNC:56106]	protein_coding	3032	2	109525497	109678039	-1
ENSBTAG00000005108	GO:0070100	0.182836	1	5	negative regulation of chemokine-mediated signaling pathway	BP	1	SLIT2	slit guidance ligand 2 [Source:VGNC Symbol;Acc:VGNC:34960]	protein_coding	4605	6	39779895	40182890	1
ENSBTAG00000013464	GO:1902018	0.342336	1	11	negative regulation of cilium assembly	BP	1	CEP97	centrosomal protein 97 [Source:VGNC Symbol;Acc:VGNC:52750]	protein_coding	3343	1	46077322	46098614	1
ENSBTAG00000025931	GO:1900186	0.0701018	1	2	negative regulation of clathrin-dependent endocytosis	BP	1	NEU3	neuraminidase 3 [Source:VGNC Symbol;Acc:VGNC:54889]	protein_coding	3590	15	54252856	54267975	1
ENSBTAG00000001034	GO:0120163	0.244175	2	25	negative regulation of cold-induced thermogenesis	BP	1	IL18R1	interleukin 18 receptor 1 [Source:VGNC Symbol;Acc:VGNC:30127]	protein_coding	3295	11	7165278	7193294	1
ENSBTAG00000007635	GO:0120163	0.244175	2	25	negative regulation of cold-induced thermogenesis	BP	1	PLCL1	phospholipase C like 1 (inactive) [Source:VGNC Symbol;Acc:VGNC:56161]	protein_coding	3746	2	86319697	86686609	1
ENSBTAG00000017664	GO:0043154	0.678293	1	32	negative regulation of cysteine-type endopeptidase activity involved in apoptotic process	BP	1	HGF	hepatocyte growth factor [Source:VGNC Symbol;Acc:VGNC:29834]	protein_coding	2491	4	38929386	39010999	1
ENSBTAG00000019847	GO:2000766	0.136987	1	4	negative regulation of cytoplasmic translation	BP	1	CPEB2	cytoplasmic polyadenylation element binding protein 2 [Source:VGNC Symbol;Acc:VGNC:107237]	protein_coding	2082	6	110152224	110215989	1
ENSBTAG00000012407	GO:0043433	0.826281	1	49	negative regulation of DNA-binding transcription factor activity	BP	1	FOXA2	forkhead box A2 [Source:VGNC Symbol;Acc:VGNC:29078]	protein_coding	2350	13	41542504	41546955	-1
ENSBTAG00000001649	GO:0045892	0.803033	10	336	negative regulation of DNA-templated transcription	BP	1	ZFPM2	zinc finger protein, FOG family member 2 [Source:VGNC Symbol;Acc:VGNC:54515]	protein_coding	3450	14	58819937	59239114	-1
ENSBTAG00000010273	GO:0045892	0.803033	10	336	negative regulation of DNA-templated transcription	BP	1	EREG	epiregulin [Source:VGNC Symbol;Acc:VGNC:28575]	protein_coding	2193	6	89306902	89325899	1
ENSBTAG00000012111	GO:0045892	0.803033	10	336	negative regulation of DNA-templated transcription	BP	1	PRDM5	PR/SET domain 5 [Source:VGNC Symbol;Acc:VGNC:33297]	protein_coding	1893	6	4526911	4777589	1
ENSBTAG00000012636	GO:0045892	0.803033	10	336	negative regulation of DNA-templated transcription	BP	1	IKZF4	IKAROS family zinc finger 4 [Source:VGNC Symbol;Acc:VGNC:30105]	protein_coding	1758	5	57292528	57302803	-1
ENSBTAG00000012738	GO:0045892	0.803033	10	336	negative regulation of DNA-templated transcription	BP	1	ZNF827	zinc finger protein 827 [Source:VGNC Symbol;Acc:VGNC:55765]	protein_coding	6628	17	12387472	12579784	1
ENSBTAG00000013943	GO:0045892	0.803033	10	336	negative regulation of DNA-templated transcription	BP	1	ZNF703	zinc finger protein 703 [Source:VGNC Symbol;Acc:VGNC:37334]	protein_coding	2035	27	32978496	32981525	1
ENSBTAG00000015321	GO:0045892	0.803033	10	336	negative regulation of DNA-templated transcription	BP	1	TRERF1	transcriptional regulating factor 1 [Source:VGNC Symbol;Acc:VGNC:36302]	protein_coding	4267	23	15939656	16145761	-1
ENSBTAG00000017802	GO:0045892	0.803033	10	336	negative regulation of DNA-templated transcription	BP	1	THRB	thyroid hormone receptor beta [Source:VGNC Symbol;Acc:VGNC:35847]	protein_coding	4092	27	41461703	41896044	1
ENSBTAG00000044044	GO:0045892	0.803033	10	336	negative regulation of DNA-templated transcription	BP	1	CLOCK	clock circadian regulator [Source:VGNC Symbol;Acc:VGNC:27456]	protein_coding	3612	6	70874084	70978580	-1
ENSBTAG00000045998	GO:0045892	0.803033	10	336	negative regulation of DNA-templated transcription	BP	1	MAGEL2	MAGE family member L2 [Source:VGNC Symbol;Acc:VGNC:31146]	protein_coding	3552	21	1205086	1208637	-1
ENSBTAG00000002283	GO:0042666	0.0342612	1	1	negative regulation of ectodermal cell fate specification	BP	1	FZD7	frizzled class receptor 7 [Source:VGNC Symbol;Acc:VGNC:29171]	protein_coding	2207	2	90571270	90573476	1
ENSBTAG00000034436	GO:2000352	0.393989	1	13	negative regulation of endothelial cell apoptotic process	BP	1	PDPK1	3-phosphoinositide dependent protein kinase 1 [Source:HGNC Symbol;Acc:HGNC:8816]	protein_coding	1798	25	2036248	2096458	1
ENSBTAG00000005108	GO:0010596	0.432124	1	15	negative regulation of endothelial cell migration	BP	1	SLIT2	slit guidance ligand 2 [Source:VGNC Symbol;Acc:VGNC:34960]	protein_coding	4605	6	39779895	40182890	1
ENSBTAG00000011237	GO:1904036	0.129103	1	4	negative regulation of epithelial cell apoptotic process	BP	1	PKHD1	PKHD1 ciliary IPT domain containing fibrocystin/polyductin [Source:VGNC Symbol;Acc:VGNC:32939]	protein_coding	12153	23	24075070	24509308	-1
ENSBTAG00000022255	GO:0050680	0.666153	1	30	negative regulation of epithelial cell proliferation	BP	1	AR	androgen receptor [Source:VGNC Symbol;Acc:VGNC:26053]	protein_coding	2673	X	83085618	83294907	-1
ENSBTAG00000010030	GO:0010719	0.135244	2	18	negative regulation of epithelial to mesenchymal transition	BP	1	EPHA4	EPH receptor A4 [Source:VGNC Symbol;Acc:VGNC:56106]	protein_coding	3032	2	109525497	109678039	-1
ENSBTAG00000012407	GO:0010719	0.135244	2	18	negative regulation of epithelial to mesenchymal transition	BP	1	FOXA2	forkhead box A2 [Source:VGNC Symbol;Acc:VGNC:29078]	protein_coding	2350	13	41542504	41546955	-1
ENSBTAG00000010030	GO:0070373	0.421263	2	40	negative regulation of ERK1 and ERK2 cascade	BP	1	EPHA4	EPH receptor A4 [Source:VGNC Symbol;Acc:VGNC:56106]	protein_coding	3032	2	109525497	109678039	-1
ENSBTAG00000013541	GO:0070373	0.421263	2	40	negative regulation of ERK1 and ERK2 cascade	BP	1	LMO3	LIM domain only 3 [Source:VGNC Symbol;Acc:VGNC:30935]	protein_coding	1603	5	93264607	93328292	1
ENSBTAG00000022255	GO:2001237	0.620236	1	26	negative regulation of extrinsic apoptotic signaling pathway	BP	1	AR	androgen receptor [Source:VGNC Symbol;Acc:VGNC:26053]	protein_coding	2673	X	83085618	83294907	-1
ENSBTAG00000019302	GO:2001240	0.369382	1	13	negative regulation of extrinsic apoptotic signaling pathway in absence of ligand	BP	1	BCL2	BCL2 apoptosis regulator [Source:VGNC Symbol;Acc:VGNC:26445]	protein_coding	1075	24	61396513	61588241	-1
ENSBTAG00000017664	GO:1902042	0.443824	1	16	negative regulation of extrinsic apoptotic signaling pathway via death domain receptors	BP	1	HGF	hepatocyte growth factor [Source:VGNC Symbol;Acc:VGNC:29834]	protein_coding	2491	4	38929386	39010999	1
ENSBTAG00000001649	GO:0045599	0.676536	1	30	negative regulation of fat cell differentiation	BP	1	ZFPM2	zinc finger protein, FOG family member 2 [Source:VGNC Symbol;Acc:VGNC:54515]	protein_coding	3450	14	58819937	59239114	-1
ENSBTAG00000021045	GO:0070345	0.101582	1	3	negative regulation of fat cell proliferation	BP	1	E2F3	E2F transcription factor 3 [Source:VGNC Symbol;Acc:VGNC:28287]	protein_coding	3010	23	37486847	37569408	-1
ENSBTAG00000001649	GO:2000195	0.0378679	1	1	negative regulation of female gonad development	BP	1	ZFPM2	zinc finger protein, FOG family member 2 [Source:VGNC Symbol;Acc:VGNC:54515]	protein_coding	3450	14	58819937	59239114	-1
ENSBTAG00000017802	GO:0007621	0.0726758	1	2	negative regulation of female receptivity	BP	1	THRB	thyroid hormone receptor beta [Source:VGNC Symbol;Acc:VGNC:35847]	protein_coding	4092	27	41461703	41896044	1
ENSBTAG00000019302	GO:2000134	0.199966	2	23	negative regulation of G1/S transition of mitotic cell cycle	BP	1	BCL2	BCL2 apoptosis regulator [Source:VGNC Symbol;Acc:VGNC:26445]	protein_coding	1075	24	61396513	61588241	-1
ENSBTAG00000048508	GO:2000134	0.199966	2	23	negative regulation of G1/S transition of mitotic cell cycle	BP	1	INHBA	inhibin subunit beta A [Source:VGNC Symbol;Acc:VGNC:30200]	protein_coding	3822	4	79288772	79302445	1
ENSBTAG00000004022	GO:0010629	0.817848	4	153	negative regulation of gene expression	BP	1	PLAG1	PLAG1 zinc finger [Source:VGNC Symbol;Acc:VGNC:32971]	protein_coding	2001	14	23330541	23375751	-1
ENSBTAG00000015181	GO:0010629	0.817848	4	153	negative regulation of gene expression	BP	1	EPM2A	EPM2A glucan phosphatase, laforin [Source:VGNC Symbol;Acc:VGNC:53790]	protein_coding	3145	9	82921421	83030362	-1
ENSBTAG00000015386	GO:0010629	0.817848	4	153	negative regulation of gene expression	BP	1	REL	REL proto-onco, NF-kB subunit [Source:VGNC Symbol;Acc:VGNC:33857]	protein_coding	2197	11	43625180	43662860	1
ENSBTAG00000017090	GO:0010629	0.817848	4	153	negative regulation of gene expression	BP	1	SMCR8	SMCR8-C9orf72 complex subunit [Source:VGNC Symbol;Acc:VGNC:58472]	protein_coding	2817	19	34353294	34358390	-1
ENSBTAG00000044044	GO:2000323	0.175622	1	5	negative regulation of glucocorticoid receptor signaling pathway	BP	1	CLOCK	clock circadian regulator [Source:VGNC Symbol;Acc:VGNC:27456]	protein_coding	3612	6	70874084	70978580	-1
ENSBTAG00000005910	GO:0045721	0.262777	1	8	negative regulation of gluconeogenesis	BP	1	LEPR	leptin receptor [Source:VGNC Symbol;Acc:VGNC:30843]	protein_coding	3501	3	79741920	79838382	-1
ENSBTAG00000048508	GO:0051799	0.110353	1	3	negative regulation of hair follicle development	BP	1	INHBA	inhibin subunit beta A [Source:VGNC Symbol;Acc:VGNC:30200]	protein_coding	3822	4	79288772	79302445	1
ENSBTAG00000010977	GO:0070367	0.0343918	1	1	negative regulation of hepatocyte differentiation	BP	1	FRZB	frizzled related protein [Source:VGNC Symbol;Acc:VGNC:29124]	protein_coding	2350	2	13693338	13730072	1
ENSBTAG00000017664	GO:1901299	0.075582	1	2	negative regulation of hydrogen peroxide-mediated programmed cell death	BP	1	HGF	hepatocyte growth factor [Source:VGNC Symbol;Acc:VGNC:29834]	protein_coding	2491	4	38929386	39010999	1
ENSBTAG00000005910	GO:0051346	0.0598665	1	2	negative regulation of hydrolase activity	BP	1	LEPR	leptin receptor [Source:VGNC Symbol;Acc:VGNC:30843]	protein_coding	3501	3	79741920	79838382	-1
ENSBTAG00000008078	GO:0043124	0.639801	1	27	negative regulation of I-kappaB kinase/NF-kappaB signaling	BP	1	TRIM59	tripartite motif containing 59 [Source:VGNC Symbol;Acc:VGNC:36344]	protein_coding	1221	1	107030008	107042373	1
ENSBTAG00000017664	GO:0050728	0.830282	1	50	negative regulation of inflammatory response	BP	1	HGF	hepatocyte growth factor [Source:VGNC Symbol;Acc:VGNC:29834]	protein_coding	2491	4	38929386	39010999	1
ENSBTAG00000020936	GO:0002862	0.122674	1	4	negative regulation of inflammatory response to antigenic stimulus	BP	1	NOD2	nucleotide binding oligomerization domain containing 2 [Source:VGNC Symbol;Acc:VGNC:32151]	protein_coding	5185	18	19089956	19119730	1
ENSBTAG00000004386	GO:0046627	0.487159	1	19	negative regulation of insulin receptor signaling pathway	BP	1	SOCS1	suppressor of cytokine signaling 1 [Source:VGNC Symbol;Acc:VGNC:35119]	protein_coding	672	25	9913007	9913678	-1
ENSBTAG00000027320	GO:0046676	0.327386	1	11	negative regulation of insulin secretion	BP	1	KCNB1	potassium voltage-gated channel subfamily B member 1 [Source:VGNC Symbol;Acc:VGNC:30430]	protein_coding	3747	13	77465721	77576217	-1
ENSBTAG00000044097	GO:0061179	0.0757946	1	3	negative regulation of insulin secretion involved in cellular response to glucose stimulus	BP	1	KLF7	Kruppel like factor 7 [Source:VGNC Symbol;Acc:VGNC:50537]	protein_coding	1498	2	95370241	95469238	-1
ENSBTAG00000022255	GO:0045720	0.0349513	1	1	negative regulation of integrin biosynthetic process	BP	1	AR	androgen receptor [Source:VGNC Symbol;Acc:VGNC:26053]	protein_coding	2673	X	83085618	83294907	-1
ENSBTAG00000015386	GO:0032688	0.235489	1	8	negative regulation of interferon-beta production	BP	1	REL	REL proto-onco, NF-kB subunit [Source:VGNC Symbol;Acc:VGNC:33857]	protein_coding	2197	11	43625180	43662860	1
ENSBTAG00000020936	GO:0032695	0.258467	1	8	negative regulation of interleukin-12 production	BP	1	NOD2	nucleotide binding oligomerization domain containing 2 [Source:VGNC Symbol;Acc:VGNC:32151]	protein_coding	5185	18	19089956	19119730	1
ENSBTAG00000020936	GO:0032701	0.0750526	1	2	negative regulation of interleukin-18 production	BP	1	NOD2	nucleotide binding oligomerization domain containing 2 [Source:VGNC Symbol;Acc:VGNC:32151]	protein_coding	5185	18	19089956	19119730	1
ENSBTAG00000020936	GO:0032703	0.361511	1	12	negative regulation of interleukin-2 production	BP	1	NOD2	nucleotide binding oligomerization domain containing 2 [Source:VGNC Symbol;Acc:VGNC:32151]	protein_coding	5185	18	19089956	19119730	1
ENSBTAG00000017664	GO:0032715	0.548042	1	21	negative regulation of interleukin-6 production	BP	1	HGF	hepatocyte growth factor [Source:VGNC Symbol;Acc:VGNC:29834]	protein_coding	2491	4	38929386	39010999	1
ENSBTAG00000019302	GO:2001243	0.534612	1	22	negative regulation of intrinsic apoptotic signaling pathway	BP	1	BCL2	BCL2 apoptosis regulator [Source:VGNC Symbol;Acc:VGNC:26445]	protein_coding	1075	24	61396513	61588241	-1
ENSBTAG00000012824	GO:0010839	0.349479	1	11	negative regulation of keratinocyte proliferation	BP	1	INTU	inturned planar cell polarity protein [Source:VGNC Symbol;Acc:VGNC:30235]	protein_coding	2802	17	29913837	29993696	-1
ENSBTAG00000005108	GO:0010593	0.0711313	1	2	negative regulation of lamellipodium assembly	BP	1	SLIT2	slit guidance ligand 2 [Source:VGNC Symbol;Acc:VGNC:34960]	protein_coding	4605	6	39779895	40182890	1
ENSBTAG00000005108	GO:0002689	0.0419025	1	1	negative regulation of leukocyte chemotaxis	BP	1	SLIT2	slit guidance ligand 2 [Source:VGNC Symbol;Acc:VGNC:34960]	protein_coding	4605	6	39779895	40182890	1
ENSBTAG00000005218	GO:0050995	0.246555	1	8	negative regulation of lipid catabolic process	BP	1	PDE3B	phosphodiesterase 3B [Source:VGNC Symbol;Acc:VGNC:32675]	protein_coding	3634	15	37935445	38095528	-1
ENSBTAG00000010030	GO:1900272	0.197262	1	6	negative regulation of long-term synaptic potentiation	BP	1	EPHA4	EPH receptor A4 [Source:VGNC Symbol;Acc:VGNC:56106]	protein_coding	3032	2	109525497	109678039	-1
ENSBTAG00000017090	GO:0016242	0.334703	1	10	negative regulation of macroautophagy	BP	1	SMCR8	SMCR8-C9orf72 complex subunit [Source:VGNC Symbol;Acc:VGNC:58472]	protein_coding	2817	19	34353294	34358390	-1
ENSBTAG00000020936	GO:2000110	0.10283	1	3	negative regulation of macrophage apoptotic process	BP	1	NOD2	nucleotide binding oligomerization domain containing 2 [Source:VGNC Symbol;Acc:VGNC:32151]	protein_coding	5185	18	19089956	19119730	1
ENSBTAG00000017549	GO:0033026	0.0343957	1	1	negative regulation of mast cell apoptotic process	BP	1	KITLG	KIT ligand [Source:VGNC Symbol;Acc:VGNC:30619]	protein_coding	2354	5	18250809	18353485	-1
ENSBTAG00000021396	GO:1905709	0.0797182	1	2	negative regulation of membrane permeability	BP	1	HEG1	heart development protein with EGF like domains 1 [Source:VGNC Symbol;Acc:VGNC:29803]	protein_coding	4627	1	69422854	69525187	-1
ENSBTAG00000052841	GO:1903979	0.125915	1	4	negative regulation of microglial cell activation	BP	1	TAFA3	TAFA chemokine like family member 3 [Source:VGNC Symbol;Acc:VGNC:106963]	protein_coding	477	3	30601381	30603478	-1
ENSBTAG00000006470	GO:1904527	0.0389998	1	1	negative regulation of microtubule binding	BP	1	TTBK2	tau tubulin kinase 2 [Source:VGNC Symbol;Acc:VGNC:36452]	protein_coding	3732	10	38039980	38129334	-1
ENSBTAG00000006470	GO:0007026	0.0514424	3	22	negative regulation of microtubule depolymerization	BP	1	TTBK2	tau tubulin kinase 2 [Source:VGNC Symbol;Acc:VGNC:36452]	protein_coding	3732	10	38039980	38129334	-1
ENSBTAG00000018519	GO:0007026	0.0514424	3	22	negative regulation of microtubule depolymerization	BP	1	GAS2L2	growth arrest specific 2 like 2 [Source:VGNC Symbol;Acc:VGNC:29259]	protein_coding	3023	19	14621338	14628732	1
ENSBTAG00000020194	GO:0007026	0.0514424	3	22	negative regulation of microtubule depolymerization	BP	1	FGF13	fibroblast growth factor 13 [Source:VGNC Symbol;Acc:VGNC:28972]	protein_coding	2350	NKLS02002208.1	6393393	6468819	1
ENSBTAG00000013108	GO:0035795	0.0375649	1	1	negative regulation of mitochondrial membrane permeability	BP	1	HK2	hexokinase 2 [Source:VGNC Symbol;Acc:VGNC:29865]	protein_coding	3378	11	9743172	9810098	-1
ENSBTAG00000019302	GO:0045930	0.0968869	2	16	negative regulation of mitotic cell cycle	BP	1	BCL2	BCL2 apoptosis regulator [Source:VGNC Symbol;Acc:VGNC:26445]	protein_coding	1075	24	61396513	61588241	-1
ENSBTAG00000024595	GO:0045930	0.0968869	2	16	negative regulation of mitotic cell cycle	BP	1	HECA	hdc homolog, cell cycle regulator [Source:VGNC Symbol;Acc:VGNC:29799]	protein_coding	1515	9	76835566	76877167	1
ENSBTAG00000005108	GO:0071676	0.0419025	1	1	negative regulation of mononuclear cell migration	BP	1	SLIT2	slit guidance ligand 2 [Source:VGNC Symbol;Acc:VGNC:34960]	protein_coding	4605	6	39779895	40182890	1
ENSBTAG00000002816	GO:0034128	0.034842	1	1	negative regulation of MyD88-independent toll-like receptor signaling pathway	BP	1	SARM1	sterile alpha and TIR motif containing 1 [Source:VGNC Symbol;Acc:VGNC:34290]	protein_coding	2629	19	19861214	19881877	1
ENSBTAG00000019302	GO:0033033	0.0590702	1	2	negative regulation of myeloid cell apoptotic process	BP	1	BCL2	BCL2 apoptosis regulator [Source:VGNC Symbol;Acc:VGNC:26445]	protein_coding	1075	24	61396513	61588241	-1
ENSBTAG00000014441	GO:0002728	0.0368996	1	1	negative regulation of natural killer cell cytokine production	BP	1	CD96	CD96 molecule [Source:VGNC Symbol;Acc:VGNC:27054]	protein_coding	3220	1	56306180	56403972	1
ENSBTAG00000002471	GO:0043524	0.176962	4	60	negative regulation of neuron apoptotic process	BP	1	CHL1	cell adhesion molecule L1 like [Source:VGNC Symbol;Acc:VGNC:27296]	protein_coding	5429	22	25984691	26207536	-1
ENSBTAG00000004750	GO:0043524	0.176962	4	60	negative regulation of neuron apoptotic process	BP	1	VSTM2L	V-set and transmembrane domain containing 2 like [Source:VGNC Symbol;Acc:VGNC:36844]	protein_coding	1974	13	66799390	66838313	1
ENSBTAG00000009778	GO:0043524	0.176962	4	60	negative regulation of neuron apoptotic process	BP	1	KRAS	KRAS proto-onco, GTPase [Source:VGNC Symbol;Acc:VGNC:30710]	protein_coding	2144	5	84749225	84789041	1
ENSBTAG00000019302	GO:0043524	0.176962	4	60	negative regulation of neuron apoptotic process	BP	1	BCL2	BCL2 apoptosis regulator [Source:VGNC Symbol;Acc:VGNC:26445]	protein_coding	1075	24	61396513	61588241	-1
ENSBTAG00000010030	GO:0010977	0.240886	2	26	negative regulation of neuron projection development	BP	1	EPHA4	EPH receptor A4 [Source:VGNC Symbol;Acc:VGNC:56106]	protein_coding	3032	2	109525497	109678039	-1
ENSBTAG00000010591	GO:0010977	0.240886	2	26	negative regulation of neuron projection development	BP	1	ZNF365	zinc finger protein 365 [Source:VGNC Symbol;Acc:VGNC:55088]	protein_coding	1802	28	18471094	18495472	1
ENSBTAG00000005108	GO:0090024	0.137816	1	4	negative regulation of neutrophil chemotaxis	BP	1	SLIT2	slit guidance ligand 2 [Source:VGNC Symbol;Acc:VGNC:34960]	protein_coding	4605	6	39779895	40182890	1
ENSBTAG00000011237	GO:0032088	0.54922	2	51	negative regulation of NF-kappaB transcription factor activity	BP	1	PKHD1	PKHD1 ciliary IPT domain containing fibrocystin/polyductin [Source:VGNC Symbol;Acc:VGNC:32939]	protein_coding	12153	23	24075070	24509308	-1
ENSBTAG00000020936	GO:0032088	0.54922	2	51	negative regulation of NF-kappaB transcription factor activity	BP	1	NOD2	nucleotide binding oligomerization domain containing 2 [Source:VGNC Symbol;Acc:VGNC:32151]	protein_coding	5185	18	19089956	19119730	1
ENSBTAG00000017346	GO:1901223	0.438261	1	16	negative regulation of NIK/NF-kappaB signaling	BP	1	RASSF2	Ras association domain family member 2 [Source:VGNC Symbol;Acc:VGNC:33758]	protein_coding	2027	13	47134626	47157586	-1
ENSBTAG00000014053	GO:1902856	0.0345964	1	1	negative regulation of non-motile cilium assembly	BP	1	MAK	male germ cell associated kinase [Source:VGNC Symbol;Acc:VGNC:31152]	protein_coding	2509	23	45349611	45399368	1
ENSBTAG00000019302	GO:0030279	0.344754	1	11	negative regulation of ossification	BP	1	BCL2	BCL2 apoptosis regulator [Source:VGNC Symbol;Acc:VGNC:26445]	protein_coding	1075	24	61396513	61588241	-1
ENSBTAG00000019302	GO:0033689	0.187462	1	6	negative regulation of osteoblast proliferation	BP	1	BCL2	BCL2 apoptosis regulator [Source:VGNC Symbol;Acc:VGNC:26445]	protein_coding	1075	24	61396513	61588241	-1
ENSBTAG00000015181	GO:0033137	0.0123607	3	14	negative regulation of peptidyl-serine phosphorylation	BP	1	EPM2A	EPM2A glucan phosphatase, laforin [Source:VGNC Symbol;Acc:VGNC:53790]	protein_coding	3145	9	82921421	83030362	-1
ENSBTAG00000017346	GO:0033137	0.0123607	3	14	negative regulation of peptidyl-serine phosphorylation	BP	1	RASSF2	Ras association domain family member 2 [Source:VGNC Symbol;Acc:VGNC:33758]	protein_coding	2027	13	47134626	47157586	-1
ENSBTAG00000017664	GO:0033137	0.0123607	3	14	negative regulation of peptidyl-serine phosphorylation	BP	1	HGF	hepatocyte growth factor [Source:VGNC Symbol;Acc:VGNC:29834]	protein_coding	2491	4	38929386	39010999	1
ENSBTAG00000039968	GO:0050765	0.223102	1	7	negative regulation of phagocytosis	BP	1	PIP4P2	phosphatidylinositol-4,5-bisphosphate 4-phosphatase 2 [Source:VGNC Symbol;Acc:VGNC:32910]	protein_coding	1463	14	73372951	73445265	1
ENSBTAG00000018404	GO:0090331	0.214144	1	7	negative regulation of platelet aggregation	BP	1	PRKG1	protein kinase cGMP-dependent 1 [Source:VGNC Symbol;Acc:VGNC:33340]	protein_coding	2061	26	6899619	8313722	-1
ENSBTAG00000055120	GO:1901799	0.180347	1	6	negative regulation of proteasomal protein catabolic process	BP	1	OPHN1	oligophrenin 1 [Source:VGNC Symbol;Acc:VGNC:106854]	protein_coding	3076	X	81979301	82601229	1
ENSBTAG00000017090	GO:0006469	0.449084	2	43	negative regulation of protein kinase activity	BP	1	SMCR8	SMCR8-C9orf72 complex subunit [Source:VGNC Symbol;Acc:VGNC:58472]	protein_coding	2817	19	34353294	34358390	-1
ENSBTAG00000034436	GO:0006469	0.449084	2	43	negative regulation of protein kinase activity	BP	1	PDPK1	3-phosphoinositide dependent protein kinase 1 [Source:HGNC Symbol;Acc:HGNC:8816]	protein_coding	1798	25	2036248	2096458	1
ENSBTAG00000017486	GO:0044387	0.201771	1	6	negative regulation of protein kinase activity by regulation of protein phosphorylation	BP	1	ADARB1	adenosine deaminase RNA specific B1 [Source:VGNC Symbol;Acc:VGNC:25636]	protein_coding	3282	1	144937738	145050738	1
ENSBTAG00000011237	GO:0051898	0.664152	1	30	negative regulation of protein kinase B signaling	BP	1	PKHD1	PKHD1 ciliary IPT domain containing fibrocystin/polyductin [Source:VGNC Symbol;Acc:VGNC:32939]	protein_coding	12153	23	24075070	24509308	-1
ENSBTAG00000006470	GO:1902817	0.072244	1	2	negative regulation of protein localization to microtubule	BP	1	TTBK2	tau tubulin kinase 2 [Source:VGNC Symbol;Acc:VGNC:36452]	protein_coding	3732	10	38039980	38129334	-1
ENSBTAG00000005108	GO:0001933	0.554503	2	50	negative regulation of protein phosphorylation	BP	1	SLIT2	slit guidance ligand 2 [Source:VGNC Symbol;Acc:VGNC:34960]	protein_coding	4605	6	39779895	40182890	1
ENSBTAG00000047543	GO:0001933	0.554503	2	50	negative regulation of protein phosphorylation	BP	1	NTRK3	neurotrophic receptor tyrosine kinase 3 [Source:VGNC Symbol;Acc:VGNC:106849]	protein_coding	4553	21	18837293	19260319	-1
ENSBTAG00000013455	GO:0031397	0.754173	1	42	negative regulation of protein ubiquitination	BP	1	SPOPL	speckle type BTB/POZ protein like [Source:VGNC Symbol;Acc:VGNC:35230]	protein_coding	1667	2	58563828	58612726	-1
ENSBTAG00000010030	GO:1903051	0.0668723	1	2	negative regulation of proteolysis involved in protein catabolic process	BP	1	EPHA4	EPH receptor A4 [Source:VGNC Symbol;Acc:VGNC:56106]	protein_coding	3032	2	109525497	109678039	-1
ENSBTAG00000021938	GO:0035021	0.0723678	1	2	negative regulation of Rac protein signal transduction	BP	1	ARHGAP44	Rho GTPase activating protein 44 [Source:VGNC Symbol;Acc:VGNC:26097]	protein_coding	3690	19	31200392	31360769	1
ENSBTAG00000015413	GO:0046580	0.499339	1	18	negative regulation of Ras protein signal transduction	BP	1	RASA2	RAS p21 protein activator 2 [Source:VGNC Symbol;Acc:VGNC:33736]	protein_coding	3009	1	127345515	127469070	-1
ENSBTAG00000013108	GO:2000378	0.0971981	2	15	negative regulation of reactive oxygen species metabolic process	BP	1	HK2	hexokinase 2 [Source:VGNC Symbol;Acc:VGNC:29865]	protein_coding	3378	11	9743172	9810098	-1
ENSBTAG00000019302	GO:2000378	0.0971981	2	15	negative regulation of reactive oxygen species metabolic process	BP	1	BCL2	BCL2 apoptosis regulator [Source:VGNC Symbol;Acc:VGNC:26445]	protein_coding	1075	24	61396513	61588241	-1
ENSBTAG00000004386	GO:0046426	0.25213	1	9	negative regulation of receptor signaling pathway via JAK-STAT	BP	1	SOCS1	suppressor of cytokine signaling 1 [Source:VGNC Symbol;Acc:VGNC:35119]	protein_coding	672	25	9913007	9913678	-1
ENSBTAG00000017664	GO:0090201	0.326156	1	12	negative regulation of release of cytochrome c from mitochondria	BP	1	HGF	hepatocyte growth factor [Source:VGNC Symbol;Acc:VGNC:29834]	protein_coding	2491	4	38929386	39010999	1
ENSBTAG00000019302	GO:0046671	0.0256801	1	1	negative regulation of retinal cell programmed cell death	BP	1	BCL2	BCL2 apoptosis regulator [Source:VGNC Symbol;Acc:VGNC:26445]	protein_coding	1075	24	61396513	61588241	-1
ENSBTAG00000005108	GO:0090260	0.0419025	1	1	negative regulation of retinal ganglion cell axon guidance	BP	1	SLIT2	slit guidance ligand 2 [Source:VGNC Symbol;Acc:VGNC:34960]	protein_coding	4605	6	39779895	40182890	1
ENSBTAG00000020273	GO:1904153	0.220356	1	8	negative regulation of retrograde protein transport, ER to cytosol	BP	1	YOD1	YOD1 deubiquitinase [Source:VGNC Symbol;Acc:VGNC:37033]	protein_coding	1235	16	4869646	4871892	-1
ENSBTAG00000004423	GO:0035024	0.141449	2	17	negative regulation of Rho protein signal transduction	BP	1	ARHGAP42	Rho GTPase activating protein 42 [Source:VGNC Symbol;Acc:VGNC:26096]	protein_coding	3012	15	8008850	8351636	-1
ENSBTAG00000021396	GO:0035024	0.141449	2	17	negative regulation of Rho protein signal transduction	BP	1	HEG1	heart development protein with EGF like domains 1 [Source:VGNC Symbol;Acc:VGNC:29803]	protein_coding	4627	1	69422854	69525187	-1
ENSBTAG00000021396	GO:2000299	0.112928	1	3	negative regulation of Rho-dependent protein serine/threonine kinase activity	BP	1	HEG1	heart development protein with EGF like domains 1 [Source:VGNC Symbol;Acc:VGNC:29803]	protein_coding	4627	1	69422854	69525187	-1
ENSBTAG00000012738	GO:1904791	0.0470934	1	1	negative regulation of shelterin complex assembly	BP	1	ZNF827	zinc finger protein 827 [Source:VGNC Symbol;Acc:VGNC:55765]	protein_coding	6628	17	12387472	12579784	1
ENSBTAG00000004386	GO:0009968	0.0213995	3	18	negative regulation of signal transduction	BP	1	SOCS1	suppressor of cytokine signaling 1 [Source:VGNC Symbol;Acc:VGNC:35119]	protein_coding	672	25	9913007	9913678	-1
ENSBTAG00000008535	GO:0009968	0.0213995	3	18	negative regulation of signal transduction	BP	1	SOCS7	suppressor of cytokine signaling 7 [Source:VGNC Symbol;Acc:VGNC:35125]	protein_coding	1959	19	39011186	39036089	1
ENSBTAG00000014189	GO:0009968	0.0213995	3	18	negative regulation of signal transduction	BP	1	RGS6	regulator of G protein signaling 6 [Source:VGNC Symbol;Acc:VGNC:54476]	protein_coding	2230	10	83871181	84062445	1
ENSBTAG00000034402	GO:2000272	0.311456	1	11	negative regulation of signaling receptor activity	BP	1	ACE2	angiotensin converting enzyme 2 [Source:VGNC Symbol;Acc:VGNC:25535]	protein_coding	3490	X	127901491	127951491	1
ENSBTAG00000005108	GO:0051058	0.215491	1	6	negative regulation of small GTPase mediated signal transduction	BP	1	SLIT2	slit guidance ligand 2 [Source:VGNC Symbol;Acc:VGNC:34960]	protein_coding	4605	6	39779895	40182890	1
ENSBTAG00000005108	GO:0071672	0.0902652	1	3	negative regulation of smooth muscle cell chemotaxis	BP	1	SLIT2	slit guidance ligand 2 [Source:VGNC Symbol;Acc:VGNC:34960]	protein_coding	4605	6	39779895	40182890	1
ENSBTAG00000010273	GO:0051151	0.168106	1	4	negative regulation of smooth muscle cell differentiation	BP	1	EREG	epiregulin [Source:VGNC Symbol;Acc:VGNC:28575]	protein_coding	2193	6	89306902	89325899	1
ENSBTAG00000005108	GO:0014912	0.217034	1	6	negative regulation of smooth muscle cell migration	BP	1	SLIT2	slit guidance ligand 2 [Source:VGNC Symbol;Acc:VGNC:34960]	protein_coding	4605	6	39779895	40182890	1
ENSBTAG00000018404	GO:0045986	0.0669752	1	2	negative regulation of smooth muscle contraction	BP	1	PRKG1	protein kinase cGMP-dependent 1 [Source:VGNC Symbol;Acc:VGNC:33340]	protein_coding	2061	26	6899619	8313722	-1
ENSBTAG00000008188	GO:0045879	0.459981	1	16	negative regulation of smoothened signaling pathway	BP	1	MOSMO	modulator of smoothened [Source:VGNC Symbol;Acc:VGNC:54456]	protein_coding	553	25	19694092	19769282	1
ENSBTAG00000020696	GO:2000650	0.219559	1	6	negative regulation of sodium ion transmembrane transporter activity	BP	1	HECW2	HECT, C2 and WW domain containing E3 ubiquitin protein ligase 2 [Source:VGNC Symbol;Acc:VGNC:56116]	protein_coding	4841	2	84741175	85088822	-1
ENSBTAG00000004423	GO:0003085	0.186909	1	5	negative regulation of systemic arterial blood pressure	BP	1	ARHGAP42	Rho GTPase activating protein 42 [Source:VGNC Symbol;Acc:VGNC:26096]	protein_coding	3012	15	8008850	8351636	-1
ENSBTAG00000020936	GO:0002710	0.0435302	1	1	negative regulation of T cell mediated immunity	BP	1	NOD2	nucleotide binding oligomerization domain containing 2 [Source:VGNC Symbol;Acc:VGNC:32151]	protein_coding	5185	18	19089956	19119730	1
ENSBTAG00000040607	GO:0050860	0.377903	1	13	negative regulation of T cell receptor signaling pathway	BP	1	SLA2	Src like adaptor 2 [Source:VGNC Symbol;Acc:VGNC:34651]	protein_coding	3464	13	65711052	65737754	-1
ENSBTAG00000023867	GO:2000320	0.175661	1	5	negative regulation of T-helper 17 cell differentiation	BP	1	RC3H2	ring finger and CCCH-type domains 2 [Source:VGNC Symbol;Acc:VGNC:33819]	protein_coding	4006	11	94013635	94068398	-1
ENSBTAG00000020936	GO:0034136	0.144442	1	4	negative regulation of toll-like receptor 2 signaling pathway	BP	1	NOD2	nucleotide binding oligomerization domain containing 2 [Source:VGNC Symbol;Acc:VGNC:32151]	protein_coding	5185	18	19089956	19119730	1
ENSBTAG00000015724	GO:0034144	0.204416	1	6	negative regulation of toll-like receptor 4 signaling pathway	BP	1	BPIFB1	BPI fold containing family B member 1 [Source:VGNC Symbol;Acc:VGNC:26545]	protein_coding	1751	13	62762330	62785964	1
ENSBTAG00000034436	GO:0034122	0.359988	1	12	negative regulation of toll-like receptor signaling pathway	BP	1	PDPK1	3-phosphoinositide dependent protein kinase 1 [Source:HGNC Symbol;Acc:HGNC:8816]	protein_coding	1798	25	2036248	2096458	1
ENSBTAG00000001649	GO:0000122	0.472971	19	512	negative regulation of transcription by RNA polymerase II	BP	1	ZFPM2	zinc finger protein, FOG family member 2 [Source:VGNC Symbol;Acc:VGNC:54515]	protein_coding	3450	14	58819937	59239114	-1
ENSBTAG00000009749	GO:0000122	0.472971	19	512	negative regulation of transcription by RNA polymerase II	BP	1	USP2	ubiquitin specific peptidase 2 [Source:VGNC Symbol;Acc:VGNC:54894]	protein_coding	2048	15	29936983	29958822	-1
ENSBTAG00000011234	GO:0000122	0.472971	19	512	negative regulation of transcription by RNA polymerase II	BP	1	FOXO3	forkhead box O3 [Source:VGNC Symbol;Acc:VGNC:29099]	protein_coding	2191	9	41522588	41620269	-1
ENSBTAG00000012111	GO:0000122	0.472971	19	512	negative regulation of transcription by RNA polymerase II	BP	1	PRDM5	PR/SET domain 5 [Source:VGNC Symbol;Acc:VGNC:33297]	protein_coding	1893	6	4526911	4777589	1
ENSBTAG00000013873	GO:0000122	0.472971	19	512	negative regulation of transcription by RNA polymerase II	BP	1	MSX2	msh homeobox 2 [Source:VGNC Symbol;Acc:VGNC:31712]	protein_coding	1347	20	6444184	6449312	1
ENSBTAG00000014608	GO:0000122	0.472971	19	512	negative regulation of transcription by RNA polymerase II	BP	1	KDM1B	lysine demethylase 1B [Source:VGNC Symbol;Acc:VGNC:30523]	protein_coding	3046	23	39389854	39432004	-1
ENSBTAG00000017694	GO:0000122	0.472971	19	512	negative regulation of transcription by RNA polymerase II	BP	1	TRPS1	transcriptional repressor GATA binding 1 [Source:VGNC Symbol;Acc:VGNC:36395]	protein_coding	5828	14	48629593	48904459	1
ENSBTAG00000017802	GO:0000122	0.472971	19	512	negative regulation of transcription by RNA polymerase II	BP	1	THRB	thyroid hormone receptor beta [Source:VGNC Symbol;Acc:VGNC:35847]	protein_coding	4092	27	41461703	41896044	1
ENSBTAG00000020854	GO:0000122	0.472971	19	512	negative regulation of transcription by RNA polymerase II	BP	1	BCL6B	BCL6B transcription repressor [Source:VGNC Symbol;Acc:VGNC:57982]	protein_coding	1484	19	26813394	26817380	1
ENSBTAG00000022255	GO:0000122	0.472971	19	512	negative regulation of transcription by RNA polymerase II	BP	1	AR	androgen receptor [Source:VGNC Symbol;Acc:VGNC:26053]	protein_coding	2673	X	83085618	83294907	-1
ENSBTAG00000030836	GO:0000122	0.472971	19	512	negative regulation of transcription by RNA polymerase II	BP	1	ZBTB21	zinc finger and BTB domain containing 21 [Source:VGNC Symbol;Acc:VGNC:37066]	protein_coding	4768	1	142235364	142253631	-1
ENSBTAG00000038610	GO:0000122	0.472971	19	512	negative regulation of transcription by RNA polymerase II	BP	1	ZBTB26	zinc finger and BTB domain containing 26 [Source:VGNC Symbol;Acc:VGNC:37070]	protein_coding	1431	11	94084614	94086044	-1
ENSBTAG00000039815	GO:0000122	0.472971	19	512	negative regulation of transcription by RNA polymerase II	BP	1	ZBTB6	zinc finger and BTB domain containing 6 [Source:VGNC Symbol;Acc:VGNC:37088]	protein_coding	1311	11	94076975	94079017	-1
ENSBTAG00000040585	GO:0000122	0.472971	19	512	negative regulation of transcription by RNA polymerase II	BP	1	NR6A1	nuclear receptor subfamily 6 group A member 1 [Source:VGNC Symbol;Acc:VGNC:32250]	protein_coding	1561	11	95553002	95774429	-1
ENSBTAG00000040607	GO:0000122	0.472971	19	512	negative regulation of transcription by RNA polymerase II	BP	1	SLA2	Src like adaptor 2 [Source:VGNC Symbol;Acc:VGNC:34651]	protein_coding	3464	13	65711052	65737754	-1
ENSBTAG00000044097	GO:0000122	0.472971	19	512	negative regulation of transcription by RNA polymerase II	BP	1	KLF7	Kruppel like factor 7 [Source:VGNC Symbol;Acc:VGNC:50537]	protein_coding	1498	2	95370241	95469238	-1
ENSBTAG00000045998	GO:0000122	0.472971	19	512	negative regulation of transcription by RNA polymerase II	BP	1	MAGEL2	MAGE family member L2 [Source:VGNC Symbol;Acc:VGNC:31146]	protein_coding	3552	21	1205086	1208637	-1
ENSBTAG00000046239	GO:0000122	0.472971	19	512	negative regulation of transcription by RNA polymerase II	BP	1	LCOR	ligand dependent nuclear receptor corepressor [Source:HGNC Symbol;Acc:HGNC:29503]	protein_coding	4995	26	18219077	18256221	1
ENSBTAG00000051604	GO:0000122	0.472971	19	512	negative regulation of transcription by RNA polymerase II	BP	1	TRO	trophinin [Source:VGNC Symbol;Acc:VGNC:108180]	protein_coding	1314	X	92358756	92369249	1
ENSBTAG00000034436	GO:0030512	0.787964	1	42	negative regulation of transforming growth factor beta receptor signaling pathway	BP	1	PDPK1	3-phosphoinositide dependent protein kinase 1 [Source:HGNC Symbol;Acc:HGNC:8816]	protein_coding	1798	25	2036248	2096458	1
ENSBTAG00000020936	GO:0032720	0.614627	1	26	negative regulation of tumor necrosis factor production	BP	1	NOD2	nucleotide binding oligomerization domain containing 2 [Source:VGNC Symbol;Acc:VGNC:32151]	protein_coding	5185	18	19089956	19119730	1
ENSBTAG00000014441	GO:0032689	0.0733456	2	13	negative regulation of type II interferon production	BP	1	CD96	CD96 molecule [Source:VGNC Symbol;Acc:VGNC:27054]	protein_coding	3220	1	56306180	56403972	1
ENSBTAG00000020936	GO:0032689	0.0733456	2	13	negative regulation of type II interferon production	BP	1	NOD2	nucleotide binding oligomerization domain containing 2 [Source:VGNC Symbol;Acc:VGNC:32151]	protein_coding	5185	18	19089956	19119730	1
ENSBTAG00000003651	GO:0060336	0.140512	1	4	negative regulation of type II interferon-mediated signaling pathway	BP	1	OTOP1	otopetrin 1 [Source:VGNC Symbol;Acc:VGNC:32488]	protein_coding	3268	6	104881314	104932641	1
ENSBTAG00000004386	GO:0042532	0.291294	1	10	negative regulation of tyrosine phosphorylation of STAT protein	BP	1	SOCS1	suppressor of cytokine signaling 1 [Source:VGNC Symbol;Acc:VGNC:35119]	protein_coding	672	25	9913007	9913678	-1
ENSBTAG00000018404	GO:1904753	0.0673279	1	2	negative regulation of vascular associated smooth muscle cell migration	BP	1	PRKG1	protein kinase cGMP-dependent 1 [Source:VGNC Symbol;Acc:VGNC:33340]	protein_coding	2061	26	6899619	8313722	-1
ENSBTAG00000018404	GO:1904706	0.217929	1	7	negative regulation of vascular associated smooth muscle cell proliferation	BP	1	PRKG1	protein kinase cGMP-dependent 1 [Source:VGNC Symbol;Acc:VGNC:33340]	protein_coding	2061	26	6899619	8313722	-1
ENSBTAG00000004423	GO:1904694	0.0824406	1	2	negative regulation of vascular associated smooth muscle contraction	BP	1	ARHGAP42	Rho GTPase activating protein 42 [Source:VGNC Symbol;Acc:VGNC:26096]	protein_coding	3012	15	8008850	8351636	-1
ENSBTAG00000021316	GO:1905563	0.147052	1	4	negative regulation of vascular endothelial cell proliferation	BP	1	COL4A3	collagen type IV alpha 3 chain [Source:VGNC Symbol;Acc:VGNC:55339]	protein_coding	5013	2	115318013	115478018	1
ENSBTAG00000005108	GO:0043116	0.296099	1	9	negative regulation of vascular permeability	BP	1	SLIT2	slit guidance ligand 2 [Source:VGNC Symbol;Acc:VGNC:34960]	protein_coding	4605	6	39779895	40182890	1
ENSBTAG00000008078	GO:0046597	0.301733	1	12	negative regulation of viral entry into host cell	BP	1	TRIM59	tripartite motif containing 59 [Source:VGNC Symbol;Acc:VGNC:36344]	protein_coding	1221	1	107030008	107042373	1
ENSBTAG00000010977	GO:0030178	0.643384	1	28	negative regulation of Wnt signaling pathway	BP	1	FRZB	frizzled related protein [Source:VGNC Symbol;Acc:VGNC:29124]	protein_coding	2350	2	13693338	13730072	1
ENSBTAG00000010030	GO:0072178	0.0729946	1	2	nephric duct morphogenesis	BP	1	EPHA4	EPH receptor A4 [Source:VGNC Symbol;Acc:VGNC:56106]	protein_coding	3032	2	109525497	109678039	-1
ENSBTAG00000003345	GO:0072006	0.330805	1	9	nephron development	BP	1	FAT4	FAT atypical cadherin 4 [Source:VGNC Symbol;Acc:VGNC:28877]	protein_coding	14949	17	32347951	32529264	-1
ENSBTAG00000011971	GO:0021675	0.171231	1	5	nerve development	BP	1	NRP2	neuropilin 2 [Source:VGNC Symbol;Acc:VGNC:32267]	protein_coding	3248	2	94028625	94145404	1
ENSBTAG00000005108	GO:0007399	0.0227514	7	74	nervous system development	BP	1	SLIT2	slit guidance ligand 2 [Source:VGNC Symbol;Acc:VGNC:34960]	protein_coding	4605	6	39779895	40182890	1
ENSBTAG00000005151	GO:0007399	0.0227514	7	74	nervous system development	BP	1	WDPCP	WD repeat containing planar cell polarity effector [Source:VGNC Symbol;Acc:VGNC:36879]	protein_coding	2795	11	61723956	62023241	-1
ENSBTAG00000005212	GO:0007399	0.0227514	7	74	nervous system development	BP	1	C1H3orf70	chromosome 1 C3orf70 homolog [Source:VGNC Symbol;Acc:VGNC:52668]	protein_coding	1311	1	81984064	82104798	1
ENSBTAG00000012824	GO:0007399	0.0227514	7	74	nervous system development	BP	1	INTU	inturned planar cell polarity protein [Source:VGNC Symbol;Acc:VGNC:30235]	protein_coding	2802	17	29913837	29993696	-1
ENSBTAG00000015181	GO:0007399	0.0227514	7	74	nervous system development	BP	1	EPM2A	EPM2A glucan phosphatase, laforin [Source:VGNC Symbol;Acc:VGNC:53790]	protein_coding	3145	9	82921421	83030362	-1
ENSBTAG00000024426	GO:0007399	0.0227514	7	74	nervous system development	BP	1	PPP1R9A	protein phosphatase 1 regulatory subunit 9A [Source:VGNC Symbol;Acc:VGNC:33250]	protein_coding	4892	4	12191129	12534305	1
ENSBTAG00000047543	GO:0007399	0.0227514	7	74	nervous system development	BP	1	NTRK3	neurotrophic receptor tyrosine kinase 3 [Source:VGNC Symbol;Acc:VGNC:106849]	protein_coding	4553	21	18837293	19260319	-1
ENSBTAG00000010977	GO:0014033	0.230847	1	7	neural crest cell differentiation	BP	1	FRZB	frizzled related protein [Source:VGNC Symbol;Acc:VGNC:29124]	protein_coding	2350	2	13693338	13730072	1
ENSBTAG00000011971	GO:0001755	0.0578792	3	23	neural crest cell migration	BP	1	NRP2	neuropilin 2 [Source:VGNC Symbol;Acc:VGNC:32267]	protein_coding	3248	2	94028625	94145404	1
ENSBTAG00000017549	GO:0001755	0.0578792	3	23	neural crest cell migration	BP	1	KITLG	KIT ligand [Source:VGNC Symbol;Acc:VGNC:30619]	protein_coding	2354	5	18250809	18353485	-1
ENSBTAG00000024394	GO:0001755	0.0578792	3	23	neural crest cell migration	BP	1	SEMA3D	semaphorin 3D [Source:VGNC Symbol;Acc:VGNC:34429]	protein_coding	3757	4	35390232	35616774	1
ENSBTAG00000011971	GO:1901166	0.123023	1	3	neural crest cell migration involved in autonomic nervous system development	BP	1	NRP2	neuropilin 2 [Source:VGNC Symbol;Acc:VGNC:32267]	protein_coding	3248	2	94028625	94145404	1
ENSBTAG00000009704	GO:0001842	0.0406985	1	1	neural fold formation	BP	1	CECR2	CECR2 histone acetyl-lysine reader [Source:VGNC Symbol;Acc:VGNC:49053]	protein_coding	4215	5	108937842	109051118	1
ENSBTAG00000008036	GO:0001843	0.677589	2	59	neural tube closure	BP	1	CELSR1	cadherin EGF LAG seven-pass G-type receptor 1 [Source:VGNC Symbol;Acc:VGNC:55884]	protein_coding	9242	5	116657456	116800031	-1
ENSBTAG00000009704	GO:0001843	0.677589	2	59	neural tube closure	BP	1	CECR2	CECR2 histone acetyl-lysine reader [Source:VGNC Symbol;Acc:VGNC:49053]	protein_coding	4215	5	108937842	109051118	1
ENSBTAG00000009575	GO:0021915	0.113547	3	30	neural tube development	BP	1	TBC1D32	TBC1 domain family member 32 [Source:VGNC Symbol;Acc:VGNC:35643]	protein_coding	3891	9	29816336	30021574	1
ENSBTAG00000009704	GO:0021915	0.113547	3	30	neural tube development	BP	1	CECR2	CECR2 histone acetyl-lysine reader [Source:VGNC Symbol;Acc:VGNC:49053]	protein_coding	4215	5	108937842	109051118	1
ENSBTAG00000012824	GO:0021915	0.113547	3	30	neural tube development	BP	1	INTU	inturned planar cell polarity protein [Source:VGNC Symbol;Acc:VGNC:30235]	protein_coding	2802	17	29913837	29993696	-1
ENSBTAG00000009575	GO:0021532	0.24584	1	7	neural tube patterning	BP	1	TBC1D32	TBC1 domain family member 32 [Source:VGNC Symbol;Acc:VGNC:35643]	protein_coding	3891	9	29816336	30021574	1
ENSBTAG00000013942	GO:0007405	0.364639	1	11	neuroblast proliferation	BP	1	DAGLA	diacylglycerol lipase alpha [Source:VGNC Symbol;Acc:VGNC:27872]	protein_coding	3126	29	40162375	40188645	1
ENSBTAG00000003345	GO:0022008	0.0921433	3	28	neurogenesis	BP	1	FAT4	FAT atypical cadherin 4 [Source:VGNC Symbol;Acc:VGNC:28877]	protein_coding	14949	17	32347951	32529264	-1
ENSBTAG00000013942	GO:0022008	0.0921433	3	28	neurogenesis	BP	1	DAGLA	diacylglycerol lipase alpha [Source:VGNC Symbol;Acc:VGNC:27872]	protein_coding	3126	29	40162375	40188645	1
ENSBTAG00000018431	GO:0022008	0.0921433	3	28	neurogenesis	BP	1	NAV2	neuron navigator 2 [Source:VGNC Symbol;Acc:VGNC:31891]	protein_coding	11510	29	24801066	25225008	-1
ENSBTAG00000012413	GO:0050905	0.465747	1	16	neuromuscular process	BP	1	FGF12	fibroblast growth factor 12 [Source:VGNC Symbol;Acc:VGNC:53568]	protein_coding	1208	1	74876548	75283017	1
ENSBTAG00000017486	GO:0050884	0.261017	1	8	neuromuscular process controlling posture	BP	1	ADARB1	adenosine deaminase RNA specific B1 [Source:VGNC Symbol;Acc:VGNC:25636]	protein_coding	3282	1	144937738	145050738	1
ENSBTAG00000017486	GO:0007274	0.0184387	2	6	neuromuscular synaptic transmission	BP	1	ADARB1	adenosine deaminase RNA specific B1 [Source:VGNC Symbol;Acc:VGNC:25636]	protein_coding	3282	1	144937738	145050738	1
ENSBTAG00000019293	GO:0007274	0.0184387	2	6	neuromuscular synaptic transmission	BP	1	EGR3	early growth response 3 [Source:VGNC Symbol;Acc:VGNC:28368]	protein_coding	2482	8	69996238	70000191	-1
ENSBTAG00000019302	GO:0051402	0.643431	1	28	neuron apoptotic process	BP	1	BCL2	BCL2 apoptosis regulator [Source:VGNC Symbol;Acc:VGNC:26445]	protein_coding	1075	24	61396513	61588241	-1
ENSBTAG00000007439	GO:0048666	0.604918	1	25	neuron development	BP	1	TENM4	teneurin transmembrane protein 4 [Source:VGNC Symbol;Acc:VGNC:35744]	protein_coding	12218	29	16813276	17402612	1
ENSBTAG00000047975	GO:0030182	0.481076	2	43	neuron differentiation	BP	1	DOK5	docking protein 5 [Source:VGNC Symbol;Acc:VGNC:56184]	protein_coding	1758	13	81893784	82044527	1
ENSBTAG00000055120	GO:0030182	0.481076	2	43	neuron differentiation	BP	1	OPHN1	oligophrenin 1 [Source:VGNC Symbol;Acc:VGNC:106854]	protein_coding	3076	X	81979301	82601229	1
ENSBTAG00000002471	GO:0001764	0.0118696	6	51	neuron migration	BP	1	CHL1	cell adhesion molecule L1 like [Source:VGNC Symbol;Acc:VGNC:27296]	protein_coding	5429	22	25984691	26207536	-1
ENSBTAG00000006388	GO:0001764	0.0118696	6	51	neuron migration	BP	1	FBXO45	F-box protein 45 [Source:VGNC Symbol;Acc:VGNC:28915]	protein_coding	1835	1	71101138	71112719	1
ENSBTAG00000008036	GO:0001764	0.0118696	6	51	neuron migration	BP	1	CELSR1	cadherin EGF LAG seven-pass G-type receptor 1 [Source:VGNC Symbol;Acc:VGNC:55884]	protein_coding	9242	5	116657456	116800031	-1
ENSBTAG00000009798	GO:0001764	0.0118696	6	51	neuron migration	BP	1	DCDC2	doublecortin domain containing 2 [Source:VGNC Symbol;Acc:VGNC:27910]	protein_coding	1428	23	33335556	33479705	1
ENSBTAG00000011971	GO:0001764	0.0118696	6	51	neuron migration	BP	1	NRP2	neuropilin 2 [Source:VGNC Symbol;Acc:VGNC:32267]	protein_coding	3248	2	94028625	94145404	1
ENSBTAG00000018404	GO:0001764	0.0118696	6	51	neuron migration	BP	1	PRKG1	protein kinase cGMP-dependent 1 [Source:VGNC Symbol;Acc:VGNC:33340]	protein_coding	2061	26	6899619	8313722	-1
ENSBTAG00000002471	GO:0031175	0.0948501	5	63	neuron projection development	BP	1	CHL1	cell adhesion molecule L1 like [Source:VGNC Symbol;Acc:VGNC:27296]	protein_coding	5429	22	25984691	26207536	-1
ENSBTAG00000008916	GO:0031175	0.0948501	5	63	neuron projection development	BP	1	CYFIP2	cytoplasmic FMR1 interacting protein 2 [Source:VGNC Symbol;Acc:VGNC:50267]	protein_coding	5645	7	68943176	69076275	1
ENSBTAG00000012694	GO:0031175	0.0948501	5	63	neuron projection development	BP	1	UHMK1	U2AF homology motif kinase 1 [Source:VGNC Symbol;Acc:VGNC:36653]	protein_coding	1455	3	6980659	7000320	-1
ENSBTAG00000024426	GO:0031175	0.0948501	5	63	neuron projection development	BP	1	PPP1R9A	protein phosphatase 1 regulatory subunit 9A [Source:VGNC Symbol;Acc:VGNC:33250]	protein_coding	4892	4	12191129	12534305	1
ENSBTAG00000055120	GO:0031175	0.0948501	5	63	neuron projection development	BP	1	OPHN1	oligophrenin 1 [Source:VGNC Symbol;Acc:VGNC:106854]	protein_coding	3076	X	81979301	82601229	1
ENSBTAG00000010030	GO:0106030	0.0361398	1	1	neuron projection fasciculation	BP	1	EPHA4	EPH receptor A4 [Source:VGNC Symbol;Acc:VGNC:56106]	protein_coding	3032	2	109525497	109678039	-1
ENSBTAG00000010030	GO:0097485	0.171823	1	4	neuron projection guidance	BP	1	EPHA4	EPH receptor A4 [Source:VGNC Symbol;Acc:VGNC:56106]	protein_coding	3032	2	109525497	109678039	-1
ENSBTAG00000038495	GO:0048812	0.613672	1	24	neuron projection morphogenesis	BP	1	DCLK1	doublecortin like kinase 1 [Source:HGNC Symbol;Acc:HGNC:2700]	protein_coding	1700	12	25608293	25689221	1
ENSBTAG00000019137	GO:0019228	0.164275	1	4	neuronal action potential	BP	1	SCN7A	sodium voltage-gated channel alpha subunit 7 [Source:VGNC Symbol;Acc:VGNC:34353]	protein_coding	5197	2	29840643	29898509	1
ENSBTAG00000011234	GO:0097150	0.427188	1	14	neuronal stem cell population maintenance	BP	1	FOXO3	forkhead box O3 [Source:VGNC Symbol;Acc:VGNC:29099]	protein_coding	2191	9	41522588	41620269	-1
ENSBTAG00000013942	GO:0042136	0.108409	1	3	neurotransmitter biosynthetic process	BP	1	DAGLA	diacylglycerol lipase alpha [Source:VGNC Symbol;Acc:VGNC:27872]	protein_coding	3126	29	40162375	40188645	1
ENSBTAG00000021938	GO:0098887	0.17737	1	5	neurotransmitter receptor transport, endosome to postsynaptic membrane	BP	1	ARHGAP44	Rho GTPase activating protein 44 [Source:VGNC Symbol;Acc:VGNC:26097]	protein_coding	3690	19	31200392	31360769	1
ENSBTAG00000047648	GO:0007269	0.341766	1	11	neurotransmitter secretion	BP	1	SYT2	synaptotagmin 2 [Source:VGNC Symbol;Acc:VGNC:35541]	protein_coding	2365	16	80036572	80130039	1
ENSBTAG00000047543	GO:0038179	0.080407	1	2	neurotrophin signaling pathway	BP	1	NTRK3	neurotrophic receptor tyrosine kinase 3 [Source:VGNC Symbol;Acc:VGNC:106849]	protein_coding	4553	21	18837293	19260319	-1
ENSBTAG00000002177	GO:0030593	0.504481	1	21	neutrophil chemotaxis	BP	1	PIKFYVE	phosphoinositide kinase, FYVE-type zinc finger containing [Source:VGNC Symbol;Acc:VGNC:32898]	protein_coding	6705	2	96557844	96625577	1
ENSBTAG00000015386	GO:0038061	0.290848	1	9	NIK/NF-kappaB signaling	BP	1	REL	REL proto-onco, NF-kB subunit [Source:VGNC Symbol;Acc:VGNC:33857]	protein_coding	2197	11	43625180	43662860	1
ENSBTAG00000002283	GO:0035567	0.235123	1	7	non-canonical Wnt signaling pathway	BP	1	FZD7	frizzled class receptor 7 [Source:VGNC Symbol;Acc:VGNC:29171]	protein_coding	2207	2	90571270	90573476	1
ENSBTAG00000002283	GO:0038031	0.129698	1	4	non-canonical Wnt signaling pathway via JNK cascade	BP	1	FZD7	frizzled class receptor 7 [Source:VGNC Symbol;Acc:VGNC:29171]	protein_coding	2207	2	90571270	90573476	1
ENSBTAG00000009575	GO:1905515	0.376965	2	35	non-motile cilium assembly	BP	1	TBC1D32	TBC1 domain family member 32 [Source:VGNC Symbol;Acc:VGNC:35643]	protein_coding	3891	9	29816336	30021574	1
ENSBTAG00000012824	GO:1905515	0.376965	2	35	non-motile cilium assembly	BP	1	INTU	inturned planar cell polarity protein [Source:VGNC Symbol;Acc:VGNC:30235]	protein_coding	2802	17	29913837	29993696	-1
ENSBTAG00000043992	GO:0042415	0.13643	1	4	norepinephrine metabolic process	BP	1	RNF180	ring finger protein 180 [Source:VGNC Symbol;Acc:VGNC:34038]	protein_coding	2591	20	15106459	15389890	-1
ENSBTAG00000003345	GO:0007219	0.673816	2	62	Notch signaling pathway	BP	1	FAT4	FAT atypical cadherin 4 [Source:VGNC Symbol;Acc:VGNC:28877]	protein_coding	14949	17	32347951	32529264	-1
ENSBTAG00000037962	GO:0007219	0.673816	2	62	Notch signaling pathway	BP	1	MAML2	mastermind like transcriptional coactivator 2 [Source:VGNC Symbol;Acc:VGNC:31159]	protein_coding	3387	15	13888254	14287297	1
ENSBTAG00000011524	GO:0071028	0.151259	1	5	nuclear mRNA surveillance	BP	1	XRN1	5'-3' exoribonuclease 1 [Source:VGNC Symbol;Acc:VGNC:37008]	protein_coding	5178	1	126593243	126700958	1
ENSBTAG00000011524	GO:0000956	0.398546	1	15	nuclear-transcribed mRNA catabolic process	BP	1	XRN1	5'-3' exoribonuclease 1 [Source:VGNC Symbol;Acc:VGNC:37008]	protein_coding	5178	1	126593243	126700958	1
ENSBTAG00000015166	GO:0000289	0.334759	1	10	nuclear-transcribed mRNA poly(A) tail shortening	BP	1	PNLDC1	PARN like ribonuclease domain containing exonuclease 1 [Source:VGNC Symbol;Acc:VGNC:33082]	protein_coding	6184	9	96065261	96090966	1
ENSBTAG00000021668	GO:0090304	0.24907	1	7	nucleic acid metabolic process	BP	1	METTL4	methyltransferase 4, N6-adenosine [Source:VGNC Symbol;Acc:VGNC:31413]	protein_coding	3345	24	36832925	36860472	-1
ENSBTAG00000010052	GO:0090305	0.762724	1	39	nucleic acid phosphodiester bond hydrolysis	BP	1	EXD2	exonuclease 3'-5' domain containing 2 [Source:VGNC Symbol;Acc:VGNC:28640]	protein_coding	1934	10	80994863	81025335	1
ENSBTAG00000002816	GO:0034655	0.034842	1	1	nucleobase-containing compound catabolic process	BP	1	SARM1	sterile alpha and TIR motif containing 1 [Source:VGNC Symbol;Acc:VGNC:34290]	protein_coding	2629	19	19861214	19881877	1
ENSBTAG00000010052	GO:0006139	0.603072	1	26	nucleobase-containing compound metabolic process	BP	1	EXD2	exonuclease 3'-5' domain containing 2 [Source:VGNC Symbol;Acc:VGNC:28640]	protein_coding	1934	10	80994863	81025335	1
ENSBTAG00000012850	GO:0006165	0.319321	1	13	nucleoside diphosphate phosphorylation	BP	1	NME9	NME/NM23 family member 9 [Source:VGNC Symbol;Acc:VGNC:32131]	protein_coding	1172	1	130793239	130816718	1
ENSBTAG00000020936	GO:0070431	0.17602	1	5	nucleotide-binding oligomerization domain containing 2 signaling pathway	BP	1	NOD2	nucleotide binding oligomerization domain containing 2 [Source:VGNC Symbol;Acc:VGNC:32151]	protein_coding	5185	18	19089956	19119730	1
ENSBTAG00000015024	GO:0016266	0.0221692	2	7	O-glycan processing	BP	1	GXYLT1	glucoside xylosyltransferase 1 [Source:VGNC Symbol;Acc:VGNC:29726]	protein_coding	1426	5	38545505	38591629	1
ENSBTAG00000020481	GO:0016266	0.0221692	2	7	O-glycan processing	BP	1	GXYLT2	glucoside xylosyltransferase 2 [Source:VGNC Symbol;Acc:VGNC:29727]	protein_coding	1422	22	28728642	28789368	-1
ENSBTAG00000048508	GO:0042476	0.358908	1	12	odontogenesis	BP	1	INHBA	inhibin subunit beta A [Source:VGNC Symbol;Acc:VGNC:30200]	protein_coding	3822	4	79288772	79302445	1
ENSBTAG00000025931	GO:0009313	0.12918	1	4	oligosaccharide catabolic process	BP	1	NEU3	neuraminidase 3 [Source:VGNC Symbol;Acc:VGNC:54889]	protein_coding	3590	15	54252856	54267975	1
ENSBTAG00000006326	GO:0006730	0.325266	1	11	one-carbon metabolic process	BP	1	ALDH1L2	aldehyde dehydrogenase 1 family member L2 [Source:VGNC Symbol;Acc:VGNC:25812]	protein_coding	5708	5	68542281	68603070	-1
ENSBTAG00000019302	GO:0048599	0.205237	1	6	oocyte development	BP	1	BCL2	BCL2 apoptosis regulator [Source:VGNC Symbol;Acc:VGNC:26445]	protein_coding	1075	24	61396513	61588241	-1
ENSBTAG00000011234	GO:0001556	0.240283	1	8	oocyte maturation	BP	1	FOXO3	forkhead box O3 [Source:VGNC Symbol;Acc:VGNC:29099]	protein_coding	2191	9	41522588	41620269	-1
ENSBTAG00000018431	GO:0021554	0.15068	1	5	optic nerve development	BP	1	NAV2	neuron navigator 2 [Source:VGNC Symbol;Acc:VGNC:31891]	protein_coding	11510	29	24801066	25225008	-1
ENSBTAG00000004022	GO:0035265	0.028186	2	8	organ growth	BP	1	PLAG1	PLAG1 zinc finger [Source:VGNC Symbol;Acc:VGNC:32971]	protein_coding	2001	14	23330541	23375751	-1
ENSBTAG00000019302	GO:0035265	0.028186	2	8	organ growth	BP	1	BCL2	BCL2 apoptosis regulator [Source:VGNC Symbol;Acc:VGNC:26445]	protein_coding	1075	24	61396513	61588241	-1
ENSBTAG00000043992	GO:1901360	0.0347555	1	1	organic cyclic compound metabolic process	BP	1	RNF180	ring finger protein 180 [Source:VGNC Symbol;Acc:VGNC:34038]	protein_coding	2591	20	15106459	15389890	-1
ENSBTAG00000002816	GO:1901576	0.0596809	1	2	organic substance biosynthetic process	BP	1	SARM1	sterile alpha and TIR motif containing 1 [Source:VGNC Symbol;Acc:VGNC:34290]	protein_coding	2629	19	19861214	19881877	1
ENSBTAG00000000770	GO:0071704	0.205786	2	24	organic substance metabolic process	BP	1	PGM2L1	phosphoglucomutase 2 like 1 [Source:VGNC Symbol;Acc:VGNC:32795]	protein_coding	2754	15	53707096	53759583	-1
ENSBTAG00000006326	GO:0071704	0.205786	2	24	organic substance metabolic process	BP	1	ALDH1L2	aldehyde dehydrogenase 1 family member L2 [Source:VGNC Symbol;Acc:VGNC:25812]	protein_coding	5708	5	68542281	68603070	-1
ENSBTAG00000002816	GO:1901565	0.0697935	1	2	organonitrogen compound catabolic process	BP	1	SARM1	sterile alpha and TIR motif containing 1 [Source:VGNC Symbol;Acc:VGNC:34290]	protein_coding	2629	19	19861214	19881877	1
ENSBTAG00000012112	GO:0015822	0.00379142	2	3	ornithine transport	BP	1	SLC7A6	solute carrier family 7 member 6 [Source:VGNC Symbol;Acc:VGNC:34931]	protein_coding	3782	18	35641249	35670751	1
ENSBTAG00000018577	GO:0015822	0.00379142	2	3	ornithine transport	BP	1	SLC7A1	solute carrier family 7 member 1 [Source:VGNC Symbol;Acc:VGNC:34924]	protein_coding	2309	12	30934105	30991889	1
ENSBTAG00000008036	GO:0060488	0.0520071	1	1	orthogonal dichotomous subdivision of terminal units involved in lung branching morphogenesis	BP	1	CELSR1	cadherin EGF LAG seven-pass G-type receptor 1 [Source:VGNC Symbol;Acc:VGNC:55884]	protein_coding	9242	5	116657456	116800031	-1
ENSBTAG00000017346	GO:0001503	0.298706	2	33	ossification	BP	1	RASSF2	Ras association domain family member 2 [Source:VGNC Symbol;Acc:VGNC:33758]	protein_coding	2027	13	47134626	47157586	-1
ENSBTAG00000019302	GO:0001503	0.298706	2	33	ossification	BP	1	BCL2	BCL2 apoptosis regulator [Source:VGNC Symbol;Acc:VGNC:26445]	protein_coding	1075	24	61396513	61588241	-1
ENSBTAG00000003345	GO:0043931	0.268942	1	7	ossification involved in bone maturation	BP	1	FAT4	FAT atypical cadherin 4 [Source:VGNC Symbol;Acc:VGNC:28877]	protein_coding	14949	17	32347951	32529264	-1
ENSBTAG00000012994	GO:0001649	0.835467	1	50	osteoblast differentiation	BP	1	LOX	lysyl oxidase [Source:VGNC Symbol;Acc:VGNC:30951]	protein_coding	2449	7	31754829	31767397	1
ENSBTAG00000032084	GO:0030316	0.509656	1	19	osteoclast differentiation	BP	1	GPR183	G protein-coupled receptor 183 [Source:VGNC Symbol;Acc:VGNC:29577]	protein_coding	1504	12	76165404	76180037	-1
ENSBTAG00000001649	GO:0003148	0.07752	2	12	outflow tract septum morphogenesis	BP	1	ZFPM2	zinc finger protein, FOG family member 2 [Source:VGNC Symbol;Acc:VGNC:54515]	protein_coding	3450	14	58819937	59239114	-1
ENSBTAG00000011971	GO:0003148	0.07752	2	12	outflow tract septum morphogenesis	BP	1	NRP2	neuropilin 2 [Source:VGNC Symbol;Acc:VGNC:32267]	protein_coding	3248	2	94028625	94145404	1
ENSBTAG00000019302	GO:0001541	0.144868	2	19	ovarian follicle development	BP	1	BCL2	BCL2 apoptosis regulator [Source:VGNC Symbol;Acc:VGNC:26445]	protein_coding	1075	24	61396513	61588241	-1
ENSBTAG00000048508	GO:0001541	0.144868	2	19	ovarian follicle development	BP	1	INHBA	inhibin subunit beta A [Source:VGNC Symbol;Acc:VGNC:30200]	protein_coding	3822	4	79288772	79302445	1
ENSBTAG00000011234	GO:0001542	0.142542	1	4	ovulation from ovarian follicle	BP	1	FOXO3	forkhead box O3 [Source:VGNC Symbol;Acc:VGNC:29099]	protein_coding	2191	9	41522588	41620269	-1
ENSBTAG00000032301	GO:0019532	0.0700577	1	2	oxalate transport	BP	1	SLC26A7	solute carrier family 26 member 7 [Source:VGNC Symbol;Acc:VGNC:34782]	protein_coding	1968	14	73063026	73212030	-1
ENSBTAG00000009952	GO:0006119	0.185157	1	9	oxidative phosphorylation	BP	1	C2H2orf69	chromosome 2 C2orf69 homolog [Source:VGNC Symbol;Acc:VGNC:52701]	protein_coding	1329	2	88480800	88492586	1
ENSBTAG00000018524	GO:0060389	0.314163	1	10	pathway-restricted SMAD protein phosphorylation	BP	1	AMHR2	anti-Mullerian hormone receptor type 2 [Source:VGNC Symbol;Acc:VGNC:54403]	protein_coding	2034	5	26591483	26597710	-1
ENSBTAG00000020936	GO:0002221	0.0831897	1	2	pattern recognition receptor signaling pathway	BP	1	NOD2	nucleotide binding oligomerization domain containing 2 [Source:VGNC Symbol;Acc:VGNC:32151]	protein_coding	5185	18	19089956	19119730	1
ENSBTAG00000019900	GO:0043171	0.276131	1	8	peptide catabolic process	BP	1	LNPEP	leucyl and cystinyl aminopeptidase [Source:VGNC Symbol;Acc:VGNC:30944]	protein_coding	4042	7	96371532	96466676	1
ENSBTAG00000007268	GO:0018149	0.343052	1	10	peptide cross-linking	BP	1	F13A1	coagulation factor XIII A chain [Source:VGNC Symbol;Acc:VGNC:28680]	protein_coding	3897	23	48770091	48913854	1
ENSBTAG00000004974	GO:0018230	0.0714012	2	13	peptidyl-L-cysteine S-palmitoylation	BP	1	ZDHHC23	zinc finger DHHC-type palmitoyltransferase 23 [Source:VGNC Symbol;Acc:VGNC:37139]	protein_coding	1737	1	58619102	58629385	1
ENSBTAG00000044194	GO:0018230	0.0714012	2	13	peptidyl-L-cysteine S-palmitoylation	BP	1	ZDHHC2	zinc finger DHHC-type palmitoyltransferase 2 [Source:VGNC Symbol;Acc:VGNC:37135]	protein_coding	1138	27	20011366	20073509	-1
ENSBTAG00000003581	GO:0018027	0.165512	1	5	peptidyl-lysine dimethylation	BP	1	SETD7	SET domain containing 7, histone lysine methyltransferase [Source:VGNC Symbol;Acc:VGNC:34497]	protein_coding	1809	17	18155442	18207948	1
ENSBTAG00000003581	GO:0018022	0.190888	1	7	peptidyl-lysine methylation	BP	1	SETD7	SET domain containing 7, histone lysine methyltransferase [Source:VGNC Symbol;Acc:VGNC:34497]	protein_coding	1809	17	18155442	18207948	1
ENSBTAG00000003581	GO:0018026	0.0615838	2	11	peptidyl-lysine monomethylation	BP	1	SETD7	SET domain containing 7, histone lysine methyltransferase [Source:VGNC Symbol;Acc:VGNC:34497]	protein_coding	1809	17	18155442	18207948	1
ENSBTAG00000018093	GO:0018026	0.0615838	2	11	peptidyl-lysine monomethylation	BP	1	KMT2A	lysine methyltransferase 2A [Source:VGNC Symbol;Acc:VGNC:30690]	protein_coding	11466	15	29140936	29188682	1
ENSBTAG00000012994	GO:0018057	0.135709	1	4	peptidyl-lysine oxidation	BP	1	LOX	lysyl oxidase [Source:VGNC Symbol;Acc:VGNC:30951]	protein_coding	2449	7	31754829	31767397	1
ENSBTAG00000002177	GO:0036289	0.0223087	2	6	peptidyl-serine autophosphorylation	BP	1	PIKFYVE	phosphoinositide kinase, FYVE-type zinc finger containing [Source:VGNC Symbol;Acc:VGNC:32898]	protein_coding	6705	2	96557844	96625577	1
ENSBTAG00000016799	GO:0036289	0.0223087	2	6	peptidyl-serine autophosphorylation	BP	1	ERN1	endoplasmic reticulum to nucleus signaling 1 [Source:VGNC Symbol;Acc:VGNC:58373]	protein_coding	3116	19	48273414	48350809	-1
ENSBTAG00000006470	GO:0018105	0.312211	5	98	peptidyl-serine phosphorylation	BP	1	TTBK2	tau tubulin kinase 2 [Source:VGNC Symbol;Acc:VGNC:36452]	protein_coding	3732	10	38039980	38129334	-1
ENSBTAG00000012694	GO:0018105	0.312211	5	98	peptidyl-serine phosphorylation	BP	1	UHMK1	U2AF homology motif kinase 1 [Source:VGNC Symbol;Acc:VGNC:36653]	protein_coding	1455	3	6980659	7000320	-1
ENSBTAG00000017103	GO:0018105	0.312211	5	98	peptidyl-serine phosphorylation	BP	1	MAP3K13	mitogen-activated protein kinase kinase kinase 13 [Source:VGNC Symbol;Acc:VGNC:31191]	protein_coding	3532	1	81711839	81868201	-1
ENSBTAG00000019302	GO:0018105	0.312211	5	98	peptidyl-serine phosphorylation	BP	1	BCL2	BCL2 apoptosis regulator [Source:VGNC Symbol;Acc:VGNC:26445]	protein_coding	1075	24	61396513	61588241	-1
ENSBTAG00000034436	GO:0018105	0.312211	5	98	peptidyl-serine phosphorylation	BP	1	PDPK1	3-phosphoinositide dependent protein kinase 1 [Source:HGNC Symbol;Acc:HGNC:8816]	protein_coding	1798	25	2036248	2096458	1
ENSBTAG00000016799	GO:1990579	0.0364722	1	1	peptidyl-serine trans-autophosphorylation	BP	1	ERN1	endoplasmic reticulum to nucleus signaling 1 [Source:VGNC Symbol;Acc:VGNC:58373]	protein_coding	3116	19	48273414	48350809	-1
ENSBTAG00000019302	GO:0018107	0.46027	2	40	peptidyl-threonine phosphorylation	BP	1	BCL2	BCL2 apoptosis regulator [Source:VGNC Symbol;Acc:VGNC:26445]	protein_coding	1075	24	61396513	61588241	-1
ENSBTAG00000034436	GO:0018107	0.46027	2	40	peptidyl-threonine phosphorylation	BP	1	PDPK1	3-phosphoinositide dependent protein kinase 1 [Source:HGNC Symbol;Acc:HGNC:8816]	protein_coding	1798	25	2036248	2096458	1
ENSBTAG00000010178	GO:0035335	0.110036	4	49	peptidyl-tyrosine dephosphorylation	BP	1	PTPRD	protein tyrosine phosphatase receptor type D [Source:VGNC Symbol;Acc:VGNC:33548]	protein_coding	6076	8	36145265	36600302	1
ENSBTAG00000015181	GO:0035335	0.110036	4	49	peptidyl-tyrosine dephosphorylation	BP	1	EPM2A	EPM2A glucan phosphatase, laforin [Source:VGNC Symbol;Acc:VGNC:53790]	protein_coding	3145	9	82921421	83030362	-1
ENSBTAG00000020257	GO:0035335	0.110036	4	49	peptidyl-tyrosine dephosphorylation	BP	1	PTPN5	protein tyrosine phosphatase non-receptor type 5 [Source:VGNC Symbol;Acc:VGNC:33540]	protein_coding	3160	29	25991833	26050347	1
ENSBTAG00000021553	GO:0035335	0.110036	4	49	peptidyl-tyrosine dephosphorylation	BP	1	PTPN14	protein tyrosine phosphatase non-receptor type 14 [Source:VGNC Symbol;Acc:VGNC:33532]	protein_coding	4360	16	69034474	69223706	1
ENSBTAG00000000570	GO:0018108	0.0929896	5	61	peptidyl-tyrosine phosphorylation	BP	1	RET	ret proto-onco [Source:VGNC Symbol;Acc:VGNC:33876]	protein_coding	5545	28	13467070	13522040	1
ENSBTAG00000010030	GO:0018108	0.0929896	5	61	peptidyl-tyrosine phosphorylation	BP	1	EPHA4	EPH receptor A4 [Source:VGNC Symbol;Acc:VGNC:56106]	protein_coding	3032	2	109525497	109678039	-1
ENSBTAG00000015026	GO:0018108	0.0929896	5	61	peptidyl-tyrosine phosphorylation	BP	1	ABL2	ABL proto-onco 2, non-receptor tyrosine kinase [Source:VGNC Symbol;Acc:VGNC:50227]	protein_coding	3549	16	60462909	60558239	-1
ENSBTAG00000020855	GO:0018108	0.0929896	5	61	peptidyl-tyrosine phosphorylation	BP	1	PTPN4	protein tyrosine phosphatase non-receptor type 4 [Source:VGNC Symbol;Acc:VGNC:33539]	protein_coding	6553	2	71546908	71733059	1
ENSBTAG00000047543	GO:0018108	0.0929896	5	61	peptidyl-tyrosine phosphorylation	BP	1	NTRK3	neurotrophic receptor tyrosine kinase 3 [Source:VGNC Symbol;Acc:VGNC:106849]	protein_coding	4553	21	18837293	19260319	-1
ENSBTAG00000021396	GO:0060039	0.247739	1	7	pericardium development	BP	1	HEG1	heart development protein with EGF like domains 1 [Source:VGNC Symbol;Acc:VGNC:29803]	protein_coding	4627	1	69422854	69525187	-1
ENSBTAG00000019293	GO:0007422	0.239774	1	7	peripheral nervous system development	BP	1	EGR3	early growth response 3 [Source:VGNC Symbol;Acc:VGNC:28368]	protein_coding	2482	8	69996238	70000191	-1
ENSBTAG00000015981	GO:0048935	0.154835	1	5	peripheral nervous system neuron development	BP	1	ETV1	ETS variant transcription factor 1 [Source:VGNC Symbol;Acc:VGNC:28628]	protein_coding	2328	4	22099728	22195687	-1
ENSBTAG00000033254	GO:0000425	0.0274255	1	1	pexophagy	BP	1	PJVK	pejvakin [Source:VGNC Symbol;Acc:VGNC:32932]	protein_coding	1179	2	18429582	18435911	-1
ENSBTAG00000014491	GO:0045851	0.100331	1	3	pH reduction	BP	1	ATP6V1G2	ATPase H+ transporting V1 subunit G2 [Source:VGNC Symbol;Acc:VGNC:57164]	protein_coding	1472	23	27743849	27746134	1
ENSBTAG00000005910	GO:0006909	0.685866	1	30	phagocytosis	BP	1	LEPR	leptin receptor [Source:VGNC Symbol;Acc:VGNC:30843]	protein_coding	3501	3	79741920	79838382	-1
ENSBTAG00000004862	GO:0006910	0.311511	1	12	phagocytosis, recognition	BP	1	TUB	TUB bipartite transcription factor [Source:VGNC Symbol;Acc:VGNC:36503]	protein_coding	2669	15	44436182	44522347	-1
ENSBTAG00000002177	GO:0090382	0.252501	1	8	phagosome maturation	BP	1	PIKFYVE	phosphoinositide kinase, FYVE-type zinc finger containing [Source:VGNC Symbol;Acc:VGNC:32898]	protein_coding	6705	2	96557844	96625577	1
ENSBTAG00000002177	GO:0090385	0.217598	1	7	phagosome-lysosome fusion	BP	1	PIKFYVE	phosphoinositide kinase, FYVE-type zinc finger containing [Source:VGNC Symbol;Acc:VGNC:32898]	protein_coding	6705	2	96557844	96625577	1
ENSBTAG00000002816	GO:0006796	0.366657	1	13	phosphate-containing compound metabolic process	BP	1	SARM1	sterile alpha and TIR motif containing 1 [Source:VGNC Symbol;Acc:VGNC:34290]	protein_coding	2629	19	19861214	19881877	1
ENSBTAG00000019272	GO:0036151	0.29208	1	10	phosphatidylcholine acyl-chain remodeling	BP	1	LPCAT2	lysophosphatidylcholine acyltransferase 2 [Source:VGNC Symbol;Acc:VGNC:30962]	protein_coding	2521	18	23786207	23854907	1
ENSBTAG00000007837	GO:0006646	0.229316	1	7	phosphatidylethanolamine biosynthetic process	BP	1	SELENOI	selenoprotein I [Source:VGNC Symbol;Acc:VGNC:97309]	protein_coding	1484	11	73145020	73184405	-1
ENSBTAG00000011917	GO:0006655	0.0978609	1	3	phosphatidylglycerol biosynthetic process	BP	1	GPAM	glycerol-3-phosphate acyltransferase, mitochondrial [Source:VGNC Symbol;Acc:VGNC:29510]	protein_coding	3903	26	32687779	32753080	-1
ENSBTAG00000018984	GO:0014065	0.482968	1	17	phosphatidylinositol 3-kinase signaling	BP	1	PIK3CD	phosphatidylinositol-4,5-bisphosphate 3-kinase catalytic subunit delta [Source:VGNC Symbol;Acc:VGNC:32891]	protein_coding	4964	16	43788707	43850241	-1
ENSBTAG00000002177	GO:1904562	0.0936559	1	2	phosphatidylinositol 5-phosphate metabolic process	BP	1	PIKFYVE	phosphoinositide kinase, FYVE-type zinc finger containing [Source:VGNC Symbol;Acc:VGNC:32898]	protein_coding	6705	2	96557844	96625577	1
ENSBTAG00000045787	GO:0006661	0.363614	1	12	phosphatidylinositol biosynthetic process	BP	1	CDS1	CDP-diacylglycerol synthase 1 [Source:VGNC Symbol;Acc:VGNC:27155]	protein_coding	1855	6	99411738	99488979	1
ENSBTAG00000035705	GO:0046856	0.225437	2	23	phosphatidylinositol dephosphorylation	BP	1	MTMR8	myotubularin related protein 8 [Source:VGNC Symbol;Acc:VGNC:56931]	protein_coding	2188	X	95781075	96061928	1
ENSBTAG00000039968	GO:0046856	0.225437	2	23	phosphatidylinositol dephosphorylation	BP	1	PIP4P2	phosphatidylinositol-4,5-bisphosphate 4-phosphatase 2 [Source:VGNC Symbol;Acc:VGNC:32910]	protein_coding	1463	14	73372951	73445265	1
ENSBTAG00000002177	GO:0046488	0.135966	2	17	phosphatidylinositol metabolic process	BP	1	PIKFYVE	phosphoinositide kinase, FYVE-type zinc finger containing [Source:VGNC Symbol;Acc:VGNC:32898]	protein_coding	6705	2	96557844	96625577	1
ENSBTAG00000008338	GO:0046488	0.135966	2	17	phosphatidylinositol metabolic process	BP	1	PLCB1	phospholipase C beta 1 [Source:VGNC Symbol;Acc:VGNC:32980]	protein_coding	4316	13	933264	1794219	1
ENSBTAG00000004386	GO:0046854	0.00778598	5	33	phosphatidylinositol phosphate biosynthetic process	BP	1	SOCS1	suppressor of cytokine signaling 1 [Source:VGNC Symbol;Acc:VGNC:35119]	protein_coding	672	25	9913007	9913678	-1
ENSBTAG00000007888	GO:0046854	0.00778598	5	33	phosphatidylinositol phosphate biosynthetic process	BP	1	EFR3B	EFR3 homolog B [Source:VGNC Symbol;Acc:VGNC:28362]	protein_coding	6713	11	74126883	74224519	-1
ENSBTAG00000008535	GO:0046854	0.00778598	5	33	phosphatidylinositol phosphate biosynthetic process	BP	1	SOCS7	suppressor of cytokine signaling 7 [Source:VGNC Symbol;Acc:VGNC:35125]	protein_coding	1959	19	39011186	39036089	1
ENSBTAG00000018984	GO:0046854	0.00778598	5	33	phosphatidylinositol phosphate biosynthetic process	BP	1	PIK3CD	phosphatidylinositol-4,5-bisphosphate 3-kinase catalytic subunit delta [Source:VGNC Symbol;Acc:VGNC:32891]	protein_coding	4964	16	43788707	43850241	-1
ENSBTAG00000040607	GO:0046854	0.00778598	5	33	phosphatidylinositol phosphate biosynthetic process	BP	1	SLA2	Src like adaptor 2 [Source:VGNC Symbol;Acc:VGNC:34651]	protein_coding	3464	13	65711052	65737754	-1
ENSBTAG00000014111	GO:0036092	0.0695009	2	11	phosphatidylinositol-3-phosphate biosynthetic process	BP	1	INPP4B	inositol polyphosphate-4-phosphatase type II B [Source:VGNC Symbol;Acc:VGNC:53908]	protein_coding	3066	17	15374564	15824212	1
ENSBTAG00000018984	GO:0036092	0.0695009	2	11	phosphatidylinositol-3-phosphate biosynthetic process	BP	1	PIK3CD	phosphatidylinositol-4,5-bisphosphate 3-kinase catalytic subunit delta [Source:VGNC Symbol;Acc:VGNC:32891]	protein_coding	4964	16	43788707	43850241	-1
ENSBTAG00000018984	GO:0048015	0.638775	1	24	phosphatidylinositol-mediated signaling	BP	1	PIK3CD	phosphatidylinositol-4,5-bisphosphate 3-kinase catalytic subunit delta [Source:VGNC Symbol;Acc:VGNC:32891]	protein_coding	4964	16	43788707	43850241	-1
ENSBTAG00000007837	GO:0008654	0.101362	2	16	phospholipid biosynthetic process	BP	1	SELENOI	selenoprotein I [Source:VGNC Symbol;Acc:VGNC:97309]	protein_coding	1484	11	73145020	73184405	-1
ENSBTAG00000011917	GO:0008654	0.101362	2	16	phospholipid biosynthetic process	BP	1	GPAM	glycerol-3-phosphate acyltransferase, mitochondrial [Source:VGNC Symbol;Acc:VGNC:29510]	protein_coding	3903	26	32687779	32753080	-1
ENSBTAG00000046649	GO:0046839	0.262129	1	9	phospholipid dephosphorylation	BP	1	SGPP2	sphingosine-1-phosphate phosphatase 2 [Source:VGNC Symbol;Acc:VGNC:54481]	protein_coding	1447	2	110589561	110734612	1
ENSBTAG00000011917	GO:0055091	0.338461	1	11	phospholipid homeostasis	BP	1	GPAM	glycerol-3-phosphate acyltransferase, mitochondrial [Source:VGNC Symbol;Acc:VGNC:29510]	protein_coding	3903	26	32687779	32753080	-1
ENSBTAG00000019272	GO:0006644	0.532172	1	24	phospholipid metabolic process	BP	1	LPCAT2	lysophosphatidylcholine acyltransferase 2 [Source:VGNC Symbol;Acc:VGNC:30962]	protein_coding	2521	18	23786207	23854907	1
ENSBTAG00000044169	GO:0015914	0.683753	1	29	phospholipid transport	BP	1	PRELID2	PRELI domain containing 2 [Source:VGNC Symbol;Acc:VGNC:33307]	protein_coding	2431	7	56942188	57021301	-1
ENSBTAG00000015181	GO:0046838	0.03659	1	1	phosphorylated carbohydrate dephosphorylation	BP	1	EPM2A	EPM2A glucan phosphatase, laforin [Source:VGNC Symbol;Acc:VGNC:53790]	protein_coding	3145	9	82921421	83030362	-1
ENSBTAG00000000570	GO:0016310	0.274088	11	233	phosphorylation	BP	1	RET	ret proto-onco [Source:VGNC Symbol;Acc:VGNC:33876]	protein_coding	5545	28	13467070	13522040	1
ENSBTAG00000000770	GO:0016310	0.274088	11	233	phosphorylation	BP	1	PGM2L1	phosphoglucomutase 2 like 1 [Source:VGNC Symbol;Acc:VGNC:32795]	protein_coding	2754	15	53707096	53759583	-1
ENSBTAG00000010030	GO:0016310	0.274088	11	233	phosphorylation	BP	1	EPHA4	EPH receptor A4 [Source:VGNC Symbol;Acc:VGNC:56106]	protein_coding	3032	2	109525497	109678039	-1
ENSBTAG00000011245	GO:0016310	0.274088	11	233	phosphorylation	BP	1	PLXNC1	plexin C1 [Source:VGNC Symbol;Acc:VGNC:33064]	protein_coding	4951	5	23915775	24071389	1
ENSBTAG00000013108	GO:0016310	0.274088	11	233	phosphorylation	BP	1	HK2	hexokinase 2 [Source:VGNC Symbol;Acc:VGNC:29865]	protein_coding	3378	11	9743172	9810098	-1
ENSBTAG00000014053	GO:0016310	0.274088	11	233	phosphorylation	BP	1	MAK	male germ cell associated kinase [Source:VGNC Symbol;Acc:VGNC:31152]	protein_coding	2509	23	45349611	45399368	1
ENSBTAG00000017103	GO:0016310	0.274088	11	233	phosphorylation	BP	1	MAP3K13	mitogen-activated protein kinase kinase kinase 13 [Source:VGNC Symbol;Acc:VGNC:31191]	protein_coding	3532	1	81711839	81868201	-1
ENSBTAG00000018524	GO:0016310	0.274088	11	233	phosphorylation	BP	1	AMHR2	anti-Mullerian hormone receptor type 2 [Source:VGNC Symbol;Acc:VGNC:54403]	protein_coding	2034	5	26591483	26597710	-1
ENSBTAG00000018984	GO:0016310	0.274088	11	233	phosphorylation	BP	1	PIK3CD	phosphatidylinositol-4,5-bisphosphate 3-kinase catalytic subunit delta [Source:VGNC Symbol;Acc:VGNC:32891]	protein_coding	4964	16	43788707	43850241	-1
ENSBTAG00000021183	GO:0016310	0.274088	11	233	phosphorylation	BP	1	MAP3K21	mitogen-activated protein kinase kinase kinase 21 [Source:VGNC Symbol;Acc:VGNC:55989]	protein_coding	5086	28	6201972	6259932	1
ENSBTAG00000047543	GO:0016310	0.274088	11	233	phosphorylation	BP	1	NTRK3	neurotrophic receptor tyrosine kinase 3 [Source:VGNC Symbol;Acc:VGNC:106849]	protein_coding	4553	21	18837293	19260319	-1
ENSBTAG00000004862	GO:0045494	0.034686	3	20	photoreceptor cell maintenance	BP	1	TUB	TUB bipartite transcription factor [Source:VGNC Symbol;Acc:VGNC:36503]	protein_coding	2669	15	44436182	44522347	-1
ENSBTAG00000014053	GO:0045494	0.034686	3	20	photoreceptor cell maintenance	BP	1	MAK	male germ cell associated kinase [Source:VGNC Symbol;Acc:VGNC:31152]	protein_coding	2509	23	45349611	45399368	1
ENSBTAG00000018528	GO:0045494	0.034686	3	20	photoreceptor cell maintenance	BP	1	USP45	ubiquitin specific peptidase 45 [Source:VGNC Symbol;Acc:VGNC:52846]	protein_coding	2583	9	50266970	50337074	1
ENSBTAG00000018020	GO:0007602	0.0661285	1	2	phototransduction	BP	1	GNAT1	G protein subunit alpha transducin 1 [Source:VGNC Symbol;Acc:VGNC:29454]	protein_coding	2443	22	50152601	50157613	-1
ENSBTAG00000018020	GO:0007603	0.034497	1	1	phototransduction, visible light	BP	1	GNAT1	G protein subunit alpha transducin 1 [Source:VGNC Symbol;Acc:VGNC:29454]	protein_coding	2443	22	50152601	50157613	-1
ENSBTAG00000019302	GO:0048753	0.0256801	1	1	pigment granule organization	BP	1	BCL2	BCL2 apoptosis regulator [Source:VGNC Symbol;Acc:VGNC:26445]	protein_coding	1075	24	61396513	61588241	-1
ENSBTAG00000005788	GO:0043473	0.0316404	3	20	pigmentation	BP	1	VANGL1	VANGL planar cell polarity protein 1 [Source:VGNC Symbol;Acc:VGNC:36761]	protein_coding	2039	3	27624363	27677204	-1
ENSBTAG00000016804	GO:0043473	0.0316404	3	20	pigmentation	BP	1	LYST	lysosomal trafficking regulator [Source:VGNC Symbol;Acc:VGNC:31115]	protein_coding	12121	28	8379173	8523114	-1
ENSBTAG00000019302	GO:0043473	0.0316404	3	20	pigmentation	BP	1	BCL2	BCL2 apoptosis regulator [Source:VGNC Symbol;Acc:VGNC:26445]	protein_coding	1075	24	61396513	61588241	-1
ENSBTAG00000003836	GO:0001890	0.452074	1	16	placenta development	BP	1	ADAM19	ADAM metallopeptidase domain 19 [Source:VGNC Symbol;Acc:VGNC:25608]	protein_coding	3519	7	69121471	69210620	-1
ENSBTAG00000008036	GO:0090179	0.296045	1	9	planar cell polarity pathway involved in neural tube closure	BP	1	CELSR1	cadherin EGF LAG seven-pass G-type receptor 1 [Source:VGNC Symbol;Acc:VGNC:55884]	protein_coding	9242	5	116657456	116800031	-1
ENSBTAG00000008036	GO:0060489	0.0520071	1	1	planar dichotomous subdivision of terminal units involved in lung branching morphogenesis	BP	1	CELSR1	cadherin EGF LAG seven-pass G-type receptor 1 [Source:VGNC Symbol;Acc:VGNC:55884]	protein_coding	9242	5	116657456	116800031	-1
ENSBTAG00000003345	GO:0007009	0.407279	1	13	plasma membrane organization	BP	1	FAT4	FAT atypical cadherin 4 [Source:VGNC Symbol;Acc:VGNC:28877]	protein_coding	14949	17	32347951	32529264	-1
ENSBTAG00000019272	GO:0006663	0.0648698	1	2	platelet activating factor biosynthetic process	BP	1	LPCAT2	lysophosphatidylcholine acyltransferase 2 [Source:VGNC Symbol;Acc:VGNC:30962]	protein_coding	2521	18	23786207	23854907	1
ENSBTAG00000012994	GO:0035791	0.147689	1	4	platelet-derived growth factor receptor-beta signaling pathway	BP	1	LOX	lysyl oxidase [Source:VGNC Symbol;Acc:VGNC:30951]	protein_coding	2449	7	31754829	31767397	1
ENSBTAG00000005151	GO:0090521	0.215592	1	6	podocyte cell migration	BP	1	WDPCP	WD repeat containing planar cell polarity effector [Source:VGNC Symbol;Acc:VGNC:36879]	protein_coding	2795	11	61723956	62023241	-1
ENSBTAG00000047543	GO:2000251	0.386537	1	13	positive regulation of actin cytoskeleton reorganization	BP	1	NTRK3	neurotrophic receptor tyrosine kinase 3 [Source:VGNC Symbol;Acc:VGNC:106849]	protein_coding	4553	21	18837293	19260319	-1
ENSBTAG00000006434	GO:0032233	0.250142	1	8	positive regulation of actin filament bundle assembly	BP	1	SYNPO2	synaptopodin 2 [Source:VGNC Symbol;Acc:VGNC:35531]	protein_coding	4338	6	6233764	6435034	-1
ENSBTAG00000025634	GO:0030838	0.636983	1	28	positive regulation of actin filament polymerization	BP	1	FMN1	formin 1 [Source:HGNC Symbol;Acc:HGNC:3768]	protein_coding	3963	10	29434772	29889488	1
ENSBTAG00000025634	GO:0051127	0.0129159	2	5	positive regulation of actin nucleation	BP	1	FMN1	formin 1 [Source:HGNC Symbol;Acc:HGNC:3768]	protein_coding	3963	10	29434772	29889488	1
ENSBTAG00000045998	GO:0051127	0.0129159	2	5	positive regulation of actin nucleation	BP	1	MAGEL2	MAGE family member L2 [Source:VGNC Symbol;Acc:VGNC:31146]	protein_coding	3552	21	1205086	1208637	-1
ENSBTAG00000011917	GO:0042104	0.281674	1	11	positive regulation of activated T cell proliferation	BP	1	GPAM	glycerol-3-phosphate acyltransferase, mitochondrial [Source:VGNC Symbol;Acc:VGNC:29510]	protein_coding	3903	26	32687779	32753080	-1
ENSBTAG00000034402	GO:0051957	0.0672261	1	2	positive regulation of amino acid transport	BP	1	ACE2	angiotensin converting enzyme 2 [Source:VGNC Symbol;Acc:VGNC:25535]	protein_coding	3490	X	127901491	127951491	1
ENSBTAG00000010030	GO:1902004	0.312637	1	10	positive regulation of amyloid-beta formation	BP	1	EPHA4	EPH receptor A4 [Source:VGNC Symbol;Acc:VGNC:56106]	protein_coding	3032	2	109525497	109678039	-1
ENSBTAG00000013108	GO:0045766	0.748994	2	72	positive regulation of angiogenesis	BP	1	HK2	hexokinase 2 [Source:VGNC Symbol;Acc:VGNC:29865]	protein_coding	3378	11	9743172	9810098	-1
ENSBTAG00000034436	GO:0045766	0.748994	2	72	positive regulation of angiogenesis	BP	1	PDPK1	3-phosphoinositide dependent protein kinase 1 [Source:HGNC Symbol;Acc:HGNC:8816]	protein_coding	1798	25	2036248	2096458	1
ENSBTAG00000020936	GO:0006963	0.0435302	1	1	positive regulation of antibacterial peptide biosynthetic process	BP	1	NOD2	nucleotide binding oligomerization domain containing 2 [Source:VGNC Symbol;Acc:VGNC:32151]	protein_coding	5185	18	19089956	19119730	1
ENSBTAG00000005108	GO:0043065	0.86172	4	174	positive regulation of apoptotic process	BP	1	SLIT2	slit guidance ligand 2 [Source:VGNC Symbol;Acc:VGNC:34960]	protein_coding	4605	6	39779895	40182890	1
ENSBTAG00000010977	GO:0043065	0.86172	4	174	positive regulation of apoptotic process	BP	1	FRZB	frizzled related protein [Source:VGNC Symbol;Acc:VGNC:29124]	protein_coding	2350	2	13693338	13730072	1
ENSBTAG00000017346	GO:0043065	0.86172	4	174	positive regulation of apoptotic process	BP	1	RASSF2	Ras association domain family member 2 [Source:VGNC Symbol;Acc:VGNC:33758]	protein_coding	2027	13	47134626	47157586	-1
ENSBTAG00000022917	GO:0043065	0.86172	4	174	positive regulation of apoptotic process	BP	1	FANK1	fibronectin type III and ankyrin repeat domains 1 [Source:VGNC Symbol;Acc:VGNC:28861]	protein_coding	2527	26	45394341	45506195	1
ENSBTAG00000010030	GO:1902961	0.200506	1	6	positive regulation of aspartic-type endopeptidase activity involved in amyloid precursor protein catabolic process	BP	1	EPHA4	EPH receptor A4 [Source:VGNC Symbol;Acc:VGNC:56106]	protein_coding	3032	2	109525497	109678039	-1
ENSBTAG00000017090	GO:1901098	0.143601	1	4	positive regulation of autophagosome maturation	BP	1	SMCR8	SMCR8-C9orf72 complex subunit [Source:VGNC Symbol;Acc:VGNC:58472]	protein_coding	2817	19	34353294	34358390	-1
ENSBTAG00000011234	GO:0010508	0.838554	1	49	positive regulation of autophagy	BP	1	FOXO3	forkhead box O3 [Source:VGNC Symbol;Acc:VGNC:29099]	protein_coding	2191	9	41522588	41620269	-1
ENSBTAG00000013108	GO:1904925	0.103014	1	3	positive regulation of autophagy of mitochondrion in response to mitochondrial depolarization	BP	1	HK2	hexokinase 2 [Source:VGNC Symbol;Acc:VGNC:29865]	protein_coding	3378	11	9743172	9810098	-1
ENSBTAG00000017103	GO:0045773	0.332275	1	10	positive regulation of axon extension	BP	1	MAP3K13	mitogen-activated protein kinase kinase kinase 13 [Source:VGNC Symbol;Acc:VGNC:31191]	protein_coding	3532	1	81711839	81868201	-1
ENSBTAG00000011245	GO:0050772	0.404714	1	13	positive regulation of axonogenesis	BP	1	PLXNC1	plexin C1 [Source:VGNC Symbol;Acc:VGNC:33064]	protein_coding	4951	5	23915775	24071389	1
ENSBTAG00000020936	GO:0050871	0.290781	1	11	positive regulation of B cell activation	BP	1	NOD2	nucleotide binding oligomerization domain containing 2 [Source:VGNC Symbol;Acc:VGNC:32151]	protein_coding	5185	18	19089956	19119730	1
ENSBTAG00000019302	GO:0030890	0.155905	2	20	positive regulation of B cell proliferation	BP	1	BCL2	BCL2 apoptosis regulator [Source:VGNC Symbol;Acc:VGNC:26445]	protein_coding	1075	24	61396513	61588241	-1
ENSBTAG00000032084	GO:0030890	0.155905	2	20	positive regulation of B cell proliferation	BP	1	GPR183	G protein-coupled receptor 183 [Source:VGNC Symbol;Acc:VGNC:29577]	protein_coding	1504	12	76165404	76180037	-1
ENSBTAG00000016497	GO:1905053	0.0501999	1	2	positive regulation of base-excision repair	BP	1	FAM168A	family with sequence similarity 168 member A [Source:VGNC Symbol;Acc:VGNC:28752]	protein_coding	1319	15	52890052	53086176	-1
ENSBTAG00000020936	GO:0006965	0.0435302	1	1	positive regulation of biosynthetic process of antibacterial peptides active against Gram-positive bacteria	BP	1	NOD2	nucleotide binding oligomerization domain containing 2 [Source:VGNC Symbol;Acc:VGNC:32151]	protein_coding	5185	18	19089956	19119730	1
ENSBTAG00000034436	GO:0043536	0.655122	1	28	positive regulation of blood vessel endothelial cell migration	BP	1	PDPK1	3-phosphoinositide dependent protein kinase 1 [Source:HGNC Symbol;Acc:HGNC:8816]	protein_coding	1798	25	2036248	2096458	1
ENSBTAG00000003449	GO:0030513	0.606703	1	23	positive regulation of BMP signaling pathway	BP	1	KCP	kielin cysteine rich BMP regulator [Source:VGNC Symbol;Acc:VGNC:53650]	protein_coding	4791	4	92843936	92873142	-1
ENSBTAG00000017103	GO:1905492	0.0382082	1	1	positive regulation of branching morphogenesis of a nerve	BP	1	MAP3K13	mitogen-activated protein kinase kinase kinase 13 [Source:VGNC Symbol;Acc:VGNC:31191]	protein_coding	3532	1	81711839	81868201	-1
ENSBTAG00000025853	GO:0051928	0.232683	1	7	positive regulation of calcium ion transport	BP	1	HOMER1	homer scaffold protein 1 [Source:VGNC Symbol;Acc:VGNC:29901]	protein_coding	3072	10	10413731	10546778	-1
ENSBTAG00000008839	GO:0090263	0.73549	2	68	positive regulation of canonical Wnt signaling pathway	BP	1	AMER1	APC membrane recruitment protein 1 [Source:VGNC Symbol;Acc:VGNC:25861]	protein_coding	3600	X	96120226	96146246	1
ENSBTAG00000020540	GO:0090263	0.73549	2	68	positive regulation of canonical Wnt signaling pathway	BP	1	TMEM198	transmembrane protein 198 [Source:VGNC Symbol;Acc:VGNC:36019]	protein_coding	2105	2	107472513	107478573	1
ENSBTAG00000001649	GO:0060045	0.349355	1	11	positive regulation of cardiac muscle cell proliferation	BP	1	ZFPM2	zinc finger protein, FOG family member 2 [Source:VGNC Symbol;Acc:VGNC:54515]	protein_coding	3450	14	58819937	59239114	-1
ENSBTAG00000034402	GO:0060452	0.0380348	1	1	positive regulation of cardiac muscle contraction	BP	1	ACE2	angiotensin converting enzyme 2 [Source:VGNC Symbol;Acc:VGNC:25535]	protein_coding	3490	X	127901491	127951491	1
ENSBTAG00000019302	GO:0043085	0.450483	1	17	positive regulation of catalytic activity	BP	1	BCL2	BCL2 apoptosis regulator [Source:VGNC Symbol;Acc:VGNC:26445]	protein_coding	1075	24	61396513	61588241	-1
ENSBTAG00000004386	GO:0043372	0.130097	1	4	positive regulation of CD4-positive, alpha-beta T cell differentiation	BP	1	SOCS1	suppressor of cytokine signaling 1 [Source:VGNC Symbol;Acc:VGNC:35119]	protein_coding	672	25	9913007	9913678	-1
ENSBTAG00000010030	GO:0045785	0.730594	1	35	positive regulation of cell adhesion	BP	1	EPHA4	EPH receptor A4 [Source:VGNC Symbol;Acc:VGNC:56106]	protein_coding	3032	2	109525497	109678039	-1
ENSBTAG00000010821	GO:0010942	0.421857	1	15	positive regulation of cell death	BP	1	ACER2	alkaline ceramidase 2 [Source:VGNC Symbol;Acc:VGNC:25537]	protein_coding	1016	8	24864803	24891849	-1
ENSBTAG00000022255	GO:0045597	0.477993	1	18	positive regulation of cell differentiation	BP	1	AR	androgen receptor [Source:VGNC Symbol;Acc:VGNC:26053]	protein_coding	2673	X	83085618	83294907	-1
ENSBTAG00000019302	GO:0030307	0.838962	1	51	positive regulation of cell growth	BP	1	BCL2	BCL2 apoptosis regulator [Source:VGNC Symbol;Acc:VGNC:26445]	protein_coding	1075	24	61396513	61588241	-1
ENSBTAG00000007431	GO:0030335	0.486888	6	152	positive regulation of cell migration	BP	1	CEMIP	cell migration inducing hyaluronidase 1 [Source:VGNC Symbol;Acc:VGNC:27172]	protein_coding	4086	21	26725040	26791142	1
ENSBTAG00000010030	GO:0030335	0.486888	6	152	positive regulation of cell migration	BP	1	EPHA4	EPH receptor A4 [Source:VGNC Symbol;Acc:VGNC:56106]	protein_coding	3032	2	109525497	109678039	-1
ENSBTAG00000017664	GO:0030335	0.486888	6	152	positive regulation of cell migration	BP	1	HGF	hepatocyte growth factor [Source:VGNC Symbol;Acc:VGNC:29834]	protein_coding	2491	4	38929386	39010999	1
ENSBTAG00000018984	GO:0030335	0.486888	6	152	positive regulation of cell migration	BP	1	PIK3CD	phosphatidylinositol-4,5-bisphosphate 3-kinase catalytic subunit delta [Source:VGNC Symbol;Acc:VGNC:32891]	protein_coding	4964	16	43788707	43850241	-1
ENSBTAG00000024394	GO:0030335	0.486888	6	152	positive regulation of cell migration	BP	1	SEMA3D	semaphorin 3D [Source:VGNC Symbol;Acc:VGNC:34429]	protein_coding	3757	4	35390232	35616774	1
ENSBTAG00000047543	GO:0030335	0.486888	6	152	positive regulation of cell migration	BP	1	NTRK3	neurotrophic receptor tyrosine kinase 3 [Source:VGNC Symbol;Acc:VGNC:106849]	protein_coding	4553	21	18837293	19260319	-1
ENSBTAG00000018984	GO:0038089	0.0828037	1	2	positive regulation of cell migration by vascular endothelial growth factor signaling pathway	BP	1	PIK3CD	phosphatidylinositol-4,5-bisphosphate 3-kinase catalytic subunit delta [Source:VGNC Symbol;Acc:VGNC:32891]	protein_coding	4964	16	43788707	43850241	-1
ENSBTAG00000000783	GO:0008284	0.0276843	14	223	positive regulation of cell population proliferation	BP	1	TGFA	transforming growth factor alpha [Source:VGNC Symbol;Acc:VGNC:58421]	protein_coding	969	11	13861144	13975868	1
ENSBTAG00000009778	GO:0008284	0.0276843	14	223	positive regulation of cell population proliferation	BP	1	KRAS	KRAS proto-onco, GTPase [Source:VGNC Symbol;Acc:VGNC:30710]	protein_coding	2144	5	84749225	84789041	1
ENSBTAG00000010030	GO:0008284	0.0276843	14	223	positive regulation of cell population proliferation	BP	1	EPHA4	EPH receptor A4 [Source:VGNC Symbol;Acc:VGNC:56106]	protein_coding	3032	2	109525497	109678039	-1
ENSBTAG00000010273	GO:0008284	0.0276843	14	223	positive regulation of cell population proliferation	BP	1	EREG	epiregulin [Source:VGNC Symbol;Acc:VGNC:28575]	protein_coding	2193	6	89306902	89325899	1
ENSBTAG00000010821	GO:0008284	0.0276843	14	223	positive regulation of cell population proliferation	BP	1	ACER2	alkaline ceramidase 2 [Source:VGNC Symbol;Acc:VGNC:25537]	protein_coding	1016	8	24864803	24891849	-1
ENSBTAG00000011237	GO:0008284	0.0276843	14	223	positive regulation of cell population proliferation	BP	1	PKHD1	PKHD1 ciliary IPT domain containing fibrocystin/polyductin [Source:VGNC Symbol;Acc:VGNC:32939]	protein_coding	12153	23	24075070	24509308	-1
ENSBTAG00000013943	GO:0008284	0.0276843	14	223	positive regulation of cell population proliferation	BP	1	ZNF703	zinc finger protein 703 [Source:VGNC Symbol;Acc:VGNC:37334]	protein_coding	2035	27	32978496	32981525	1
ENSBTAG00000017549	GO:0008284	0.0276843	14	223	positive regulation of cell population proliferation	BP	1	KITLG	KIT ligand [Source:VGNC Symbol;Acc:VGNC:30619]	protein_coding	2354	5	18250809	18353485	-1
ENSBTAG00000019302	GO:0008284	0.0276843	14	223	positive regulation of cell population proliferation	BP	1	BCL2	BCL2 apoptosis regulator [Source:VGNC Symbol;Acc:VGNC:26445]	protein_coding	1075	24	61396513	61588241	-1
ENSBTAG00000021045	GO:0008284	0.0276843	14	223	positive regulation of cell population proliferation	BP	1	E2F3	E2F transcription factor 3 [Source:VGNC Symbol;Acc:VGNC:28287]	protein_coding	3010	23	37486847	37569408	-1
ENSBTAG00000022255	GO:0008284	0.0276843	14	223	positive regulation of cell population proliferation	BP	1	AR	androgen receptor [Source:VGNC Symbol;Acc:VGNC:26053]	protein_coding	2673	X	83085618	83294907	-1
ENSBTAG00000022808	GO:0008284	0.0276843	14	223	positive regulation of cell population proliferation	BP	1	CACUL1	CDK2 associated cullin domain 1 [Source:VGNC Symbol;Acc:VGNC:55940]	protein_coding	1823	26	38953563	39017643	-1
ENSBTAG00000031347	GO:0008284	0.0276843	14	223	positive regulation of cell population proliferation	BP	1	SPDYA	speedy/RINGO cell cycle regulator family member A [Source:VGNC Symbol;Acc:VGNC:54492]	protein_coding	1262	11	70928399	70967857	-1
ENSBTAG00000047543	GO:0008284	0.0276843	14	223	positive regulation of cell population proliferation	BP	1	NTRK3	neurotrophic receptor tyrosine kinase 3 [Source:VGNC Symbol;Acc:VGNC:106849]	protein_coding	4553	21	18837293	19260319	-1
ENSBTAG00000003836	GO:2000049	0.17177	1	5	positive regulation of cell-cell adhesion mediated by cadherin	BP	1	ADAM19	ADAM metallopeptidase domain 19 [Source:VGNC Symbol;Acc:VGNC:25608]	protein_coding	3519	7	69121471	69210620	-1
ENSBTAG00000025659	GO:0035563	0.218323	1	7	positive regulation of chromatin binding	BP	1	ZNF618	zinc finger protein 618 [Source:VGNC Symbol;Acc:VGNC:37314]	protein_coding	3336	8	103087293	103285983	1
ENSBTAG00000044044	GO:0042753	0.206105	1	6	positive regulation of circadian rhythm	BP	1	CLOCK	clock circadian regulator [Source:VGNC Symbol;Acc:VGNC:27456]	protein_coding	3612	6	70874084	70978580	-1
ENSBTAG00000005910	GO:0120162	0.779532	1	40	positive regulation of cold-induced thermogenesis	BP	1	LEPR	leptin receptor [Source:VGNC Symbol;Acc:VGNC:30843]	protein_coding	3501	3	79741920	79838382	-1
ENSBTAG00000031347	GO:0045737	0.397325	1	15	positive regulation of cyclin-dependent protein serine/threonine kinase activity	BP	1	SPDYA	speedy/RINGO cell cycle regulator family member A [Source:VGNC Symbol;Acc:VGNC:54492]	protein_coding	1262	11	70928399	70967857	-1
ENSBTAG00000010273	GO:0001819	0.629126	1	28	positive regulation of cytokine production	BP	1	EREG	epiregulin [Source:VGNC Symbol;Acc:VGNC:28575]	protein_coding	2193	6	89306902	89325899	1
ENSBTAG00000020936	GO:0002720	0.232613	1	7	positive regulation of cytokine production involved in immune response	BP	1	NOD2	nucleotide binding oligomerization domain containing 2 [Source:VGNC Symbol;Acc:VGNC:32151]	protein_coding	5185	18	19089956	19119730	1
ENSBTAG00000020936	GO:1900017	0.370855	1	13	positive regulation of cytokine production involved in inflammatory response	BP	1	NOD2	nucleotide binding oligomerization domain containing 2 [Source:VGNC Symbol;Acc:VGNC:32151]	protein_coding	5185	18	19089956	19119730	1
ENSBTAG00000015026	GO:0007204	0.610488	1	25	positive regulation of cytosolic calcium ion concentration	BP	1	ABL2	ABL proto-onco 2, non-receptor tyrosine kinase [Source:VGNC Symbol;Acc:VGNC:50227]	protein_coding	3549	16	60462909	60558239	-1
ENSBTAG00000012605	GO:0051482	0.320476	1	11	positive regulation of cytosolic calcium ion concentration involved in phospholipase C-activating G protein-coupled signaling pathway	BP	1	GPR157	G protein-coupled receptor 157 [Source:VGNC Symbol;Acc:VGNC:29563]	protein_coding	1932	16	44330572	44353081	1
ENSBTAG00000020238	GO:1903861	0.0724776	2	12	positive regulation of dendrite extension	BP	1	RIMS1	regulating synaptic membrane exocytosis 1 [Source:VGNC Symbol;Acc:VGNC:53801]	protein_coding	4872	9	11090230	11695382	1
ENSBTAG00000047648	GO:1903861	0.0724776	2	12	positive regulation of dendrite extension	BP	1	SYT2	synaptotagmin 2 [Source:VGNC Symbol;Acc:VGNC:35541]	protein_coding	2365	16	80036572	80130039	1
ENSBTAG00000020936	GO:0002606	0.141281	1	4	positive regulation of dendritic cell antigen processing and presentation	BP	1	NOD2	nucleotide binding oligomerization domain containing 2 [Source:VGNC Symbol;Acc:VGNC:32151]	protein_coding	5185	18	19089956	19119730	1
ENSBTAG00000019302	GO:0048087	0.0256801	1	1	positive regulation of developmental pigmentation	BP	1	BCL2	BCL2 apoptosis regulator [Source:VGNC Symbol;Acc:VGNC:26445]	protein_coding	1075	24	61396513	61588241	-1
ENSBTAG00000017664	GO:2000573	0.211862	1	6	positive regulation of DNA biosynthetic process	BP	1	HGF	hepatocyte growth factor [Source:VGNC Symbol;Acc:VGNC:29834]	protein_coding	2491	4	38929386	39010999	1
ENSBTAG00000010273	GO:0045740	0.399971	1	13	positive regulation of DNA replication	BP	1	EREG	epiregulin [Source:VGNC Symbol;Acc:VGNC:28575]	protein_coding	2193	6	89306902	89325899	1
ENSBTAG00000022917	GO:0051091	0.917226	1	67	positive regulation of DNA-binding transcription factor activity	BP	1	FANK1	fibronectin type III and ankyrin repeat domains 1 [Source:VGNC Symbol;Acc:VGNC:28861]	protein_coding	2527	26	45394341	45506195	1
ENSBTAG00000000074	GO:0045893	0.468459	16	416	positive regulation of DNA-templated transcription	BP	1	NFIA	nuclear factor I A [Source:VGNC Symbol;Acc:VGNC:32038]	protein_coding	2490	3	84203809	84620790	-1
ENSBTAG00000001649	GO:0045893	0.468459	16	416	positive regulation of DNA-templated transcription	BP	1	ZFPM2	zinc finger protein, FOG family member 2 [Source:VGNC Symbol;Acc:VGNC:54515]	protein_coding	3450	14	58819937	59239114	-1
ENSBTAG00000002283	GO:0045893	0.468459	16	416	positive regulation of DNA-templated transcription	BP	1	FZD7	frizzled class receptor 7 [Source:VGNC Symbol;Acc:VGNC:29171]	protein_coding	2207	2	90571270	90573476	1
ENSBTAG00000010185	GO:0045893	0.468459	16	416	positive regulation of DNA-templated transcription	BP	1	TADA2B	transcriptional adaptor 2B [Source:NCBI gene (formerly Entrezgene);Acc:515581]	protein_coding	1344	6	113511976	113524514	1
ENSBTAG00000011234	GO:0045893	0.468459	16	416	positive regulation of DNA-templated transcription	BP	1	FOXO3	forkhead box O3 [Source:VGNC Symbol;Acc:VGNC:29099]	protein_coding	2191	9	41522588	41620269	-1
ENSBTAG00000012407	GO:0045893	0.468459	16	416	positive regulation of DNA-templated transcription	BP	1	FOXA2	forkhead box A2 [Source:VGNC Symbol;Acc:VGNC:29078]	protein_coding	2350	13	41542504	41546955	-1
ENSBTAG00000014053	GO:0045893	0.468459	16	416	positive regulation of DNA-templated transcription	BP	1	MAK	male germ cell associated kinase [Source:VGNC Symbol;Acc:VGNC:31152]	protein_coding	2509	23	45349611	45399368	1
ENSBTAG00000015386	GO:0045893	0.468459	16	416	positive regulation of DNA-templated transcription	BP	1	REL	REL proto-onco, NF-kB subunit [Source:VGNC Symbol;Acc:VGNC:33857]	protein_coding	2197	11	43625180	43662860	1
ENSBTAG00000018093	GO:0045893	0.468459	16	416	positive regulation of DNA-templated transcription	BP	1	KMT2A	lysine methyltransferase 2A [Source:VGNC Symbol;Acc:VGNC:30690]	protein_coding	11466	15	29140936	29188682	1
ENSBTAG00000019818	GO:0045893	0.468459	16	416	positive regulation of DNA-templated transcription	BP	1	CASZ1	castor zinc finger 1 [Source:VGNC Symbol;Acc:VGNC:50113]	protein_coding	5775	16	42838570	42957501	1
ENSBTAG00000021045	GO:0045893	0.468459	16	416	positive regulation of DNA-templated transcription	BP	1	E2F3	E2F transcription factor 3 [Source:VGNC Symbol;Acc:VGNC:28287]	protein_coding	3010	23	37486847	37569408	-1
ENSBTAG00000022255	GO:0045893	0.468459	16	416	positive regulation of DNA-templated transcription	BP	1	AR	androgen receptor [Source:VGNC Symbol;Acc:VGNC:26053]	protein_coding	2673	X	83085618	83294907	-1
ENSBTAG00000022917	GO:0045893	0.468459	16	416	positive regulation of DNA-templated transcription	BP	1	FANK1	fibronectin type III and ankyrin repeat domains 1 [Source:VGNC Symbol;Acc:VGNC:28861]	protein_coding	2527	26	45394341	45506195	1
ENSBTAG00000044044	GO:0045893	0.468459	16	416	positive regulation of DNA-templated transcription	BP	1	CLOCK	clock circadian regulator [Source:VGNC Symbol;Acc:VGNC:27456]	protein_coding	3612	6	70874084	70978580	-1
ENSBTAG00000044097	GO:0045893	0.468459	16	416	positive regulation of DNA-templated transcription	BP	1	KLF7	Kruppel like factor 7 [Source:VGNC Symbol;Acc:VGNC:50537]	protein_coding	1498	2	95370241	95469238	-1
ENSBTAG00000048508	GO:0045893	0.468459	16	416	positive regulation of DNA-templated transcription	BP	1	INHBA	inhibin subunit beta A [Source:VGNC Symbol;Acc:VGNC:30200]	protein_coding	3822	4	79288772	79302445	1
ENSBTAG00000016799	GO:1900103	0.131875	1	4	positive regulation of endoplasmic reticulum unfolded protein response	BP	1	ERN1	endoplasmic reticulum to nucleus signaling 1 [Source:VGNC Symbol;Acc:VGNC:58373]	protein_coding	3116	19	48273414	48350809	-1
ENSBTAG00000018984	GO:0010595	0.776378	1	38	positive regulation of endothelial cell migration	BP	1	PIK3CD	phosphatidylinositol-4,5-bisphosphate 3-kinase catalytic subunit delta [Source:VGNC Symbol;Acc:VGNC:32891]	protein_coding	4964	16	43788707	43850241	-1
ENSBTAG00000018984	GO:0001938	0.35928	2	34	positive regulation of endothelial cell proliferation	BP	1	PIK3CD	phosphatidylinositol-4,5-bisphosphate 3-kinase catalytic subunit delta [Source:VGNC Symbol;Acc:VGNC:32891]	protein_coding	4964	16	43788707	43850241	-1
ENSBTAG00000019293	GO:0001938	0.35928	2	34	positive regulation of endothelial cell proliferation	BP	1	EGR3	early growth response 3 [Source:VGNC Symbol;Acc:VGNC:28368]	protein_coding	2482	8	69996238	70000191	-1
ENSBTAG00000025931	GO:0045742	0.361146	1	12	positive regulation of epidermal growth factor receptor signaling pathway	BP	1	NEU3	neuraminidase 3 [Source:VGNC Symbol;Acc:VGNC:54889]	protein_coding	3590	15	54252856	54267975	1
ENSBTAG00000000783	GO:0045741	0.207361	1	7	positive regulation of epidermal growth factor-activated receptor activity	BP	1	TGFA	transforming growth factor alpha [Source:VGNC Symbol;Acc:VGNC:58421]	protein_coding	969	11	13861144	13975868	1
ENSBTAG00000000783	GO:0050679	0.154246	3	38	positive regulation of epithelial cell proliferation	BP	1	TGFA	transforming growth factor alpha [Source:VGNC Symbol;Acc:VGNC:58421]	protein_coding	969	11	13861144	13975868	1
ENSBTAG00000011237	GO:0050679	0.154246	3	38	positive regulation of epithelial cell proliferation	BP	1	PKHD1	PKHD1 ciliary IPT domain containing fibrocystin/polyductin [Source:VGNC Symbol;Acc:VGNC:32939]	protein_coding	12153	23	24075070	24509308	-1
ENSBTAG00000020936	GO:0050679	0.154246	3	38	positive regulation of epithelial cell proliferation	BP	1	NOD2	nucleotide binding oligomerization domain containing 2 [Source:VGNC Symbol;Acc:VGNC:32151]	protein_coding	5185	18	19089956	19119730	1
ENSBTAG00000022255	GO:0060769	0.0717761	1	2	positive regulation of epithelial cell proliferation involved in prostate gland development	BP	1	AR	androgen receptor [Source:VGNC Symbol;Acc:VGNC:26053]	protein_coding	2673	X	83085618	83294907	-1
ENSBTAG00000002283	GO:0060054	0.0995291	1	3	positive regulation of epithelial cell proliferation involved in wound healing	BP	1	FZD7	frizzled class receptor 7 [Source:VGNC Symbol;Acc:VGNC:29171]	protein_coding	2207	2	90571270	90573476	1
ENSBTAG00000018984	GO:1905278	0.121711	1	3	positive regulation of epithelial tube formation	BP	1	PIK3CD	phosphatidylinositol-4,5-bisphosphate 3-kinase catalytic subunit delta [Source:VGNC Symbol;Acc:VGNC:32891]	protein_coding	4964	16	43788707	43850241	-1
ENSBTAG00000020936	GO:0070374	0.806154	2	83	positive regulation of ERK1 and ERK2 cascade	BP	1	NOD2	nucleotide binding oligomerization domain containing 2 [Source:VGNC Symbol;Acc:VGNC:32151]	protein_coding	5185	18	19089956	19119730	1
ENSBTAG00000032084	GO:0070374	0.806154	2	83	positive regulation of ERK1 and ERK2 cascade	BP	1	GPR183	G protein-coupled receptor 183 [Source:VGNC Symbol;Acc:VGNC:29577]	protein_coding	1504	12	76165404	76180037	-1
ENSBTAG00000048508	GO:0045648	0.544396	1	21	positive regulation of erythrocyte differentiation	BP	1	INHBA	inhibin subunit beta A [Source:VGNC Symbol;Acc:VGNC:30200]	protein_coding	3822	4	79288772	79302445	1
ENSBTAG00000009471	GO:1904951	0.222552	1	6	positive regulation of establishment of protein localization	BP	1	CEP135	centrosomal protein 135 [Source:VGNC Symbol;Acc:VGNC:27193]	protein_coding	3831	6	71357447	71431834	1
ENSBTAG00000048508	GO:2001241	0.226238	1	7	positive regulation of extrinsic apoptotic signaling pathway in absence of ligand	BP	1	INHBA	inhibin subunit beta A [Source:VGNC Symbol;Acc:VGNC:30200]	protein_coding	3822	4	79288772	79302445	1
ENSBTAG00000010977	GO:0045600	0.07218	3	28	positive regulation of fat cell differentiation	BP	1	FRZB	frizzled related protein [Source:VGNC Symbol;Acc:VGNC:29124]	protein_coding	2350	2	13693338	13730072	1
ENSBTAG00000013541	GO:0045600	0.07218	3	28	positive regulation of fat cell differentiation	BP	1	LMO3	LIM domain only 3 [Source:VGNC Symbol;Acc:VGNC:30935]	protein_coding	1603	5	93264607	93328292	1
ENSBTAG00000045787	GO:0045600	0.07218	3	28	positive regulation of fat cell differentiation	BP	1	CDS1	CDP-diacylglycerol synthase 1 [Source:VGNC Symbol;Acc:VGNC:27155]	protein_coding	1855	6	99411738	99488979	1
ENSBTAG00000021396	GO:0090271	0.0583894	1	2	positive regulation of fibroblast growth factor production	BP	1	HEG1	heart development protein with EGF like domains 1 [Source:VGNC Symbol;Acc:VGNC:29803]	protein_coding	4627	1	69422854	69525187	-1
ENSBTAG00000010273	GO:0048146	0.681455	1	30	positive regulation of fibroblast proliferation	BP	1	EREG	epiregulin [Source:VGNC Symbol;Acc:VGNC:28575]	protein_coding	2193	6	89306902	89325899	1
ENSBTAG00000025634	GO:0051894	0.489983	1	17	positive regulation of focal adhesion assembly	BP	1	FMN1	formin 1 [Source:HGNC Symbol;Acc:HGNC:3768]	protein_coding	3963	10	29434772	29889488	1
ENSBTAG00000018519	GO:0045745	0.176189	1	5	positive regulation of G protein-coupled receptor signaling pathway	BP	1	GAS2L2	growth arrest specific 2 like 2 [Source:VGNC Symbol;Acc:VGNC:29259]	protein_coding	3023	19	14621338	14628732	1
ENSBTAG00000034402	GO:1903598	0.102104	1	3	positive regulation of gap junction assembly	BP	1	ACE2	angiotensin converting enzyme 2 [Source:VGNC Symbol;Acc:VGNC:25535]	protein_coding	3490	X	127901491	127951491	1
ENSBTAG00000007439	GO:2000543	0.0877218	1	2	positive regulation of gastrulation	BP	1	TENM4	teneurin transmembrane protein 4 [Source:VGNC Symbol;Acc:VGNC:35744]	protein_coding	12218	29	16813276	17402612	1
ENSBTAG00000003836	GO:0010628	0.639999	8	240	positive regulation of gene expression	BP	1	ADAM19	ADAM metallopeptidase domain 19 [Source:VGNC Symbol;Acc:VGNC:25608]	protein_coding	3519	7	69121471	69210620	-1
ENSBTAG00000004022	GO:0010628	0.639999	8	240	positive regulation of gene expression	BP	1	PLAG1	PLAG1 zinc finger [Source:VGNC Symbol;Acc:VGNC:32971]	protein_coding	2001	14	23330541	23375751	-1
ENSBTAG00000009778	GO:0010628	0.639999	8	240	positive regulation of gene expression	BP	1	KRAS	KRAS proto-onco, GTPase [Source:VGNC Symbol;Acc:VGNC:30710]	protein_coding	2144	5	84749225	84789041	1
ENSBTAG00000013412	GO:0010628	0.639999	8	240	positive regulation of gene expression	BP	1	NFAT5	nuclear factor of activated T cells 5 [Source:VGNC Symbol;Acc:VGNC:32029]	protein_coding	4392	18	36732492	36772080	1
ENSBTAG00000018984	GO:0010628	0.639999	8	240	positive regulation of gene expression	BP	1	PIK3CD	phosphatidylinositol-4,5-bisphosphate 3-kinase catalytic subunit delta [Source:VGNC Symbol;Acc:VGNC:32891]	protein_coding	4964	16	43788707	43850241	-1
ENSBTAG00000022255	GO:0010628	0.639999	8	240	positive regulation of gene expression	BP	1	AR	androgen receptor [Source:VGNC Symbol;Acc:VGNC:26053]	protein_coding	2673	X	83085618	83294907	-1
ENSBTAG00000047543	GO:0010628	0.639999	8	240	positive regulation of gene expression	BP	1	NTRK3	neurotrophic receptor tyrosine kinase 3 [Source:VGNC Symbol;Acc:VGNC:106849]	protein_coding	4553	21	18837293	19260319	-1
ENSBTAG00000048508	GO:0010628	0.639999	8	240	positive regulation of gene expression	BP	1	INHBA	inhibin subunit beta A [Source:VGNC Symbol;Acc:VGNC:30200]	protein_coding	3822	4	79288772	79302445	1
ENSBTAG00000004022	GO:0060252	0.132856	1	4	positive regulation of glial cell proliferation	BP	1	PLAG1	PLAG1 zinc finger [Source:VGNC Symbol;Acc:VGNC:32971]	protein_coding	2001	14	23330541	23375751	-1
ENSBTAG00000013541	GO:2000324	0.0323379	1	1	positive regulation of glucocorticoid receptor signaling pathway	BP	1	LMO3	LIM domain only 3 [Source:VGNC Symbol;Acc:VGNC:30935]	protein_coding	1603	5	93264607	93328292	1
ENSBTAG00000001029	GO:0043547	0.547884	4	103	positive regulation of GTPase activity	BP	1	RASGRP2	RAS guanyl releasing protein 2 [Source:VGNC Symbol;Acc:VGNC:33748]	protein_coding	2755	29	42969386	42984628	-1
ENSBTAG00000014189	GO:0043547	0.547884	4	103	positive regulation of GTPase activity	BP	1	RGS6	regulator of G protein signaling 6 [Source:VGNC Symbol;Acc:VGNC:54476]	protein_coding	2230	10	83871181	84062445	1
ENSBTAG00000017090	GO:0043547	0.547884	4	103	positive regulation of GTPase activity	BP	1	SMCR8	SMCR8-C9orf72 complex subunit [Source:VGNC Symbol;Acc:VGNC:58472]	protein_coding	2817	19	34353294	34358390	-1
ENSBTAG00000039922	GO:0043547	0.547884	4	103	positive regulation of GTPase activity	BP	1	ARAP2	ArfGAP with RhoGAP domain, ankyrin repeat and PH domain 2 [Source:VGNC Symbol;Acc:VGNC:26055]	protein_coding	6107	6	55445522	55641914	-1
ENSBTAG00000002853	GO:0045823	0.136703	1	4	positive regulation of heart contraction	BP	1	HRC	histidine rich calcium binding protein [Source:VGNC Symbol;Acc:VGNC:29952]	protein_coding	2959	18	55653320	55661187	-1
ENSBTAG00000002853	GO:0010460	0.150857	1	5	positive regulation of heart rate	BP	1	HRC	histidine rich calcium binding protein [Source:VGNC Symbol;Acc:VGNC:29952]	protein_coding	2959	18	55653320	55661187	-1
ENSBTAG00000017549	GO:1902035	0.165944	1	5	positive regulation of hematopoietic stem cell proliferation	BP	1	KITLG	KIT ligand [Source:VGNC Symbol;Acc:VGNC:30619]	protein_coding	2354	5	18250809	18353485	-1
ENSBTAG00000010185	GO:0035066	0.360042	1	12	positive regulation of histone acetylation	BP	1	TADA2B	transcriptional adaptor 2B [Source:NCBI gene (formerly Entrezgene);Acc:515581]	protein_coding	1344	6	113511976	113524514	1
ENSBTAG00000018093	GO:0051571	0.571384	1	21	positive regulation of histone H3-K4 methylation	BP	1	KMT2A	lysine methyltransferase 2A [Source:VGNC Symbol;Acc:VGNC:30690]	protein_coding	11466	15	29140936	29188682	1
ENSBTAG00000020936	GO:0002925	0.0808368	1	2	positive regulation of humoral immune response mediated by circulating immunoglobulin	BP	1	NOD2	nucleotide binding oligomerization domain containing 2 [Source:VGNC Symbol;Acc:VGNC:32151]	protein_coding	5185	18	19089956	19119730	1
ENSBTAG00000012312	GO:0043123	0.433019	4	95	positive regulation of I-kappaB kinase/NF-kappaB signaling	BP	1	ROR1	receptor tyrosine kinase like orphan receptor 1 [Source:VGNC Symbol;Acc:VGNC:55673]	protein_coding	5463	3	81332951	81538324	-1
ENSBTAG00000015386	GO:0043123	0.433019	4	95	positive regulation of I-kappaB kinase/NF-kappaB signaling	BP	1	REL	REL proto-onco, NF-kB subunit [Source:VGNC Symbol;Acc:VGNC:33857]	protein_coding	2197	11	43625180	43662860	1
ENSBTAG00000020936	GO:0043123	0.433019	4	95	positive regulation of I-kappaB kinase/NF-kappaB signaling	BP	1	NOD2	nucleotide binding oligomerization domain containing 2 [Source:VGNC Symbol;Acc:VGNC:32151]	protein_coding	5185	18	19089956	19119730	1
ENSBTAG00000048159	GO:0043123	0.433019	4	95	positive regulation of I-kappaB kinase/NF-kappaB signaling	BP	1	TAB3	TGF-beta activated kinase 1 (MAP3K7) binding protein 3 [Source:VGNC Symbol;Acc:VGNC:56955]	protein_coding	2341	X	112697325	112730062	1
ENSBTAG00000044044	GO:0050729	0.702161	1	35	positive regulation of inflammatory response	BP	1	CLOCK	clock circadian regulator [Source:VGNC Symbol;Acc:VGNC:27456]	protein_coding	3612	6	70874084	70978580	-1
ENSBTAG00000010273	GO:0045089	0.0981155	2	15	positive regulation of innate immune response	BP	1	EREG	epiregulin [Source:VGNC Symbol;Acc:VGNC:28575]	protein_coding	2193	6	89306902	89325899	1
ENSBTAG00000020936	GO:0045089	0.0981155	2	15	positive regulation of innate immune response	BP	1	NOD2	nucleotide binding oligomerization domain containing 2 [Source:VGNC Symbol;Acc:VGNC:32151]	protein_coding	5185	18	19089956	19119730	1
ENSBTAG00000022255	GO:0043568	0.22627	1	7	positive regulation of insulin-like growth factor receptor signaling pathway	BP	1	AR	androgen receptor [Source:VGNC Symbol;Acc:VGNC:26053]	protein_coding	2673	X	83085618	83294907	-1
ENSBTAG00000022255	GO:0045726	0.0681617	1	2	positive regulation of integrin biosynthetic process	BP	1	AR	androgen receptor [Source:VGNC Symbol;Acc:VGNC:26053]	protein_coding	2673	X	83085618	83294907	-1
ENSBTAG00000020936	GO:0032731	0.20806	2	24	positive regulation of interleukin-1 beta production	BP	1	NOD2	nucleotide binding oligomerization domain containing 2 [Source:VGNC Symbol;Acc:VGNC:32151]	protein_coding	5185	18	19089956	19119730	1
ENSBTAG00000020957	GO:0032731	0.20806	2	24	positive regulation of interleukin-1 beta production	BP	1	FZD5	frizzled class receptor 5 [Source:VGNC Symbol;Acc:VGNC:29169]	protein_coding	1758	2	96039164	96040921	-1
ENSBTAG00000017664	GO:0032733	0.099031	2	16	positive regulation of interleukin-10 production	BP	1	HGF	hepatocyte growth factor [Source:VGNC Symbol;Acc:VGNC:29834]	protein_coding	2491	4	38929386	39010999	1
ENSBTAG00000020936	GO:0032733	0.099031	2	16	positive regulation of interleukin-10 production	BP	1	NOD2	nucleotide binding oligomerization domain containing 2 [Source:VGNC Symbol;Acc:VGNC:32151]	protein_coding	5185	18	19089956	19119730	1
ENSBTAG00000020936	GO:0032735	0.447186	1	17	positive regulation of interleukin-12 production	BP	1	NOD2	nucleotide binding oligomerization domain containing 2 [Source:VGNC Symbol;Acc:VGNC:32151]	protein_coding	5185	18	19089956	19119730	1
ENSBTAG00000020936	GO:0032740	0.349754	1	12	positive regulation of interleukin-17 production	BP	1	NOD2	nucleotide binding oligomerization domain containing 2 [Source:VGNC Symbol;Acc:VGNC:32151]	protein_coding	5185	18	19089956	19119730	1
ENSBTAG00000010273	GO:0032755	0.497848	2	47	positive regulation of interleukin-6 production	BP	1	EREG	epiregulin [Source:VGNC Symbol;Acc:VGNC:28575]	protein_coding	2193	6	89306902	89325899	1
ENSBTAG00000020936	GO:0032755	0.497848	2	47	positive regulation of interleukin-6 production	BP	1	NOD2	nucleotide binding oligomerization domain containing 2 [Source:VGNC Symbol;Acc:VGNC:32151]	protein_coding	5185	18	19089956	19119730	1
ENSBTAG00000020936	GO:0032757	0.666344	1	31	positive regulation of interleukin-8 production	BP	1	NOD2	nucleotide binding oligomerization domain containing 2 [Source:VGNC Symbol;Acc:VGNC:32151]	protein_coding	5185	18	19089956	19119730	1
ENSBTAG00000022255	GO:0033148	0.171415	1	5	positive regulation of intracellular estrogen receptor signaling pathway	BP	1	AR	androgen receptor [Source:VGNC Symbol;Acc:VGNC:26053]	protein_coding	2673	X	83085618	83294907	-1
ENSBTAG00000008338	GO:0046330	0.271179	3	49	positive regulation of JNK cascade	BP	1	PLCB1	phospholipase C beta 1 [Source:VGNC Symbol;Acc:VGNC:32980]	protein_coding	4316	13	933264	1794219	1
ENSBTAG00000017346	GO:0046330	0.271179	3	49	positive regulation of JNK cascade	BP	1	RASSF2	Ras association domain family member 2 [Source:VGNC Symbol;Acc:VGNC:33758]	protein_coding	2027	13	47134626	47157586	-1
ENSBTAG00000020936	GO:0046330	0.271179	3	49	positive regulation of JNK cascade	BP	1	NOD2	nucleotide binding oligomerization domain containing 2 [Source:VGNC Symbol;Acc:VGNC:32151]	protein_coding	5185	18	19089956	19119730	1
ENSBTAG00000010030	GO:0043507	0.026049	4	31	positive regulation of JUN kinase activity	BP	1	EPHA4	EPH receptor A4 [Source:VGNC Symbol;Acc:VGNC:56106]	protein_coding	3032	2	109525497	109678039	-1
ENSBTAG00000016799	GO:0043507	0.026049	4	31	positive regulation of JUN kinase activity	BP	1	ERN1	endoplasmic reticulum to nucleus signaling 1 [Source:VGNC Symbol;Acc:VGNC:58373]	protein_coding	3116	19	48273414	48350809	-1
ENSBTAG00000017103	GO:0043507	0.026049	4	31	positive regulation of JUN kinase activity	BP	1	MAP3K13	mitogen-activated protein kinase kinase kinase 13 [Source:VGNC Symbol;Acc:VGNC:31191]	protein_coding	3532	1	81711839	81868201	-1
ENSBTAG00000020957	GO:0043507	0.026049	4	31	positive regulation of JUN kinase activity	BP	1	FZD5	frizzled class receptor 5 [Source:VGNC Symbol;Acc:VGNC:29169]	protein_coding	1758	2	96039164	96040921	-1
ENSBTAG00000000570	GO:0033674	0.125439	3	31	positive regulation of kinase activity	BP	1	RET	ret proto-onco [Source:VGNC Symbol;Acc:VGNC:33876]	protein_coding	5545	28	13467070	13522040	1
ENSBTAG00000010030	GO:0033674	0.125439	3	31	positive regulation of kinase activity	BP	1	EPHA4	EPH receptor A4 [Source:VGNC Symbol;Acc:VGNC:56106]	protein_coding	3032	2	109525497	109678039	-1
ENSBTAG00000012312	GO:0033674	0.125439	3	31	positive regulation of kinase activity	BP	1	ROR1	receptor tyrosine kinase like orphan receptor 1 [Source:VGNC Symbol;Acc:VGNC:55673]	protein_coding	5463	3	81332951	81538324	-1
ENSBTAG00000034402	GO:1905737	0.0380348	1	1	positive regulation of L-proline import across plasma membrane	BP	1	ACE2	angiotensin converting enzyme 2 [Source:VGNC Symbol;Acc:VGNC:25535]	protein_coding	3490	X	127901491	127951491	1
ENSBTAG00000013412	GO:1904996	0.197053	1	6	positive regulation of leukocyte adhesion to vascular endothelial cell	BP	1	NFAT5	nuclear factor of activated T cells 5 [Source:VGNC Symbol;Acc:VGNC:32029]	protein_coding	4392	18	36732492	36772080	1
ENSBTAG00000017549	GO:0002687	0.201873	1	6	positive regulation of leukocyte migration	BP	1	KITLG	KIT ligand [Source:VGNC Symbol;Acc:VGNC:30619]	protein_coding	2354	5	18250809	18353485	-1
ENSBTAG00000031679	GO:0046889	0.278476	1	9	positive regulation of lipid biosynthetic process	BP	1	HSD17B13	hydroxysteroid 17-beta dehydrogenase 13 [Source:VGNC Symbol;Acc:VGNC:29971]	protein_coding	2324	6	102192504	102212283	-1
ENSBTAG00000027320	GO:1900454	0.07694	1	2	positive regulation of long-term synaptic depression	BP	1	KCNB1	potassium voltage-gated channel subfamily B member 1 [Source:VGNC Symbol;Acc:VGNC:30430]	protein_coding	3747	13	77465721	77576217	-1
ENSBTAG00000015181	GO:0016239	0.54593	1	21	positive regulation of macroautophagy	BP	1	EPM2A	EPM2A glucan phosphatase, laforin [Source:VGNC Symbol;Acc:VGNC:53790]	protein_coding	3145	9	82921421	83030362	-1
ENSBTAG00000037962	GO:0010604	0.141441	1	4	positive regulation of macromolecule metabolic process	BP	1	MAML2	mastermind like transcriptional coactivator 2 [Source:VGNC Symbol;Acc:VGNC:31159]	protein_coding	3387	15	13888254	14287297	1
ENSBTAG00000001649	GO:2000020	0.107687	1	3	positive regulation of male gonad development	BP	1	ZFPM2	zinc finger protein, FOG family member 2 [Source:VGNC Symbol;Acc:VGNC:54515]	protein_coding	3450	14	58819937	59239114	-1
ENSBTAG00000013943	GO:0033601	0.244253	1	7	positive regulation of mammary gland epithelial cell proliferation	BP	1	ZNF703	zinc finger protein 703 [Source:VGNC Symbol;Acc:VGNC:37334]	protein_coding	2035	27	32978496	32981525	1
ENSBTAG00000000220	GO:0043406	0.0160586	5	40	positive regulation of MAP kinase activity	BP	1	NEK10	NIMA related kinase 10 [Source:VGNC Symbol;Acc:VGNC:31992]	protein_coding	2249	22	1485764	1600233	-1
ENSBTAG00000000783	GO:0043406	0.0160586	5	40	positive regulation of MAP kinase activity	BP	1	TGFA	transforming growth factor alpha [Source:VGNC Symbol;Acc:VGNC:58421]	protein_coding	969	11	13861144	13975868	1
ENSBTAG00000017549	GO:0043406	0.0160586	5	40	positive regulation of MAP kinase activity	BP	1	KITLG	KIT ligand [Source:VGNC Symbol;Acc:VGNC:30619]	protein_coding	2354	5	18250809	18353485	-1
ENSBTAG00000020936	GO:0043406	0.0160586	5	40	positive regulation of MAP kinase activity	BP	1	NOD2	nucleotide binding oligomerization domain containing 2 [Source:VGNC Symbol;Acc:VGNC:32151]	protein_coding	5185	18	19089956	19119730	1
ENSBTAG00000047543	GO:0043406	0.0160586	5	40	positive regulation of MAP kinase activity	BP	1	NTRK3	neurotrophic receptor tyrosine kinase 3 [Source:VGNC Symbol;Acc:VGNC:106849]	protein_coding	4553	21	18837293	19260319	-1
ENSBTAG00000005141	GO:0043410	0.0488756	7	90	positive regulation of MAPK cascade	BP	1	PELI2	pellino E3 ubiquitin protein ligase family member 2 [Source:VGNC Symbol;Acc:VGNC:32741]	protein_coding	1611	10	68531860	68727049	1
ENSBTAG00000006601	GO:0043410	0.0488756	7	90	positive regulation of MAPK cascade	BP	1	KSR1	kinase suppressor of ras 1 [Source:VGNC Symbol;Acc:VGNC:30754]	protein_coding	2766	19	19088871	19247444	1
ENSBTAG00000017664	GO:0043410	0.0488756	7	90	positive regulation of MAPK cascade	BP	1	HGF	hepatocyte growth factor [Source:VGNC Symbol;Acc:VGNC:29834]	protein_coding	2491	4	38929386	39010999	1
ENSBTAG00000020936	GO:0043410	0.0488756	7	90	positive regulation of MAPK cascade	BP	1	NOD2	nucleotide binding oligomerization domain containing 2 [Source:VGNC Symbol;Acc:VGNC:32151]	protein_coding	5185	18	19089956	19119730	1
ENSBTAG00000022255	GO:0043410	0.0488756	7	90	positive regulation of MAPK cascade	BP	1	AR	androgen receptor [Source:VGNC Symbol;Acc:VGNC:26053]	protein_coding	2673	X	83085618	83294907	-1
ENSBTAG00000032083	GO:0043410	0.0488756	7	90	positive regulation of MAPK cascade	BP	1	DHX33	DEAH-box helicase 33 [Source:VGNC Symbol;Acc:VGNC:54418]	protein_coding	2505	19	26092262	26109309	1
ENSBTAG00000047975	GO:0043410	0.0488756	7	90	positive regulation of MAPK cascade	BP	1	DOK5	docking protein 5 [Source:VGNC Symbol;Acc:VGNC:56184]	protein_coding	1758	13	81893784	82044527	1
ENSBTAG00000017549	GO:0070668	0.0697977	1	2	positive regulation of mast cell proliferation	BP	1	KITLG	KIT ligand [Source:VGNC Symbol;Acc:VGNC:30619]	protein_coding	2354	5	18250809	18353485	-1
ENSBTAG00000010018	GO:0048023	0.161232	1	5	positive regulation of melanin biosynthetic process	BP	1	ATP7A	ATPase copper transporting alpha [Source:VGNC Symbol;Acc:VGNC:26327]	protein_coding	6399	X	74363513	74490948	-1
ENSBTAG00000017549	GO:0045636	0.000900425	2	2	positive regulation of melanocyte differentiation	BP	1	KITLG	KIT ligand [Source:VGNC Symbol;Acc:VGNC:30619]	protein_coding	2354	5	18250809	18353485	-1
ENSBTAG00000019302	GO:0045636	0.000900425	2	2	positive regulation of melanocyte differentiation	BP	1	BCL2	BCL2 apoptosis regulator [Source:VGNC Symbol;Acc:VGNC:26445]	protein_coding	1075	24	61396513	61588241	-1
ENSBTAG00000017549	GO:0009893	0.163053	1	6	positive regulation of metabolic process	BP	1	KITLG	KIT ligand [Source:VGNC Symbol;Acc:VGNC:30619]	protein_coding	2354	5	18250809	18353485	-1
ENSBTAG00000052841	GO:1903980	0.0822389	1	3	positive regulation of microglial cell activation	BP	1	TAFA3	TAFA chemokine like family member 3 [Source:VGNC Symbol;Acc:VGNC:106963]	protein_coding	477	3	30601381	30603478	-1
ENSBTAG00000011234	GO:1902895	0.715769	1	33	positive regulation of miRNA transcription	BP	1	FOXO3	forkhead box O3 [Source:VGNC Symbol;Acc:VGNC:29099]	protein_coding	2191	9	41522588	41620269	-1
ENSBTAG00000009749	GO:0045931	0.536175	1	21	positive regulation of mitotic cell cycle	BP	1	USP2	ubiquitin specific peptidase 2 [Source:VGNC Symbol;Acc:VGNC:54894]	protein_coding	2048	15	29936983	29958822	-1
ENSBTAG00000000783	GO:0045840	0.0729443	2	13	positive regulation of mitotic nuclear division	BP	1	TGFA	transforming growth factor alpha [Source:VGNC Symbol;Acc:VGNC:58421]	protein_coding	969	11	13861144	13975868	1
ENSBTAG00000010273	GO:0045840	0.0729443	2	13	positive regulation of mitotic nuclear division	BP	1	EREG	epiregulin [Source:VGNC Symbol;Acc:VGNC:28575]	protein_coding	2193	6	89306902	89325899	1
ENSBTAG00000020936	GO:0071639	0.26187	1	9	positive regulation of monocyte chemotactic protein-1 production	BP	1	NOD2	nucleotide binding oligomerization domain containing 2 [Source:VGNC Symbol;Acc:VGNC:32151]	protein_coding	5185	18	19089956	19119730	1
ENSBTAG00000011917	GO:0040018	0.126829	2	17	positive regulation of multicellular organism growth	BP	1	GPAM	glycerol-3-phosphate acyltransferase, mitochondrial [Source:VGNC Symbol;Acc:VGNC:29510]	protein_coding	3903	26	32687779	32753080	-1
ENSBTAG00000019302	GO:0040018	0.126829	2	17	positive regulation of multicellular organism growth	BP	1	BCL2	BCL2 apoptosis regulator [Source:VGNC Symbol;Acc:VGNC:26445]	protein_coding	1075	24	61396513	61588241	-1
ENSBTAG00000011234	GO:0014737	0.0342459	1	1	positive regulation of muscle atrophy	BP	1	FOXO3	forkhead box O3 [Source:VGNC Symbol;Acc:VGNC:29099]	protein_coding	2191	9	41522588	41620269	-1
ENSBTAG00000007439	GO:0031643	0.204279	1	5	positive regulation of myelination	BP	1	TENM4	teneurin transmembrane protein 4 [Source:VGNC Symbol;Acc:VGNC:35744]	protein_coding	12218	29	16813276	17402612	1
ENSBTAG00000017549	GO:0002763	0.0343957	1	1	positive regulation of myeloid leukocyte differentiation	BP	1	KITLG	KIT ligand [Source:VGNC Symbol;Acc:VGNC:30619]	protein_coding	2354	5	18250809	18353485	-1
ENSBTAG00000002816	GO:1901216	0.399718	1	14	positive regulation of neuron death	BP	1	SARM1	sterile alpha and TIR motif containing 1 [Source:VGNC Symbol;Acc:VGNC:34290]	protein_coding	2629	19	19861214	19881877	1
ENSBTAG00000017103	GO:0014042	0.00101897	2	2	positive regulation of neuron maturation	BP	1	MAP3K13	mitogen-activated protein kinase kinase kinase 13 [Source:VGNC Symbol;Acc:VGNC:31191]	protein_coding	3532	1	81711839	81868201	-1
ENSBTAG00000019302	GO:0014042	0.00101897	2	2	positive regulation of neuron maturation	BP	1	BCL2	BCL2 apoptosis regulator [Source:VGNC Symbol;Acc:VGNC:26445]	protein_coding	1075	24	61396513	61588241	-1
ENSBTAG00000017103	GO:0150012	0.103488	1	3	positive regulation of neuron projection arborization	BP	1	MAP3K13	mitogen-activated protein kinase kinase kinase 13 [Source:VGNC Symbol;Acc:VGNC:31191]	protein_coding	3532	1	81711839	81868201	-1
ENSBTAG00000012312	GO:0010976	0.412936	2	37	positive regulation of neuron projection development	BP	1	ROR1	receptor tyrosine kinase like orphan receptor 1 [Source:VGNC Symbol;Acc:VGNC:55673]	protein_coding	5463	3	81332951	81538324	-1
ENSBTAG00000015026	GO:0010976	0.412936	2	37	positive regulation of neuron projection development	BP	1	ABL2	ABL proto-onco 2, non-receptor tyrosine kinase [Source:VGNC Symbol;Acc:VGNC:50227]	protein_coding	3549	16	60462909	60558239	-1
ENSBTAG00000008916	GO:0051388	0.0844052	1	2	positive regulation of neurotrophin TRK receptor signaling pathway	BP	1	CYFIP2	cytoplasmic FMR1 interacting protein 2 [Source:VGNC Symbol;Acc:VGNC:50267]	protein_coding	5645	7	68943176	69076275	1
ENSBTAG00000018984	GO:0033031	0.111806	1	3	positive regulation of neutrophil apoptotic process	BP	1	PIK3CD	phosphatidylinositol-4,5-bisphosphate 3-kinase catalytic subunit delta [Source:VGNC Symbol;Acc:VGNC:32891]	protein_coding	4964	16	43788707	43850241	-1
ENSBTAG00000001034	GO:0051092	0.0480398	7	93	positive regulation of NF-kappaB transcription factor activity	BP	1	IL18R1	interleukin 18 receptor 1 [Source:VGNC Symbol;Acc:VGNC:30127]	protein_coding	3295	11	7165278	7193294	1
ENSBTAG00000012312	GO:0051092	0.0480398	7	93	positive regulation of NF-kappaB transcription factor activity	BP	1	ROR1	receptor tyrosine kinase like orphan receptor 1 [Source:VGNC Symbol;Acc:VGNC:55673]	protein_coding	5463	3	81332951	81538324	-1
ENSBTAG00000017103	GO:0051092	0.0480398	7	93	positive regulation of NF-kappaB transcription factor activity	BP	1	MAP3K13	mitogen-activated protein kinase kinase kinase 13 [Source:VGNC Symbol;Acc:VGNC:31191]	protein_coding	3532	1	81711839	81868201	-1
ENSBTAG00000020936	GO:0051092	0.0480398	7	93	positive regulation of NF-kappaB transcription factor activity	BP	1	NOD2	nucleotide binding oligomerization domain containing 2 [Source:VGNC Symbol;Acc:VGNC:32151]	protein_coding	5185	18	19089956	19119730	1
ENSBTAG00000022255	GO:0051092	0.0480398	7	93	positive regulation of NF-kappaB transcription factor activity	BP	1	AR	androgen receptor [Source:VGNC Symbol;Acc:VGNC:26053]	protein_coding	2673	X	83085618	83294907	-1
ENSBTAG00000032083	GO:0051092	0.0480398	7	93	positive regulation of NF-kappaB transcription factor activity	BP	1	DHX33	DEAH-box helicase 33 [Source:VGNC Symbol;Acc:VGNC:54418]	protein_coding	2505	19	26092262	26109309	1
ENSBTAG00000044044	GO:0051092	0.0480398	7	93	positive regulation of NF-kappaB transcription factor activity	BP	1	CLOCK	clock circadian regulator [Source:VGNC Symbol;Acc:VGNC:27456]	protein_coding	3612	6	70874084	70978580	-1
ENSBTAG00000001034	GO:1901224	0.0179343	5	43	positive regulation of NIK/NF-kappaB signaling	BP	1	IL18R1	interleukin 18 receptor 1 [Source:VGNC Symbol;Acc:VGNC:30127]	protein_coding	3295	11	7165278	7193294	1
ENSBTAG00000013412	GO:1901224	0.0179343	5	43	positive regulation of NIK/NF-kappaB signaling	BP	1	NFAT5	nuclear factor of activated T cells 5 [Source:VGNC Symbol;Acc:VGNC:32029]	protein_coding	4392	18	36732492	36772080	1
ENSBTAG00000020936	GO:1901224	0.0179343	5	43	positive regulation of NIK/NF-kappaB signaling	BP	1	NOD2	nucleotide binding oligomerization domain containing 2 [Source:VGNC Symbol;Acc:VGNC:32151]	protein_coding	5185	18	19089956	19119730	1
ENSBTAG00000023867	GO:1901224	0.0179343	5	43	positive regulation of NIK/NF-kappaB signaling	BP	1	RC3H2	ring finger and CCCH-type domains 2 [Source:VGNC Symbol;Acc:VGNC:33819]	protein_coding	4006	11	94013635	94068398	-1
ENSBTAG00000027182	GO:1901224	0.0179343	5	43	positive regulation of NIK/NF-kappaB signaling	BP	1	NR3C2	nuclear receptor subfamily 3 group C member 2 [Source:VGNC Symbol;Acc:VGNC:32244]	protein_coding	3278	17	9583647	10018758	1
ENSBTAG00000020936	GO:0051770	0.16569	1	4	positive regulation of nitric-oxide synthase biosynthetic process	BP	1	NOD2	nucleotide binding oligomerization domain containing 2 [Source:VGNC Symbol;Acc:VGNC:32151]	protein_coding	5185	18	19089956	19119730	1
ENSBTAG00000032083	GO:1900227	0.228789	1	7	positive regulation of NLRP3 inflammasome complex assembly	BP	1	DHX33	DEAH-box helicase 33 [Source:VGNC Symbol;Acc:VGNC:54418]	protein_coding	2505	19	26092262	26109309	1
ENSBTAG00000009471	GO:1902857	0.212944	1	6	positive regulation of non-motile cilium assembly	BP	1	CEP135	centrosomal protein 135 [Source:VGNC Symbol;Acc:VGNC:27193]	protein_coding	3831	6	71357447	71431834	1
ENSBTAG00000009343	GO:0045747	0.28061	2	28	positive regulation of Notch signaling pathway	BP	1	AAK1	AP2 associated kinase 1 [Source:VGNC Symbol;Acc:VGNC:25443]	protein_coding	4116	11	67828491	67990881	-1
ENSBTAG00000020936	GO:0045747	0.28061	2	28	positive regulation of Notch signaling pathway	BP	1	NOD2	nucleotide binding oligomerization domain containing 2 [Source:VGNC Symbol;Acc:VGNC:32151]	protein_coding	5185	18	19089956	19119730	1
ENSBTAG00000007439	GO:0048714	0.0282912	2	7	positive regulation of oligodendrocyte differentiation	BP	1	TENM4	teneurin transmembrane protein 4 [Source:VGNC Symbol;Acc:VGNC:35744]	protein_coding	12218	29	16813276	17402612	1
ENSBTAG00000010591	GO:0048714	0.0282912	2	7	positive regulation of oligodendrocyte differentiation	BP	1	ZNF365	zinc finger protein 365 [Source:VGNC Symbol;Acc:VGNC:55088]	protein_coding	1802	28	18471094	18495472	1
ENSBTAG00000040088	GO:2001206	0.0341526	1	1	positive regulation of osteoclast development	BP	1	SLC9B2	solute carrier family 9 member B2 [Source:VGNC Symbol;Acc:VGNC:34948]	protein_coding	2106	6	21792500	21851763	1
ENSBTAG00000048508	GO:0060279	0.0744139	1	2	positive regulation of ovulation	BP	1	INHBA	inhibin subunit beta A [Source:VGNC Symbol;Acc:VGNC:30200]	protein_coding	3822	4	79288772	79302445	1
ENSBTAG00000015026	GO:0051353	0.0141355	2	5	positive regulation of oxidoreductase activity	BP	1	ABL2	ABL proto-onco 2, non-receptor tyrosine kinase [Source:VGNC Symbol;Acc:VGNC:50227]	protein_coding	3549	16	60462909	60558239	-1
ENSBTAG00000020936	GO:0051353	0.0141355	2	5	positive regulation of oxidoreductase activity	BP	1	NOD2	nucleotide binding oligomerization domain containing 2 [Source:VGNC Symbol;Acc:VGNC:32151]	protein_coding	5185	18	19089956	19119730	1
ENSBTAG00000048508	GO:0010862	0.531608	1	20	positive regulation of pathway-restricted SMAD protein phosphorylation	BP	1	INHBA	inhibin subunit beta A [Source:VGNC Symbol;Acc:VGNC:30200]	protein_coding	3822	4	79288772	79302445	1
ENSBTAG00000018518	GO:0090277	0.0937113	1	3	positive regulation of peptide hormone secretion	BP	1	RASL10B	RAS like family 10 member B [Source:VGNC Symbol;Acc:VGNC:33753]	protein_coding	1015	19	14632048	14641729	-1
ENSBTAG00000019302	GO:0033138	0.639102	2	59	positive regulation of peptidyl-serine phosphorylation	BP	1	BCL2	BCL2 apoptosis regulator [Source:VGNC Symbol;Acc:VGNC:26445]	protein_coding	1075	24	61396513	61588241	-1
ENSBTAG00000047543	GO:0033138	0.639102	2	59	positive regulation of peptidyl-serine phosphorylation	BP	1	NTRK3	neurotrophic receptor tyrosine kinase 3 [Source:VGNC Symbol;Acc:VGNC:106849]	protein_coding	4553	21	18837293	19260319	-1
ENSBTAG00000007431	GO:0010800	0.491356	1	18	positive regulation of peptidyl-threonine phosphorylation	BP	1	CEMIP	cell migration inducing hyaluronidase 1 [Source:VGNC Symbol;Acc:VGNC:27172]	protein_coding	4086	21	26725040	26791142	1
ENSBTAG00000000783	GO:0050731	0.123625	4	51	positive regulation of peptidyl-tyrosine phosphorylation	BP	1	TGFA	transforming growth factor alpha [Source:VGNC Symbol;Acc:VGNC:58421]	protein_coding	969	11	13861144	13975868	1
ENSBTAG00000017549	GO:0050731	0.123625	4	51	positive regulation of peptidyl-tyrosine phosphorylation	BP	1	KITLG	KIT ligand [Source:VGNC Symbol;Acc:VGNC:30619]	protein_coding	2354	5	18250809	18353485	-1
ENSBTAG00000017664	GO:0050731	0.123625	4	51	positive regulation of peptidyl-tyrosine phosphorylation	BP	1	HGF	hepatocyte growth factor [Source:VGNC Symbol;Acc:VGNC:29834]	protein_coding	2491	4	38929386	39010999	1
ENSBTAG00000020936	GO:0050731	0.123625	4	51	positive regulation of peptidyl-tyrosine phosphorylation	BP	1	NOD2	nucleotide binding oligomerization domain containing 2 [Source:VGNC Symbol;Acc:VGNC:32151]	protein_coding	5185	18	19089956	19119730	1
ENSBTAG00000013541	GO:0035360	0.222402	1	7	positive regulation of peroxisome proliferator activated receptor signaling pathway	BP	1	LMO3	LIM domain only 3 [Source:VGNC Symbol;Acc:VGNC:30935]	protein_coding	1603	5	93264607	93328292	1
ENSBTAG00000004862	GO:0050766	0.151831	2	20	positive regulation of phagocytosis	BP	1	TUB	TUB bipartite transcription factor [Source:VGNC Symbol;Acc:VGNC:36503]	protein_coding	2669	15	44436182	44522347	-1
ENSBTAG00000020936	GO:0050766	0.151831	2	20	positive regulation of phagocytosis	BP	1	NOD2	nucleotide binding oligomerization domain containing 2 [Source:VGNC Symbol;Acc:VGNC:32151]	protein_coding	5185	18	19089956	19119730	1
ENSBTAG00000020936	GO:0043552	0.483286	1	16	positive regulation of phosphatidylinositol 3-kinase activity	BP	1	NOD2	nucleotide binding oligomerization domain containing 2 [Source:VGNC Symbol;Acc:VGNC:32151]	protein_coding	5185	18	19089956	19119730	1
ENSBTAG00000012312	GO:0014068	0.462237	2	41	positive regulation of phosphatidylinositol 3-kinase signaling	BP	1	ROR1	receptor tyrosine kinase like orphan receptor 1 [Source:VGNC Symbol;Acc:VGNC:55673]	protein_coding	5463	3	81332951	81538324	-1
ENSBTAG00000017664	GO:0014068	0.462237	2	41	positive regulation of phosphatidylinositol 3-kinase signaling	BP	1	HGF	hepatocyte growth factor [Source:VGNC Symbol;Acc:VGNC:29834]	protein_coding	2491	4	38929386	39010999	1
ENSBTAG00000034436	GO:0010518	0.105397	1	3	positive regulation of phospholipase activity	BP	1	PDPK1	3-phosphoinositide dependent protein kinase 1 [Source:HGNC Symbol;Acc:HGNC:8816]	protein_coding	1798	25	2036248	2096458	1
ENSBTAG00000015026	GO:0010863	0.256192	1	7	positive regulation of phospholipase C activity	BP	1	ABL2	ABL proto-onco 2, non-receptor tyrosine kinase [Source:VGNC Symbol;Acc:VGNC:50227]	protein_coding	3549	16	60462909	60558239	-1
ENSBTAG00000002283	GO:0042327	0.0243848	3	17	positive regulation of phosphorylation	BP	1	FZD7	frizzled class receptor 7 [Source:VGNC Symbol;Acc:VGNC:29171]	protein_coding	2207	2	90571270	90573476	1
ENSBTAG00000010273	GO:0042327	0.0243848	3	17	positive regulation of phosphorylation	BP	1	EREG	epiregulin [Source:VGNC Symbol;Acc:VGNC:28575]	protein_coding	2193	6	89306902	89325899	1
ENSBTAG00000022255	GO:0042327	0.0243848	3	17	positive regulation of phosphorylation	BP	1	AR	androgen receptor [Source:VGNC Symbol;Acc:VGNC:26053]	protein_coding	2673	X	83085618	83294907	-1
ENSBTAG00000047543	GO:0050927	0.185595	1	5	positive regulation of positive chemotaxis	BP	1	NTRK3	neurotrophic receptor tyrosine kinase 3 [Source:VGNC Symbol;Acc:VGNC:106849]	protein_coding	4553	21	18837293	19260319	-1
ENSBTAG00000020936	GO:2000363	0.0435302	1	1	positive regulation of prostaglandin-E synthase activity	BP	1	NOD2	nucleotide binding oligomerization domain containing 2 [Source:VGNC Symbol;Acc:VGNC:32151]	protein_coding	5185	18	19089956	19119730	1
ENSBTAG00000020936	GO:0060585	0.0767304	1	2	positive regulation of prostaglandin-endoperoxide synthase activity	BP	1	NOD2	nucleotide binding oligomerization domain containing 2 [Source:VGNC Symbol;Acc:VGNC:32151]	protein_coding	5185	18	19089956	19119730	1
ENSBTAG00000009023	GO:1901800	0.31107	1	11	positive regulation of proteasomal protein catabolic process	BP	1	TMTC3	transmembrane O-mannosyltransferase targeting cadherins 3 [Source:VGNC Symbol;Acc:VGNC:36147]	protein_coding	3497	5	17943910	17981541	1
ENSBTAG00000043992	GO:0032436	0.787759	1	43	positive regulation of proteasomal ubiquitin-dependent protein catabolic process	BP	1	RNF180	ring finger protein 180 [Source:VGNC Symbol;Acc:VGNC:34038]	protein_coding	2591	20	15106459	15389890	-1
ENSBTAG00000017346	GO:0031954	0.382054	1	13	positive regulation of protein autophosphorylation	BP	1	RASSF2	Ras association domain family member 2 [Source:VGNC Symbol;Acc:VGNC:33758]	protein_coding	2027	13	47134626	47157586	-1
ENSBTAG00000020696	GO:0045732	0.824532	1	46	positive regulation of protein catabolic process	BP	1	HECW2	HECT, C2 and WW domain containing E3 ubiquitin protein ligase 2 [Source:VGNC Symbol;Acc:VGNC:56116]	protein_coding	4841	2	84741175	85088822	-1
ENSBTAG00000020936	GO:1902523	0.139061	1	4	positive regulation of protein K63-linked ubiquitination	BP	1	NOD2	nucleotide binding oligomerization domain containing 2 [Source:VGNC Symbol;Acc:VGNC:32151]	protein_coding	5185	18	19089956	19119730	1
ENSBTAG00000010273	GO:0045860	0.0123146	5	38	positive regulation of protein kinase activity	BP	1	EREG	epiregulin [Source:VGNC Symbol;Acc:VGNC:28575]	protein_coding	2193	6	89306902	89325899	1
ENSBTAG00000017103	GO:0045860	0.0123146	5	38	positive regulation of protein kinase activity	BP	1	MAP3K13	mitogen-activated protein kinase kinase kinase 13 [Source:VGNC Symbol;Acc:VGNC:31191]	protein_coding	3532	1	81711839	81868201	-1
ENSBTAG00000017346	GO:0045860	0.0123146	5	38	positive regulation of protein kinase activity	BP	1	RASSF2	Ras association domain family member 2 [Source:VGNC Symbol;Acc:VGNC:33758]	protein_coding	2027	13	47134626	47157586	-1
ENSBTAG00000022808	GO:0045860	0.0123146	5	38	positive regulation of protein kinase activity	BP	1	CACUL1	CDK2 associated cullin domain 1 [Source:VGNC Symbol;Acc:VGNC:55940]	protein_coding	1823	26	38953563	39017643	-1
ENSBTAG00000031347	GO:0045860	0.0123146	5	38	positive regulation of protein kinase activity	BP	1	SPDYA	speedy/RINGO cell cycle regulator family member A [Source:VGNC Symbol;Acc:VGNC:54492]	protein_coding	1262	11	70928399	70967857	-1
ENSBTAG00000018984	GO:0051897	0.841192	1	50	positive regulation of protein kinase B signaling	BP	1	PIK3CD	phosphatidylinositol-4,5-bisphosphate 3-kinase catalytic subunit delta [Source:VGNC Symbol;Acc:VGNC:32891]	protein_coding	4964	16	43788707	43850241	-1
ENSBTAG00000007431	GO:1900020	0.172214	1	5	positive regulation of protein kinase C activity	BP	1	CEMIP	cell migration inducing hyaluronidase 1 [Source:VGNC Symbol;Acc:VGNC:27172]	protein_coding	4086	21	26725040	26791142	1
ENSBTAG00000034436	GO:1903078	0.67715	1	32	positive regulation of protein localization to plasma membrane	BP	1	PDPK1	3-phosphoinositide dependent protein kinase 1 [Source:HGNC Symbol;Acc:HGNC:8816]	protein_coding	1798	25	2036248	2096458	1
ENSBTAG00000005141	GO:0001934	0.766714	3	110	positive regulation of protein phosphorylation	BP	1	PELI2	pellino E3 ubiquitin protein ligase family member 2 [Source:VGNC Symbol;Acc:VGNC:32741]	protein_coding	1611	10	68531860	68727049	1
ENSBTAG00000005910	GO:0001934	0.766714	3	110	positive regulation of protein phosphorylation	BP	1	LEPR	leptin receptor [Source:VGNC Symbol;Acc:VGNC:30843]	protein_coding	3501	3	79741920	79838382	-1
ENSBTAG00000009778	GO:0001934	0.766714	3	110	positive regulation of protein phosphorylation	BP	1	KRAS	KRAS proto-onco, GTPase [Source:VGNC Symbol;Acc:VGNC:30710]	protein_coding	2144	5	84749225	84789041	1
ENSBTAG00000007431	GO:0090314	0.101385	2	15	positive regulation of protein targeting to membrane	BP	1	CEMIP	cell migration inducing hyaluronidase 1 [Source:VGNC Symbol;Acc:VGNC:27172]	protein_coding	4086	21	26725040	26791142	1
ENSBTAG00000027320	GO:0090314	0.101385	2	15	positive regulation of protein targeting to membrane	BP	1	KCNB1	potassium voltage-gated channel subfamily B member 1 [Source:VGNC Symbol;Acc:VGNC:30430]	protein_coding	3747	13	77465721	77576217	-1
ENSBTAG00000010030	GO:0061098	0.502652	1	19	positive regulation of protein tyrosine kinase activity	BP	1	EPHA4	EPH receptor A4 [Source:VGNC Symbol;Acc:VGNC:56106]	protein_coding	3032	2	109525497	109678039	-1
ENSBTAG00000008839	GO:0031398	0.268563	3	49	positive regulation of protein ubiquitination	BP	1	AMER1	APC membrane recruitment protein 1 [Source:VGNC Symbol;Acc:VGNC:25861]	protein_coding	3600	X	96120226	96146246	1
ENSBTAG00000020936	GO:0031398	0.268563	3	49	positive regulation of protein ubiquitination	BP	1	NOD2	nucleotide binding oligomerization domain containing 2 [Source:VGNC Symbol;Acc:VGNC:32151]	protein_coding	5185	18	19089956	19119730	1
ENSBTAG00000043992	GO:0031398	0.268563	3	49	positive regulation of protein ubiquitination	BP	1	RNF180	ring finger protein 180 [Source:VGNC Symbol;Acc:VGNC:34038]	protein_coding	2591	20	15106459	15389890	-1
ENSBTAG00000008916	GO:0045862	0.400866	1	15	positive regulation of proteolysis	BP	1	CYFIP2	cytoplasmic FMR1 interacting protein 2 [Source:VGNC Symbol;Acc:VGNC:50267]	protein_coding	5645	7	68943176	69076275	1
ENSBTAG00000009778	GO:0035022	0.0724228	1	2	positive regulation of Rac protein signal transduction	BP	1	KRAS	KRAS proto-onco, GTPase [Source:VGNC Symbol;Acc:VGNC:30710]	protein_coding	2144	5	84749225	84789041	1
ENSBTAG00000017549	GO:0046579	0.357659	1	11	positive regulation of Ras protein signal transduction	BP	1	KITLG	KIT ligand [Source:VGNC Symbol;Acc:VGNC:30619]	protein_coding	2354	5	18250809	18353485	-1
ENSBTAG00000007635	GO:1900122	0.11543	1	3	positive regulation of receptor binding	BP	1	PLCL1	phospholipase C like 1 (inactive) [Source:VGNC Symbol;Acc:VGNC:56161]	protein_coding	3746	2	86319697	86686609	1
ENSBTAG00000004386	GO:0045591	0.25591	1	9	positive regulation of regulatory T cell differentiation	BP	1	SOCS1	suppressor of cytokine signaling 1 [Source:VGNC Symbol;Acc:VGNC:35119]	protein_coding	672	25	9913007	9913678	-1
ENSBTAG00000002853	GO:1901899	0.0358637	1	1	positive regulation of relaxation of cardiac muscle	BP	1	HRC	histidine rich calcium binding protein [Source:VGNC Symbol;Acc:VGNC:29952]	protein_coding	2959	18	55653320	55661187	-1
ENSBTAG00000007431	GO:0051281	0.0726301	2	13	positive regulation of release of sequestered calcium ion into cytosol	BP	1	CEMIP	cell migration inducing hyaluronidase 1 [Source:VGNC Symbol;Acc:VGNC:27172]	protein_coding	4086	21	26725040	26791142	1
ENSBTAG00000034436	GO:0051281	0.0726301	2	13	positive regulation of release of sequestered calcium ion into cytosol	BP	1	PDPK1	3-phosphoinositide dependent protein kinase 1 [Source:HGNC Symbol;Acc:HGNC:8816]	protein_coding	1798	25	2036248	2096458	1
ENSBTAG00000010030	GO:2001108	0.0361398	1	1	positive regulation of Rho guanyl-nucleotide exchange factor activity	BP	1	EPHA4	EPH receptor A4 [Source:VGNC Symbol;Acc:VGNC:56106]	protein_coding	3032	2	109525497	109678039	-1
ENSBTAG00000016799	GO:0033120	0.343151	1	11	positive regulation of RNA splicing	BP	1	ERN1	endoplasmic reticulum to nucleus signaling 1 [Source:VGNC Symbol;Acc:VGNC:58373]	protein_coding	3116	19	48273414	48350809	-1
ENSBTAG00000019302	GO:0048743	0.0564311	1	2	positive regulation of skeletal muscle fiber development	BP	1	BCL2	BCL2 apoptosis regulator [Source:VGNC Symbol;Acc:VGNC:26445]	protein_coding	1075	24	61396513	61588241	-1
ENSBTAG00000019302	GO:0014911	0.199886	1	6	positive regulation of smooth muscle cell migration	BP	1	BCL2	BCL2 apoptosis regulator [Source:VGNC Symbol;Acc:VGNC:26445]	protein_coding	1075	24	61396513	61588241	-1
ENSBTAG00000009798	GO:0045880	0.193367	2	22	positive regulation of smoothened signaling pathway	BP	1	DCDC2	doublecortin domain containing 2 [Source:VGNC Symbol;Acc:VGNC:27910]	protein_coding	1428	23	33335556	33479705	1
ENSBTAG00000012824	GO:0045880	0.193367	2	22	positive regulation of smoothened signaling pathway	BP	1	INTU	inturned planar cell polarity protein [Source:VGNC Symbol;Acc:VGNC:30235]	protein_coding	2802	17	29913837	29993696	-1
ENSBTAG00000012413	GO:0010765	0.198832	1	6	positive regulation of sodium ion transport	BP	1	FGF12	fibroblast growth factor 12 [Source:VGNC Symbol;Acc:VGNC:53568]	protein_coding	1208	1	74876548	75283017	1
ENSBTAG00000034436	GO:1903672	0.313701	1	10	positive regulation of sprouting angiogenesis	BP	1	PDPK1	3-phosphoinositide dependent protein kinase 1 [Source:HGNC Symbol;Acc:HGNC:8816]	protein_coding	1798	25	2036248	2096458	1
ENSBTAG00000020936	GO:0032874	0.474295	1	17	positive regulation of stress-activated MAPK cascade	BP	1	NOD2	nucleotide binding oligomerization domain containing 2 [Source:VGNC Symbol;Acc:VGNC:32151]	protein_coding	5185	18	19089956	19119730	1
ENSBTAG00000020957	GO:0002726	0.193784	1	6	positive regulation of T cell cytokine production	BP	1	FZD5	frizzled class receptor 5 [Source:VGNC Symbol;Acc:VGNC:29169]	protein_coding	1758	2	96039164	96040921	-1
ENSBTAG00000019293	GO:0033089	0.193176	1	6	positive regulation of T cell differentiation in thymus	BP	1	EGR3	early growth response 3 [Source:VGNC Symbol;Acc:VGNC:28368]	protein_coding	2482	8	69996238	70000191	-1
ENSBTAG00000018577	GO:0042102	0.584356	1	25	positive regulation of T cell proliferation	BP	1	SLC7A1	solute carrier family 7 member 1 [Source:VGNC Symbol;Acc:VGNC:34924]	protein_coding	2309	12	30934105	30991889	1
ENSBTAG00000001034	GO:2000556	0.164357	1	5	positive regulation of T-helper 1 cell cytokine production	BP	1	IL18R1	interleukin 18 receptor 1 [Source:VGNC Symbol;Acc:VGNC:30127]	protein_coding	3295	11	7165278	7193294	1
ENSBTAG00000017802	GO:0002157	0.0806529	1	2	positive regulation of thyroid hormone mediated signaling pathway	BP	1	THRB	thyroid hormone receptor beta [Source:VGNC Symbol;Acc:VGNC:35847]	protein_coding	4092	27	41461703	41896044	1
ENSBTAG00000017090	GO:0032008	0.591098	1	26	positive regulation of TOR signaling	BP	1	SMCR8	SMCR8-C9orf72 complex subunit [Source:VGNC Symbol;Acc:VGNC:58472]	protein_coding	2817	19	34353294	34358390	-1
ENSBTAG00000032083	GO:0045943	0.343933	1	11	positive regulation of transcription by RNA polymerase I	BP	1	DHX33	DEAH-box helicase 33 [Source:VGNC Symbol;Acc:VGNC:54418]	protein_coding	2505	19	26092262	26109309	1
ENSBTAG00000000074	GO:0045944	0.283546	28	681	positive regulation of transcription by RNA polymerase II	BP	1	NFIA	nuclear factor I A [Source:VGNC Symbol;Acc:VGNC:32038]	protein_coding	2490	3	84203809	84620790	-1
ENSBTAG00000001649	GO:0045944	0.283546	28	681	positive regulation of transcription by RNA polymerase II	BP	1	ZFPM2	zinc finger protein, FOG family member 2 [Source:VGNC Symbol;Acc:VGNC:54515]	protein_coding	3450	14	58819937	59239114	-1
ENSBTAG00000004022	GO:0045944	0.283546	28	681	positive regulation of transcription by RNA polymerase II	BP	1	PLAG1	PLAG1 zinc finger [Source:VGNC Symbol;Acc:VGNC:32971]	protein_coding	2001	14	23330541	23375751	-1
ENSBTAG00000008836	GO:0045944	0.283546	28	681	positive regulation of transcription by RNA polymerase II	BP	1	ZNF782	zinc finger protein 782 [Source:VGNC Symbol;Acc:VGNC:55091]	protein_coding	2392	8	83428998	83435694	-1
ENSBTAG00000009151	GO:0045944	0.283546	28	681	positive regulation of transcription by RNA polymerase II	BP	1	PYGO1	pygopus family PHD finger 1 [Source:VGNC Symbol;Acc:VGNC:33590]	protein_coding	1833	10	54810099	54830804	1
ENSBTAG00000012111	GO:0045944	0.283546	28	681	positive regulation of transcription by RNA polymerase II	BP	1	PRDM5	PR/SET domain 5 [Source:VGNC Symbol;Acc:VGNC:33297]	protein_coding	1893	6	4526911	4777589	1
ENSBTAG00000012407	GO:0045944	0.283546	28	681	positive regulation of transcription by RNA polymerase II	BP	1	FOXA2	forkhead box A2 [Source:VGNC Symbol;Acc:VGNC:29078]	protein_coding	2350	13	41542504	41546955	-1
ENSBTAG00000012636	GO:0045944	0.283546	28	681	positive regulation of transcription by RNA polymerase II	BP	1	IKZF4	IKAROS family zinc finger 4 [Source:VGNC Symbol;Acc:VGNC:30105]	protein_coding	1758	5	57292528	57302803	-1
ENSBTAG00000012738	GO:0045944	0.283546	28	681	positive regulation of transcription by RNA polymerase II	BP	1	ZNF827	zinc finger protein 827 [Source:VGNC Symbol;Acc:VGNC:55765]	protein_coding	6628	17	12387472	12579784	1
ENSBTAG00000013412	GO:0045944	0.283546	28	681	positive regulation of transcription by RNA polymerase II	BP	1	NFAT5	nuclear factor of activated T cells 5 [Source:VGNC Symbol;Acc:VGNC:32029]	protein_coding	4392	18	36732492	36772080	1
ENSBTAG00000014608	GO:0045944	0.283546	28	681	positive regulation of transcription by RNA polymerase II	BP	1	KDM1B	lysine demethylase 1B [Source:VGNC Symbol;Acc:VGNC:30523]	protein_coding	3046	23	39389854	39432004	-1
ENSBTAG00000015386	GO:0045944	0.283546	28	681	positive regulation of transcription by RNA polymerase II	BP	1	REL	REL proto-onco, NF-kB subunit [Source:VGNC Symbol;Acc:VGNC:33857]	protein_coding	2197	11	43625180	43662860	1
ENSBTAG00000015981	GO:0045944	0.283546	28	681	positive regulation of transcription by RNA polymerase II	BP	1	ETV1	ETS variant transcription factor 1 [Source:VGNC Symbol;Acc:VGNC:28628]	protein_coding	2328	4	22099728	22195687	-1
ENSBTAG00000017802	GO:0045944	0.283546	28	681	positive regulation of transcription by RNA polymerase II	BP	1	THRB	thyroid hormone receptor beta [Source:VGNC Symbol;Acc:VGNC:35847]	protein_coding	4092	27	41461703	41896044	1
ENSBTAG00000018093	GO:0045944	0.283546	28	681	positive regulation of transcription by RNA polymerase II	BP	1	KMT2A	lysine methyltransferase 2A [Source:VGNC Symbol;Acc:VGNC:30690]	protein_coding	11466	15	29140936	29188682	1
ENSBTAG00000019293	GO:0045944	0.283546	28	681	positive regulation of transcription by RNA polymerase II	BP	1	EGR3	early growth response 3 [Source:VGNC Symbol;Acc:VGNC:28368]	protein_coding	2482	8	69996238	70000191	-1
ENSBTAG00000019818	GO:0045944	0.283546	28	681	positive regulation of transcription by RNA polymerase II	BP	1	CASZ1	castor zinc finger 1 [Source:VGNC Symbol;Acc:VGNC:50113]	protein_coding	5775	16	42838570	42957501	1
ENSBTAG00000020936	GO:0045944	0.283546	28	681	positive regulation of transcription by RNA polymerase II	BP	1	NOD2	nucleotide binding oligomerization domain containing 2 [Source:VGNC Symbol;Acc:VGNC:32151]	protein_coding	5185	18	19089956	19119730	1
ENSBTAG00000020957	GO:0045944	0.283546	28	681	positive regulation of transcription by RNA polymerase II	BP	1	FZD5	frizzled class receptor 5 [Source:VGNC Symbol;Acc:VGNC:29169]	protein_coding	1758	2	96039164	96040921	-1
ENSBTAG00000021045	GO:0045944	0.283546	28	681	positive regulation of transcription by RNA polymerase II	BP	1	E2F3	E2F transcription factor 3 [Source:VGNC Symbol;Acc:VGNC:28287]	protein_coding	3010	23	37486847	37569408	-1
ENSBTAG00000022255	GO:0045944	0.283546	28	681	positive regulation of transcription by RNA polymerase II	BP	1	AR	androgen receptor [Source:VGNC Symbol;Acc:VGNC:26053]	protein_coding	2673	X	83085618	83294907	-1
ENSBTAG00000037962	GO:0045944	0.283546	28	681	positive regulation of transcription by RNA polymerase II	BP	1	MAML2	mastermind like transcriptional coactivator 2 [Source:VGNC Symbol;Acc:VGNC:31159]	protein_coding	3387	15	13888254	14287297	1
ENSBTAG00000038926	GO:0045944	0.283546	28	681	positive regulation of transcription by RNA polymerase II	BP	1	ZNF805	zinc finger protein 805 [Source:HGNC Symbol;Acc:HGNC:23272]	protein_coding	1830	18	64463752	64475319	1
ENSBTAG00000040585	GO:0045944	0.283546	28	681	positive regulation of transcription by RNA polymerase II	BP	1	NR6A1	nuclear receptor subfamily 6 group A member 1 [Source:VGNC Symbol;Acc:VGNC:32250]	protein_coding	1561	11	95553002	95774429	-1
ENSBTAG00000044044	GO:0045944	0.283546	28	681	positive regulation of transcription by RNA polymerase II	BP	1	CLOCK	clock circadian regulator [Source:VGNC Symbol;Acc:VGNC:27456]	protein_coding	3612	6	70874084	70978580	-1
ENSBTAG00000044097	GO:0045944	0.283546	28	681	positive regulation of transcription by RNA polymerase II	BP	1	KLF7	Kruppel like factor 7 [Source:VGNC Symbol;Acc:VGNC:50537]	protein_coding	1498	2	95370241	95469238	-1
ENSBTAG00000045572	GO:0045944	0.283546	28	681	positive regulation of transcription by RNA polymerase II	BP	1	ZNF319	zinc finger protein 319 [Source:VGNC Symbol;Acc:VGNC:37246]	protein_coding	1983	18	25902577	25904786	-1
ENSBTAG00000048508	GO:0045944	0.283546	28	681	positive regulation of transcription by RNA polymerase II	BP	1	INHBA	inhibin subunit beta A [Source:VGNC Symbol;Acc:VGNC:30200]	protein_coding	3822	4	79288772	79302445	1
ENSBTAG00000022255	GO:0045945	0.466663	1	15	positive regulation of transcription by RNA polymerase III	BP	1	AR	androgen receptor [Source:VGNC Symbol;Acc:VGNC:26053]	protein_coding	2673	X	83085618	83294907	-1
ENSBTAG00000004257	GO:0060261	0.657253	1	28	positive regulation of transcription initiation by RNA polymerase II	BP	1	TAF4B	TATA-box binding protein associated factor 4b [Source:VGNC Symbol;Acc:VGNC:35575]	protein_coding	2760	24	30501605	30607271	-1
ENSBTAG00000012135	GO:0045727	0.800397	1	45	positive regulation of translation	BP	1	LARP1B	La ribonucleoprotein 1B [Source:VGNC Symbol;Acc:VGNC:30791]	protein_coding	4768	17	29525417	29663774	-1
ENSBTAG00000012694	GO:0045948	0.227257	1	7	positive regulation of translational initiation	BP	1	UHMK1	U2AF homology motif kinase 1 [Source:VGNC Symbol;Acc:VGNC:36653]	protein_coding	1455	3	6980659	7000320	-1
ENSBTAG00000020936	GO:0032760	0.496055	2	47	positive regulation of tumor necrosis factor production	BP	1	NOD2	nucleotide binding oligomerization domain containing 2 [Source:VGNC Symbol;Acc:VGNC:32151]	protein_coding	5185	18	19089956	19119730	1
ENSBTAG00000020957	GO:0032760	0.496055	2	47	positive regulation of tumor necrosis factor production	BP	1	FZD5	frizzled class receptor 5 [Source:VGNC Symbol;Acc:VGNC:29169]	protein_coding	1758	2	96039164	96040921	-1
ENSBTAG00000020936	GO:0002830	0.104282	1	3	positive regulation of type 2 immune response	BP	1	NOD2	nucleotide binding oligomerization domain containing 2 [Source:VGNC Symbol;Acc:VGNC:32151]	protein_coding	5185	18	19089956	19119730	1
ENSBTAG00000032083	GO:0032481	0.475481	1	18	positive regulation of type I interferon production	BP	1	DHX33	DEAH-box helicase 33 [Source:VGNC Symbol;Acc:VGNC:54418]	protein_coding	2505	19	26092262	26109309	1
ENSBTAG00000001034	GO:0032729	0.393392	2	39	positive regulation of type II interferon production	BP	1	IL18R1	interleukin 18 receptor 1 [Source:VGNC Symbol;Acc:VGNC:30127]	protein_coding	3295	11	7165278	7193294	1
ENSBTAG00000020957	GO:0032729	0.393392	2	39	positive regulation of type II interferon production	BP	1	FZD5	frizzled class receptor 5 [Source:VGNC Symbol;Acc:VGNC:29169]	protein_coding	1758	2	96039164	96040921	-1
ENSBTAG00000010018	GO:0032773	0.0869284	1	2	positive regulation of tyrosinase activity	BP	1	ATP7A	ATPase copper transporting alpha [Source:VGNC Symbol;Acc:VGNC:26327]	protein_coding	6399	X	74363513	74490948	-1
ENSBTAG00000021045	GO:1905461	0.13491	1	4	positive regulation of vascular associated smooth muscle cell apoptotic process	BP	1	E2F3	E2F transcription factor 3 [Source:VGNC Symbol;Acc:VGNC:28287]	protein_coding	3010	23	37486847	37569408	-1
ENSBTAG00000016799	GO:1904707	0.477671	1	17	positive regulation of vascular associated smooth muscle cell proliferation	BP	1	ERN1	endoplasmic reticulum to nucleus signaling 1 [Source:VGNC Symbol;Acc:VGNC:58373]	protein_coding	3116	19	48273414	48350809	-1
ENSBTAG00000034436	GO:1905564	0.264179	1	8	positive regulation of vascular endothelial cell proliferation	BP	1	PDPK1	3-phosphoinositide dependent protein kinase 1 [Source:HGNC Symbol;Acc:HGNC:8816]	protein_coding	1798	25	2036248	2096458	1
ENSBTAG00000006507	GO:1900748	0.191873	1	5	positive regulation of vascular endothelial growth factor signaling pathway	BP	1	ADAMTS3	ADAM metallopeptidase with thrombospondin type 1 motif 3 [Source:VGNC Symbol;Acc:VGNC:25626]	protein_coding	4996	6	87427184	87706738	-1
ENSBTAG00000017486	GO:0045070	0.541436	1	21	positive regulation of viral genome replication	BP	1	ADARB1	adenosine deaminase RNA specific B1 [Source:VGNC Symbol;Acc:VGNC:25636]	protein_coding	3282	1	144937738	145050738	1
ENSBTAG00000020936	GO:1904417	0.238568	1	7	positive regulation of xenophagy	BP	1	NOD2	nucleotide binding oligomerization domain containing 2 [Source:VGNC Symbol;Acc:VGNC:32151]	protein_coding	5185	18	19089956	19119730	1
ENSBTAG00000020957	GO:0031077	0.0332381	1	1	post-embryonic camera-type eye development	BP	1	FZD5	frizzled class receptor 5 [Source:VGNC Symbol;Acc:VGNC:29169]	protein_coding	1758	2	96039164	96040921	-1
ENSBTAG00000018093	GO:0009791	0.112591	4	47	post-embryonic development	BP	1	KMT2A	lysine methyltransferase 2A [Source:VGNC Symbol;Acc:VGNC:30690]	protein_coding	11466	15	29140936	29188682	1
ENSBTAG00000019302	GO:0009791	0.112591	4	47	post-embryonic development	BP	1	BCL2	BCL2 apoptosis regulator [Source:VGNC Symbol;Acc:VGNC:26445]	protein_coding	1075	24	61396513	61588241	-1
ENSBTAG00000021396	GO:0009791	0.112591	4	47	post-embryonic development	BP	1	HEG1	heart development protein with EGF like domains 1 [Source:VGNC Symbol;Acc:VGNC:29803]	protein_coding	4627	1	69422854	69525187	-1
ENSBTAG00000023867	GO:0009791	0.112591	4	47	post-embryonic development	BP	1	RC3H2	ring finger and CCCH-type domains 2 [Source:VGNC Symbol;Acc:VGNC:33819]	protein_coding	4006	11	94013635	94068398	-1
ENSBTAG00000023867	GO:0010608	0.559364	1	21	post-transcriptional regulation of gene expression	BP	1	RC3H2	ring finger and CCCH-type domains 2 [Source:VGNC Symbol;Acc:VGNC:33819]	protein_coding	4006	11	94013635	94068398	-1
ENSBTAG00000007235	GO:0098698	0.0822297	1	2	postsynaptic specialization assembly	BP	1	NTNG2	netrin G2 [Source:VGNC Symbol;Acc:VGNC:32308]	protein_coding	4720	11	102251087	102324089	1
ENSBTAG00000000973	GO:1990573	0.351604	1	12	potassium ion import across plasma membrane	BP	1	KCNJ15	potassium inwardly rectifying channel subfamily J member 15 [Source:VGNC Symbol;Acc:VGNC:30458]	protein_coding	1953	1	150591084	150595749	1
ENSBTAG00000008125	GO:0071805	0.141302	3	36	potassium ion transmembrane transport	BP	1	KCNAB2	potassium voltage-gated channel subfamily A regulatory beta subunit 2 [Source:VGNC Symbol;Acc:VGNC:30428]	protein_coding	1734	16	47231521	47298388	-1
ENSBTAG00000018249	GO:0071805	0.141302	3	36	potassium ion transmembrane transport	BP	1	KCNN3	potassium calcium-activated channel subfamily N member 3 [Source:VGNC Symbol;Acc:VGNC:30485]	protein_coding	2166	3	15725419	15891605	1
ENSBTAG00000027320	GO:0071805	0.141302	3	36	potassium ion transmembrane transport	BP	1	KCNB1	potassium voltage-gated channel subfamily B member 1 [Source:VGNC Symbol;Acc:VGNC:30430]	protein_coding	3747	13	77465721	77576217	-1
ENSBTAG00000000973	GO:0006813	0.0323407	4	33	potassium ion transport	BP	1	KCNJ15	potassium inwardly rectifying channel subfamily J member 15 [Source:VGNC Symbol;Acc:VGNC:30458]	protein_coding	1953	1	150591084	150595749	1
ENSBTAG00000008125	GO:0006813	0.0323407	4	33	potassium ion transport	BP	1	KCNAB2	potassium voltage-gated channel subfamily A regulatory beta subunit 2 [Source:VGNC Symbol;Acc:VGNC:30428]	protein_coding	1734	16	47231521	47298388	-1
ENSBTAG00000018249	GO:0006813	0.0323407	4	33	potassium ion transport	BP	1	KCNN3	potassium calcium-activated channel subfamily N member 3 [Source:VGNC Symbol;Acc:VGNC:30485]	protein_coding	2166	3	15725419	15891605	1
ENSBTAG00000027320	GO:0006813	0.0323407	4	33	potassium ion transport	BP	1	KCNB1	potassium voltage-gated channel subfamily B member 1 [Source:VGNC Symbol;Acc:VGNC:30430]	protein_coding	3747	13	77465721	77576217	-1
ENSBTAG00000048508	GO:0042701	0.0729531	1	2	progesterone secretion	BP	1	INHBA	inhibin subunit beta A [Source:VGNC Symbol;Acc:VGNC:30200]	protein_coding	3822	4	79288772	79302445	1
ENSBTAG00000033254	GO:0097468	0.0274255	1	1	programmed cell death in response to reactive oxygen species	BP	1	PJVK	pejvakin [Source:VGNC Symbol;Acc:VGNC:32932]	protein_coding	1179	2	18429582	18435911	-1
ENSBTAG00000040313	GO:0006433	0.075127	1	2	prolyl-tRNA aminoacylation	BP	1	PARS2	prolyl-tRNA synthetase 2, mitochondrial [Source:VGNC Symbol;Acc:VGNC:49561]	protein_coding	1953	3	91528851	91530803	1
ENSBTAG00000001324	GO:0015732	0.0673495	1	2	prostaglandin transport	BP	1	SLCO2A1	solute carrier organic anion transporter family member 2A1 [Source:VGNC Symbol;Acc:VGNC:34951]	protein_coding	2289	1	135336540	135423996	1
ENSBTAG00000022255	GO:0060740	0.159749	1	4	prostate gland epithelium morphogenesis	BP	1	AR	androgen receptor [Source:VGNC Symbol;Acc:VGNC:26053]	protein_coding	2673	X	83085618	83294907	-1
ENSBTAG00000004022	GO:0060736	0.00397909	2	3	prostate gland growth	BP	1	PLAG1	PLAG1 zinc finger [Source:VGNC Symbol;Acc:VGNC:32971]	protein_coding	2001	14	23330541	23375751	-1
ENSBTAG00000022255	GO:0060736	0.00397909	2	3	prostate gland growth	BP	1	AR	androgen receptor [Source:VGNC Symbol;Acc:VGNC:26053]	protein_coding	2673	X	83085618	83294907	-1
ENSBTAG00000006388	GO:0043161	0.130556	6	97	proteasome-mediated ubiquitin-dependent protein catabolic process	BP	1	FBXO45	F-box protein 45 [Source:VGNC Symbol;Acc:VGNC:28915]	protein_coding	1835	1	71101138	71112719	1
ENSBTAG00000008656	GO:0043161	0.130556	6	97	proteasome-mediated ubiquitin-dependent protein catabolic process	BP	1	KBTBD6	kelch repeat and BTB domain containing 6 [Source:VGNC Symbol;Acc:VGNC:53819]	protein_coding	2025	12	11333975	11336092	-1
ENSBTAG00000013455	GO:0043161	0.130556	6	97	proteasome-mediated ubiquitin-dependent protein catabolic process	BP	1	SPOPL	speckle type BTB/POZ protein like [Source:VGNC Symbol;Acc:VGNC:35230]	protein_coding	1667	2	58563828	58612726	-1
ENSBTAG00000015181	GO:0043161	0.130556	6	97	proteasome-mediated ubiquitin-dependent protein catabolic process	BP	1	EPM2A	EPM2A glucan phosphatase, laforin [Source:VGNC Symbol;Acc:VGNC:53790]	protein_coding	3145	9	82921421	83030362	-1
ENSBTAG00000020696	GO:0043161	0.130556	6	97	proteasome-mediated ubiquitin-dependent protein catabolic process	BP	1	HECW2	HECT, C2 and WW domain containing E3 ubiquitin protein ligase 2 [Source:VGNC Symbol;Acc:VGNC:56116]	protein_coding	4841	2	84741175	85088822	-1
ENSBTAG00000044044	GO:0043161	0.130556	6	97	proteasome-mediated ubiquitin-dependent protein catabolic process	BP	1	CLOCK	clock circadian regulator [Source:VGNC Symbol;Acc:VGNC:27456]	protein_coding	3612	6	70874084	70978580	-1
ENSBTAG00000044044	GO:0006473	0.393057	1	14	protein acetylation	BP	1	CLOCK	clock circadian regulator [Source:VGNC Symbol;Acc:VGNC:27456]	protein_coding	3612	6	70874084	70978580	-1
ENSBTAG00000010030	GO:0046777	0.439063	5	112	protein autophosphorylation	BP	1	EPHA4	EPH receptor A4 [Source:VGNC Symbol;Acc:VGNC:56106]	protein_coding	3032	2	109525497	109678039	-1
ENSBTAG00000012694	GO:0046777	0.439063	5	112	protein autophosphorylation	BP	1	UHMK1	U2AF homology motif kinase 1 [Source:VGNC Symbol;Acc:VGNC:36653]	protein_coding	1455	3	6980659	7000320	-1
ENSBTAG00000014053	GO:0046777	0.439063	5	112	protein autophosphorylation	BP	1	MAK	male germ cell associated kinase [Source:VGNC Symbol;Acc:VGNC:31152]	protein_coding	2509	23	45349611	45399368	1
ENSBTAG00000016799	GO:0046777	0.439063	5	112	protein autophosphorylation	BP	1	ERN1	endoplasmic reticulum to nucleus signaling 1 [Source:VGNC Symbol;Acc:VGNC:58373]	protein_coding	3116	19	48273414	48350809	-1
ENSBTAG00000017103	GO:0046777	0.439063	5	112	protein autophosphorylation	BP	1	MAP3K13	mitogen-activated protein kinase kinase kinase 13 [Source:VGNC Symbol;Acc:VGNC:31191]	protein_coding	3532	1	81711839	81868201	-1
ENSBTAG00000001274	GO:0006470	0.0317738	9	121	protein dephosphorylation	BP	1	PPM1L	protein phosphatase, Mg2+/Mn2+ dependent 1L [Source:VGNC Symbol;Acc:VGNC:33216]	protein_coding	1083	1	106405113	106727070	-1
ENSBTAG00000006081	GO:0006470	0.0317738	9	121	protein dephosphorylation	BP	1	PPM1J	protein phosphatase, Mg2+/Mn2+ dependent 1J [Source:VGNC Symbol;Acc:VGNC:54471]	protein_coding	1703	3	30609356	30615182	1
ENSBTAG00000010178	GO:0006470	0.0317738	9	121	protein dephosphorylation	BP	1	PTPRD	protein tyrosine phosphatase receptor type D [Source:VGNC Symbol;Acc:VGNC:33548]	protein_coding	6076	8	36145265	36600302	1
ENSBTAG00000011011	GO:0006470	0.0317738	9	121	protein dephosphorylation	BP	1	SSH2	slingshot protein phosphatase 2 [Source:VGNC Symbol;Acc:VGNC:35313]	protein_coding	4600	19	20882415	21124185	-1
ENSBTAG00000015181	GO:0006470	0.0317738	9	121	protein dephosphorylation	BP	1	EPM2A	EPM2A glucan phosphatase, laforin [Source:VGNC Symbol;Acc:VGNC:53790]	protein_coding	3145	9	82921421	83030362	-1
ENSBTAG00000019302	GO:0006470	0.0317738	9	121	protein dephosphorylation	BP	1	BCL2	BCL2 apoptosis regulator [Source:VGNC Symbol;Acc:VGNC:26445]	protein_coding	1075	24	61396513	61588241	-1
ENSBTAG00000020257	GO:0006470	0.0317738	9	121	protein dephosphorylation	BP	1	PTPN5	protein tyrosine phosphatase non-receptor type 5 [Source:VGNC Symbol;Acc:VGNC:33540]	protein_coding	3160	29	25991833	26050347	1
ENSBTAG00000020855	GO:0006470	0.0317738	9	121	protein dephosphorylation	BP	1	PTPN4	protein tyrosine phosphatase non-receptor type 4 [Source:VGNC Symbol;Acc:VGNC:33539]	protein_coding	6553	2	71546908	71733059	1
ENSBTAG00000021553	GO:0006470	0.0317738	9	121	protein dephosphorylation	BP	1	PTPN14	protein tyrosine phosphatase non-receptor type 14 [Source:VGNC Symbol;Acc:VGNC:33532]	protein_coding	4360	16	69034474	69223706	1
ENSBTAG00000009749	GO:0016579	0.242827	4	66	protein deubiquitination	BP	1	USP2	ubiquitin specific peptidase 2 [Source:VGNC Symbol;Acc:VGNC:54894]	protein_coding	2048	15	29936983	29958822	-1
ENSBTAG00000012944	GO:0016579	0.242827	4	66	protein deubiquitination	BP	1	USP35	ubiquitin specific peptidase 35 [Source:VGNC Symbol;Acc:VGNC:36725]	protein_coding	4165	29	17795927	17853459	-1
ENSBTAG00000018528	GO:0016579	0.242827	4	66	protein deubiquitination	BP	1	USP45	ubiquitin specific peptidase 45 [Source:VGNC Symbol;Acc:VGNC:52846]	protein_coding	2583	9	50266970	50337074	1
ENSBTAG00000020273	GO:0016579	0.242827	4	66	protein deubiquitination	BP	1	YOD1	YOD1 deubiquitinase [Source:VGNC Symbol;Acc:VGNC:37033]	protein_coding	1235	16	4869646	4871892	-1
ENSBTAG00000003682	GO:0006457	0.926186	1	78	protein folding	BP	1	DNAJB13	DnaJ heat shock protein family (Hsp40) member B13 [Source:VGNC Symbol;Acc:VGNC:54630]	protein_coding	1336	15	53393791	53406519	1
ENSBTAG00000010803	GO:0018344	0.189045	1	6	protein geranylgeranylation	BP	1	CHML	CHM like Rab escort protein [Source:VGNC Symbol;Acc:VGNC:27298]	protein_coding	1956	16	35143253	35145208	1
ENSBTAG00000002792	GO:0006486	0.801049	2	84	protein glycosylation	BP	1	FUT11	fucosyltransferase 11 [Source:VGNC Symbol;Acc:VGNC:29149]	protein_coding	1482	28	29662120	29665188	1
ENSBTAG00000037523	GO:0006486	0.801049	2	84	protein glycosylation	BP	1	B3GALT6	beta-1,3-galactosyltransferase 6 [Source:VGNC Symbol;Acc:VGNC:26375]	protein_coding	990	16	51269081	51270070	-1
ENSBTAG00000001414	GO:0051260	0.349779	3	60	protein homooligomerization	BP	1	KCTD12	potassium channel tetramerization domain containing 12 [Source:VGNC Symbol;Acc:VGNC:30502]	protein_coding	981	12	52003904	52004884	-1
ENSBTAG00000012636	GO:0051260	0.349779	3	60	protein homooligomerization	BP	1	IKZF4	IKAROS family zinc finger 4 [Source:VGNC Symbol;Acc:VGNC:30105]	protein_coding	1758	5	57292528	57302803	-1
ENSBTAG00000027320	GO:0051260	0.349779	3	60	protein homooligomerization	BP	1	KCNB1	potassium voltage-gated channel subfamily B member 1 [Source:VGNC Symbol;Acc:VGNC:30430]	protein_coding	3747	13	77465721	77576217	-1
ENSBTAG00000021045	GO:0006606	0.905981	1	63	protein import into nucleus	BP	1	E2F3	E2F transcription factor 3 [Source:VGNC Symbol;Acc:VGNC:28287]	protein_coding	3010	23	37486847	37569408	-1
ENSBTAG00000046440	GO:0045048	0.223837	1	8	protein insertion into ER membrane	BP	1	TRAM1L1	translocation associated membrane protein 1 like 1 [Source:VGNC Symbol;Acc:VGNC:53779]	protein_coding	1137	6	8273766	8274902	1
ENSBTAG00000020273	GO:0035871	0.261027	1	8	protein K11-linked deubiquitination	BP	1	YOD1	YOD1 deubiquitinase [Source:VGNC Symbol;Acc:VGNC:37033]	protein_coding	1235	16	4869646	4871892	-1
ENSBTAG00000020273	GO:1990167	0.0950161	1	3	protein K27-linked deubiquitination	BP	1	YOD1	YOD1 deubiquitinase [Source:VGNC Symbol;Acc:VGNC:37033]	protein_coding	1235	16	4869646	4871892	-1
ENSBTAG00000020273	GO:0035523	0.0629609	1	2	protein K29-linked deubiquitination	BP	1	YOD1	YOD1 deubiquitinase [Source:VGNC Symbol;Acc:VGNC:37033]	protein_coding	1235	16	4869646	4871892	-1
ENSBTAG00000020273	GO:1990168	0.0629609	1	2	protein K33-linked deubiquitination	BP	1	YOD1	YOD1 deubiquitinase [Source:VGNC Symbol;Acc:VGNC:37033]	protein_coding	1235	16	4869646	4871892	-1
ENSBTAG00000020273	GO:0071108	0.620267	1	24	protein K48-linked deubiquitination	BP	1	YOD1	YOD1 deubiquitinase [Source:VGNC Symbol;Acc:VGNC:37033]	protein_coding	1235	16	4869646	4871892	-1
ENSBTAG00000008656	GO:0070936	0.800757	1	45	protein K48-linked ubiquitination	BP	1	KBTBD6	kelch repeat and BTB domain containing 6 [Source:VGNC Symbol;Acc:VGNC:53819]	protein_coding	2025	12	11333975	11336092	-1
ENSBTAG00000020273	GO:0070536	0.558213	1	22	protein K63-linked deubiquitination	BP	1	YOD1	YOD1 deubiquitinase [Source:VGNC Symbol;Acc:VGNC:37033]	protein_coding	1235	16	4869646	4871892	-1
ENSBTAG00000045998	GO:0070534	0.642324	1	29	protein K63-linked ubiquitination	BP	1	MAGEL2	MAGE family member L2 [Source:VGNC Symbol;Acc:VGNC:31146]	protein_coding	3552	21	1205086	1208637	-1
ENSBTAG00000012994	GO:0043491	0.593266	1	24	protein kinase B signaling	BP	1	LOX	lysyl oxidase [Source:VGNC Symbol;Acc:VGNC:30951]	protein_coding	2449	7	31754829	31767397	1
ENSBTAG00000021708	GO:0008104	0.853987	1	49	protein localization	BP	1	CEP128	centrosomal protein 128 [Source:VGNC Symbol;Acc:VGNC:53080]	protein_coding	3819	10	91776872	92255659	-1
ENSBTAG00000008036	GO:0090251	0.0853066	1	2	protein localization involved in establishment of planar polarity	BP	1	CELSR1	cadherin EGF LAG seven-pass G-type receptor 1 [Source:VGNC Symbol;Acc:VGNC:55884]	protein_coding	9242	5	116657456	116800031	-1
ENSBTAG00000021396	GO:1902414	0.200833	1	6	protein localization to cell junction	BP	1	HEG1	heart development protein with EGF like domains 1 [Source:VGNC Symbol;Acc:VGNC:29803]	protein_coding	4627	1	69422854	69525187	-1
ENSBTAG00000004862	GO:0061512	0.0791563	3	28	protein localization to cilium	BP	1	TUB	TUB bipartite transcription factor [Source:VGNC Symbol;Acc:VGNC:36503]	protein_coding	2669	15	44436182	44522347	-1
ENSBTAG00000006947	GO:0061512	0.0791563	3	28	protein localization to cilium	BP	1	ROPN1	rhophilin associated tail protein 1 [Source:NCBI gene (formerly Entrezgene);Acc:527583]	protein_coding	1039	1	68349806	68384919	-1
ENSBTAG00000009575	GO:0061512	0.0791563	3	28	protein localization to cilium	BP	1	TBC1D32	TBC1 domain family member 32 [Source:VGNC Symbol;Acc:VGNC:35643]	protein_coding	3891	9	29816336	30021574	1
ENSBTAG00000018519	GO:1904825	0.0683973	1	2	protein localization to microtubule plus-end	BP	1	GAS2L2	growth arrest specific 2 like 2 [Source:VGNC Symbol;Acc:VGNC:29259]	protein_coding	3023	19	14621338	14628732	1
ENSBTAG00000002177	GO:0034504	0.224361	2	24	protein localization to nucleus	BP	1	PIKFYVE	phosphoinositide kinase, FYVE-type zinc finger containing [Source:VGNC Symbol;Acc:VGNC:32898]	protein_coding	6705	2	96557844	96625577	1
ENSBTAG00000009151	GO:0034504	0.224361	2	24	protein localization to nucleus	BP	1	PYGO1	pygopus family PHD finger 1 [Source:VGNC Symbol;Acc:VGNC:33590]	protein_coding	1833	10	54810099	54830804	1
ENSBTAG00000004862	GO:1903546	0.159155	1	5	protein localization to photoreceptor outer segment	BP	1	TUB	TUB bipartite transcription factor [Source:VGNC Symbol;Acc:VGNC:36503]	protein_coding	2669	15	44436182	44522347	-1
ENSBTAG00000004974	GO:0072659	0.369992	4	86	protein localization to plasma membrane	BP	1	ZDHHC23	zinc finger DHHC-type palmitoyltransferase 23 [Source:VGNC Symbol;Acc:VGNC:37139]	protein_coding	1737	1	58619102	58629385	1
ENSBTAG00000007888	GO:0072659	0.369992	4	86	protein localization to plasma membrane	BP	1	EFR3B	EFR3 homolog B [Source:VGNC Symbol;Acc:VGNC:28362]	protein_coding	6713	11	74126883	74224519	-1
ENSBTAG00000020194	GO:0072659	0.369992	4	86	protein localization to plasma membrane	BP	1	FGF13	fibroblast growth factor 13 [Source:VGNC Symbol;Acc:VGNC:28972]	protein_coding	2350	NKLS02002208.1	6393393	6468819	1
ENSBTAG00000044194	GO:0072659	0.369992	4	86	protein localization to plasma membrane	BP	1	ZDHHC2	zinc finger DHHC-type palmitoyltransferase 2 [Source:VGNC Symbol;Acc:VGNC:37135]	protein_coding	1138	27	20011366	20073509	-1
ENSBTAG00000003581	GO:0006479	0.463383	1	18	protein methylation	BP	1	SETD7	SET domain containing 7, histone lysine methyltransferase [Source:VGNC Symbol;Acc:VGNC:34497]	protein_coding	1809	17	18155442	18207948	1
ENSBTAG00000009023	GO:0035269	0.36466	1	12	protein O-linked mannosylation	BP	1	TMTC3	transmembrane O-mannosyltransferase targeting cadherins 3 [Source:VGNC Symbol;Acc:VGNC:36147]	protein_coding	3497	5	17943910	17981541	1
ENSBTAG00000004974	GO:0018345	0.015043	3	16	protein palmitoylation	BP	1	ZDHHC23	zinc finger DHHC-type palmitoyltransferase 23 [Source:VGNC Symbol;Acc:VGNC:37139]	protein_coding	1737	1	58619102	58629385	1
ENSBTAG00000044194	GO:0018345	0.015043	3	16	protein palmitoylation	BP	1	ZDHHC2	zinc finger DHHC-type palmitoyltransferase 2 [Source:VGNC Symbol;Acc:VGNC:37135]	protein_coding	1138	27	20011366	20073509	-1
ENSBTAG00000048628	GO:0018345	0.015043	3	16	protein palmitoylation	BP	1	HHAT	hedgehog acyltransferase [Source:VGNC Symbol;Acc:VGNC:106767]	protein_coding	1683	16	72651368	73012821	-1
ENSBTAG00000000220	GO:0006468	0.0564167	25	473	protein phosphorylation	BP	1	NEK10	NIMA related kinase 10 [Source:VGNC Symbol;Acc:VGNC:31992]	protein_coding	2249	22	1485764	1600233	-1
ENSBTAG00000000570	GO:0006468	0.0564167	25	473	protein phosphorylation	BP	1	RET	ret proto-onco [Source:VGNC Symbol;Acc:VGNC:33876]	protein_coding	5545	28	13467070	13522040	1
ENSBTAG00000004216	GO:0006468	0.0564167	25	473	protein phosphorylation	BP	1	MAP3K2	mitogen-activated protein kinase kinase kinase 2 [Source:VGNC Symbol;Acc:VGNC:31195]	protein_coding	1925	2	5199357	5234002	1
ENSBTAG00000004257	GO:0006468	0.0564167	25	473	protein phosphorylation	BP	1	TAF4B	TATA-box binding protein associated factor 4b [Source:VGNC Symbol;Acc:VGNC:35575]	protein_coding	2760	24	30501605	30607271	-1
ENSBTAG00000004780	GO:0006468	0.0564167	25	473	protein phosphorylation	BP	1	CDKL1	cyclin dependent kinase like 1 [Source:VGNC Symbol;Acc:VGNC:27138]	protein_coding	1862	10	43233495	43284821	-1
ENSBTAG00000005145	GO:0006468	0.0564167	25	473	protein phosphorylation	BP	1	PEAK1	pseudopodium enriched atypical kinase 1 [Source:VGNC Symbol;Acc:VGNC:32733]	protein_coding	6025	21	32245129	32554682	-1
ENSBTAG00000006470	GO:0006468	0.0564167	25	473	protein phosphorylation	BP	1	TTBK2	tau tubulin kinase 2 [Source:VGNC Symbol;Acc:VGNC:36452]	protein_coding	3732	10	38039980	38129334	-1
ENSBTAG00000006601	GO:0006468	0.0564167	25	473	protein phosphorylation	BP	1	KSR1	kinase suppressor of ras 1 [Source:VGNC Symbol;Acc:VGNC:30754]	protein_coding	2766	19	19088871	19247444	1
ENSBTAG00000009343	GO:0006468	0.0564167	25	473	protein phosphorylation	BP	1	AAK1	AP2 associated kinase 1 [Source:VGNC Symbol;Acc:VGNC:25443]	protein_coding	4116	11	67828491	67990881	-1
ENSBTAG00000009907	GO:0006468	0.0564167	25	473	protein phosphorylation	BP	1	MAPK4	mitogen-activated protein kinase 4 [Source:VGNC Symbol;Acc:VGNC:31220]	protein_coding	5275	24	50107770	50281083	1
ENSBTAG00000010030	GO:0006468	0.0564167	25	473	protein phosphorylation	BP	1	EPHA4	EPH receptor A4 [Source:VGNC Symbol;Acc:VGNC:56106]	protein_coding	3032	2	109525497	109678039	-1
ENSBTAG00000012312	GO:0006468	0.0564167	25	473	protein phosphorylation	BP	1	ROR1	receptor tyrosine kinase like orphan receptor 1 [Source:VGNC Symbol;Acc:VGNC:55673]	protein_coding	5463	3	81332951	81538324	-1
ENSBTAG00000012694	GO:0006468	0.0564167	25	473	protein phosphorylation	BP	1	UHMK1	U2AF homology motif kinase 1 [Source:VGNC Symbol;Acc:VGNC:36653]	protein_coding	1455	3	6980659	7000320	-1
ENSBTAG00000014053	GO:0006468	0.0564167	25	473	protein phosphorylation	BP	1	MAK	male germ cell associated kinase [Source:VGNC Symbol;Acc:VGNC:31152]	protein_coding	2509	23	45349611	45399368	1
ENSBTAG00000014818	GO:0006468	0.0564167	25	473	protein phosphorylation	BP	1	MYLK3	myosin light chain kinase 3 [Source:VGNC Symbol;Acc:VGNC:31807]	protein_coding	4697	18	15033527	15078213	-1
ENSBTAG00000015026	GO:0006468	0.0564167	25	473	protein phosphorylation	BP	1	ABL2	ABL proto-onco 2, non-receptor tyrosine kinase [Source:VGNC Symbol;Acc:VGNC:50227]	protein_coding	3549	16	60462909	60558239	-1
ENSBTAG00000016799	GO:0006468	0.0564167	25	473	protein phosphorylation	BP	1	ERN1	endoplasmic reticulum to nucleus signaling 1 [Source:VGNC Symbol;Acc:VGNC:58373]	protein_coding	3116	19	48273414	48350809	-1
ENSBTAG00000017103	GO:0006468	0.0564167	25	473	protein phosphorylation	BP	1	MAP3K13	mitogen-activated protein kinase kinase kinase 13 [Source:VGNC Symbol;Acc:VGNC:31191]	protein_coding	3532	1	81711839	81868201	-1
ENSBTAG00000018404	GO:0006468	0.0564167	25	473	protein phosphorylation	BP	1	PRKG1	protein kinase cGMP-dependent 1 [Source:VGNC Symbol;Acc:VGNC:33340]	protein_coding	2061	26	6899619	8313722	-1
ENSBTAG00000018524	GO:0006468	0.0564167	25	473	protein phosphorylation	BP	1	AMHR2	anti-Mullerian hormone receptor type 2 [Source:VGNC Symbol;Acc:VGNC:54403]	protein_coding	2034	5	26591483	26597710	-1
ENSBTAG00000020762	GO:0006468	0.0564167	25	473	protein phosphorylation	BP	1	HUNK	hormonally up-regulated Neu-associated kinase [Source:VGNC Symbol;Acc:VGNC:49999]	protein_coding	2139	1	3501645	3629427	-1
ENSBTAG00000021183	GO:0006468	0.0564167	25	473	protein phosphorylation	BP	1	MAP3K21	mitogen-activated protein kinase kinase kinase 21 [Source:VGNC Symbol;Acc:VGNC:55989]	protein_coding	5086	28	6201972	6259932	1
ENSBTAG00000034436	GO:0006468	0.0564167	25	473	protein phosphorylation	BP	1	PDPK1	3-phosphoinositide dependent protein kinase 1 [Source:HGNC Symbol;Acc:HGNC:8816]	protein_coding	1798	25	2036248	2096458	1
ENSBTAG00000038495	GO:0006468	0.0564167	25	473	protein phosphorylation	BP	1	DCLK1	doublecortin like kinase 1 [Source:HGNC Symbol;Acc:HGNC:2700]	protein_coding	1700	12	25608293	25689221	1
ENSBTAG00000047543	GO:0006468	0.0564167	25	473	protein phosphorylation	BP	1	NTRK3	neurotrophic receptor tyrosine kinase 3 [Source:VGNC Symbol;Acc:VGNC:106849]	protein_coding	4553	21	18837293	19260319	-1
ENSBTAG00000003219	GO:0000209	0.118139	6	91	protein polyubiquitination	BP	1	FBXL7	F-box and leucine rich repeat protein 7 [Source:VGNC Symbol;Acc:VGNC:52778]	protein_coding	1984	20	57228320	57239470	-1
ENSBTAG00000005141	GO:0000209	0.118139	6	91	protein polyubiquitination	BP	1	PELI2	pellino E3 ubiquitin protein ligase family member 2 [Source:VGNC Symbol;Acc:VGNC:32741]	protein_coding	1611	10	68531860	68727049	1
ENSBTAG00000019302	GO:0000209	0.118139	6	91	protein polyubiquitination	BP	1	BCL2	BCL2 apoptosis regulator [Source:VGNC Symbol;Acc:VGNC:26445]	protein_coding	1075	24	61396513	61588241	-1
ENSBTAG00000020696	GO:0000209	0.118139	6	91	protein polyubiquitination	BP	1	HECW2	HECT, C2 and WW domain containing E3 ubiquitin protein ligase 2 [Source:VGNC Symbol;Acc:VGNC:56116]	protein_coding	4841	2	84741175	85088822	-1
ENSBTAG00000023867	GO:0000209	0.118139	6	91	protein polyubiquitination	BP	1	RC3H2	ring finger and CCCH-type domains 2 [Source:VGNC Symbol;Acc:VGNC:33819]	protein_coding	4006	11	94013635	94068398	-1
ENSBTAG00000043992	GO:0000209	0.118139	6	91	protein polyubiquitination	BP	1	RNF180	ring finger protein 180 [Source:VGNC Symbol;Acc:VGNC:34038]	protein_coding	2591	20	15106459	15389890	-1
ENSBTAG00000005826	GO:0018342	0.121451	1	4	protein prenylation	BP	1	PTAR1	protein prenyltransferase alpha subunit repeat containing 1 [Source:VGNC Symbol;Acc:VGNC:33489]	protein_coding	1447	8	45852527	45894473	-1
ENSBTAG00000003836	GO:0016485	0.427385	2	39	protein processing	BP	1	ADAM19	ADAM metallopeptidase domain 19 [Source:VGNC Symbol;Acc:VGNC:25608]	protein_coding	3519	7	69121471	69210620	-1
ENSBTAG00000006507	GO:0016485	0.427385	2	39	protein processing	BP	1	ADAMTS3	ADAM metallopeptidase with thrombospondin type 1 motif 3 [Source:VGNC Symbol;Acc:VGNC:25626]	protein_coding	4996	6	87427184	87706738	-1
ENSBTAG00000009343	GO:0050821	0.591816	4	119	protein stabilization	BP	1	AAK1	AP2 associated kinase 1 [Source:VGNC Symbol;Acc:VGNC:25443]	protein_coding	4116	11	67828491	67990881	-1
ENSBTAG00000009749	GO:0050821	0.591816	4	119	protein stabilization	BP	1	USP2	ubiquitin specific peptidase 2 [Source:VGNC Symbol;Acc:VGNC:54894]	protein_coding	2048	15	29936983	29958822	-1
ENSBTAG00000010030	GO:0050821	0.591816	4	119	protein stabilization	BP	1	EPHA4	EPH receptor A4 [Source:VGNC Symbol;Acc:VGNC:56106]	protein_coding	3032	2	109525497	109678039	-1
ENSBTAG00000017346	GO:0050821	0.591816	4	119	protein stabilization	BP	1	RASSF2	Ras association domain family member 2 [Source:VGNC Symbol;Acc:VGNC:33758]	protein_coding	2027	13	47134626	47157586	-1
ENSBTAG00000002177	GO:0006612	0.0174638	3	16	protein targeting to membrane	BP	1	PIKFYVE	phosphoinositide kinase, FYVE-type zinc finger containing [Source:VGNC Symbol;Acc:VGNC:32898]	protein_coding	6705	2	96557844	96625577	1
ENSBTAG00000004974	GO:0006612	0.0174638	3	16	protein targeting to membrane	BP	1	ZDHHC23	zinc finger DHHC-type palmitoyltransferase 23 [Source:VGNC Symbol;Acc:VGNC:37139]	protein_coding	1737	1	58619102	58629385	1
ENSBTAG00000044194	GO:0006612	0.0174638	3	16	protein targeting to membrane	BP	1	ZDHHC2	zinc finger DHHC-type palmitoyltransferase 2 [Source:VGNC Symbol;Acc:VGNC:37135]	protein_coding	1138	27	20011366	20073509	-1
ENSBTAG00000046440	GO:0015031	0.996131	1	160	protein transport	BP	1	TRAM1L1	translocation associated membrane protein 1 like 1 [Source:VGNC Symbol;Acc:VGNC:53779]	protein_coding	1137	6	8273766	8274902	1
ENSBTAG00000003219	GO:0016567	0.520584	10	270	protein ubiquitination	BP	1	FBXL7	F-box and leucine rich repeat protein 7 [Source:VGNC Symbol;Acc:VGNC:52778]	protein_coding	1984	20	57228320	57239470	-1
ENSBTAG00000004386	GO:0016567	0.520584	10	270	protein ubiquitination	BP	1	SOCS1	suppressor of cytokine signaling 1 [Source:VGNC Symbol;Acc:VGNC:35119]	protein_coding	672	25	9913007	9913678	-1
ENSBTAG00000005083	GO:0016567	0.520584	10	270	protein ubiquitination	BP	1	TULP4	TUB like protein 4 [Source:VGNC Symbol;Acc:VGNC:36522]	protein_coding	4650	9	94820216	94960850	1
ENSBTAG00000006388	GO:0016567	0.520584	10	270	protein ubiquitination	BP	1	FBXO45	F-box protein 45 [Source:VGNC Symbol;Acc:VGNC:28915]	protein_coding	1835	1	71101138	71112719	1
ENSBTAG00000008078	GO:0016567	0.520584	10	270	protein ubiquitination	BP	1	TRIM59	tripartite motif containing 59 [Source:VGNC Symbol;Acc:VGNC:36344]	protein_coding	1221	1	107030008	107042373	1
ENSBTAG00000008535	GO:0016567	0.520584	10	270	protein ubiquitination	BP	1	SOCS7	suppressor of cytokine signaling 7 [Source:VGNC Symbol;Acc:VGNC:35125]	protein_coding	1959	19	39011186	39036089	1
ENSBTAG00000020696	GO:0016567	0.520584	10	270	protein ubiquitination	BP	1	HECW2	HECT, C2 and WW domain containing E3 ubiquitin protein ligase 2 [Source:VGNC Symbol;Acc:VGNC:56116]	protein_coding	4841	2	84741175	85088822	-1
ENSBTAG00000023867	GO:0016567	0.520584	10	270	protein ubiquitination	BP	1	RC3H2	ring finger and CCCH-type domains 2 [Source:VGNC Symbol;Acc:VGNC:33819]	protein_coding	4006	11	94013635	94068398	-1
ENSBTAG00000033961	GO:0016567	0.520584	10	270	protein ubiquitination	BP	1	RNF217	ring finger protein 217 [Source:VGNC Symbol;Acc:VGNC:53802]	protein_coding	1663	9	26117013	26238645	-1
ENSBTAG00000044064	GO:0016567	0.520584	10	270	protein ubiquitination	BP	1	RNF144A	ring finger protein 144A [Source:VGNC Symbol;Acc:VGNC:34026]	protein_coding	1082	11	89901723	89994194	-1
ENSBTAG00000020238	GO:0065003	0.441224	2	43	protein-containing complex assembly	BP	1	RIMS1	regulating synaptic membrane exocytosis 1 [Source:VGNC Symbol;Acc:VGNC:53801]	protein_coding	4872	9	11090230	11695382	1
ENSBTAG00000021601	GO:0065003	0.441224	2	43	protein-containing complex assembly	BP	1	PARD6B	par-6 family cell polarity regulator beta [Source:VGNC Symbol;Acc:VGNC:32584]	protein_coding	1505	13	78706958	78721688	1
ENSBTAG00000037523	GO:0030166	0.245456	1	8	proteoglycan biosynthetic process	BP	1	B3GALT6	beta-1,3-galactosyltransferase 6 [Source:VGNC Symbol;Acc:VGNC:26375]	protein_coding	990	16	51269081	51270070	-1
ENSBTAG00000003836	GO:0006508	0.412941	11	283	proteolysis	BP	1	ADAM19	ADAM metallopeptidase domain 19 [Source:VGNC Symbol;Acc:VGNC:25608]	protein_coding	3519	7	69121471	69210620	-1
ENSBTAG00000006507	GO:0006508	0.412941	11	283	proteolysis	BP	1	ADAMTS3	ADAM metallopeptidase with thrombospondin type 1 motif 3 [Source:VGNC Symbol;Acc:VGNC:25626]	protein_coding	4996	6	87427184	87706738	-1
ENSBTAG00000009749	GO:0006508	0.412941	11	283	proteolysis	BP	1	USP2	ubiquitin specific peptidase 2 [Source:VGNC Symbol;Acc:VGNC:54894]	protein_coding	2048	15	29936983	29958822	-1
ENSBTAG00000016844	GO:0006508	0.412941	11	283	proteolysis	BP	1	ADGB	androglobin [Source:VGNC Symbol;Acc:VGNC:25656]	protein_coding	5429	9	83905971	84100518	1
ENSBTAG00000016963	GO:0006508	0.412941	11	283	proteolysis	BP	1	ADAMTS6	ADAM metallopeptidase with thrombospondin type 1 motif 6 [Source:VGNC Symbol;Acc:VGNC:25628]	protein_coding	6332	20	14047359	14332388	1
ENSBTAG00000017664	GO:0006508	0.412941	11	283	proteolysis	BP	1	HGF	hepatocyte growth factor [Source:VGNC Symbol;Acc:VGNC:29834]	protein_coding	2491	4	38929386	39010999	1
ENSBTAG00000018528	GO:0006508	0.412941	11	283	proteolysis	BP	1	USP45	ubiquitin specific peptidase 45 [Source:VGNC Symbol;Acc:VGNC:52846]	protein_coding	2583	9	50266970	50337074	1
ENSBTAG00000019823	GO:0006508	0.412941	11	283	proteolysis	BP	1	ADAMTS17	ADAM metallopeptidase with thrombospondin type 1 motif 17 [Source:VGNC Symbol;Acc:VGNC:25621]	protein_coding	4011	21	6331524	6739118	1
ENSBTAG00000019900	GO:0006508	0.412941	11	283	proteolysis	BP	1	LNPEP	leucyl and cystinyl aminopeptidase [Source:VGNC Symbol;Acc:VGNC:30944]	protein_coding	4042	7	96371532	96466676	1
ENSBTAG00000034402	GO:0006508	0.412941	11	283	proteolysis	BP	1	ACE2	angiotensin converting enzyme 2 [Source:VGNC Symbol;Acc:VGNC:25535]	protein_coding	3490	X	127901491	127951491	1
ENSBTAG00000052055	GO:0006508	0.412941	11	283	proteolysis	BP	1	PRSS35	serine protease 35 [Source:VGNC Symbol;Acc:VGNC:33418]	protein_coding	3147	9	23440019	23459196	1
ENSBTAG00000001507	GO:1902600	0.0669664	4	50	proton transmembrane transport	BP	1	CLCN5	chloride voltage-gated channel 5 [Source:VGNC Symbol;Acc:VGNC:27399]	protein_coding	2947	X	87634765	87811435	1
ENSBTAG00000003651	GO:1902600	0.0669664	4	50	proton transmembrane transport	BP	1	OTOP1	otopetrin 1 [Source:VGNC Symbol;Acc:VGNC:32488]	protein_coding	3268	6	104881314	104932641	1
ENSBTAG00000014491	GO:1902600	0.0669664	4	50	proton transmembrane transport	BP	1	ATP6V1G2	ATPase H+ transporting V1 subunit G2 [Source:VGNC Symbol;Acc:VGNC:57164]	protein_coding	1472	23	27743849	27746134	1
ENSBTAG00000040088	GO:1902600	0.0669664	4	50	proton transmembrane transport	BP	1	SLC9B2	solute carrier family 9 member B2 [Source:VGNC Symbol;Acc:VGNC:34948]	protein_coding	2106	6	21792500	21851763	1
ENSBTAG00000012955	GO:0001522	0.426934	1	16	pseudouridine synthesis	BP	1	TRUB1	TruB pseudouridine synthase family member 1 [Source:VGNC Symbol;Acc:VGNC:36404]	protein_coding	1722	26	35387480	35418682	1
ENSBTAG00000012605	GO:0060019	0.147004	1	4	radial glial cell differentiation	BP	1	GPR157	G protein-coupled receptor 157 [Source:VGNC Symbol;Acc:VGNC:29563]	protein_coding	1932	16	44330572	44353081	1
ENSBTAG00000006601	GO:0007265	0.418953	2	39	Ras protein signal transduction	BP	1	KSR1	kinase suppressor of ras 1 [Source:VGNC Symbol;Acc:VGNC:30754]	protein_coding	2766	19	19088871	19247444	1
ENSBTAG00000009778	GO:0007265	0.418953	2	39	Ras protein signal transduction	BP	1	KRAS	KRAS proto-onco, GTPase [Source:VGNC Symbol;Acc:VGNC:30710]	protein_coding	2144	5	84749225	84789041	1
ENSBTAG00000019302	GO:0072593	0.562654	1	25	reactive oxygen species metabolic process	BP	1	BCL2	BCL2 apoptosis regulator [Source:VGNC Symbol;Acc:VGNC:26445]	protein_coding	1075	24	61396513	61588241	-1
ENSBTAG00000004862	GO:0097500	0.118501	1	4	receptor localization to non-motile cilium	BP	1	TUB	TUB bipartite transcription factor [Source:VGNC Symbol;Acc:VGNC:36503]	protein_coding	2669	15	44436182	44522347	-1
ENSBTAG00000004386	GO:0007259	0.35305	1	12	receptor signaling pathway via JAK-STAT	BP	1	SOCS1	suppressor of cytokine signaling 1 [Source:VGNC Symbol;Acc:VGNC:35119]	protein_coding	672	25	9913007	9913678	-1
ENSBTAG00000002177	GO:0019065	0.141403	1	4	receptor-mediated endocytosis of virus by host cell	BP	1	PIKFYVE	phosphoinositide kinase, FYVE-type zinc finger containing [Source:VGNC Symbol;Acc:VGNC:32898]	protein_coding	6705	2	96557844	96625577	1
ENSBTAG00000034402	GO:0046813	0.071821	1	2	receptor-mediated virion attachment to host cell	BP	1	ACE2	angiotensin converting enzyme 2 [Source:VGNC Symbol;Acc:VGNC:25535]	protein_coding	3490	X	127901491	127951491	1
ENSBTAG00000008036	GO:0032956	0.470747	2	41	regulation of actin cytoskeleton organization	BP	1	CELSR1	cadherin EGF LAG seven-pass G-type receptor 1 [Source:VGNC Symbol;Acc:VGNC:55884]	protein_coding	9242	5	116657456	116800031	-1
ENSBTAG00000021938	GO:0032956	0.470747	2	41	regulation of actin cytoskeleton organization	BP	1	ARHGAP44	Rho GTPase activating protein 44 [Source:VGNC Symbol;Acc:VGNC:26097]	protein_coding	3690	19	31200392	31360769	1
ENSBTAG00000008916	GO:0030833	0.654366	1	30	regulation of actin filament polymerization	BP	1	CYFIP2	cytoplasmic FMR1 interacting protein 2 [Source:VGNC Symbol;Acc:VGNC:50267]	protein_coding	5645	7	68943176	69076275	1
ENSBTAG00000027320	GO:0098900	0.0390568	1	1	regulation of action potential	BP	1	KCNB1	potassium voltage-gated channel subfamily B member 1 [Source:VGNC Symbol;Acc:VGNC:30430]	protein_coding	3747	13	77465721	77576217	-1
ENSBTAG00000004386	GO:0010533	0.0173495	1	1	regulation of activation of Janus kinase activity	BP	1	SOCS1	suppressor of cytokine signaling 1 [Source:VGNC Symbol;Acc:VGNC:35119]	protein_coding	672	25	9913007	9913678	-1
ENSBTAG00000002816	GO:0042981	0.259684	6	121	regulation of apoptotic process	BP	1	SARM1	sterile alpha and TIR motif containing 1 [Source:VGNC Symbol;Acc:VGNC:34290]	protein_coding	2629	19	19861214	19881877	1
ENSBTAG00000010821	GO:0042981	0.259684	6	121	regulation of apoptotic process	BP	1	ACER2	alkaline ceramidase 2 [Source:VGNC Symbol;Acc:VGNC:25537]	protein_coding	1016	8	24864803	24891849	-1
ENSBTAG00000012994	GO:0042981	0.259684	6	121	regulation of apoptotic process	BP	1	LOX	lysyl oxidase [Source:VGNC Symbol;Acc:VGNC:30951]	protein_coding	2449	7	31754829	31767397	1
ENSBTAG00000017346	GO:0042981	0.259684	6	121	regulation of apoptotic process	BP	1	RASSF2	Ras association domain family member 2 [Source:VGNC Symbol;Acc:VGNC:33758]	protein_coding	2027	13	47134626	47157586	-1
ENSBTAG00000019302	GO:0042981	0.259684	6	121	regulation of apoptotic process	BP	1	BCL2	BCL2 apoptosis regulator [Source:VGNC Symbol;Acc:VGNC:26445]	protein_coding	1075	24	61396513	61588241	-1
ENSBTAG00000020936	GO:0042981	0.259684	6	121	regulation of apoptotic process	BP	1	NOD2	nucleotide binding oligomerization domain containing 2 [Source:VGNC Symbol;Acc:VGNC:32151]	protein_coding	5185	18	19089956	19119730	1
ENSBTAG00000017370	GO:0032012	0.131582	2	16	regulation of ARF protein signal transduction	BP	1	ARFGEF3	ARFGEF family member 3 [Source:VGNC Symbol;Acc:VGNC:26066]	protein_coding	6564	9	75966230	76132574	1
ENSBTAG00000033137	GO:0032012	0.131582	2	16	regulation of ARF protein signal transduction	BP	1	PSD3	pleckstrin and Sec7 domain containing 3 [Source:VGNC Symbol;Acc:VGNC:57317]	protein_coding	3409	27	38533613	38950549	1
ENSBTAG00000032084	GO:2000458	0.0315318	1	1	regulation of astrocyte chemotaxis	BP	1	GPR183	G protein-coupled receptor 183 [Source:VGNC Symbol;Acc:VGNC:29577]	protein_coding	1504	12	76165404	76180037	-1
ENSBTAG00000010030	GO:0048710	0.0823894	1	2	regulation of astrocyte differentiation	BP	1	EPHA4	EPH receptor A4 [Source:VGNC Symbol;Acc:VGNC:56106]	protein_coding	3032	2	109525497	109678039	-1
ENSBTAG00000002177	GO:2000785	0.291305	1	9	regulation of autophagosome assembly	BP	1	PIKFYVE	phosphoinositide kinase, FYVE-type zinc finger containing [Source:VGNC Symbol;Acc:VGNC:32898]	protein_coding	6705	2	96557844	96625577	1
ENSBTAG00000010821	GO:0010506	0.0200856	5	44	regulation of autophagy	BP	1	ACER2	alkaline ceramidase 2 [Source:VGNC Symbol;Acc:VGNC:25537]	protein_coding	1016	8	24864803	24891849	-1
ENSBTAG00000017090	GO:0010506	0.0200856	5	44	regulation of autophagy	BP	1	SMCR8	SMCR8-C9orf72 complex subunit [Source:VGNC Symbol;Acc:VGNC:58472]	protein_coding	2817	19	34353294	34358390	-1
ENSBTAG00000019302	GO:0010506	0.0200856	5	44	regulation of autophagy	BP	1	BCL2	BCL2 apoptosis regulator [Source:VGNC Symbol;Acc:VGNC:26445]	protein_coding	1075	24	61396513	61588241	-1
ENSBTAG00000021669	GO:0010506	0.0200856	5	44	regulation of autophagy	BP	1	SOGA1	suppressor of glucose, autophagy associated 1 [Source:VGNC Symbol;Acc:VGNC:35127]	protein_coding	4686	13	65838227	65883437	-1
ENSBTAG00000035705	GO:0010506	0.0200856	5	44	regulation of autophagy	BP	1	MTMR8	myotubularin related protein 8 [Source:VGNC Symbol;Acc:VGNC:56931]	protein_coding	2188	X	95781075	96061928	1
ENSBTAG00000010030	GO:0050770	0.406629	1	14	regulation of axonogenesis	BP	1	EPHA4	EPH receptor A4 [Source:VGNC Symbol;Acc:VGNC:56106]	protein_coding	3032	2	109525497	109678039	-1
ENSBTAG00000020957	GO:2000810	0.219781	1	7	regulation of bicellular tight junction assembly	BP	1	FZD5	frizzled class receptor 5 [Source:VGNC Symbol;Acc:VGNC:29169]	protein_coding	1758	2	96039164	96040921	-1
ENSBTAG00000010018	GO:0065008	0.0388901	2	8	regulation of biological quality	BP	1	ATP7A	ATPase copper transporting alpha [Source:VGNC Symbol;Acc:VGNC:26327]	protein_coding	6399	X	74363513	74490948	-1
ENSBTAG00000010353	GO:0065008	0.0388901	2	8	regulation of biological quality	BP	1	ATP7B	ATPase copper transporting beta [Source:VGNC Symbol;Acc:VGNC:26328]	protein_coding	4518	12	21342921	21390489	-1
ENSBTAG00000012407	GO:0030193	0.222324	1	7	regulation of blood coagulation	BP	1	FOXA2	forkhead box A2 [Source:VGNC Symbol;Acc:VGNC:29078]	protein_coding	2350	13	41542504	41546955	-1
ENSBTAG00000019900	GO:0008217	0.716586	1	34	regulation of blood pressure	BP	1	LNPEP	leucyl and cystinyl aminopeptidase [Source:VGNC Symbol;Acc:VGNC:30944]	protein_coding	4042	7	96371532	96466676	1
ENSBTAG00000021396	GO:0050878	0.111411	1	3	regulation of body fluid levels	BP	1	HEG1	heart development protein with EGF like domains 1 [Source:VGNC Symbol;Acc:VGNC:29803]	protein_coding	4627	1	69422854	69525187	-1
ENSBTAG00000012994	GO:1903010	0.157967	1	4	regulation of bone development	BP	1	LOX	lysyl oxidase [Source:VGNC Symbol;Acc:VGNC:30951]	protein_coding	2449	7	31754829	31767397	1
ENSBTAG00000005910	GO:0046850	0.115877	1	3	regulation of bone remodeling	BP	1	LEPR	leptin receptor [Source:VGNC Symbol;Acc:VGNC:30843]	protein_coding	3501	3	79741920	79838382	-1
ENSBTAG00000017664	GO:0060665	0.070861	1	2	regulation of branching involved in salivary gland morphogenesis by mesenchymal-epithelial signaling	BP	1	HGF	hepatocyte growth factor [Source:VGNC Symbol;Acc:VGNC:29834]	protein_coding	2491	4	38929386	39010999	1
ENSBTAG00000013412	GO:0070884	0.140506	1	4	regulation of calcineurin-NFAT signaling cascade	BP	1	NFAT5	nuclear factor of activated T cells 5 [Source:VGNC Symbol;Acc:VGNC:32029]	protein_coding	4392	18	36732492	36772080	1
ENSBTAG00000025853	GO:0090279	0.143704	1	4	regulation of calcium ion import	BP	1	HOMER1	homer scaffold protein 1 [Source:VGNC Symbol;Acc:VGNC:29901]	protein_coding	3072	10	10413731	10546778	-1
ENSBTAG00000002853	GO:1903169	0.0914576	1	3	regulation of calcium ion transmembrane transport	BP	1	HRC	histidine rich calcium binding protein [Source:VGNC Symbol;Acc:VGNC:29952]	protein_coding	2959	18	55653320	55661187	-1
ENSBTAG00000019302	GO:0051924	0.223744	1	7	regulation of calcium ion transport	BP	1	BCL2	BCL2 apoptosis regulator [Source:VGNC Symbol;Acc:VGNC:26445]	protein_coding	1075	24	61396513	61588241	-1
ENSBTAG00000047648	GO:0017158	0.294672	1	9	regulation of calcium ion-dependent exocytosis	BP	1	SYT2	synaptotagmin 2 [Source:VGNC Symbol;Acc:VGNC:35541]	protein_coding	2365	16	80036572	80130039	1
ENSBTAG00000002283	GO:0060828	0.161493	2	20	regulation of canonical Wnt signaling pathway	BP	1	FZD7	frizzled class receptor 7 [Source:VGNC Symbol;Acc:VGNC:29171]	protein_coding	2207	2	90571270	90573476	1
ENSBTAG00000008839	GO:0060828	0.161493	2	20	regulation of canonical Wnt signaling pathway	BP	1	AMER1	APC membrane recruitment protein 1 [Source:VGNC Symbol;Acc:VGNC:25861]	protein_coding	3600	X	96120226	96146246	1
ENSBTAG00000034402	GO:1903779	0.0869777	1	3	regulation of cardiac conduction	BP	1	ACE2	angiotensin converting enzyme 2 [Source:VGNC Symbol;Acc:VGNC:25535]	protein_coding	3490	X	127901491	127951491	1
ENSBTAG00000020194	GO:0098909	0.106816	1	3	regulation of cardiac muscle cell action potential involved in regulation of contraction	BP	1	FGF13	fibroblast growth factor 13 [Source:VGNC Symbol;Acc:VGNC:28972]	protein_coding	2350	NKLS02002208.1	6393393	6468819	1
ENSBTAG00000002640	GO:0050790	0.134037	12	219	regulation of catalytic activity	BP	1	KALRN	kalirin RhoGEF kinase [Source:VGNC Symbol;Acc:VGNC:30389]	protein_coding	5600	1	68647206	68942661	1
ENSBTAG00000003378	GO:0050790	0.134037	12	219	regulation of catalytic activity	BP	1	ACAP2	ArfGAP with coiled-coil, ankyrin repeat and PH domains 2 [Source:VGNC Symbol;Acc:VGNC:25527]	protein_coding	1589	1	72150081	72264225	1
ENSBTAG00000004423	GO:0050790	0.134037	12	219	regulation of catalytic activity	BP	1	ARHGAP42	Rho GTPase activating protein 42 [Source:VGNC Symbol;Acc:VGNC:26096]	protein_coding	3012	15	8008850	8351636	-1
ENSBTAG00000006948	GO:0050790	0.134037	12	219	regulation of catalytic activity	BP	1	GARNL3	GTPase activating Rap/RanGAP domain like 3 [Source:VGNC Symbol;Acc:VGNC:29253]	protein_coding	2655	11	98027457	98137332	1
ENSBTAG00000008797	GO:0050790	0.134037	12	219	regulation of catalytic activity	BP	1	ARHGEF38	Rho guanine nucleotide exchange factor 38 [Source:VGNC Symbol;Acc:VGNC:97239]	protein_coding	2346	6	19485468	19636025	-1
ENSBTAG00000010803	GO:0050790	0.134037	12	219	regulation of catalytic activity	BP	1	CHML	CHM like Rab escort protein [Source:VGNC Symbol;Acc:VGNC:27298]	protein_coding	1956	16	35143253	35145208	1
ENSBTAG00000014189	GO:0050790	0.134037	12	219	regulation of catalytic activity	BP	1	RGS6	regulator of G protein signaling 6 [Source:VGNC Symbol;Acc:VGNC:54476]	protein_coding	2230	10	83871181	84062445	1
ENSBTAG00000017370	GO:0050790	0.134037	12	219	regulation of catalytic activity	BP	1	ARFGEF3	ARFGEF family member 3 [Source:VGNC Symbol;Acc:VGNC:26066]	protein_coding	6564	9	75966230	76132574	1
ENSBTAG00000019302	GO:0050790	0.134037	12	219	regulation of catalytic activity	BP	1	BCL2	BCL2 apoptosis regulator [Source:VGNC Symbol;Acc:VGNC:26445]	protein_coding	1075	24	61396513	61588241	-1
ENSBTAG00000033137	GO:0050790	0.134037	12	219	regulation of catalytic activity	BP	1	PSD3	pleckstrin and Sec7 domain containing 3 [Source:VGNC Symbol;Acc:VGNC:57317]	protein_coding	3409	27	38533613	38950549	1
ENSBTAG00000043992	GO:0050790	0.134037	12	219	regulation of catalytic activity	BP	1	RNF180	ring finger protein 180 [Source:VGNC Symbol;Acc:VGNC:34038]	protein_coding	2591	20	15106459	15389890	-1
ENSBTAG00000055120	GO:0050790	0.134037	12	219	regulation of catalytic activity	BP	1	OPHN1	oligophrenin 1 [Source:VGNC Symbol;Acc:VGNC:106854]	protein_coding	3076	X	81979301	82601229	1
ENSBTAG00000025853	GO:2001257	0.0362964	1	1	regulation of cation channel activity	BP	1	HOMER1	homer scaffold protein 1 [Source:VGNC Symbol;Acc:VGNC:29901]	protein_coding	3072	10	10413731	10546778	-1
ENSBTAG00000002853	GO:1901844	0.0962052	1	3	regulation of cell communication by electrical coupling involved in cardiac conduction	BP	1	HRC	histidine rich calcium binding protein [Source:VGNC Symbol;Acc:VGNC:29952]	protein_coding	2959	18	55653320	55661187	-1
ENSBTAG00000004780	GO:0051726	0.481141	6	155	regulation of cell cycle	BP	1	CDKL1	cyclin dependent kinase like 1 [Source:VGNC Symbol;Acc:VGNC:27138]	protein_coding	1862	10	43233495	43284821	-1
ENSBTAG00000008338	GO:0051726	0.481141	6	155	regulation of cell cycle	BP	1	PLCB1	phospholipase C beta 1 [Source:VGNC Symbol;Acc:VGNC:32980]	protein_coding	4316	13	933264	1794219	1
ENSBTAG00000012694	GO:0051726	0.481141	6	155	regulation of cell cycle	BP	1	UHMK1	U2AF homology motif kinase 1 [Source:VGNC Symbol;Acc:VGNC:36653]	protein_coding	1455	3	6980659	7000320	-1
ENSBTAG00000013943	GO:0051726	0.481141	6	155	regulation of cell cycle	BP	1	ZNF703	zinc finger protein 703 [Source:VGNC Symbol;Acc:VGNC:37334]	protein_coding	2035	27	32978496	32981525	1
ENSBTAG00000017486	GO:0051726	0.481141	6	155	regulation of cell cycle	BP	1	ADARB1	adenosine deaminase RNA specific B1 [Source:VGNC Symbol;Acc:VGNC:25636]	protein_coding	3282	1	144937738	145050738	1
ENSBTAG00000019302	GO:0051726	0.481141	6	155	regulation of cell cycle	BP	1	BCL2	BCL2 apoptosis regulator [Source:VGNC Symbol;Acc:VGNC:26445]	protein_coding	1075	24	61396513	61588241	-1
ENSBTAG00000000220	GO:1902749	0.158285	1	5	regulation of cell cycle G2/M phase transition	BP	1	NEK10	NIMA related kinase 10 [Source:VGNC Symbol;Acc:VGNC:31992]	protein_coding	2249	22	1485764	1600233	-1
ENSBTAG00000020854	GO:0045595	0.39906	1	14	regulation of cell differentiation	BP	1	BCL6B	BCL6B transcription repressor [Source:VGNC Symbol;Acc:VGNC:57982]	protein_coding	1484	19	26813394	26817380	1
ENSBTAG00000015181	GO:0001558	0.67013	1	30	regulation of cell growth	BP	1	EPM2A	EPM2A glucan phosphatase, laforin [Source:VGNC Symbol;Acc:VGNC:53790]	protein_coding	3145	9	82921421	83030362	-1
ENSBTAG00000006470	GO:0030334	0.528297	2	49	regulation of cell migration	BP	1	TTBK2	tau tubulin kinase 2 [Source:VGNC Symbol;Acc:VGNC:36452]	protein_coding	3732	10	38039980	38129334	-1
ENSBTAG00000011245	GO:0030334	0.528297	2	49	regulation of cell migration	BP	1	PLXNC1	plexin C1 [Source:VGNC Symbol;Acc:VGNC:33064]	protein_coding	4951	5	23915775	24071389	1
ENSBTAG00000006601	GO:0042127	0.896253	2	101	regulation of cell population proliferation	BP	1	KSR1	kinase suppressor of ras 1 [Source:VGNC Symbol;Acc:VGNC:30754]	protein_coding	2766	19	19088871	19247444	1
ENSBTAG00000020854	GO:0042127	0.896253	2	101	regulation of cell population proliferation	BP	1	BCL6B	BCL6B transcription repressor [Source:VGNC Symbol;Acc:VGNC:57982]	protein_coding	1484	19	26813394	26817380	1
ENSBTAG00000011245	GO:0008360	0.831066	2	84	regulation of cell shape	BP	1	PLXNC1	plexin C1 [Source:VGNC Symbol;Acc:VGNC:33064]	protein_coding	4951	5	23915775	24071389	1
ENSBTAG00000016230	GO:0008360	0.831066	2	84	regulation of cell shape	BP	1	BRWD3	bromodomain and WD repeat domain containing 3 [Source:VGNC Symbol;Acc:VGNC:26576]	protein_coding	4863	X	71710584	71853446	1
ENSBTAG00000044194	GO:0022407	0.287922	1	9	regulation of cell-cell adhesion	BP	1	ZDHHC2	zinc finger DHHC-type palmitoyltransferase 2 [Source:VGNC Symbol;Acc:VGNC:37135]	protein_coding	1138	27	20011366	20073509	-1
ENSBTAG00000019302	GO:0001952	0.248276	1	8	regulation of cell-matrix adhesion	BP	1	BCL2	BCL2 apoptosis regulator [Source:VGNC Symbol;Acc:VGNC:26445]	protein_coding	1075	24	61396513	61588241	-1
ENSBTAG00000021601	GO:0060341	0.105259	1	3	regulation of cellular localization	BP	1	PARD6B	par-6 family cell polarity regulator beta [Source:VGNC Symbol;Acc:VGNC:32584]	protein_coding	1505	13	78706958	78721688	1
ENSBTAG00000011237	GO:0010824	0.438095	1	16	regulation of centrosome duplication	BP	1	PKHD1	PKHD1 ciliary IPT domain containing fibrocystin/polyductin [Source:VGNC Symbol;Acc:VGNC:32939]	protein_coding	12153	23	24075070	24509308	-1
ENSBTAG00000008619	GO:2000303	0.100972	1	3	regulation of ceramide biosynthetic process	BP	1	SAMD8	sterile alpha motif domain containing 8 [Source:VGNC Symbol;Acc:VGNC:34276]	protein_coding	2429	28	30882776	30936255	1
ENSBTAG00000011237	GO:1904054	0.0555266	1	1	regulation of cholangiocyte proliferation	BP	1	PKHD1	PKHD1 ciliary IPT domain containing fibrocystin/polyductin [Source:VGNC Symbol;Acc:VGNC:32939]	protein_coding	12153	23	24075070	24509308	-1
ENSBTAG00000020957	GO:1901382	0.0629039	1	2	regulation of chorionic trophoblast cell proliferation	BP	1	FZD5	frizzled class receptor 5 [Source:VGNC Symbol;Acc:VGNC:29169]	protein_coding	1758	2	96039164	96040921	-1
[truncated: 579 more rows]
