# Supplementary material for: Altered microRNA composition in the uterine lumen fluid in cattle (Bos taurus) pregnancies initiated by artificial insemination or transfer of an in vitro produced embryo
Source: J Anim Sci Biotechnol. 2024 Sep 13;15:130. doi: 10.1186/s40104-024-01083-8 (PMC11397056; doi:10.1186/s40104-024-01083-8)
Supplement: Supplementary file 6 — Additional file 6. Annotation of biological processes of the genes that can be targets of bta-mir-17, bta-mir-7-3, MIR18A, MIR7-1 and are also down regulated in inter-caruncular areas of endometrium of pregnancies initiated by artificial insemination versus pregnancies initiated by the transfer of an in vitro produced embryo. [file 40104_2024_1083_MOESM6_ESM.xlsx]

## Sheet: miRWalk_GO_BP_Cats_up_ET_day18_
Annotation of biological processes of the genes that can be targets of bta-mir-17, bta-mir-7-3, MIR18A, MIR7-1 and are also down regulated in inter-caruncular areas of endometrium of pregnacies initiated by artificial insemination versus preggnancies initiated by the transfer of an in vitro produced embryo.
Gene ID	category	Overrepresentation Pvalue	N Genes test	N Genes Background	term	ontology	FWER	Symbol	description	gene_biotype	transcript_length	chromosome_name	start_position	end_position	strand
ENSBTAG00000000654	GO:0003341	5.91409e-05	7	32	cilium movement	BP	0.0787166	ODAD2	outer dynein arm docking complex subunit 2 [Source:VGNC Symbol;Acc:VGNC:26158]	protein_coding	3135	13	36593248	36754850	1
ENSBTAG00000004167	GO:0003341	5.91409e-05	7	32	cilium movement	BP	0.0787166	TTC29	tetratricopeptide repeat domain 29 [Source:VGNC Symbol;Acc:VGNC:36468]	protein_coding	1662	17	11330442	11605484	1
ENSBTAG00000008201	GO:0003341	5.91409e-05	7	32	cilium movement	BP	0.0787166	ODAD3	outer dynein arm docking complex subunit 3 [Source:VGNC Symbol;Acc:VGNC:26856]	protein_coding	2203	7	15800804	15811483	-1
ENSBTAG00000009057	GO:0003341	5.91409e-05	7	32	cilium movement	BP	0.0787166	CFAP221	cilia and flagella associated protein 221 [Source:VGNC Symbol;Acc:VGNC:27241]	protein_coding	1147	2	71437172	71470213	1
ENSBTAG00000013078	GO:0003341	5.91409e-05	7	32	cilium movement	BP	0.0787166	DNAH11	dynein axonemal heavy chain 11 [Source:HGNC Symbol;Acc:HGNC:2942]	protein_coding	13506	4	30324683	30693265	1
ENSBTAG00000021972	GO:0003341	5.91409e-05	7	32	cilium movement	BP	0.0787166	DNAH5	dynein axonemal heavy chain 5 [Source:VGNC Symbol;Acc:VGNC:28126]	protein_coding	13833	20	59226991	59489350	1
ENSBTAG00000035710	GO:0003341	5.91409e-05	7	32	cilium movement	BP	0.0787166	ZBBX	zinc finger B-box domain containing [Source:VGNC Symbol;Acc:VGNC:53614]	protein_coding	867	1	100098900	100168463	1
ENSBTAG00000010030	GO:0061001	0.00056831	3	6	regulation of dendritic spine morphogenesis	BP	0.755852	EPHA4	EPH receptor A4 [Source:VGNC Symbol;Acc:VGNC:56106]	protein_coding	3032	2	109525497	109678039	-1
ENSBTAG00000016260	GO:0061001	0.00056831	3	6	regulation of dendritic spine morphogenesis	BP	0.755852	LRRK2	leucine rich repeat kinase 2 [Source:VGNC Symbol;Acc:VGNC:31038]	protein_coding	7847	5	40461232	40666425	-1
ENSBTAG00000021938	GO:0061001	0.00056831	3	6	regulation of dendritic spine morphogenesis	BP	0.755852	ARHGAP44	Rho GTPase activating protein 44 [Source:VGNC Symbol;Acc:VGNC:26097]	protein_coding	3690	19	31200392	31360769	1
ENSBTAG00000015396	GO:0061158	0.29841	1	11	3'-UTR-mediated mRNA destabilization	BP	1	RBM24	RNA binding motif protein 24 [Source:VGNC Symbol;Acc:VGNC:33793]	protein_coding	2066	23	40056293	40067746	-1
ENSBTAG00000030523	GO:0001675	0.201438	1	7	acrosome assembly	BP	1	ZPBP2	zona pellucida binding protein 2 [Source:VGNC Symbol;Acc:VGNC:107047]	protein_coding	1403	19	40217187	40226085	1
ENSBTAG00000008585	GO:0030036	0.0530848	7	105	actin cytoskeleton organization	BP	1	ARHGEF10	Rho guanine nucleotide exchange factor 10 [Source:VGNC Symbol;Acc:VGNC:26104]	protein_coding	4304	27	1347269	1407799	1
ENSBTAG00000011244	GO:0030036	0.0530848	7	105	actin cytoskeleton organization	BP	1	TESK2	testis associated actin remodelling kinase 2 [Source:VGNC Symbol;Acc:VGNC:35755]	protein_coding	3079	3	100579652	100718934	1
ENSBTAG00000012039	GO:0030036	0.0530848	7	105	actin cytoskeleton organization	BP	1	PHACTR1	phosphatase and actin regulator 1 [Source:VGNC Symbol;Acc:VGNC:32804]	protein_coding	3220	23	43276359	43794630	-1
ENSBTAG00000014485	GO:0030036	0.0530848	7	105	actin cytoskeleton organization	BP	1	POF1B	POF1B actin binding protein [Source:VGNC Symbol;Acc:VGNC:33104]	protein_coding	1914	X	66868308	66966819	1
ENSBTAG00000014612	GO:0030036	0.0530848	7	105	actin cytoskeleton organization	BP	1	DOCK2	dedicator of cytokinesis 2 [Source:VGNC Symbol;Acc:VGNC:28157]	protein_coding	5607	20	1562432	2001666	1
ENSBTAG00000018825	GO:0030036	0.0530848	7	105	actin cytoskeleton organization	BP	1	SSH1	slingshot protein phosphatase 1 [Source:VGNC Symbol;Acc:VGNC:35312]	protein_coding	3193	17	64125282	64176327	1
ENSBTAG00000018945	GO:0030036	0.0530848	7	105	actin cytoskeleton organization	BP	1	AMOTL1	angiomotin like 1 [Source:VGNC Symbol;Acc:VGNC:25871]	protein_coding	3748	15	15543580	15735835	-1
ENSBTAG00000012039	GO:0031532	0.760745	1	43	actin cytoskeleton reorganization	BP	1	PHACTR1	phosphatase and actin regulator 1 [Source:VGNC Symbol;Acc:VGNC:32804]	protein_coding	3220	23	43276359	43794630	-1
ENSBTAG00000014485	GO:0007015	0.891245	1	72	actin filament organization	BP	1	POF1B	POF1B actin binding protein [Source:VGNC Symbol;Acc:VGNC:33104]	protein_coding	1914	X	66868308	66966819	1
ENSBTAG00000012863	GO:0090527	0.140999	1	5	actin filament reorganization	BP	1	GDPD2	glycerophosphodiester phosphodiesterase domain containing 2 [Source:VGNC Symbol;Acc:VGNC:29311]	protein_coding	2833	X	80011281	80021117	-1
ENSBTAG00000038126	GO:0030048	0.282253	1	9	actin filament-based movement	BP	1	WIPF2	WAS/WASL interacting protein family member 2 [Source:VGNC Symbol;Acc:VGNC:36940]	protein_coding	2089	19	40490708	40526914	1
ENSBTAG00000008916	GO:0097202	0.301492	1	12	activation of cysteine-type endopeptidase activity	BP	1	CYFIP2	cytoplasmic FMR1 interacting protein 2 [Source:VGNC Symbol;Acc:VGNC:50267]	protein_coding	5645	7	68943176	69076275	1
ENSBTAG00000021316	GO:0006919	0.716886	1	43	activation of cysteine-type endopeptidase activity involved in apoptotic process	BP	1	COL4A3	collagen type IV alpha 3 chain [Source:VGNC Symbol;Acc:VGNC:55339]	protein_coding	5013	2	115318013	115478018	1
ENSBTAG00000008585	GO:0090630	0.542012	2	56	activation of GTPase activity	BP	1	ARHGEF10	Rho guanine nucleotide exchange factor 10 [Source:VGNC Symbol;Acc:VGNC:26104]	protein_coding	4304	27	1347269	1407799	1
ENSBTAG00000046314	GO:0090630	0.542012	2	56	activation of GTPase activity	BP	1	TBC1D8B	TBC1 domain family member 8B [Source:VGNC Symbol;Acc:VGNC:106968]	protein_coding	4243	X	55340110	55415867	1
ENSBTAG00000000306	GO:0007202	0.141186	1	5	activation of phospholipase C activity	BP	1	ITK	IL2 inducible T cell kinase [Source:VGNC Symbol;Acc:VGNC:30338]	protein_coding	4378	7	68871861	68934053	1
ENSBTAG00000009510	GO:0032148	0.0467446	2	12	activation of protein kinase B activity	BP	1	ADRA2B	adrenoceptor alpha 2B [Source:VGNC Symbol;Acc:VGNC:25696]	protein_coding	1344	11	2253295	2254638	-1
ENSBTAG00000034436	GO:0032148	0.0467446	2	12	activation of protein kinase B activity	BP	1	PDPK1	3-phosphoinositide dependent protein kinase 1 [Source:HGNC Symbol;Acc:HGNC:8816]	protein_coding	1798	25	2036248	2096458	1
ENSBTAG00000018524	GO:0032924	0.221184	1	8	activin receptor signaling pathway	BP	1	AMHR2	anti-Mullerian hormone receptor type 2 [Source:VGNC Symbol;Acc:VGNC:54403]	protein_coding	2034	5	26591483	26597710	-1
ENSBTAG00000012039	GO:0031032	0.450615	1	18	actomyosin structure organization	BP	1	PHACTR1	phosphatase and actin regulator 1 [Source:VGNC Symbol;Acc:VGNC:32804]	protein_coding	3220	23	43276359	43794630	-1
ENSBTAG00000000306	GO:0002250	0.187073	2	28	adaptive immune response	BP	1	ITK	IL2 inducible T cell kinase [Source:VGNC Symbol;Acc:VGNC:30338]	protein_coding	4378	7	68871861	68934053	1
ENSBTAG00000032084	GO:0002250	0.187073	2	28	adaptive immune response	BP	1	GPR183	G protein-coupled receptor 183 [Source:VGNC Symbol;Acc:VGNC:29577]	protein_coding	1504	12	76165404	76180037	-1
ENSBTAG00000017486	GO:0006382	0.0907332	1	3	adenosine to inosine editing	BP	1	ADARB1	adenosine deaminase RNA specific B1 [Source:VGNC Symbol;Acc:VGNC:25636]	protein_coding	3282	1	144937738	145050738	1
ENSBTAG00000010030	GO:0034332	0.347439	1	12	adherens junction organization	BP	1	EPHA4	EPH receptor A4 [Source:VGNC Symbol;Acc:VGNC:56106]	protein_coding	3032	2	109525497	109678039	-1
ENSBTAG00000009510	GO:0071875	0.126442	1	4	adrenergic receptor signaling pathway	BP	1	ADRA2B	adrenoceptor alpha 2B [Source:VGNC Symbol;Acc:VGNC:25696]	protein_coding	1344	11	2253295	2254638	-1
ENSBTAG00000012413	GO:0008344	0.546696	1	25	adult locomotory behavior	BP	1	FGF12	fibroblast growth factor 12 [Source:VGNC Symbol;Acc:VGNC:53568]	protein_coding	1208	1	74876548	75283017	1
ENSBTAG00000010030	GO:0007628	0.37044	1	14	adult walking behavior	BP	1	EPHA4	EPH receptor A4 [Source:VGNC Symbol;Acc:VGNC:56106]	protein_coding	3032	2	109525497	109678039	-1
ENSBTAG00000014612	GO:0046631	0.0377019	1	1	alpha-beta T cell activation	BP	1	DOCK2	dedicator of cytokinesis 2 [Source:VGNC Symbol;Acc:VGNC:28157]	protein_coding	5607	20	1562432	2001666	1
ENSBTAG00000014612	GO:0046633	0.0377019	1	1	alpha-beta T cell proliferation	BP	1	DOCK2	dedicator of cytokinesis 2 [Source:VGNC Symbol;Acc:VGNC:28157]	protein_coding	5607	20	1562432	2001666	1
ENSBTAG00000002585	GO:0089718	0.0149734	2	6	amino acid import across plasma membrane	BP	1	SLC16A2	solute carrier family 16 member 2 [Source:VGNC Symbol;Acc:VGNC:54485]	protein_coding	4165	X	76549545	76681860	-1
ENSBTAG00000018577	GO:0089718	0.0149734	2	6	amino acid import across plasma membrane	BP	1	SLC7A1	solute carrier family 7 member 1 [Source:VGNC Symbol;Acc:VGNC:34924]	protein_coding	2309	12	30934105	30991889	1
ENSBTAG00000002585	GO:0006520	0.0666414	2	14	amino acid metabolic process	BP	1	SLC16A2	solute carrier family 16 member 2 [Source:VGNC Symbol;Acc:VGNC:54485]	protein_coding	4165	X	76549545	76681860	-1
ENSBTAG00000031814	GO:0006520	0.0666414	2	14	amino acid metabolic process	BP	1	SDS	serine dehydratase [Source:VGNC Symbol;Acc:VGNC:34399]	protein_coding	2577	17	61030240	61040569	1
ENSBTAG00000008509	GO:0003333	0.0379504	2	10	amino acid transmembrane transport	BP	1	SLC38A3	solute carrier family 38 member 3 [Source:VGNC Symbol;Acc:VGNC:34850]	protein_coding	3036	22	50131869	50146728	-1
ENSBTAG00000014197	GO:0003333	0.0379504	2	10	amino acid transmembrane transport	BP	1	SLC38A4	solute carrier family 38 member 4 [Source:VGNC Symbol;Acc:VGNC:34851]	protein_coding	1934	5	33400460	33483891	1
ENSBTAG00000018577	GO:0006865	0.393402	1	16	amino acid transport	BP	1	SLC7A1	solute carrier family 7 member 1 [Source:VGNC Symbol;Acc:VGNC:34924]	protein_coding	2309	12	30934105	30991889	1
ENSBTAG00000002361	GO:0042982	0.220284	1	8	amyloid precursor protein metabolic process	BP	1	TMCC2	transmembrane and coiled-coil domain family 2 [Source:VGNC Symbol;Acc:VGNC:35926]	protein_coding	3610	16	3006671	3044514	1
ENSBTAG00000008429	GO:0150094	0.178958	1	5	amyloid-beta clearance by cellular catabolic process	BP	1	LRP4	LDL receptor related protein 4 [Source:VGNC Symbol;Acc:VGNC:30992]	protein_coding	5971	15	76789248	76840637	-1
ENSBTAG00000008429	GO:0048856	0.552163	1	25	anatomical structure development	BP	1	LRP4	LDL receptor related protein 4 [Source:VGNC Symbol;Acc:VGNC:30992]	protein_coding	5971	15	76789248	76840637	-1
ENSBTAG00000015766	GO:0009653	0.462048	1	18	anatomical structure morphogenesis	BP	1	ZFPM1	zinc finger protein, FOG family member 1 [Source:VGNC Symbol;Acc:VGNC:58429]	protein_coding	3190	18	13720107	13781533	1
ENSBTAG00000000783	GO:0001525	0.547509	3	91	angiogenesis	BP	1	TGFA	transforming growth factor alpha [Source:VGNC Symbol;Acc:VGNC:58421]	protein_coding	969	11	13861144	13975868	1
ENSBTAG00000011971	GO:0001525	0.547509	3	91	angiogenesis	BP	1	NRP2	neuropilin 2 [Source:VGNC Symbol;Acc:VGNC:32267]	protein_coding	3248	2	94028625	94145404	1
ENSBTAG00000018945	GO:0001525	0.547509	3	91	angiogenesis	BP	1	AMOTL1	angiomotin like 1 [Source:VGNC Symbol;Acc:VGNC:25871]	protein_coding	3748	15	15543580	15735835	-1
ENSBTAG00000015457	GO:0048513	0.0667709	2	13	animal organ development	BP	1	FGFR1	fibroblast growth factor receptor 1 [Source:VGNC Symbol;Acc:VGNC:50179]	protein_coding	3269	27	33549267	33599083	-1
ENSBTAG00000015766	GO:0048513	0.0667709	2	13	animal organ development	BP	1	ZFPM1	zinc finger protein, FOG family member 1 [Source:VGNC Symbol;Acc:VGNC:58429]	protein_coding	3190	18	13720107	13781533	1
ENSBTAG00000012137	GO:0009887	0.793695	1	47	animal organ morphogenesis	BP	1	NTN1	netrin 1 [Source:VGNC Symbol;Acc:VGNC:32304]	protein_coding	2318	19	28447224	28649129	1
ENSBTAG00000012137	GO:0033564	0.0700172	1	2	anterior/posterior axon guidance	BP	1	NTN1	netrin 1 [Source:VGNC Symbol;Acc:VGNC:32304]	protein_coding	2318	19	28447224	28649129	1
ENSBTAG00000008036	GO:0009952	0.845108	1	59	anterior/posterior pattern specification	BP	1	CELSR1	cadherin EGF LAG seven-pass G-type receptor 1 [Source:VGNC Symbol;Acc:VGNC:55884]	protein_coding	9242	5	116657456	116800031	-1
ENSBTAG00000018524	GO:1990262	0.0296977	1	1	anti-Mullerian hormone signaling pathway	BP	1	AMHR2	anti-Mullerian hormone receptor type 2 [Source:VGNC Symbol;Acc:VGNC:54403]	protein_coding	2034	5	26591483	26597710	-1
ENSBTAG00000038490	GO:0061760	0.224402	1	9	antifungal innate immune response	BP	1	CLEC4A	C-type lectin domain family 4 member A [Source:VGNC Symbol;Acc:VGNC:27430]	protein_coding	1726	5	101616709	101629916	1
ENSBTAG00000038490	GO:0042590	0.0781827	1	3	antigen processing and presentation of exogenous peptide antigen via MHC class I	BP	1	CLEC4A	C-type lectin domain family 4 member A [Source:VGNC Symbol;Acc:VGNC:27430]	protein_coding	1726	5	101616709	101629916	1
ENSBTAG00000037558	GO:0061844	0.245701	1	12	antimicrobial humoral immune response mediated by antimicrobial peptide	BP	1	GRO1	chemokine (C-X-C motif) ligand 1 (melanoma growth stimulating activity, alpha) [Source:NCBI gene (formerly Entrezgene);Acc:281212]	protein_coding	1474	6	89072611	89075133	1
ENSBTAG00000011234	GO:0001547	0.0904187	1	3	antral ovarian follicle growth	BP	1	FOXO3	forkhead box O3 [Source:VGNC Symbol;Acc:VGNC:29099]	protein_coding	2191	9	41522588	41620269	-1
ENSBTAG00000012994	GO:0035904	0.438989	1	16	aorta development	BP	1	LOX	lysyl oxidase [Source:VGNC Symbol;Acc:VGNC:30951]	protein_coding	2449	7	31754829	31767397	1
ENSBTAG00000022799	GO:0003180	0.302897	1	11	aortic valve morphogenesis	BP	1	NOTCH1	notch receptor 1 [Source:VGNC Symbol;Acc:VGNC:32177]	protein_coding	8190	11	103935364	103980160	-1
ENSBTAG00000008036	GO:0045176	0.169623	1	5	apical protein localization	BP	1	CELSR1	cadherin EGF LAG seven-pass G-type receptor 1 [Source:VGNC Symbol;Acc:VGNC:55884]	protein_coding	9242	5	116657456	116800031	-1
ENSBTAG00000000329	GO:0043277	0.35019	1	13	apoptotic cell clearance	BP	1	MEGF10	multiple EGF like domains 10 [Source:VGNC Symbol;Acc:VGNC:31375]	protein_coding	5150	7	26554784	26762374	-1
ENSBTAG00000013108	GO:0008637	0.231821	1	9	apoptotic mitochondrial changes	BP	1	HK2	hexokinase 2 [Source:VGNC Symbol;Acc:VGNC:29865]	protein_coding	3378	11	9743172	9810098	-1
ENSBTAG00000008916	GO:0006915	0.977076	1	124	apoptotic process	BP	1	CYFIP2	cytoplasmic FMR1 interacting protein 2 [Source:VGNC Symbol;Acc:VGNC:50267]	protein_coding	5645	7	68943176	69076275	1
ENSBTAG00000000329	GO:1902742	0.121066	1	4	apoptotic process involved in development	BP	1	MEGF10	multiple EGF like domains 10 [Source:VGNC Symbol;Acc:VGNC:31375]	protein_coding	5150	7	26554784	26762374	-1
ENSBTAG00000022799	GO:1902263	0.0745355	1	2	apoptotic process involved in embryonic digit morphogenesis	BP	1	NOTCH1	notch receptor 1 [Source:VGNC Symbol;Acc:VGNC:32177]	protein_coding	8190	11	103935364	103980160	-1
ENSBTAG00000013730	GO:0097190	0.627176	1	33	apoptotic signaling pathway	BP	1	CD5	CD5 molecule [Source:VGNC Symbol;Acc:VGNC:27037]	protein_coding	2713	29	37422743	37445044	1
ENSBTAG00000012475	GO:0019369	0.279367	1	11	arachidonic acid metabolic process	BP	1	ALOX12B	arachidonate 12-lipoxygenase, 12R type [Source:VGNC Symbol;Acc:VGNC:25842]	protein_coding	2427	19	27718183	27730008	-1
ENSBTAG00000022799	GO:0060842	0.0968919	1	3	arterial endothelial cell differentiation	BP	1	NOTCH1	notch receptor 1 [Source:VGNC Symbol;Acc:VGNC:32177]	protein_coding	8190	11	103935364	103980160	-1
ENSBTAG00000009502	GO:0060840	0.18814	1	6	artery development	BP	1	LUZP1	leucine zipper protein 1 [Source:VGNC Symbol;Acc:VGNC:31084]	protein_coding	3646	2	129672631	129764693	1
ENSBTAG00000012994	GO:0035905	0.0301827	1	1	ascending aorta development	BP	1	LOX	lysyl oxidase [Source:VGNC Symbol;Acc:VGNC:30951]	protein_coding	2449	7	31754829	31767397	1
ENSBTAG00000008509	GO:0006867	0.0306927	1	1	asparagine transport	BP	1	SLC38A3	solute carrier family 38 member 3 [Source:VGNC Symbol;Acc:VGNC:34850]	protein_coding	3036	22	50131869	50146728	-1
ENSBTAG00000006977	GO:0014002	0.263677	1	10	astrocyte development	BP	1	PLP1	proteolipid protein 1 [Source:VGNC Symbol;Acc:VGNC:33042]	protein_coding	3172	X	52543967	52560839	1
ENSBTAG00000015766	GO:0060413	0.196632	1	6	atrial septum morphogenesis	BP	1	ZFPM1	zinc finger protein, FOG family member 1 [Source:VGNC Symbol;Acc:VGNC:58429]	protein_coding	3190	18	13720107	13781533	1
ENSBTAG00000022799	GO:0003162	0.044271	1	1	atrioventricular node development	BP	1	NOTCH1	notch receptor 1 [Source:VGNC Symbol;Acc:VGNC:32177]	protein_coding	8190	11	103935364	103980160	-1
ENSBTAG00000015766	GO:0003181	0.021382	2	7	atrioventricular valve morphogenesis	BP	1	ZFPM1	zinc finger protein, FOG family member 1 [Source:VGNC Symbol;Acc:VGNC:58429]	protein_coding	3190	18	13720107	13781533	1
ENSBTAG00000022799	GO:0003181	0.021382	2	7	atrioventricular valve morphogenesis	BP	1	NOTCH1	notch receptor 1 [Source:VGNC Symbol;Acc:VGNC:32177]	protein_coding	8190	11	103935364	103980160	-1
ENSBTAG00000022799	GO:0009912	0.0757269	1	2	auditory receptor cell fate commitment	BP	1	NOTCH1	notch receptor 1 [Source:VGNC Symbol;Acc:VGNC:32177]	protein_coding	8190	11	103935364	103980160	-1
ENSBTAG00000005151	GO:0002093	0.0963002	1	3	auditory receptor cell morphogenesis	BP	1	WDPCP	WD repeat containing planar cell polarity effector [Source:VGNC Symbol;Acc:VGNC:36879]	protein_coding	2795	11	61723956	62023241	-1
ENSBTAG00000018165	GO:0060088	0.176417	1	6	auditory receptor cell stereocilium organization	BP	1	RIPOR2	RHO family interacting cell polarization regulator 2 [Source:VGNC Symbol;Acc:VGNC:54232]	protein_coding	3650	23	32786389	32996550	1
ENSBTAG00000015181	GO:0000045	0.693219	1	38	autophagosome assembly	BP	1	EPM2A	EPM2A glucan phosphatase, laforin [Source:VGNC Symbol;Acc:VGNC:53790]	protein_coding	3145	9	82921421	83030362	-1
ENSBTAG00000015181	GO:0006914	0.897868	1	74	autophagy	BP	1	EPM2A	EPM2A glucan phosphatase, laforin [Source:VGNC Symbol;Acc:VGNC:53790]	protein_coding	3145	9	82921421	83030362	-1
ENSBTAG00000006977	GO:0061564	0.030186	2	9	axon development	BP	1	PLP1	proteolipid protein 1 [Source:VGNC Symbol;Acc:VGNC:33042]	protein_coding	3172	X	52543967	52560839	1
ENSBTAG00000013462	GO:0061564	0.030186	2	9	axon development	BP	1	L1CAM	L1 cell adhesion molecule [Source:VGNC Symbol;Acc:VGNC:30760]	protein_coding	5302	X	37076248	37090660	-1
ENSBTAG00000006977	GO:0008366	0.00272066	2	3	axon ensheathment	BP	1	PLP1	proteolipid protein 1 [Source:VGNC Symbol;Acc:VGNC:33042]	protein_coding	3172	X	52543967	52560839	1
ENSBTAG00000019060	GO:0008366	0.00272066	2	3	axon ensheathment	BP	1	CLDN11	claudin 11 [Source:VGNC Symbol;Acc:VGNC:53517]	protein_coding	1937	1	96999962	97014928	-1
ENSBTAG00000001961	GO:0048675	0.392602	1	14	axon extension	BP	1	MAP1B	microtubule associated protein 1B [Source:VGNC Symbol;Acc:VGNC:31178]	protein_coding	11686	20	9401263	9494370	-1
ENSBTAG00000011971	GO:0048846	0.0941332	1	3	axon extension involved in axon guidance	BP	1	NRP2	neuropilin 2 [Source:VGNC Symbol;Acc:VGNC:32267]	protein_coding	3248	2	94028625	94145404	1
ENSBTAG00000001481	GO:0007411	0.00544065	7	66	axon guidance	BP	1	IGSF9	immunoglobulin superfamily member 9 [Source:VGNC Symbol;Acc:VGNC:30097]	protein_coding	4686	3	9739774	9759677	1
ENSBTAG00000008921	GO:0007411	0.00544065	7	66	axon guidance	BP	1	NEXN	nexilin F-actin binding protein [Source:VGNC Symbol;Acc:VGNC:32025]	protein_coding	2637	3	66742753	66798302	-1
ENSBTAG00000010030	GO:0007411	0.00544065	7	66	axon guidance	BP	1	EPHA4	EPH receptor A4 [Source:VGNC Symbol;Acc:VGNC:56106]	protein_coding	3032	2	109525497	109678039	-1
ENSBTAG00000011971	GO:0007411	0.00544065	7	66	axon guidance	BP	1	NRP2	neuropilin 2 [Source:VGNC Symbol;Acc:VGNC:32267]	protein_coding	3248	2	94028625	94145404	1
ENSBTAG00000012137	GO:0007411	0.00544065	7	66	axon guidance	BP	1	NTN1	netrin 1 [Source:VGNC Symbol;Acc:VGNC:32304]	protein_coding	2318	19	28447224	28649129	1
ENSBTAG00000013462	GO:0007411	0.00544065	7	66	axon guidance	BP	1	L1CAM	L1 cell adhesion molecule [Source:VGNC Symbol;Acc:VGNC:30760]	protein_coding	5302	X	37076248	37090660	-1
ENSBTAG00000016991	GO:0007411	0.00544065	7	66	axon guidance	BP	1	EFNB2	ephrin B2 [Source:VGNC Symbol;Acc:VGNC:28360]	protein_coding	2717	12	82241704	82289618	-1
ENSBTAG00000001080	GO:1904158	0.10899	1	4	axonemal central apparatus assembly	BP	1	SPAG17	sperm associated antigen 17 [Source:VGNC Symbol;Acc:VGNC:35165]	protein_coding	6835	3	25000724	25256686	1
ENSBTAG00000032544	GO:0070286	0.343032	1	14	axonemal dynein complex assembly	BP	1	SPAG1	sperm associated antigen 1 [Source:VGNC Symbol;Acc:VGNC:35164]	protein_coding	2223	14	64174147	64208187	-1
ENSBTAG00000013989	GO:0035082	0.302593	1	12	axoneme assembly	BP	1	JHY	junctional cadherin complex regulator [Source:NCBI gene (formerly Entrezgene);Acc:615337]	protein_coding	2894	15	33502740	33584763	1
ENSBTAG00000001961	GO:0007409	0.0042238	5	34	axonogenesis	BP	1	MAP1B	microtubule associated protein 1B [Source:VGNC Symbol;Acc:VGNC:31178]	protein_coding	11686	20	9401263	9494370	-1
ENSBTAG00000012137	GO:0007409	0.0042238	5	34	axonogenesis	BP	1	NTN1	netrin 1 [Source:VGNC Symbol;Acc:VGNC:32304]	protein_coding	2318	19	28447224	28649129	1
ENSBTAG00000019097	GO:0007409	0.0042238	5	34	axonogenesis	BP	1	CNTNAP1	contactin associated protein 1 [Source:VGNC Symbol;Acc:VGNC:27540]	protein_coding	4578	19	42739776	42753673	1
ENSBTAG00000022799	GO:0007409	0.0042238	5	34	axonogenesis	BP	1	NOTCH1	notch receptor 1 [Source:VGNC Symbol;Acc:VGNC:32177]	protein_coding	8190	11	103935364	103980160	-1
ENSBTAG00000039377	GO:0007409	0.0042238	5	34	axonogenesis	BP	1	SLITRK2	SLIT and NTRK like family member 2 [Source:VGNC Symbol;Acc:VGNC:34963]	protein_coding	2535	X	28690281	28692815	-1
ENSBTAG00000016770	GO:0001782	0.379171	1	15	B cell homeostasis	BP	1	GAPT	GRB2 binding adaptor protein, transmembrane [Source:VGNC Symbol;Acc:VGNC:29249]	protein_coding	1829	20	20805729	20810823	-1
ENSBTAG00000016770	GO:0002322	0.181582	1	6	B cell proliferation involved in immune response	BP	1	GAPT	GRB2 binding adaptor protein, transmembrane [Source:VGNC Symbol;Acc:VGNC:29249]	protein_coding	1829	20	20805729	20810823	-1
ENSBTAG00000000306	GO:0050853	0.482189	1	21	B cell receptor signaling pathway	BP	1	ITK	IL2 inducible T cell kinase [Source:VGNC Symbol;Acc:VGNC:30338]	protein_coding	4378	7	68871861	68934053	1
ENSBTAG00000017486	GO:0016553	0.0620459	1	2	base conversion or substitution editing	BP	1	ADARB1	adenosine deaminase RNA specific B1 [Source:VGNC Symbol;Acc:VGNC:25636]	protein_coding	3282	1	144937738	145050738	1
ENSBTAG00000014485	GO:0070830	0.431688	1	19	bicellular tight junction assembly	BP	1	POF1B	POF1B actin binding protein [Source:VGNC Symbol;Acc:VGNC:33104]	protein_coding	1914	X	66868308	66966819	1
ENSBTAG00000030523	GO:0007339	0.33485	1	14	binding of sperm to zona pellucida	BP	1	ZPBP2	zona pellucida binding protein 2 [Source:VGNC Symbol;Acc:VGNC:107047]	protein_coding	1403	19	40217187	40226085	1
ENSBTAG00000012994	GO:0001568	0.702753	1	37	blood vessel development	BP	1	LOX	lysyl oxidase [Source:VGNC Symbol;Acc:VGNC:30951]	protein_coding	2449	7	31754829	31767397	1
ENSBTAG00000012994	GO:0048514	0.133074	2	20	blood vessel morphogenesis	BP	1	LOX	lysyl oxidase [Source:VGNC Symbol;Acc:VGNC:30951]	protein_coding	2449	7	31754829	31767397	1
ENSBTAG00000016991	GO:0048514	0.133074	2	20	blood vessel morphogenesis	BP	1	EFNB2	ephrin B2 [Source:VGNC Symbol;Acc:VGNC:28360]	protein_coding	2717	12	82241704	82289618	-1
ENSBTAG00000018603	GO:0030509	0.753396	1	42	BMP signaling pathway	BP	1	RGMA	repulsive guidance molecule BMP co-receptor a [Source:VGNC Symbol;Acc:VGNC:33906]	protein_coding	2849	21	13980386	14030897	1
ENSBTAG00000011518	GO:0060348	0.736039	1	42	bone development	BP	1	RARB	retinoic acid receptor beta [Source:VGNC Symbol;Acc:VGNC:58402]	protein_coding	1347	27	40197883	40381619	-1
ENSBTAG00000011882	GO:0030282	0.170789	2	25	bone mineralization	BP	1	SLC24A3	solute carrier family 24 member 3 [Source:VGNC Symbol;Acc:VGNC:34738]	protein_coding	1839	13	38891310	39323725	1
ENSBTAG00000012994	GO:0030282	0.170789	2	25	bone mineralization	BP	1	LOX	lysyl oxidase [Source:VGNC Symbol;Acc:VGNC:30951]	protein_coding	2449	7	31754829	31767397	1
ENSBTAG00000008338	GO:0007420	0.755178	2	82	brain development	BP	1	PLCB1	phospholipase C beta 1 [Source:VGNC Symbol;Acc:VGNC:32980]	protein_coding	4316	13	933264	1794219	1
ENSBTAG00000013989	GO:0007420	0.755178	2	82	brain development	BP	1	JHY	junctional cadherin complex regulator [Source:NCBI gene (formerly Entrezgene);Acc:615337]	protein_coding	2894	15	33502740	33584763	1
ENSBTAG00000011234	GO:0048854	0.0692769	2	14	brain morphogenesis	BP	1	FOXO3	forkhead box O3 [Source:VGNC Symbol;Acc:VGNC:29099]	protein_coding	2191	9	41522588	41620269	-1
ENSBTAG00000019349	GO:0048854	0.0692769	2	14	brain morphogenesis	BP	1	SLC6A4	solute carrier family 6 member 4 [Source:VGNC Symbol;Acc:VGNC:49971]	protein_coding	2581	19	21290410	21323440	-1
ENSBTAG00000022799	GO:0048754	0.459697	1	17	branching morphogenesis of an epithelial tube	BP	1	NOTCH1	notch receptor 1 [Source:VGNC Symbol;Acc:VGNC:32177]	protein_coding	8190	11	103935364	103980160	-1
ENSBTAG00000007397	GO:0035609	0.0933125	1	3	C-terminal protein deglutamylation	BP	1	FOLH1	folate hydrolase 1 [Source:HGNC Symbol;Acc:HGNC:3788]	protein_coding	3824	29	5885258	5958145	-1
ENSBTAG00000010660	GO:0070588	0.0738338	4	48	calcium ion transmembrane transport	BP	1	CACNA1C	calcium voltage-gated channel subunit alpha1 C [Source:VGNC Symbol;Acc:VGNC:59325]	protein_coding	6147	5	108446722	108792612	1
ENSBTAG00000011882	GO:0070588	0.0738338	4	48	calcium ion transmembrane transport	BP	1	SLC24A3	solute carrier family 24 member 3 [Source:VGNC Symbol;Acc:VGNC:34738]	protein_coding	1839	13	38891310	39323725	1
ENSBTAG00000013245	GO:0070588	0.0738338	4	48	calcium ion transmembrane transport	BP	1	ITPR3	inositol 1,4,5-trisphosphate receptor type 3 [Source:VGNC Symbol;Acc:VGNC:30348]	protein_coding	8293	23	7745549	7813182	1
ENSBTAG00000014828	GO:0070588	0.0738338	4	48	calcium ion transmembrane transport	BP	1	CACNA1A	calcium voltage-gated channel subunit alpha1 A [Source:VGNC Symbol;Acc:VGNC:26672]	protein_coding	7497	7	12144237	12396421	1
ENSBTAG00000010660	GO:0061577	0.0392685	1	1	calcium ion transmembrane transport via high voltage-gated calcium channel	BP	1	CACNA1C	calcium voltage-gated channel subunit alpha1 C [Source:VGNC Symbol;Acc:VGNC:59325]	protein_coding	6147	5	108446722	108792612	1
ENSBTAG00000010660	GO:0006816	0.0709589	4	48	calcium ion transport	BP	1	CACNA1C	calcium voltage-gated channel subunit alpha1 C [Source:VGNC Symbol;Acc:VGNC:59325]	protein_coding	6147	5	108446722	108792612	1
ENSBTAG00000013245	GO:0006816	0.0709589	4	48	calcium ion transport	BP	1	ITPR3	inositol 1,4,5-trisphosphate receptor type 3 [Source:VGNC Symbol;Acc:VGNC:30348]	protein_coding	8293	23	7745549	7813182	1
ENSBTAG00000014828	GO:0006816	0.0709589	4	48	calcium ion transport	BP	1	CACNA1A	calcium voltage-gated channel subunit alpha1 A [Source:VGNC Symbol;Acc:VGNC:26672]	protein_coding	7497	7	12144237	12396421	1
ENSBTAG00000015181	GO:0006816	0.0709589	4	48	calcium ion transport	BP	1	EPM2A	EPM2A glucan phosphatase, laforin [Source:VGNC Symbol;Acc:VGNC:53790]	protein_coding	3145	9	82921421	83030362	-1
ENSBTAG00000013245	GO:0060402	0.044487	1	1	calcium ion transport into cytosol	BP	1	ITPR3	inositol 1,4,5-trisphosphate receptor type 3 [Source:VGNC Symbol;Acc:VGNC:30348]	protein_coding	8293	23	7745549	7813182	1
ENSBTAG00000025140	GO:0048791	0.0879852	1	3	calcium ion-regulated exocytosis of neurotransmitter	BP	1	DOC2B	double C2 domain beta [Source:VGNC Symbol;Acc:VGNC:57140]	protein_coding	1239	19	22472035	22494825	1
ENSBTAG00000016260	GO:0019722	0.198115	2	27	calcium-mediated signaling	BP	1	LRRK2	leucine rich repeat kinase 2 [Source:VGNC Symbol;Acc:VGNC:31038]	protein_coding	7847	5	40461232	40666425	-1
ENSBTAG00000034436	GO:0019722	0.198115	2	27	calcium-mediated signaling	BP	1	PDPK1	3-phosphoinositide dependent protein kinase 1 [Source:HGNC Symbol;Acc:HGNC:8816]	protein_coding	1798	25	2036248	2096458	1
ENSBTAG00000005151	GO:0043010	0.319763	2	34	camera-type eye development	BP	1	WDPCP	WD repeat containing planar cell polarity effector [Source:VGNC Symbol;Acc:VGNC:36879]	protein_coding	2795	11	61723956	62023241	-1
ENSBTAG00000010660	GO:0043010	0.319763	2	34	camera-type eye development	BP	1	CACNA1C	calcium voltage-gated channel subunit alpha1 C [Source:VGNC Symbol;Acc:VGNC:59325]	protein_coding	6147	5	108446722	108792612	1
ENSBTAG00000010815	GO:0061762	0.0916573	1	3	CAMKK-AMPK signaling cascade	BP	1	CAMKK2	calcium/calmodulin dependent protein kinase kinase 2 [Source:VGNC Symbol;Acc:VGNC:26726]	protein_coding	2599	17	53870785	53920434	1
ENSBTAG00000002283	GO:0060070	0.407319	2	44	canonical Wnt signaling pathway	BP	1	FZD7	frizzled class receptor 7 [Source:VGNC Symbol;Acc:VGNC:29171]	protein_coding	2207	2	90571270	90573476	1
ENSBTAG00000008665	GO:0060070	0.407319	2	44	canonical Wnt signaling pathway	BP	1	DIXDC1	DIX domain containing 1 [Source:VGNC Symbol;Acc:VGNC:28077]	protein_coding	2659	15	22301569	22335080	1
ENSBTAG00000000770	GO:0005975	0.0503772	7	111	carbohydrate metabolic process	BP	1	PGM2L1	phosphoglucomutase 2 like 1 [Source:VGNC Symbol;Acc:VGNC:32795]	protein_coding	2754	15	53707096	53759583	-1
ENSBTAG00000004246	GO:0005975	0.0503772	7	111	carbohydrate metabolic process	BP	1	H6PD	hexose-6-phosphate dehydrogenase/glucose 1-dehydrogenase [Source:HGNC Symbol;Acc:HGNC:4795]	protein_coding	2790	16	44209992	44234164	-1
ENSBTAG00000006491	GO:0005975	0.0503772	7	111	carbohydrate metabolic process	BP	1	AGL	amylo-alpha-1, 6-glucosidase, 4-alpha-glucanotransferase [Source:VGNC Symbol;Acc:VGNC:25729]	protein_coding	5270	3	43353479	43432848	-1
ENSBTAG00000013108	GO:0005975	0.0503772	7	111	carbohydrate metabolic process	BP	1	HK2	hexokinase 2 [Source:VGNC Symbol;Acc:VGNC:29865]	protein_coding	3378	11	9743172	9810098	-1
ENSBTAG00000016968	GO:0005975	0.0503772	7	111	carbohydrate metabolic process	BP	1	CHST4	carbohydrate sulfotransferase 4 [Source:VGNC Symbol;Acc:VGNC:27346]	protein_coding	2006	18	39529465	39536278	-1
ENSBTAG00000025931	GO:0005975	0.0503772	7	111	carbohydrate metabolic process	BP	1	NEU3	neuraminidase 3 [Source:VGNC Symbol;Acc:VGNC:54889]	protein_coding	3590	15	54252856	54267975	1
ENSBTAG00000052388	GO:0005975	0.0503772	7	111	carbohydrate metabolic process	BP	1	HYAL3	hyaluronidase 3 [Source:VGNC Symbol;Acc:VGNC:106776]	protein_coding	1733	22	50034120	50039436	1
ENSBTAG00000013108	GO:0046835	0.108359	2	18	carbohydrate phosphorylation	BP	1	HK2	hexokinase 2 [Source:VGNC Symbol;Acc:VGNC:29865]	protein_coding	3378	11	9743172	9810098	-1
ENSBTAG00000015181	GO:0046835	0.108359	2	18	carbohydrate phosphorylation	BP	1	EPM2A	EPM2A glucan phosphatase, laforin [Source:VGNC Symbol;Acc:VGNC:53790]	protein_coding	3145	9	82921421	83030362	-1
ENSBTAG00000022799	GO:0003209	0.184946	1	6	cardiac atrium morphogenesis	BP	1	NOTCH1	notch receptor 1 [Source:VGNC Symbol;Acc:VGNC:32177]	protein_coding	8190	11	103935364	103980160	-1
ENSBTAG00000022799	GO:0003207	0.0738142	1	2	cardiac chamber formation	BP	1	NOTCH1	notch receptor 1 [Source:VGNC Symbol;Acc:VGNC:32177]	protein_coding	8190	11	103935364	103980160	-1
ENSBTAG00000010660	GO:0061337	0.268903	1	9	cardiac conduction	BP	1	CACNA1C	calcium voltage-gated channel subunit alpha1 C [Source:VGNC Symbol;Acc:VGNC:59325]	protein_coding	6147	5	108446722	108792612	1
ENSBTAG00000022799	GO:0060317	0.282878	1	10	cardiac epithelial to mesenchymal transition	BP	1	NOTCH1	notch receptor 1 [Source:VGNC Symbol;Acc:VGNC:32177]	protein_coding	8190	11	103935364	103980160	-1
ENSBTAG00000022799	GO:0003214	0.23151	1	8	cardiac left ventricle morphogenesis	BP	1	NOTCH1	notch receptor 1 [Source:VGNC Symbol;Acc:VGNC:32177]	protein_coding	8190	11	103935364	103980160	-1
ENSBTAG00000010660	GO:0086002	0.166844	1	5	cardiac muscle cell action potential involved in contraction	BP	1	CACNA1C	calcium voltage-gated channel subunit alpha1 C [Source:VGNC Symbol;Acc:VGNC:59325]	protein_coding	6147	5	108446722	108792612	1
ENSBTAG00000022799	GO:0060038	0.163723	1	5	cardiac muscle cell proliferation	BP	1	NOTCH1	notch receptor 1 [Source:VGNC Symbol;Acc:VGNC:32177]	protein_coding	8190	11	103935364	103980160	-1
ENSBTAG00000001649	GO:0048738	0.248736	1	9	cardiac muscle tissue development	BP	1	ZFPM2	zinc finger protein, FOG family member 2 [Source:VGNC Symbol;Acc:VGNC:54515]	protein_coding	3450	14	58819937	59239114	-1
ENSBTAG00000015766	GO:0055008	0.00685159	2	4	cardiac muscle tissue morphogenesis	BP	1	ZFPM1	zinc finger protein, FOG family member 1 [Source:VGNC Symbol;Acc:VGNC:58429]	protein_coding	3190	18	13720107	13781533	1
ENSBTAG00000022799	GO:0055008	0.00685159	2	4	cardiac muscle tissue morphogenesis	BP	1	NOTCH1	notch receptor 1 [Source:VGNC Symbol;Acc:VGNC:32177]	protein_coding	8190	11	103935364	103980160	-1
ENSBTAG00000022799	GO:0003213	0.0702054	1	2	cardiac right atrium morphogenesis	BP	1	NOTCH1	notch receptor 1 [Source:VGNC Symbol;Acc:VGNC:32177]	protein_coding	8190	11	103935364	103980160	-1
ENSBTAG00000022799	GO:0003219	0.0975538	1	3	cardiac right ventricle formation	BP	1	NOTCH1	notch receptor 1 [Source:VGNC Symbol;Acc:VGNC:32177]	protein_coding	8190	11	103935364	103980160	-1
ENSBTAG00000038970	GO:0003279	0.274835	1	9	cardiac septum development	BP	1	ZBTB14	zinc finger and BTB domain containing 14 [Source:VGNC Symbol;Acc:VGNC:37061]	protein_coding	1350	24	38819318	38822047	-1
ENSBTAG00000013078	GO:0060411	0.0406784	2	9	cardiac septum morphogenesis	BP	1	DNAH11	dynein axonemal heavy chain 11 [Source:HGNC Symbol;Acc:HGNC:2942]	protein_coding	13506	4	30324683	30693265	1
ENSBTAG00000022799	GO:0060411	0.0406784	2	9	cardiac septum morphogenesis	BP	1	NOTCH1	notch receptor 1 [Source:VGNC Symbol;Acc:VGNC:32177]	protein_coding	8190	11	103935364	103980160	-1
ENSBTAG00000022799	GO:0060948	0.0731154	1	2	cardiac vascular smooth muscle cell development	BP	1	NOTCH1	notch receptor 1 [Source:VGNC Symbol;Acc:VGNC:32177]	protein_coding	8190	11	103935364	103980160	-1
ENSBTAG00000022799	GO:0003208	0.209165	1	7	cardiac ventricle morphogenesis	BP	1	NOTCH1	notch receptor 1 [Source:VGNC Symbol;Acc:VGNC:32177]	protein_coding	8190	11	103935364	103980160	-1
ENSBTAG00000052388	GO:0051216	0.651329	1	33	cartilage development	BP	1	HYAL3	hyaluronidase 3 [Source:VGNC Symbol;Acc:VGNC:106776]	protein_coding	1733	22	50034120	50039436	1
ENSBTAG00000038490	GO:0036037	0.0286035	1	1	CD8-positive, alpha-beta T cell activation	BP	1	CLEC4A	C-type lectin domain family 4 member A [Source:VGNC Symbol;Acc:VGNC:27430]	protein_coding	1726	5	101616709	101629916	1
ENSBTAG00000045787	GO:0016024	0.0606845	1	2	CDP-diacylglycerol biosynthetic process	BP	1	CDS1	CDP-diacylglycerol synthase 1 [Source:VGNC Symbol;Acc:VGNC:27155]	protein_coding	1855	6	99411738	99488979	1
ENSBTAG00000000570	GO:0007155	0.152826	9	185	cell adhesion	BP	1	RET	ret proto-onco [Source:VGNC Symbol;Acc:VGNC:33876]	protein_coding	5545	28	13467070	13522040	1
ENSBTAG00000001481	GO:0007155	0.152826	9	185	cell adhesion	BP	1	IGSF9	immunoglobulin superfamily member 9 [Source:VGNC Symbol;Acc:VGNC:30097]	protein_coding	4686	3	9739774	9759677	1
ENSBTAG00000008036	GO:0007155	0.152826	9	185	cell adhesion	BP	1	CELSR1	cadherin EGF LAG seven-pass G-type receptor 1 [Source:VGNC Symbol;Acc:VGNC:55884]	protein_coding	9242	5	116657456	116800031	-1
ENSBTAG00000008921	GO:0007155	0.152826	9	185	cell adhesion	BP	1	NEXN	nexilin F-actin binding protein [Source:VGNC Symbol;Acc:VGNC:32025]	protein_coding	2637	3	66742753	66798302	-1
ENSBTAG00000010030	GO:0007155	0.152826	9	185	cell adhesion	BP	1	EPHA4	EPH receptor A4 [Source:VGNC Symbol;Acc:VGNC:56106]	protein_coding	3032	2	109525497	109678039	-1
ENSBTAG00000016991	GO:0007155	0.152826	9	185	cell adhesion	BP	1	EFNB2	ephrin B2 [Source:VGNC Symbol;Acc:VGNC:28360]	protein_coding	2717	12	82241704	82289618	-1
ENSBTAG00000018165	GO:0007155	0.152826	9	185	cell adhesion	BP	1	RIPOR2	RHO family interacting cell polarization regulator 2 [Source:VGNC Symbol;Acc:VGNC:54232]	protein_coding	3650	23	32786389	32996550	1
ENSBTAG00000019060	GO:0007155	0.152826	9	185	cell adhesion	BP	1	CLDN11	claudin 11 [Source:VGNC Symbol;Acc:VGNC:53517]	protein_coding	1937	1	96999962	97014928	-1
ENSBTAG00000053546	GO:0007155	0.152826	9	185	cell adhesion	BP	1	PCDHAC2	protocadherin alpha subfamily C, 2 [Source:HGNC Symbol;Acc:HGNC:8677]	protein_coding	4165	7	52009933	52103881	1
ENSBTAG00000012994	GO:0060326	0.245313	2	31	cell chemotaxis	BP	1	LOX	lysyl oxidase [Source:VGNC Symbol;Acc:VGNC:30951]	protein_coding	2449	7	31754829	31767397	1
ENSBTAG00000032084	GO:0060326	0.245313	2	31	cell chemotaxis	BP	1	GPR183	G protein-coupled receptor 183 [Source:VGNC Symbol;Acc:VGNC:29577]	protein_coding	1504	12	76165404	76180037	-1
ENSBTAG00000005717	GO:0007154	0.461026	1	19	cell communication	BP	1	GJB5	gap junction protein beta 5 [Source:VGNC Symbol;Acc:VGNC:29380]	protein_coding	1313	3	110930986	110934249	-1
ENSBTAG00000014828	GO:0008219	0.087908	2	16	cell death	BP	1	CACNA1A	calcium voltage-gated channel subunit alpha1 A [Source:VGNC Symbol;Acc:VGNC:26672]	protein_coding	7497	7	12144237	12396421	1
ENSBTAG00000021971	GO:0008219	0.087908	2	16	cell death	BP	1	SNCAIP	synuclein alpha interacting protein [Source:VGNC Symbol;Acc:VGNC:35060]	protein_coding	3593	7	31380877	31541086	-1
ENSBTAG00000007678	GO:0048468	0.35563	1	14	cell development	BP	1	MKX	mohawk homeobox [Source:VGNC Symbol;Acc:VGNC:31493]	protein_coding	2896	13	36823187	36893338	1
ENSBTAG00000004822	GO:0030154	0.155986	7	141	cell differentiation	BP	1	SOX10	SRY-box transcription factor 10 [Source:VGNC Symbol;Acc:VGNC:35141]	protein_coding	2989	5	109757715	109768623	-1
ENSBTAG00000011518	GO:0030154	0.155986	7	141	cell differentiation	BP	1	RARB	retinoic acid receptor beta [Source:VGNC Symbol;Acc:VGNC:58402]	protein_coding	1347	27	40197883	40381619	-1
ENSBTAG00000013989	GO:0030154	0.155986	7	141	cell differentiation	BP	1	JHY	junctional cadherin complex regulator [Source:NCBI gene (formerly Entrezgene);Acc:615337]	protein_coding	2894	15	33502740	33584763	1
ENSBTAG00000016260	GO:0030154	0.155986	7	141	cell differentiation	BP	1	LRRK2	leucine rich repeat kinase 2 [Source:VGNC Symbol;Acc:VGNC:31038]	protein_coding	7847	5	40461232	40666425	-1
ENSBTAG00000016991	GO:0030154	0.155986	7	141	cell differentiation	BP	1	EFNB2	ephrin B2 [Source:VGNC Symbol;Acc:VGNC:28360]	protein_coding	2717	12	82241704	82289618	-1
ENSBTAG00000018165	GO:0030154	0.155986	7	141	cell differentiation	BP	1	RIPOR2	RHO family interacting cell polarization regulator 2 [Source:VGNC Symbol;Acc:VGNC:54232]	protein_coding	3650	23	32786389	32996550	1
ENSBTAG00000022799	GO:0030154	0.155986	7	141	cell differentiation	BP	1	NOTCH1	notch receptor 1 [Source:VGNC Symbol;Acc:VGNC:32177]	protein_coding	8190	11	103935364	103980160	-1
ENSBTAG00000018216	GO:0051301	0.836733	1	58	cell division	BP	1	SKA1	spindle and kinetochore associated complex subunit 1 [Source:VGNC Symbol;Acc:VGNC:34643]	protein_coding	2643	24	49963943	49995093	1
ENSBTAG00000022799	GO:0045165	0.547606	1	24	cell fate commitment	BP	1	NOTCH1	notch receptor 1 [Source:VGNC Symbol;Acc:VGNC:32177]	protein_coding	8190	11	103935364	103980160	-1
ENSBTAG00000022799	GO:0001708	0.296417	1	10	cell fate specification	BP	1	NOTCH1	notch receptor 1 [Source:VGNC Symbol;Acc:VGNC:32177]	protein_coding	8190	11	103935364	103980160	-1
ENSBTAG00000004822	GO:0048469	0.430673	1	18	cell maturation	BP	1	SOX10	SRY-box transcription factor 10 [Source:VGNC Symbol;Acc:VGNC:35141]	protein_coding	2989	5	109757715	109768623	-1
ENSBTAG00000013462	GO:0016477	0.777047	3	124	cell migration	BP	1	L1CAM	L1 cell adhesion molecule [Source:VGNC Symbol;Acc:VGNC:30760]	protein_coding	5302	X	37076248	37090660	-1
ENSBTAG00000018984	GO:0016477	0.777047	3	124	cell migration	BP	1	PIK3CD	phosphatidylinositol-4,5-bisphosphate 3-kinase catalytic subunit delta [Source:VGNC Symbol;Acc:VGNC:32891]	protein_coding	4964	16	43788707	43850241	-1
ENSBTAG00000034436	GO:0016477	0.777047	3	124	cell migration	BP	1	PDPK1	3-phosphoinositide dependent protein kinase 1 [Source:HGNC Symbol;Acc:HGNC:8816]	protein_coding	1798	25	2036248	2096458	1
ENSBTAG00000022799	GO:0003273	0.118776	1	3	cell migration involved in endocardial cushion formation	BP	1	NOTCH1	notch receptor 1 [Source:VGNC Symbol;Acc:VGNC:32177]	protein_coding	8190	11	103935364	103980160	-1
ENSBTAG00000003894	GO:0060973	0.0308369	1	1	cell migration involved in heart development	BP	1	NDRG4	NDRG family member 4 [Source:VGNC Symbol;Acc:VGNC:31941]	protein_coding	3151	18	26255289	26298424	1
ENSBTAG00000016991	GO:0002042	0.401859	1	15	cell migration involved in sprouting angiogenesis	BP	1	EFNB2	ephrin B2 [Source:VGNC Symbol;Acc:VGNC:28360]	protein_coding	2717	12	82241704	82289618	-1
ENSBTAG00000008916	GO:0000902	0.456637	2	47	cell morphogenesis	BP	1	CYFIP2	cytoplasmic FMR1 interacting protein 2 [Source:VGNC Symbol;Acc:VGNC:50267]	protein_coding	5645	7	68943176	69076275	1
ENSBTAG00000018825	GO:0000902	0.456637	2	47	cell morphogenesis	BP	1	SSH1	slingshot protein phosphatase 1 [Source:VGNC Symbol;Acc:VGNC:35312]	protein_coding	3193	17	64125282	64176327	1
ENSBTAG00000012039	GO:0048870	0.407119	1	16	cell motility	BP	1	PHACTR1	phosphatase and actin regulator 1 [Source:VGNC Symbol;Acc:VGNC:32804]	protein_coding	3220	23	43276359	43794630	-1
ENSBTAG00000018383	GO:0008283	0.926188	1	82	cell population proliferation	BP	1	ATAD5	ATPase family AAA domain containing 5 [Source:VGNC Symbol;Acc:VGNC:26235]	protein_coding	6820	19	18061035	18096596	-1
ENSBTAG00000008665	GO:0021846	0.0593508	1	2	cell proliferation in forebrain	BP	1	DIXDC1	DIX domain containing 1 [Source:VGNC Symbol;Acc:VGNC:28077]	protein_coding	2659	15	22301569	22335080	1
ENSBTAG00000002283	GO:0007166	0.135416	4	63	cell surface receptor signaling pathway	BP	1	FZD7	frizzled class receptor 7 [Source:VGNC Symbol;Acc:VGNC:29171]	protein_coding	2207	2	90571270	90573476	1
ENSBTAG00000008036	GO:0007166	0.135416	4	63	cell surface receptor signaling pathway	BP	1	CELSR1	cadherin EGF LAG seven-pass G-type receptor 1 [Source:VGNC Symbol;Acc:VGNC:55884]	protein_coding	9242	5	116657456	116800031	-1
ENSBTAG00000012887	GO:0007166	0.135416	4	63	cell surface receptor signaling pathway	BP	1	FCER1A	Fc fragment of IgE receptor Ia [Source:VGNC Symbol;Acc:VGNC:28930]	protein_coding	1140	3	10419633	10425891	-1
ENSBTAG00000021316	GO:0007166	0.135416	4	63	cell surface receptor signaling pathway	BP	1	COL4A3	collagen type IV alpha 3 chain [Source:VGNC Symbol;Acc:VGNC:55339]	protein_coding	5013	2	115318013	115478018	1
ENSBTAG00000006440	GO:0098609	0.481031	3	78	cell-cell adhesion	BP	1	IGDCC4	immunoglobulin superfamily DCC subclass member 4 [Source:VGNC Symbol;Acc:VGNC:30075]	protein_coding	6030	10	12315689	12354764	-1
ENSBTAG00000008916	GO:0098609	0.481031	3	78	cell-cell adhesion	BP	1	CYFIP2	cytoplasmic FMR1 interacting protein 2 [Source:VGNC Symbol;Acc:VGNC:50267]	protein_coding	5645	7	68943176	69076275	1
ENSBTAG00000012137	GO:0098609	0.481031	3	78	cell-cell adhesion	BP	1	NTN1	netrin 1 [Source:VGNC Symbol;Acc:VGNC:32304]	protein_coding	2318	19	28447224	28649129	1
ENSBTAG00000005799	GO:0045217	0.140701	1	5	cell-cell junction maintenance	BP	1	KIRREL1	kirre like nephrin family adhesion molecule 1 [Source:VGNC Symbol;Acc:VGNC:30614]	protein_coding	2661	3	12272293	12372265	-1
ENSBTAG00000005717	GO:0007267	0.13688	2	22	cell-cell signaling	BP	1	GJB5	gap junction protein beta 5 [Source:VGNC Symbol;Acc:VGNC:29380]	protein_coding	1313	3	110930986	110934249	-1
ENSBTAG00000010273	GO:0007267	0.13688	2	22	cell-cell signaling	BP	1	EREG	epiregulin [Source:VGNC Symbol;Acc:VGNC:28575]	protein_coding	2193	6	89306902	89325899	1
ENSBTAG00000013462	GO:0007160	0.797267	1	47	cell-matrix adhesion	BP	1	L1CAM	L1 cell adhesion molecule [Source:VGNC Symbol;Acc:VGNC:30760]	protein_coding	5302	X	37076248	37090660	-1
ENSBTAG00000015181	GO:0044260	0.354865	1	12	cellular macromolecule metabolic process	BP	1	EPM2A	EPM2A glucan phosphatase, laforin [Source:VGNC Symbol;Acc:VGNC:53790]	protein_coding	3145	9	82921421	83030362	-1
ENSBTAG00000010030	GO:1904646	0.0908732	2	16	cellular response to amyloid-beta	BP	1	EPHA4	EPH receptor A4 [Source:VGNC Symbol;Acc:VGNC:56106]	protein_coding	3032	2	109525497	109678039	-1
ENSBTAG00000014828	GO:1904646	0.0908732	2	16	cellular response to amyloid-beta	BP	1	CACNA1A	calcium voltage-gated channel subunit alpha1 A [Source:VGNC Symbol;Acc:VGNC:26672]	protein_coding	7497	7	12144237	12396421	1
ENSBTAG00000018825	GO:0071318	0.168561	1	6	cellular response to ATP	BP	1	SSH1	slingshot protein phosphatase 1 [Source:VGNC Symbol;Acc:VGNC:35312]	protein_coding	3193	17	64125282	64176327	1
ENSBTAG00000001029	GO:0071277	0.703123	1	38	cellular response to calcium ion	BP	1	RASGRP2	RAS guanyl releasing protein 2 [Source:VGNC Symbol;Acc:VGNC:33748]	protein_coding	2755	29	42969386	42984628	-1
ENSBTAG00000002190	GO:1990869	0.00749059	3	13	cellular response to chemokine	BP	1	DOCK8	dedicator of cytokinesis 8 [Source:VGNC Symbol;Acc:VGNC:28162]	protein_coding	7484	8	44032278	44271335	-1
ENSBTAG00000012994	GO:1990869	0.00749059	3	13	cellular response to chemokine	BP	1	LOX	lysyl oxidase [Source:VGNC Symbol;Acc:VGNC:30951]	protein_coding	2449	7	31754829	31767397	1
ENSBTAG00000018165	GO:1990869	0.00749059	3	13	cellular response to chemokine	BP	1	RIPOR2	RHO family interacting cell polarization regulator 2 [Source:VGNC Symbol;Acc:VGNC:54232]	protein_coding	3650	23	32786389	32996550	1
ENSBTAG00000015350	GO:0070417	0.225932	1	8	cellular response to cold	BP	1	PLIN1	perilipin 1 [Source:VGNC Symbol;Acc:VGNC:33029]	protein_coding	3220	21	21078035	21091895	-1
ENSBTAG00000003581	GO:0006974	0.948974	4	245	cellular response to DNA damage stimulus	BP	1	SETD7	SET domain containing 7, histone lysine methyltransferase [Source:VGNC Symbol;Acc:VGNC:34497]	protein_coding	1809	17	18155442	18207948	1
ENSBTAG00000014623	GO:0006974	0.948974	4	245	cellular response to DNA damage stimulus	BP	1	MCM8	minichromosome maintenance 8 homologous recombination repair factor [Source:VGNC Symbol;Acc:VGNC:31314]	protein_coding	2764	13	48123958	48166976	1
ENSBTAG00000015396	GO:0006974	0.948974	4	245	cellular response to DNA damage stimulus	BP	1	RBM24	RNA binding motif protein 24 [Source:VGNC Symbol;Acc:VGNC:33793]	protein_coding	2066	23	40056293	40067746	-1
ENSBTAG00000018383	GO:0006974	0.948974	4	245	cellular response to DNA damage stimulus	BP	1	ATAD5	ATPase family AAA domain containing 5 [Source:VGNC Symbol;Acc:VGNC:26235]	protein_coding	6820	19	18061035	18096596	-1
ENSBTAG00000016260	GO:1903351	0.178497	1	6	cellular response to dopamine	BP	1	LRRK2	leucine rich repeat kinase 2 [Source:VGNC Symbol;Acc:VGNC:31038]	protein_coding	7847	5	40461232	40666425	-1
ENSBTAG00000015457	GO:0071495	0.0643552	1	2	cellular response to endogenous stimulus	BP	1	FGFR1	fibroblast growth factor receptor 1 [Source:VGNC Symbol;Acc:VGNC:50179]	protein_coding	3269	27	33549267	33599083	-1
ENSBTAG00000034436	GO:0071364	0.476799	1	20	cellular response to epidermal growth factor stimulus	BP	1	PDPK1	3-phosphoinositide dependent protein kinase 1 [Source:HGNC Symbol;Acc:HGNC:8816]	protein_coding	1798	25	2036248	2096458	1
ENSBTAG00000004498	GO:0071392	0.298654	1	11	cellular response to estradiol stimulus	BP	1	ESR2	estrogen receptor 2 [Source:VGNC Symbol;Acc:VGNC:28605]	protein_coding	1850	10	76395356	76445041	-1
ENSBTAG00000022799	GO:0071372	0.13034	1	4	cellular response to follicle-stimulating hormone stimulus	BP	1	NOTCH1	notch receptor 1 [Source:VGNC Symbol;Acc:VGNC:32177]	protein_coding	8190	11	103935364	103980160	-1
ENSBTAG00000016799	GO:0071333	0.275339	1	10	cellular response to glucose stimulus	BP	1	ERN1	endoplasmic reticulum to nucleus signaling 1 [Source:VGNC Symbol;Acc:VGNC:58373]	protein_coding	3116	19	48273414	48350809	-1
ENSBTAG00000015457	GO:0071363	0.239179	2	30	cellular response to growth factor stimulus	BP	1	FGFR1	fibroblast growth factor receptor 1 [Source:VGNC Symbol;Acc:VGNC:50179]	protein_coding	3269	27	33549267	33599083	-1
ENSBTAG00000018524	GO:0071363	0.239179	2	30	cellular response to growth factor stimulus	BP	1	AMHR2	anti-Mullerian hormone receptor type 2 [Source:VGNC Symbol;Acc:VGNC:54403]	protein_coding	2034	5	26591483	26597710	-1
ENSBTAG00000009997	GO:0034605	0.477124	1	22	cellular response to heat	BP	1	ANO1	anoctamin 1 [Source:VGNC Symbol;Acc:VGNC:50077]	protein_coding	4418	29	47168667	47358095	1
ENSBTAG00000034436	GO:0032869	0.729923	1	40	cellular response to insulin stimulus	BP	1	PDPK1	3-phosphoinositide dependent protein kinase 1 [Source:HGNC Symbol;Acc:HGNC:8816]	protein_coding	1798	25	2036248	2096458	1
ENSBTAG00000048999	GO:0035458	0.29063	1	12	cellular response to interferon-beta	BP	1	TRIM6	tripartite motif containing 6 [Source:NCBI gene (formerly Entrezgene);Acc:514492]	protein_coding	1892	15	47918495	47937163	-1
ENSBTAG00000052388	GO:0071347	0.545081	1	27	cellular response to interleukin-1	BP	1	HYAL3	hyaluronidase 3 [Source:VGNC Symbol;Acc:VGNC:106776]	protein_coding	1733	22	50034120	50039436	1
ENSBTAG00000007646	GO:1990830	0.321853	3	66	cellular response to leukemia inhibitory factor	BP	1	PIGA	phosphatidylinositol glycan anchor biosynthesis class A [Source:VGNC Symbol;Acc:VGNC:32867]	protein_coding	2379	X	128161127	128177660	1
ENSBTAG00000011971	GO:1990830	0.321853	3	66	cellular response to leukemia inhibitory factor	BP	1	NRP2	neuropilin 2 [Source:VGNC Symbol;Acc:VGNC:32267]	protein_coding	3248	2	94028625	94145404	1
ENSBTAG00000013108	GO:1990830	0.321853	3	66	cellular response to leukemia inhibitory factor	BP	1	HK2	hexokinase 2 [Source:VGNC Symbol;Acc:VGNC:29865]	protein_coding	3378	11	9743172	9810098	-1
ENSBTAG00000037558	GO:0071222	0.845178	1	61	cellular response to lipopolysaccharide	BP	1	GRO1	chemokine (C-X-C motif) ligand 1 (melanoma growth stimulating activity, alpha) [Source:NCBI gene (formerly Entrezgene);Acc:281212]	protein_coding	1474	6	89072611	89075133	1
ENSBTAG00000016260	GO:0071287	0.075082	1	2	cellular response to manganese ion	BP	1	LRRK2	leucine rich repeat kinase 2 [Source:VGNC Symbol;Acc:VGNC:31038]	protein_coding	7847	5	40461232	40666425	-1
ENSBTAG00000018165	GO:0071260	0.664069	1	35	cellular response to mechanical stimulus	BP	1	RIPOR2	RHO family interacting cell polarization regulator 2 [Source:VGNC Symbol;Acc:VGNC:54232]	protein_coding	3650	23	32786389	32996550	1
ENSBTAG00000013492	GO:0031669	0.262414	1	9	cellular response to nutrient levels	BP	1	PRKAG3	protein kinase AMP-activated non-catalytic subunit gamma 3 [Source:VGNC Symbol;Acc:VGNC:33323]	protein_coding	2489	2	106786779	106794751	-1
ENSBTAG00000016260	GO:0071407	0.575575	1	27	cellular response to organic cyclic compound	BP	1	LRRK2	leucine rich repeat kinase 2 [Source:VGNC Symbol;Acc:VGNC:31038]	protein_coding	7847	5	40461232	40666425	-1
ENSBTAG00000012994	GO:0071310	0.133602	2	21	cellular response to organic substance	BP	1	LOX	lysyl oxidase [Source:VGNC Symbol;Acc:VGNC:30951]	protein_coding	2449	7	31754829	31767397	1
ENSBTAG00000019349	GO:0071310	0.133602	2	21	cellular response to organic substance	BP	1	SLC6A4	solute carrier family 6 member 4 [Source:VGNC Symbol;Acc:VGNC:49971]	protein_coding	2581	19	21290410	21323440	-1
ENSBTAG00000011234	GO:0034599	0.436742	2	49	cellular response to oxidative stress	BP	1	FOXO3	forkhead box O3 [Source:VGNC Symbol;Acc:VGNC:29099]	protein_coding	2191	9	41522588	41620269	-1
ENSBTAG00000016260	GO:0034599	0.436742	2	49	cellular response to oxidative stress	BP	1	LRRK2	leucine rich repeat kinase 2 [Source:VGNC Symbol;Acc:VGNC:31038]	protein_coding	7847	5	40461232	40666425	-1
ENSBTAG00000009216	GO:0071467	0.188561	1	7	cellular response to pH	BP	1	HVCN1	hydrogen voltage gated channel 1 [Source:VGNC Symbol;Acc:VGNC:30010]	protein_coding	1061	17	54505222	54531025	-1
ENSBTAG00000008509	GO:0051365	0.0306927	1	1	cellular response to potassium ion starvation	BP	1	SLC38A3	solute carrier family 38 member 3 [Source:VGNC Symbol;Acc:VGNC:34850]	protein_coding	3036	22	50131869	50146728	-1
ENSBTAG00000015026	GO:0071300	0.464633	1	19	cellular response to retinoic acid	BP	1	ABL2	ABL proto-onco 2, non-receptor tyrosine kinase [Source:VGNC Symbol;Acc:VGNC:50227]	protein_coding	3549	16	60462909	60558239	-1
ENSBTAG00000016260	GO:0009267	0.786871	1	48	cellular response to starvation	BP	1	LRRK2	leucine rich repeat kinase 2 [Source:VGNC Symbol;Acc:VGNC:31038]	protein_coding	7847	5	40461232	40666425	-1
ENSBTAG00000016260	GO:0051716	0.161209	1	5	cellular response to stimulus	BP	1	LRRK2	leucine rich repeat kinase 2 [Source:VGNC Symbol;Acc:VGNC:31038]	protein_coding	7847	5	40461232	40666425	-1
ENSBTAG00000022799	GO:0071228	0.113622	1	3	cellular response to tumor cell	BP	1	NOTCH1	notch receptor 1 [Source:VGNC Symbol;Acc:VGNC:32177]	protein_coding	8190	11	103935364	103980160	-1
ENSBTAG00000052388	GO:0071356	0.769227	1	49	cellular response to tumor necrosis factor	BP	1	HYAL3	hyaluronidase 3 [Source:VGNC Symbol;Acc:VGNC:106776]	protein_coding	1733	22	50034120	50039436	1
ENSBTAG00000016799	GO:0034620	0.30968	1	12	cellular response to unfolded protein	BP	1	ERN1	endoplasmic reticulum to nucleus signaling 1 [Source:VGNC Symbol;Acc:VGNC:58373]	protein_coding	3116	19	48273414	48350809	-1
ENSBTAG00000052388	GO:0071493	0.18594	1	7	cellular response to UV-B	BP	1	HYAL3	hyaluronidase 3 [Source:VGNC Symbol;Acc:VGNC:106776]	protein_coding	1733	22	50034120	50039436	1
ENSBTAG00000016799	GO:0035924	0.153758	2	22	cellular response to vascular endothelial growth factor stimulus	BP	1	ERN1	endoplasmic reticulum to nucleus signaling 1 [Source:VGNC Symbol;Acc:VGNC:58373]	protein_coding	3116	19	48273414	48350809	-1
ENSBTAG00000022799	GO:0035924	0.153758	2	22	cellular response to vascular endothelial growth factor stimulus	BP	1	NOTCH1	notch receptor 1 [Source:VGNC Symbol;Acc:VGNC:32177]	protein_coding	8190	11	103935364	103980160	-1
ENSBTAG00000048999	GO:0098586	0.550861	1	26	cellular response to virus	BP	1	TRIM6	tripartite motif containing 6 [Source:NCBI gene (formerly Entrezgene);Acc:514492]	protein_coding	1892	15	47918495	47937163	-1
ENSBTAG00000009216	GO:0071294	0.0894112	1	4	cellular response to zinc ion	BP	1	HVCN1	hydrogen voltage gated channel 1 [Source:VGNC Symbol;Acc:VGNC:30010]	protein_coding	1061	17	54505222	54531025	-1
ENSBTAG00000004822	GO:0022010	0.00129171	3	7	central nervous system myelination	BP	1	SOX10	SRY-box transcription factor 10 [Source:VGNC Symbol;Acc:VGNC:35141]	protein_coding	2989	5	109757715	109768623	-1
ENSBTAG00000006977	GO:0022010	0.00129171	3	7	central nervous system myelination	BP	1	PLP1	proteolipid protein 1 [Source:VGNC Symbol;Acc:VGNC:33042]	protein_coding	3172	X	52543967	52560839	1
ENSBTAG00000019097	GO:0022010	0.00129171	3	7	central nervous system myelination	BP	1	CNTNAP1	contactin associated protein 1 [Source:VGNC Symbol;Acc:VGNC:27540]	protein_coding	4578	19	42739776	42753673	1
ENSBTAG00000009471	GO:0007099	0.115504	2	18	centriole replication	BP	1	CEP135	centrosomal protein 135 [Source:VGNC Symbol;Acc:VGNC:27193]	protein_coding	3831	6	71357447	71431834	1
ENSBTAG00000011661	GO:0007099	0.115504	2	18	centriole replication	BP	1	CEP152	centrosomal protein 152 [Source:VGNC Symbol;Acc:VGNC:27194]	protein_coding	5229	10	61437230	61529573	1
ENSBTAG00000009471	GO:0010457	0.253194	1	8	centriole-centriole cohesion	BP	1	CEP135	centrosomal protein 135 [Source:VGNC Symbol;Acc:VGNC:27193]	protein_coding	3831	6	71357447	71431834	1
ENSBTAG00000006260	GO:0007098	0.639489	1	32	centrosome cycle	BP	1	KIAA1614	KIAA1614 [Source:VGNC Symbol;Acc:VGNC:30573]	protein_coding	4065	16	62043278	62080970	1
ENSBTAG00000008585	GO:0051298	0.0450577	2	10	centrosome duplication	BP	1	ARHGEF10	Rho guanine nucleotide exchange factor 10 [Source:VGNC Symbol;Acc:VGNC:26104]	protein_coding	4304	27	1347269	1407799	1
ENSBTAG00000011661	GO:0051298	0.0450577	2	10	centrosome duplication	BP	1	CEP152	centrosomal protein 152 [Source:VGNC Symbol;Acc:VGNC:27194]	protein_coding	5229	10	61437230	61529573	1
ENSBTAG00000012475	GO:0046513	0.0793708	2	16	ceramide biosynthetic process	BP	1	ALOX12B	arachidonate 12-lipoxygenase, 12R type [Source:VGNC Symbol;Acc:VGNC:25842]	protein_coding	2427	19	27718183	27730008	-1
ENSBTAG00000044179	GO:0046513	0.0793708	2	16	ceramide biosynthetic process	BP	1	CERS6	ceramide synthase 6 [Source:VGNC Symbol;Acc:VGNC:27228]	protein_coding	1412	2	27359574	27712447	-1
ENSBTAG00000017504	GO:0021681	0.0354807	1	1	cerebellar granular layer development	BP	1	FAIM2	Fas apoptotic inhibitory molecule 2 [Source:VGNC Symbol;Acc:VGNC:28710]	protein_coding	4899	5	29983972	30018827	1
ENSBTAG00000017504	GO:0021702	0.151446	1	5	cerebellar Purkinje cell differentiation	BP	1	FAIM2	Fas apoptotic inhibitory molecule 2 [Source:VGNC Symbol;Acc:VGNC:28710]	protein_coding	4899	5	29983972	30018827	1
ENSBTAG00000017504	GO:0021680	0.176088	1	6	cerebellar Purkinje cell layer development	BP	1	FAIM2	Fas apoptotic inhibitory molecule 2 [Source:VGNC Symbol;Acc:VGNC:28710]	protein_coding	4899	5	29983972	30018827	1
ENSBTAG00000017504	GO:0021549	0.415317	1	15	cerebellum development	BP	1	FAIM2	Fas apoptotic inhibitory molecule 2 [Source:VGNC Symbol;Acc:VGNC:28710]	protein_coding	4899	5	29983972	30018827	1
ENSBTAG00000008665	GO:0021795	0.192908	1	7	cerebral cortex cell migration	BP	1	DIXDC1	DIX domain containing 1 [Source:VGNC Symbol;Acc:VGNC:28077]	protein_coding	2659	15	22301569	22335080	1
ENSBTAG00000012039	GO:0021987	0.636481	1	30	cerebral cortex development	BP	1	PHACTR1	phosphatase and actin regulator 1 [Source:VGNC Symbol;Acc:VGNC:32804]	protein_coding	3220	23	43276359	43794630	-1
ENSBTAG00000008665	GO:0021799	0.111482	1	4	cerebral cortex radially oriented cell migration	BP	1	DIXDC1	DIX domain containing 1 [Source:VGNC Symbol;Acc:VGNC:28077]	protein_coding	2659	15	22301569	22335080	1
ENSBTAG00000013989	GO:0090660	0.300775	1	10	cerebrospinal fluid circulation	BP	1	JHY	junctional cadherin complex regulator [Source:NCBI gene (formerly Entrezgene);Acc:615337]	protein_coding	2894	15	33502740	33584763	1
ENSBTAG00000044144	GO:0006182	0.191921	1	6	cGMP biosynthetic process	BP	1	GUCY1A2	guanylate cyclase 1 soluble subunit alpha 2 [Source:VGNC Symbol;Acc:VGNC:29719]	protein_coding	2461	15	16344121	16845470	1
ENSBTAG00000050467	GO:0051131	0.335817	1	15	chaperone-mediated protein complex assembly	BP	1	BBS10	Bardet-Biedl syndrome 10 [Source:HGNC Symbol;Acc:HGNC:26291]	protein_coding	3686	5	5827591	5831861	-1
ENSBTAG00000012413	GO:0007268	0.311481	2	36	chemical synaptic transmission	BP	1	FGF12	fibroblast growth factor 12 [Source:VGNC Symbol;Acc:VGNC:53568]	protein_coding	1208	1	74876548	75283017	1
ENSBTAG00000025140	GO:0007268	0.311481	2	36	chemical synaptic transmission	BP	1	DOC2B	double C2 domain beta [Source:VGNC Symbol;Acc:VGNC:57140]	protein_coding	1239	19	22472035	22494825	1
ENSBTAG00000037558	GO:0070098	0.348783	1	16	chemokine-mediated signaling pathway	BP	1	GRO1	chemokine (C-X-C motif) ligand 1 (melanoma growth stimulating activity, alpha) [Source:NCBI gene (formerly Entrezgene);Acc:281212]	protein_coding	1474	6	89072611	89075133	1
ENSBTAG00000012137	GO:0061643	0.0300891	1	1	chemorepulsion of axon	BP	1	NTN1	netrin 1 [Source:VGNC Symbol;Acc:VGNC:32304]	protein_coding	2318	19	28447224	28649129	1
ENSBTAG00000014612	GO:0006935	0.102116	3	38	chemotaxis	BP	1	DOCK2	dedicator of cytokinesis 2 [Source:VGNC Symbol;Acc:VGNC:28157]	protein_coding	5607	20	1562432	2001666	1
ENSBTAG00000018165	GO:0006935	0.102116	3	38	chemotaxis	BP	1	RIPOR2	RHO family interacting cell polarization regulator 2 [Source:VGNC Symbol;Acc:VGNC:54232]	protein_coding	3650	23	32786389	32996550	1
ENSBTAG00000037558	GO:0006935	0.102116	3	38	chemotaxis	BP	1	GRO1	chemokine (C-X-C motif) ligand 1 (melanoma growth stimulating activity, alpha) [Source:NCBI gene (formerly Entrezgene);Acc:281212]	protein_coding	1474	6	89072611	89075133	1
ENSBTAG00000009997	GO:1902476	0.352646	1	13	chloride transmembrane transport	BP	1	ANO1	anoctamin 1 [Source:VGNC Symbol;Acc:VGNC:50077]	protein_coding	4418	29	47168667	47358095	1
ENSBTAG00000009997	GO:0006821	0.554266	1	25	chloride transport	BP	1	ANO1	anoctamin 1 [Source:VGNC Symbol;Acc:VGNC:50077]	protein_coding	4418	29	47168667	47358095	1
ENSBTAG00000003581	GO:0006325	0.856227	2	101	chromatin organization	BP	1	SETD7	SET domain containing 7, histone lysine methyltransferase [Source:VGNC Symbol;Acc:VGNC:34497]	protein_coding	1809	17	18155442	18207948	1
ENSBTAG00000016958	GO:0006325	0.856227	2	101	chromatin organization	BP	1	PHF19	PHD finger protein 19 [Source:VGNC Symbol;Acc:VGNC:32817]	protein_coding	3288	8	110242266	110260664	-1
ENSBTAG00000009704	GO:0006338	0.411832	4	99	chromatin remodeling	BP	1	CECR2	CECR2 histone acetyl-lysine reader [Source:VGNC Symbol;Acc:VGNC:49053]	protein_coding	4215	5	108937842	109051118	1
ENSBTAG00000010185	GO:0006338	0.411832	4	99	chromatin remodeling	BP	1	TADA2B	transcriptional adaptor 2B [Source:NCBI gene (formerly Entrezgene);Acc:515581]	protein_coding	1344	6	113511976	113524514	1
ENSBTAG00000012074	GO:0006338	0.411832	4	99	chromatin remodeling	BP	1	MYB	MYB proto-onco, transcription factor [Source:VGNC Symbol;Acc:VGNC:31776]	protein_coding	4357	9	73221494	73257783	1
ENSBTAG00000012738	GO:0006338	0.411832	4	99	chromatin remodeling	BP	1	ZNF827	zinc finger protein 827 [Source:VGNC Symbol;Acc:VGNC:55765]	protein_coding	6628	17	12387472	12579784	1
ENSBTAG00000003314	GO:0007059	0.246421	2	33	chromosome segregation	BP	1	SKA3	spindle and kinetochore associated complex subunit 3 [Source:VGNC Symbol;Acc:VGNC:34645]	protein_coding	2320	12	35583971	35597394	1
ENSBTAG00000018216	GO:0007059	0.246421	2	33	chromosome segregation	BP	1	SKA1	spindle and kinetochore associated complex subunit 1 [Source:VGNC Symbol;Acc:VGNC:34643]	protein_coding	2643	24	49963943	49995093	1
ENSBTAG00000004405	GO:0060271	0.452183	5	141	cilium assembly	BP	1	IQUB	IQ motif and ubiquitin domain containing [Source:VGNC Symbol;Acc:VGNC:30263]	protein_coding	2845	4	87783954	87862973	-1
ENSBTAG00000005151	GO:0060271	0.452183	5	141	cilium assembly	BP	1	WDPCP	WD repeat containing planar cell polarity effector [Source:VGNC Symbol;Acc:VGNC:36879]	protein_coding	2795	11	61723956	62023241	-1
ENSBTAG00000005803	GO:0060271	0.452183	5	141	cilium assembly	BP	1	PTPDC1	protein tyrosine phosphatase domain containing 1 [Source:VGNC Symbol;Acc:VGNC:33527]	protein_coding	3867	8	85312677	85383567	1
ENSBTAG00000009057	GO:0060271	0.452183	5	141	cilium assembly	BP	1	CFAP221	cilia and flagella associated protein 221 [Source:VGNC Symbol;Acc:VGNC:27241]	protein_coding	1147	2	71437172	71470213	1
ENSBTAG00000021972	GO:0060271	0.452183	5	141	cilium assembly	BP	1	DNAH5	dynein axonemal heavy chain 5 [Source:VGNC Symbol;Acc:VGNC:28126]	protein_coding	13833	20	59226991	59489350	1
ENSBTAG00000004167	GO:0044782	0.109624	2	19	cilium organization	BP	1	TTC29	tetratricopeptide repeat domain 29 [Source:VGNC Symbol;Acc:VGNC:36468]	protein_coding	1662	17	11330442	11605484	1
ENSBTAG00000005151	GO:0044782	0.109624	2	19	cilium organization	BP	1	WDPCP	WD repeat containing planar cell polarity effector [Source:VGNC Symbol;Acc:VGNC:36879]	protein_coding	2795	11	61723956	62023241	-1
ENSBTAG00000009749	GO:0048512	0.115348	1	4	circadian behavior	BP	1	USP2	ubiquitin specific peptidase 2 [Source:VGNC Symbol;Acc:VGNC:54894]	protein_coding	2048	15	29936983	29958822	-1
ENSBTAG00000001879	GO:0032922	0.18146	3	45	circadian regulation of gene expression	BP	1	PER2	period circadian regulator 2 [Source:VGNC Symbol;Acc:VGNC:106859]	protein_coding	4795	3	117558885	117599971	-1
ENSBTAG00000009749	GO:0032922	0.18146	3	45	circadian regulation of gene expression	BP	1	USP2	ubiquitin specific peptidase 2 [Source:VGNC Symbol;Acc:VGNC:54894]	protein_coding	2048	15	29936983	29958822	-1
ENSBTAG00000030523	GO:0032922	0.18146	3	45	circadian regulation of gene expression	BP	1	ZPBP2	zona pellucida binding protein 2 [Source:VGNC Symbol;Acc:VGNC:107047]	protein_coding	1403	19	40217187	40226085	1
ENSBTAG00000005151	GO:0072359	0.263152	1	9	circulatory system development	BP	1	WDPCP	WD repeat containing planar cell polarity effector [Source:VGNC Symbol;Acc:VGNC:36879]	protein_coding	2795	11	61723956	62023241	-1
ENSBTAG00000016343	GO:0045163	0.0682246	1	2	clustering of voltage-gated potassium channels	BP	1	KCNIP2	potassium voltage-gated channel interacting protein 2 [Source:VGNC Symbol;Acc:VGNC:30451]	protein_coding	1589	26	22552428	22569873	-1
ENSBTAG00000009704	GO:0090102	0.0051457	3	11	cochlea development	BP	1	CECR2	CECR2 histone acetyl-lysine reader [Source:VGNC Symbol;Acc:VGNC:49053]	protein_coding	4215	5	108937842	109051118	1
ENSBTAG00000010030	GO:0090102	0.0051457	3	11	cochlea development	BP	1	EPHA4	EPH receptor A4 [Source:VGNC Symbol;Acc:VGNC:56106]	protein_coding	3032	2	109525497	109678039	-1
ENSBTAG00000019175	GO:0090102	0.0051457	3	11	cochlea development	BP	1	SOBP	sine oculis binding protein homolog [Source:VGNC Symbol;Acc:VGNC:35118]	protein_coding	3263	9	42405900	42571799	-1
ENSBTAG00000019175	GO:0050890	0.559039	1	24	cognition	BP	1	SOBP	sine oculis binding protein homolog [Source:VGNC Symbol;Acc:VGNC:35118]	protein_coding	3263	9	42405900	42571799	-1
ENSBTAG00000009112	GO:0032964	0.203628	1	7	collagen biosynthetic process	BP	1	TRAM2	translocation associated membrane protein 2 [Source:VGNC Symbol;Acc:VGNC:54242]	protein_coding	1294	23	24893081	24957939	-1
ENSBTAG00000012994	GO:0030199	0.593817	1	27	collagen fibril organization	BP	1	LOX	lysyl oxidase [Source:VGNC Symbol;Acc:VGNC:30951]	protein_coding	2449	7	31754829	31767397	1
ENSBTAG00000021316	GO:0038063	0.21608	1	7	collagen-activated tyrosine kinase receptor signaling pathway	BP	1	COL4A3	collagen type IV alpha 3 chain [Source:VGNC Symbol;Acc:VGNC:55339]	protein_coding	5013	2	115318013	115478018	1
ENSBTAG00000022799	GO:0072044	0.044271	1	1	collecting duct development	BP	1	NOTCH1	notch receptor 1 [Source:VGNC Symbol;Acc:VGNC:32177]	protein_coding	8190	11	103935364	103980160	-1
ENSBTAG00000022799	GO:0007386	0.102718	1	3	compartment pattern specification	BP	1	NOTCH1	notch receptor 1 [Source:VGNC Symbol;Acc:VGNC:32177]	protein_coding	8190	11	103935364	103980160	-1
ENSBTAG00000012994	GO:0061448	0.115682	1	4	connective tissue development	BP	1	LOX	lysyl oxidase [Source:VGNC Symbol;Acc:VGNC:30951]	protein_coding	2449	7	31754829	31767397	1
ENSBTAG00000002340	GO:0015677	0.089503	1	3	copper ion import	BP	1	STEAP4	STEAP4 metalloreductase [Source:VGNC Symbol;Acc:VGNC:35381]	protein_coding	2231	4	72378038	72407341	-1
ENSBTAG00000022799	GO:0060982	0.206691	1	6	coronary artery morphogenesis	BP	1	NOTCH1	notch receptor 1 [Source:VGNC Symbol;Acc:VGNC:32177]	protein_coding	8190	11	103935364	103980160	-1
ENSBTAG00000022799	GO:0003182	0.044271	1	1	coronary sinus valve morphogenesis	BP	1	NOTCH1	notch receptor 1 [Source:VGNC Symbol;Acc:VGNC:32177]	protein_coding	8190	11	103935364	103980160	-1
ENSBTAG00000038970	GO:0060976	0.448932	1	17	coronary vasculature development	BP	1	ZBTB14	zinc finger and BTB domain containing 14 [Source:VGNC Symbol;Acc:VGNC:37061]	protein_coding	1350	24	38819318	38822047	-1
ENSBTAG00000022799	GO:0003169	0.044271	1	1	coronary vein morphogenesis	BP	1	NOTCH1	notch receptor 1 [Source:VGNC Symbol;Acc:VGNC:32177]	protein_coding	8190	11	103935364	103980160	-1
ENSBTAG00000010030	GO:0021957	0.166561	1	5	corticospinal tract morphogenesis	BP	1	EPHA4	EPH receptor A4 [Source:VGNC Symbol;Acc:VGNC:56106]	protein_coding	3032	2	109525497	109678039	-1
ENSBTAG00000044144	GO:0009190	0.353677	1	12	cyclic nucleotide biosynthetic process	BP	1	GUCY1A2	guanylate cyclase 1 soluble subunit alpha 2 [Source:VGNC Symbol;Acc:VGNC:29719]	protein_coding	2461	15	16344121	16845470	1
ENSBTAG00000010273	GO:0019221	0.792375	1	51	cytokine-mediated signaling pathway	BP	1	EREG	epiregulin [Source:VGNC Symbol;Acc:VGNC:28575]	protein_coding	2193	6	89306902	89325899	1
ENSBTAG00000014612	GO:0007010	0.183985	4	67	cytoskeleton organization	BP	1	DOCK2	dedicator of cytokinesis 2 [Source:VGNC Symbol;Acc:VGNC:28157]	protein_coding	5607	20	1562432	2001666	1
ENSBTAG00000016924	GO:0007010	0.183985	4	67	cytoskeleton organization	BP	1	CAP2	cyclase associated actin cytoskeleton regulatory protein 2 [Source:VGNC Symbol;Acc:VGNC:26738]	protein_coding	2020	23	39867875	40003014	-1
ENSBTAG00000019097	GO:0007010	0.183985	4	67	cytoskeleton organization	BP	1	CNTNAP1	contactin associated protein 1 [Source:VGNC Symbol;Acc:VGNC:27540]	protein_coding	4578	19	42739776	42753673	1
ENSBTAG00000025964	GO:0007010	0.183985	4	67	cytoskeleton organization	BP	1	MAST4	microtubule associated serine/threonine kinase family member 4 [Source:VGNC Symbol;Acc:VGNC:58387]	protein_coding	10143	20	12444739	12621942	-1
ENSBTAG00000018831	GO:0055130	0.0273992	1	1	D-alanine catabolic process	BP	1	DAO	D-amino acid oxidase [Source:VGNC Symbol;Acc:VGNC:27875]	protein_coding	1540	17	64097586	64114659	-1
ENSBTAG00000018831	GO:0019478	0.0568358	1	2	D-amino acid catabolic process	BP	1	DAO	D-amino acid oxidase [Source:VGNC Symbol;Acc:VGNC:27875]	protein_coding	1540	17	64097586	64114659	-1
ENSBTAG00000018831	GO:0046416	0.0568358	1	2	D-amino acid metabolic process	BP	1	DAO	D-amino acid oxidase [Source:VGNC Symbol;Acc:VGNC:27875]	protein_coding	1540	17	64097586	64114659	-1
ENSBTAG00000018831	GO:0036088	0.0273992	1	1	D-serine catabolic process	BP	1	DAO	D-amino acid oxidase [Source:VGNC Symbol;Acc:VGNC:27875]	protein_coding	1540	17	64097586	64114659	-1
ENSBTAG00000018831	GO:0070178	0.0273992	1	1	D-serine metabolic process	BP	1	DAO	D-amino acid oxidase [Source:VGNC Symbol;Acc:VGNC:27875]	protein_coding	1540	17	64097586	64114659	-1
ENSBTAG00000011661	GO:0098535	0.0946113	1	3	de novo centriole assembly involved in multi-ciliated epithelial cell differentiation	BP	1	CEP152	centrosomal protein 152 [Source:VGNC Symbol;Acc:VGNC:27194]	protein_coding	5229	10	61437230	61529573	1
ENSBTAG00000030885	GO:0006952	0.107309	2	19	defense response	BP	1	SSC5D	scavenger receptor cysteine rich family member with 5 domains [Source:VGNC Symbol;Acc:VGNC:35310]	protein_coding	4978	18	61999364	62021041	-1
ENSBTAG00000037558	GO:0006952	0.107309	2	19	defense response	BP	1	GRO1	chemokine (C-X-C motif) ligand 1 (melanoma growth stimulating activity, alpha) [Source:NCBI gene (formerly Entrezgene);Acc:281212]	protein_coding	1474	6	89072611	89075133	1
ENSBTAG00000030885	GO:0050829	0.433346	1	21	defense response to Gram-negative bacterium	BP	1	SSC5D	scavenger receptor cysteine rich family member with 5 domains [Source:VGNC Symbol;Acc:VGNC:35310]	protein_coding	4978	18	61999364	62021041	-1
ENSBTAG00000030885	GO:0050830	0.601853	1	32	defense response to Gram-positive bacterium	BP	1	SSC5D	scavenger receptor cysteine rich family member with 5 domains [Source:VGNC Symbol;Acc:VGNC:35310]	protein_coding	4978	18	61999364	62021041	-1
ENSBTAG00000015766	GO:0060318	0.0590716	1	2	definitive erythrocyte differentiation	BP	1	ZFPM1	zinc finger protein, FOG family member 1 [Source:VGNC Symbol;Acc:VGNC:58429]	protein_coding	3190	18	13720107	13781533	1
ENSBTAG00000012039	GO:0140059	0.0540516	1	2	dendrite arborization	BP	1	PHACTR1	phosphatase and actin regulator 1 [Source:VGNC Symbol;Acc:VGNC:32804]	protein_coding	3220	23	43276359	43794630	-1
ENSBTAG00000001481	GO:0016358	0.0203692	3	18	dendrite development	BP	1	IGSF9	immunoglobulin superfamily member 9 [Source:VGNC Symbol;Acc:VGNC:30097]	protein_coding	4686	3	9739774	9759677	1
ENSBTAG00000001961	GO:0016358	0.0203692	3	18	dendrite development	BP	1	MAP1B	microtubule associated protein 1B [Source:VGNC Symbol;Acc:VGNC:31178]	protein_coding	11686	20	9401263	9494370	-1
ENSBTAG00000012137	GO:0016358	0.0203692	3	18	dendrite development	BP	1	NTN1	netrin 1 [Source:VGNC Symbol;Acc:VGNC:32304]	protein_coding	2318	19	28447224	28649129	1
ENSBTAG00000008916	GO:0097484	0.11769	1	5	dendrite extension	BP	1	CYFIP2	cytoplasmic FMR1 interacting protein 2 [Source:VGNC Symbol;Acc:VGNC:50267]	protein_coding	5645	7	68943176	69076275	1
ENSBTAG00000001481	GO:0070593	0.121174	1	4	dendrite self-avoidance	BP	1	IGSF9	immunoglobulin superfamily member 9 [Source:VGNC Symbol;Acc:VGNC:30097]	protein_coding	4686	3	9739774	9759677	1
ENSBTAG00000032084	GO:0002407	0.0885138	1	3	dendritic cell chemotaxis	BP	1	GPR183	G protein-coupled receptor 183 [Source:VGNC Symbol;Acc:VGNC:29577]	protein_coding	1504	12	76165404	76180037	-1
ENSBTAG00000032084	GO:0036145	0.0271065	1	1	dendritic cell homeostasis	BP	1	GPR183	G protein-coupled receptor 183 [Source:VGNC Symbol;Acc:VGNC:29577]	protein_coding	1504	12	76165404	76180037	-1
ENSBTAG00000002190	GO:0036336	0.15639	1	5	dendritic cell migration	BP	1	DOCK8	dedicator of cytokinesis 8 [Source:VGNC Symbol;Acc:VGNC:28162]	protein_coding	7484	8	44032278	44271335	-1
ENSBTAG00000003016	GO:0016311	0.0397282	7	104	dephosphorylation	BP	1	PTPN7	protein tyrosine phosphatase non-receptor type 7 [Source:VGNC Symbol;Acc:VGNC:33542]	protein_coding	2909	16	80420337	80428748	1
ENSBTAG00000005803	GO:0016311	0.0397282	7	104	dephosphorylation	BP	1	PTPDC1	protein tyrosine phosphatase domain containing 1 [Source:VGNC Symbol;Acc:VGNC:33527]	protein_coding	3867	8	85312677	85383567	1
ENSBTAG00000010372	GO:0016311	0.0397282	7	104	dephosphorylation	BP	1	MTMR7	myotubularin related protein 7 [Source:VGNC Symbol;Acc:VGNC:31745]	protein_coding	2690	27	19848025	19948594	1
ENSBTAG00000015181	GO:0016311	0.0397282	7	104	dephosphorylation	BP	1	EPM2A	EPM2A glucan phosphatase, laforin [Source:VGNC Symbol;Acc:VGNC:53790]	protein_coding	3145	9	82921421	83030362	-1
ENSBTAG00000018825	GO:0016311	0.0397282	7	104	dephosphorylation	BP	1	SSH1	slingshot protein phosphatase 1 [Source:VGNC Symbol;Acc:VGNC:35312]	protein_coding	3193	17	64125282	64176327	1
ENSBTAG00000020855	GO:0016311	0.0397282	7	104	dephosphorylation	BP	1	PTPN4	protein tyrosine phosphatase non-receptor type 4 [Source:VGNC Symbol;Acc:VGNC:33539]	protein_coding	6553	2	71546908	71733059	1
ENSBTAG00000021553	GO:0016311	0.0397282	7	104	dephosphorylation	BP	1	PTPN14	protein tyrosine phosphatase non-receptor type 14 [Source:VGNC Symbol;Acc:VGNC:33532]	protein_coding	4360	16	69034474	69223706	1
ENSBTAG00000012994	GO:0035906	0.0301827	1	1	descending aorta development	BP	1	LOX	lysyl oxidase [Source:VGNC Symbol;Acc:VGNC:30951]	protein_coding	2449	7	31754829	31767397	1
ENSBTAG00000030885	GO:0042494	0.0357381	1	1	detection of bacterial lipoprotein	BP	1	SSC5D	scavenger receptor cysteine rich family member with 5 domains [Source:VGNC Symbol;Acc:VGNC:35310]	protein_coding	4978	18	61999364	62021041	-1
ENSBTAG00000016260	GO:0008340	0.385879	1	14	determination of adult lifespan	BP	1	LRRK2	leucine rich repeat kinase 2 [Source:VGNC Symbol;Acc:VGNC:31038]	protein_coding	7847	5	40461232	40666425	-1
ENSBTAG00000013078	GO:0035545	0.0516897	1	1	determination of left/right asymmetry in nervous system	BP	1	DNAH11	dynein axonemal heavy chain 11 [Source:HGNC Symbol;Acc:HGNC:2942]	protein_coding	13506	4	30324683	30693265	1
ENSBTAG00000000654	GO:0007368	0.0159525	5	45	determination of left/right symmetry	BP	1	ODAD2	outer dynein arm docking complex subunit 2 [Source:VGNC Symbol;Acc:VGNC:26158]	protein_coding	3135	13	36593248	36754850	1
ENSBTAG00000008201	GO:0007368	0.0159525	5	45	determination of left/right symmetry	BP	1	ODAD3	outer dynein arm docking complex subunit 3 [Source:VGNC Symbol;Acc:VGNC:26856]	protein_coding	2203	7	15800804	15811483	-1
ENSBTAG00000013078	GO:0007368	0.0159525	5	45	determination of left/right symmetry	BP	1	DNAH11	dynein axonemal heavy chain 11 [Source:HGNC Symbol;Acc:HGNC:2942]	protein_coding	13506	4	30324683	30693265	1
ENSBTAG00000021972	GO:0007368	0.0159525	5	45	determination of left/right symmetry	BP	1	DNAH5	dynein axonemal heavy chain 5 [Source:VGNC Symbol;Acc:VGNC:28126]	protein_coding	13833	20	59226991	59489350	1
ENSBTAG00000022799	GO:0007368	0.0159525	5	45	determination of left/right symmetry	BP	1	NOTCH1	notch receptor 1 [Source:VGNC Symbol;Acc:VGNC:32177]	protein_coding	8190	11	103935364	103980160	-1
ENSBTAG00000038306	GO:0045137	0.0323691	1	1	development of primary sexual characteristics	BP	1	CBX2	chromobox 2 [Source:VGNC Symbol;Acc:VGNC:26817]	protein_coding	3908	19	52751728	52760319	-1
ENSBTAG00000004822	GO:0048589	0.414068	1	16	developmental growth	BP	1	SOX10	SRY-box transcription factor 10 [Source:VGNC Symbol;Acc:VGNC:35141]	protein_coding	2989	5	109757715	109768623	-1
ENSBTAG00000009159	GO:0060666	0.106998	1	3	dichotomous subdivision of terminal units involved in salivary gland branching	BP	1	PLXNA1	plexin A1 [Source:VGNC Symbol;Acc:VGNC:33059]	protein_coding	7252	22	60240226	60280068	-1
ENSBTAG00000005151	GO:0055123	0.0925318	1	3	digestive system development	BP	1	WDPCP	WD repeat containing planar cell polarity effector [Source:VGNC Symbol;Acc:VGNC:36879]	protein_coding	2795	11	61723956	62023241	-1
ENSBTAG00000004822	GO:0048546	0.217096	1	8	digestive tract morphogenesis	BP	1	SOX10	SRY-box transcription factor 10 [Source:VGNC Symbol;Acc:VGNC:35141]	protein_coding	2989	5	109757715	109768623	-1
ENSBTAG00000022799	GO:0072017	0.0810263	1	2	distal tubule development	BP	1	NOTCH1	notch receptor 1 [Source:VGNC Symbol;Acc:VGNC:32177]	protein_coding	8190	11	103935364	103980160	-1
ENSBTAG00000012994	GO:0071897	0.40032	1	16	DNA biosynthetic process	BP	1	LOX	lysyl oxidase [Source:VGNC Symbol;Acc:VGNC:30951]	protein_coding	2449	7	31754829	31767397	1
ENSBTAG00000018383	GO:0090618	0.0710606	1	2	DNA clamp unloading	BP	1	ATAD5	ATPase family AAA domain containing 5 [Source:VGNC Symbol;Acc:VGNC:26235]	protein_coding	6820	19	18061035	18096596	-1
ENSBTAG00000011234	GO:0030330	0.295243	1	11	DNA damage response, signal transduction by p53 class mediator	BP	1	FOXO3	forkhead box O3 [Source:VGNC Symbol;Acc:VGNC:29099]	protein_coding	2191	9	41522588	41620269	-1
ENSBTAG00000014623	GO:0032508	0.787785	1	45	DNA duplex unwinding	BP	1	MCM8	minichromosome maintenance 8 homologous recombination repair factor [Source:VGNC Symbol;Acc:VGNC:31314]	protein_coding	2764	13	48123958	48166976	1
ENSBTAG00000004257	GO:0006351	0.894719	1	74	DNA-templated transcription	BP	1	TAF4B	TATA-box binding protein associated factor 4b [Source:VGNC Symbol;Acc:VGNC:35575]	protein_coding	2760	24	30501605	30607271	-1
ENSBTAG00000000895	GO:0006352	0.1461	2	23	DNA-templated transcription initiation	BP	1	TAF9B	TATA-box binding protein associated factor 9b [Source:VGNC Symbol;Acc:VGNC:35583]	protein_coding	1215	X	74231999	74256028	1
ENSBTAG00000004257	GO:0006352	0.1461	2	23	DNA-templated transcription initiation	BP	1	TAF4B	TATA-box binding protein associated factor 4b [Source:VGNC Symbol;Acc:VGNC:35575]	protein_coding	2760	24	30501605	30607271	-1
ENSBTAG00000018831	GO:0042416	0.103105	1	4	dopamine biosynthetic process	BP	1	DAO	D-amino acid oxidase [Source:VGNC Symbol;Acc:VGNC:27875]	protein_coding	1540	17	64097586	64114659	-1
ENSBTAG00000021971	GO:0042417	0.0897114	1	3	dopamine metabolic process	BP	1	SNCAIP	synuclein alpha interacting protein [Source:VGNC Symbol;Acc:VGNC:35060]	protein_coding	3593	7	31380877	31541086	-1
ENSBTAG00000007772	GO:0090494	0.0593331	1	2	dopamine uptake	BP	1	SLC29A4	solute carrier family 29 member 4 [Source:VGNC Symbol;Acc:VGNC:34795]	protein_coding	2572	25	38971637	38983187	-1
ENSBTAG00000011971	GO:1904835	0.0309741	1	1	dorsal root ganglion morphogenesis	BP	1	NRP2	neuropilin 2 [Source:VGNC Symbol;Acc:VGNC:32267]	protein_coding	3248	2	94028625	94145404	1
ENSBTAG00000008429	GO:0009953	0.404971	1	15	dorsal/ventral pattern formation	BP	1	LRP4	LDL receptor related protein 4 [Source:VGNC Symbol;Acc:VGNC:30992]	protein_coding	5971	15	76789248	76840637	-1
ENSBTAG00000006064	GO:1990918	0.0592602	1	2	double-strand break repair involved in meiotic recombination	BP	1	BRME1	break repair meiotic recombinase recruitment factor 1 [Source:VGNC Symbol;Acc:VGNC:52729]	protein_coding	3272	7	11783948	11805417	1
ENSBTAG00000014623	GO:0000724	0.568917	2	62	double-strand break repair via homologous recombination	BP	1	MCM8	minichromosome maintenance 8 homologous recombination repair factor [Source:VGNC Symbol;Acc:VGNC:31314]	protein_coding	2764	13	48123958	48166976	1
ENSBTAG00000021786	GO:0000724	0.568917	2	62	double-strand break repair via homologous recombination	BP	1	AUNIP	aurora kinase A and ninein interacting protein [Source:VGNC Symbol;Acc:VGNC:26347]	protein_coding	1388	2	127225459	127237892	1
ENSBTAG00000012994	GO:0048251	0.303761	1	10	elastic fiber assembly	BP	1	LOX	lysyl oxidase [Source:VGNC Symbol;Acc:VGNC:30951]	protein_coding	2449	7	31754829	31767397	1
ENSBTAG00000011518	GO:0048566	0.335183	1	13	embryonic digestive tract development	BP	1	RARB	retinoic acid receptor beta [Source:VGNC Symbol;Acc:VGNC:58402]	protein_coding	1347	27	40197883	40381619	-1
ENSBTAG00000005151	GO:0042733	0.343841	2	39	embryonic digit morphogenesis	BP	1	WDPCP	WD repeat containing planar cell polarity effector [Source:VGNC Symbol;Acc:VGNC:36879]	protein_coding	2795	11	61723956	62023241	-1
ENSBTAG00000008429	GO:0042733	0.343841	2	39	embryonic digit morphogenesis	BP	1	LRP4	LDL receptor related protein 4 [Source:VGNC Symbol;Acc:VGNC:30992]	protein_coding	5971	15	76789248	76840637	-1
ENSBTAG00000011518	GO:0048048	0.195265	1	6	embryonic eye morphogenesis	BP	1	RARB	retinoic acid receptor beta [Source:VGNC Symbol;Acc:VGNC:58402]	protein_coding	1347	27	40197883	40381619	-1
ENSBTAG00000010660	GO:0035115	0.45687	1	19	embryonic forelimb morphogenesis	BP	1	CACNA1C	calcium voltage-gated channel subunit alpha1 C [Source:VGNC Symbol;Acc:VGNC:59325]	protein_coding	6147	5	108446722	108792612	1
ENSBTAG00000015766	GO:0035162	0.381331	1	14	embryonic hemopoiesis	BP	1	ZFPM1	zinc finger protein, FOG family member 1 [Source:VGNC Symbol;Acc:VGNC:58429]	protein_coding	3190	18	13720107	13781533	1
ENSBTAG00000011518	GO:0035116	0.0124579	3	15	embryonic hindlimb morphogenesis	BP	1	RARB	retinoic acid receptor beta [Source:VGNC Symbol;Acc:VGNC:58402]	protein_coding	1347	27	40197883	40381619	-1
ENSBTAG00000012449	GO:0035116	0.0124579	3	15	embryonic hindlimb morphogenesis	BP	1	AFF3	AF4/FMR2 family member 3 [Source:VGNC Symbol;Acc:VGNC:59202]	protein_coding	3946	11	4665771	5289303	-1
ENSBTAG00000022799	GO:0035116	0.0124579	3	15	embryonic hindlimb morphogenesis	BP	1	NOTCH1	notch receptor 1 [Source:VGNC Symbol;Acc:VGNC:32177]	protein_coding	8190	11	103935364	103980160	-1
ENSBTAG00000008429	GO:0030326	0.212263	2	26	embryonic limb morphogenesis	BP	1	LRP4	LDL receptor related protein 4 [Source:VGNC Symbol;Acc:VGNC:30992]	protein_coding	5971	15	76789248	76840637	-1
ENSBTAG00000022799	GO:0030326	0.212263	2	26	embryonic limb morphogenesis	BP	1	NOTCH1	notch receptor 1 [Source:VGNC Symbol;Acc:VGNC:32177]	protein_coding	8190	11	103935364	103980160	-1
ENSBTAG00000001649	GO:0048568	0.248621	2	30	embryonic organ development	BP	1	ZFPM2	zinc finger protein, FOG family member 2 [Source:VGNC Symbol;Acc:VGNC:54515]	protein_coding	3450	14	58819937	59239114	-1
ENSBTAG00000005151	GO:0048568	0.248621	2	30	embryonic organ development	BP	1	WDPCP	WD repeat containing planar cell polarity effector [Source:VGNC Symbol;Acc:VGNC:36879]	protein_coding	2795	11	61723956	62023241	-1
ENSBTAG00000022799	GO:0060956	0.127303	1	4	endocardial cell differentiation	BP	1	NOTCH1	notch receptor 1 [Source:VGNC Symbol;Acc:VGNC:32177]	protein_coding	8190	11	103935364	103980160	-1
ENSBTAG00000015396	GO:0003197	0.0288981	2	8	endocardial cushion development	BP	1	RBM24	RNA binding motif protein 24 [Source:VGNC Symbol;Acc:VGNC:33793]	protein_coding	2066	23	40056293	40067746	-1
ENSBTAG00000022799	GO:0003197	0.0288981	2	8	endocardial cushion development	BP	1	NOTCH1	notch receptor 1 [Source:VGNC Symbol;Acc:VGNC:32177]	protein_coding	8190	11	103935364	103980160	-1
ENSBTAG00000022799	GO:0003203	0.231596	1	8	endocardial cushion morphogenesis	BP	1	NOTCH1	notch receptor 1 [Source:VGNC Symbol;Acc:VGNC:32177]	protein_coding	8190	11	103935364	103980160	-1
ENSBTAG00000022799	GO:0003157	0.142499	1	4	endocardium development	BP	1	NOTCH1	notch receptor 1 [Source:VGNC Symbol;Acc:VGNC:32177]	protein_coding	8190	11	103935364	103980160	-1
ENSBTAG00000022799	GO:0003160	0.044271	1	1	endocardium morphogenesis	BP	1	NOTCH1	notch receptor 1 [Source:VGNC Symbol;Acc:VGNC:32177]	protein_coding	8190	11	103935364	103980160	-1
ENSBTAG00000008429	GO:0006897	0.556262	3	90	endocytosis	BP	1	LRP4	LDL receptor related protein 4 [Source:VGNC Symbol;Acc:VGNC:30992]	protein_coding	5971	15	76789248	76840637	-1
ENSBTAG00000016260	GO:0006897	0.556262	3	90	endocytosis	BP	1	LRRK2	leucine rich repeat kinase 2 [Source:VGNC Symbol;Acc:VGNC:31038]	protein_coding	7847	5	40461232	40666425	-1
ENSBTAG00000018004	GO:0006897	0.556262	3	90	endocytosis	BP	1	SH3GL3	SH3 domain containing GRB2 like 3, endophilin A3 [Source:VGNC Symbol;Acc:VGNC:34574]	protein_coding	1321	21	24498758	24614322	-1
ENSBTAG00000022799	GO:0007492	0.399246	1	15	endoderm development	BP	1	NOTCH1	notch receptor 1 [Source:VGNC Symbol;Acc:VGNC:32177]	protein_coding	8190	11	103935364	103980160	-1
ENSBTAG00000020056	GO:0035987	0.407426	1	14	endodermal cell differentiation	BP	1	COL12A1	collagen type XII alpha 1 chain [Source:VGNC Symbol;Acc:VGNC:52756]	protein_coding	9198	9	14663442	14776366	-1
ENSBTAG00000016260	GO:0007029	0.50482	1	22	endoplasmic reticulum organization	BP	1	LRRK2	leucine rich repeat kinase 2 [Source:VGNC Symbol;Acc:VGNC:31038]	protein_coding	7847	5	40461232	40666425	-1
ENSBTAG00000016799	GO:0030968	0.232927	2	32	endoplasmic reticulum unfolded protein response	BP	1	ERN1	endoplasmic reticulum to nucleus signaling 1 [Source:VGNC Symbol;Acc:VGNC:58373]	protein_coding	3116	19	48273414	48350809	-1
ENSBTAG00000020273	GO:0030968	0.232927	2	32	endoplasmic reticulum unfolded protein response	BP	1	YOD1	YOD1 deubiquitinase [Source:VGNC Symbol;Acc:VGNC:37033]	protein_coding	1235	16	4869646	4871892	-1
ENSBTAG00000046391	GO:0061817	0.0937139	1	3	endoplasmic reticulum-plasma membrane tethering	BP	1	GRAMD2A	GRAM domain containing 2A [Source:VGNC Symbol;Acc:VGNC:29625]	protein_coding	3923	10	19099201	19136846	-1
ENSBTAG00000021316	GO:0072577	0.113718	1	3	endothelial cell apoptotic process	BP	1	COL4A3	collagen type IV alpha 3 chain [Source:VGNC Symbol;Acc:VGNC:55339]	protein_coding	5013	2	115318013	115478018	1
ENSBTAG00000016799	GO:0001935	0.236951	1	9	endothelial cell proliferation	BP	1	ERN1	endoplasmic reticulum to nucleus signaling 1 [Source:VGNC Symbol;Acc:VGNC:58373]	protein_coding	3116	19	48273414	48350809	-1
ENSBTAG00000000329	GO:0043652	0.17419	1	6	engulfment of apoptotic cell	BP	1	MEGF10	multiple EGF like domains 10 [Source:VGNC Symbol;Acc:VGNC:31375]	protein_coding	5150	7	26554784	26762374	-1
ENSBTAG00000004822	GO:0048484	0.154568	1	5	enteric nervous system development	BP	1	SOX10	SRY-box transcription factor 10 [Source:VGNC Symbol;Acc:VGNC:35141]	protein_coding	2989	5	109757715	109768623	-1
ENSBTAG00000001879	GO:0043153	0.104126	2	18	entrainment of circadian clock by photoperiod	BP	1	PER2	period circadian regulator 2 [Source:VGNC Symbol;Acc:VGNC:106859]	protein_coding	4795	3	117558885	117599971	-1
ENSBTAG00000009749	GO:0043153	0.104126	2	18	entrainment of circadian clock by photoperiod	BP	1	USP2	ubiquitin specific peptidase 2 [Source:VGNC Symbol;Acc:VGNC:54894]	protein_coding	2048	15	29936983	29958822	-1
ENSBTAG00000010030	GO:0048013	0.105877	2	18	ephrin receptor signaling pathway	BP	1	EPHA4	EPH receptor A4 [Source:VGNC Symbol;Acc:VGNC:56106]	protein_coding	3032	2	109525497	109678039	-1
ENSBTAG00000016991	GO:0048013	0.105877	2	18	ephrin receptor signaling pathway	BP	1	EFNB2	ephrin B2 [Source:VGNC Symbol;Acc:VGNC:28360]	protein_coding	2717	12	82241704	82289618	-1
ENSBTAG00000000783	GO:0007173	0.0258384	3	21	epidermal growth factor receptor signaling pathway	BP	1	TGFA	transforming growth factor alpha [Source:VGNC Symbol;Acc:VGNC:58421]	protein_coding	969	11	13861144	13975868	1
ENSBTAG00000010273	GO:0007173	0.0258384	3	21	epidermal growth factor receptor signaling pathway	BP	1	EREG	epiregulin [Source:VGNC Symbol;Acc:VGNC:28575]	protein_coding	2193	6	89306902	89325899	1
ENSBTAG00000034436	GO:0007173	0.0258384	3	21	epidermal growth factor receptor signaling pathway	BP	1	PDPK1	3-phosphoinositide dependent protein kinase 1 [Source:HGNC Symbol;Acc:HGNC:8816]	protein_coding	1798	25	2036248	2096458	1
ENSBTAG00000022799	GO:0008544	0.450242	1	19	epidermis development	BP	1	NOTCH1	notch receptor 1 [Source:VGNC Symbol;Acc:VGNC:32177]	protein_coding	8190	11	103935364	103980160	-1
ENSBTAG00000007772	GO:0051625	0.0302667	1	1	epinephrine uptake	BP	1	SLC29A4	solute carrier family 29 member 4 [Source:VGNC Symbol;Acc:VGNC:34795]	protein_coding	2572	25	38971637	38983187	-1
ENSBTAG00000020543	GO:0030855	0.658789	1	37	epithelial cell differentiation	BP	1	UPK1A	uroplakin 1A [Source:VGNC Symbol;Acc:VGNC:36684]	protein_coding	1444	18	46396872	46405054	1
ENSBTAG00000014485	GO:0003382	0.311377	1	11	epithelial cell morphogenesis	BP	1	POF1B	POF1B actin binding protein [Source:VGNC Symbol;Acc:VGNC:33104]	protein_coding	1914	X	66868308	66966819	1
ENSBTAG00000013078	GO:0060287	0.192182	1	6	epithelial cilium movement involved in determination of left/right asymmetry	BP	1	DNAH11	dynein axonemal heavy chain 11 [Source:HGNC Symbol;Acc:HGNC:2942]	protein_coding	13506	4	30324683	30693265	1
ENSBTAG00000001080	GO:0003351	0.00993044	3	14	epithelial cilium movement involved in extracellular fluid movement	BP	1	SPAG17	sperm associated antigen 17 [Source:VGNC Symbol;Acc:VGNC:35165]	protein_coding	6835	3	25000724	25256686	1
ENSBTAG00000013078	GO:0003351	0.00993044	3	14	epithelial cilium movement involved in extracellular fluid movement	BP	1	DNAH11	dynein axonemal heavy chain 11 [Source:HGNC Symbol;Acc:HGNC:2942]	protein_coding	13506	4	30324683	30693265	1
ENSBTAG00000021972	GO:0003351	0.00993044	3	14	epithelial cilium movement involved in extracellular fluid movement	BP	1	DNAH5	dynein axonemal heavy chain 5 [Source:VGNC Symbol;Acc:VGNC:28126]	protein_coding	13833	20	59226991	59489350	1
ENSBTAG00000015457	GO:0001837	0.246785	2	29	epithelial to mesenchymal transition	BP	1	FGFR1	fibroblast growth factor receptor 1 [Source:VGNC Symbol;Acc:VGNC:50179]	protein_coding	3269	27	33549267	33599083	-1
ENSBTAG00000022799	GO:0001837	0.246785	2	29	epithelial to mesenchymal transition	BP	1	NOTCH1	notch receptor 1 [Source:VGNC Symbol;Acc:VGNC:32177]	protein_coding	8190	11	103935364	103980160	-1
ENSBTAG00000022799	GO:0003198	0.2031	1	7	epithelial to mesenchymal transition involved in endocardial cushion formation	BP	1	NOTCH1	notch receptor 1 [Source:VGNC Symbol;Acc:VGNC:32177]	protein_coding	8190	11	103935364	103980160	-1
ENSBTAG00000015766	GO:0030218	0.644214	1	33	erythrocyte differentiation	BP	1	ZFPM1	zinc finger protein, FOG family member 1 [Source:VGNC Symbol;Acc:VGNC:58429]	protein_coding	3190	18	13720107	13781533	1
ENSBTAG00000008036	GO:0048105	0.0778277	1	2	establishment of body hair planar orientation	BP	1	CELSR1	cadherin EGF LAG seven-pass G-type receptor 1 [Source:VGNC Symbol;Acc:VGNC:55884]	protein_coding	9242	5	116657456	116800031	-1
ENSBTAG00000018945	GO:0003365	0.0706931	1	2	establishment of cell polarity involved in ameboidal cell migration	BP	1	AMOTL1	angiomotin like 1 [Source:VGNC Symbol;Acc:VGNC:25871]	protein_coding	3748	15	15543580	15735835	-1
ENSBTAG00000021972	GO:0051649	0.135384	1	4	establishment of localization in cell	BP	1	DNAH5	dynein axonemal heavy chain 5 [Source:VGNC Symbol;Acc:VGNC:28126]	protein_coding	13833	20	59226991	59489350	1
ENSBTAG00000021292	GO:0000132	0.520714	1	22	establishment of mitotic spindle orientation	BP	1	ANKFN1	ankyrin repeat and fibronectin type III domain containing 1 [Source:HGNC Symbol;Acc:HGNC:26766]	protein_coding	2051	19	7149813	7279813	1
ENSBTAG00000001961	GO:0061162	0.049921	1	1	establishment of monopolar cell polarity	BP	1	MAP1B	microtubule associated protein 1B [Source:VGNC Symbol;Acc:VGNC:31178]	protein_coding	11686	20	9401263	9494370	-1
ENSBTAG00000008036	GO:0001736	0.343037	1	12	establishment of planar polarity	BP	1	CELSR1	cadherin EGF LAG seven-pass G-type receptor 1 [Source:VGNC Symbol;Acc:VGNC:55884]	protein_coding	9242	5	116657456	116800031	-1
ENSBTAG00000008036	GO:0042249	0.110028	1	3	establishment of planar polarity of embryonic epithelium	BP	1	CELSR1	cadherin EGF LAG seven-pass G-type receptor 1 [Source:VGNC Symbol;Acc:VGNC:55884]	protein_coding	9242	5	116657456	116800031	-1
ENSBTAG00000005151	GO:0045184	0.0278935	3	21	establishment of protein localization	BP	1	WDPCP	WD repeat containing planar cell polarity effector [Source:VGNC Symbol;Acc:VGNC:36879]	protein_coding	2795	11	61723956	62023241	-1
ENSBTAG00000016399	GO:0045184	0.0278935	3	21	establishment of protein localization	BP	1	AKAP4	A-kinase anchoring protein 4 [Source:VGNC Symbol;Acc:VGNC:25785]	protein_coding	3670	X	87916593	87934363	-1
ENSBTAG00000018165	GO:0045184	0.0278935	3	21	establishment of protein localization	BP	1	RIPOR2	RHO family interacting cell polarization regulator 2 [Source:VGNC Symbol;Acc:VGNC:54232]	protein_coding	3650	23	32786389	32996550	1
ENSBTAG00000013108	GO:0072655	0.181581	1	7	establishment of protein localization to mitochondrion	BP	1	HK2	hexokinase 2 [Source:VGNC Symbol;Acc:VGNC:29865]	protein_coding	3378	11	9743172	9810098	-1
ENSBTAG00000012738	GO:0070200	0.118465	1	4	establishment of protein localization to telomere	BP	1	ZNF827	zinc finger protein 827 [Source:VGNC Symbol;Acc:VGNC:55765]	protein_coding	6628	17	12387472	12579784	1
ENSBTAG00000012475	GO:0061436	0.342762	1	13	establishment of skin barrier	BP	1	ALOX12B	arachidonate 12-lipoxygenase, 12R type [Source:VGNC Symbol;Acc:VGNC:25842]	protein_coding	2427	19	27718183	27730008	-1
ENSBTAG00000014612	GO:0001768	0.169677	1	5	establishment of T cell polarity	BP	1	DOCK2	dedicator of cytokinesis 2 [Source:VGNC Symbol;Acc:VGNC:28157]	protein_coding	5607	20	1562432	2001666	1
ENSBTAG00000006260	GO:0007163	0.456166	1	20	establishment or maintenance of cell polarity	BP	1	KIAA1614	KIAA1614 [Source:VGNC Symbol;Acc:VGNC:30573]	protein_coding	4065	16	62043278	62080970	1
ENSBTAG00000016260	GO:0060079	0.190744	1	6	excitatory postsynaptic potential	BP	1	LRRK2	leucine rich repeat kinase 2 [Source:VGNC Symbol;Acc:VGNC:31038]	protein_coding	7847	5	40461232	40666425	-1
ENSBTAG00000016260	GO:0035640	0.123271	1	3	exploration behavior	BP	1	LRRK2	leucine rich repeat kinase 2 [Source:VGNC Symbol;Acc:VGNC:31038]	protein_coding	7847	5	40461232	40666425	-1
ENSBTAG00000007772	GO:0140115	0.156498	1	5	export across plasma membrane	BP	1	SLC29A4	solute carrier family 29 member 4 [Source:VGNC Symbol;Acc:VGNC:34795]	protein_coding	2572	25	38971637	38983187	-1
ENSBTAG00000004848	GO:0030198	0.427141	3	73	extracellular matrix organization	BP	1	OLFML2A	olfactomedin like 2A [Source:VGNC Symbol;Acc:VGNC:32422]	protein_coding	1989	11	95786174	95805310	1
ENSBTAG00000007492	GO:0030198	0.427141	3	73	extracellular matrix organization	BP	1	ADAMTSL2	ADAMTS like 2 [Source:VGNC Symbol;Acc:VGNC:25631]	protein_coding	4459	11	104418528	104449657	1
ENSBTAG00000015093	GO:0030198	0.427141	3	73	extracellular matrix organization	BP	1	ADAMTS13	ADAM metallopeptidase with thrombospondin type 1 motif 13 [Source:VGNC Symbol;Acc:VGNC:25617]	protein_coding	2874	11	104321394	104343538	1
ENSBTAG00000034436	GO:0097191	0.542261	1	27	extrinsic apoptotic signaling pathway	BP	1	PDPK1	3-phosphoinositide dependent protein kinase 1 [Source:HGNC Symbol;Acc:HGNC:8816]	protein_coding	1798	25	2036248	2096458	1
ENSBTAG00000011234	GO:0097192	0.387611	1	17	extrinsic apoptotic signaling pathway in absence of ligand	BP	1	FOXO3	forkhead box O3 [Source:VGNC Symbol;Acc:VGNC:29099]	protein_coding	2191	9	41522588	41620269	-1
ENSBTAG00000007446	GO:0008625	0.415647	1	18	extrinsic apoptotic signaling pathway via death domain receptors	BP	1	NGF	nerve growth factor [Source:VGNC Symbol;Acc:VGNC:32061]	protein_coding	1928	3	27948940	28007027	1
ENSBTAG00000004411	GO:0060325	0.528144	1	22	face morphogenesis	BP	1	CRISPLD1	cysteine rich secretory protein LCCL domain containing 1 [Source:VGNC Symbol;Acc:VGNC:27714]	protein_coding	2907	14	38295064	38345541	1
ENSBTAG00000017486	GO:0021610	0.0557614	1	2	facial nerve morphogenesis	BP	1	ADARB1	adenosine deaminase RNA specific B1 [Source:VGNC Symbol;Acc:VGNC:25636]	protein_coding	3282	1	144937738	145050738	1
ENSBTAG00000011971	GO:0021612	0.12513	1	4	facial nerve structural organization	BP	1	NRP2	neuropilin 2 [Source:VGNC Symbol;Acc:VGNC:32267]	protein_coding	3248	2	94028625	94145404	1
ENSBTAG00000011971	GO:1903375	0.0309741	1	1	facioacoustic ganglion development	BP	1	NRP2	neuropilin 2 [Source:VGNC Symbol;Acc:VGNC:32267]	protein_coding	3248	2	94028625	94145404	1
ENSBTAG00000010030	GO:0097156	0.030688	1	1	fasciculation of motor neuron axon	BP	1	EPHA4	EPH receptor A4 [Source:VGNC Symbol;Acc:VGNC:56106]	protein_coding	3032	2	109525497	109678039	-1
ENSBTAG00000010030	GO:0097155	0.0740935	1	2	fasciculation of sensory neuron axon	BP	1	EPHA4	EPH receptor A4 [Source:VGNC Symbol;Acc:VGNC:56106]	protein_coding	3032	2	109525497	109678039	-1
ENSBTAG00000002340	GO:0045444	0.747913	1	43	fat cell differentiation	BP	1	STEAP4	STEAP4 metalloreductase [Source:VGNC Symbol;Acc:VGNC:35381]	protein_coding	2231	4	72378038	72407341	-1
ENSBTAG00000014623	GO:0007292	0.132088	1	4	female gamete generation	BP	1	MCM8	minichromosome maintenance 8 homologous recombination repair factor [Source:VGNC Symbol;Acc:VGNC:31314]	protein_coding	2764	13	48123958	48166976	1
ENSBTAG00000012413	GO:0008543	0.124836	2	19	fibroblast growth factor receptor signaling pathway	BP	1	FGF12	fibroblast growth factor 12 [Source:VGNC Symbol;Acc:VGNC:53568]	protein_coding	1208	1	74876548	75283017	1
ENSBTAG00000015457	GO:0008543	0.124836	2	19	fibroblast growth factor receptor signaling pathway	BP	1	FGFR1	fibroblast growth factor receptor 1 [Source:VGNC Symbol;Acc:VGNC:50179]	protein_coding	3269	27	33549267	33599083	-1
ENSBTAG00000003180	GO:0010761	0.351354	1	12	fibroblast migration	BP	1	TMEM201	transmembrane protein 201 [Source:VGNC Symbol;Acc:VGNC:36023]	protein_coding	2130	16	43890229	43911977	-1
ENSBTAG00000013078	GO:0030317	0.131261	3	40	flagellated sperm motility	BP	1	DNAH11	dynein axonemal heavy chain 11 [Source:HGNC Symbol;Acc:HGNC:2942]	protein_coding	13506	4	30324683	30693265	1
ENSBTAG00000016399	GO:0030317	0.131261	3	40	flagellated sperm motility	BP	1	AKAP4	A-kinase anchoring protein 4 [Source:VGNC Symbol;Acc:VGNC:25785]	protein_coding	3670	X	87916593	87934363	-1
ENSBTAG00000021972	GO:0030317	0.131261	3	40	flagellated sperm motility	BP	1	DNAH5	dynein axonemal heavy chain 5 [Source:VGNC Symbol;Acc:VGNC:28126]	protein_coding	13833	20	59226991	59489350	1
ENSBTAG00000022799	GO:0030900	0.668668	1	32	forebrain development	BP	1	NOTCH1	notch receptor 1 [Source:VGNC Symbol;Acc:VGNC:32177]	protein_coding	8190	11	103935364	103980160	-1
ENSBTAG00000008665	GO:0021869	0.0303317	1	1	forebrain ventricular zone progenitor cell division	BP	1	DIXDC1	DIX domain containing 1 [Source:VGNC Symbol;Acc:VGNC:28077]	protein_coding	2659	15	22301569	22335080	1
ENSBTAG00000022799	GO:0007440	0.044271	1	1	foregut morphogenesis	BP	1	NOTCH1	notch receptor 1 [Source:VGNC Symbol;Acc:VGNC:32177]	protein_coding	8190	11	103935364	103980160	-1
ENSBTAG00000048999	GO:0010994	0.15152	1	6	free ubiquitin chain polymerization	BP	1	TRIM6	tripartite motif containing 6 [Source:NCBI gene (formerly Entrezgene);Acc:514492]	protein_coding	1892	15	47918495	47937163	-1
ENSBTAG00000002915	GO:0007186	0.653058	4	151	G protein-coupled receptor signaling pathway	BP	1	GPR63	G protein-coupled receptor 63 [Source:VGNC Symbol;Acc:VGNC:29595]	protein_coding	1260	9	53021359	53022618	1
ENSBTAG00000008036	GO:0007186	0.653058	4	151	G protein-coupled receptor signaling pathway	BP	1	CELSR1	cadherin EGF LAG seven-pass G-type receptor 1 [Source:VGNC Symbol;Acc:VGNC:55884]	protein_coding	9242	5	116657456	116800031	-1
ENSBTAG00000009510	GO:0007186	0.653058	4	151	G protein-coupled receptor signaling pathway	BP	1	ADRA2B	adrenoceptor alpha 2B [Source:VGNC Symbol;Acc:VGNC:25696]	protein_coding	1344	11	2253295	2254638	-1
ENSBTAG00000032084	GO:0007186	0.653058	4	151	G protein-coupled receptor signaling pathway	BP	1	GPR183	G protein-coupled receptor 183 [Source:VGNC Symbol;Acc:VGNC:29577]	protein_coding	1504	12	76165404	76180037	-1
ENSBTAG00000003219	GO:0000086	0.448938	1	19	G2/M transition of mitotic cell cycle	BP	1	FBXL7	F-box and leucine rich repeat protein 7 [Source:VGNC Symbol;Acc:VGNC:52778]	protein_coding	1984	20	57228320	57239470	-1
ENSBTAG00000019859	GO:0006682	0.0602265	1	2	galactosylceramide biosynthetic process	BP	1	B3GALT2	beta-1,3-galactosyltransferase 2 [Source:VGNC Symbol;Acc:VGNC:26373]	protein_coding	3211	16	12064219	12071842	1
ENSBTAG00000000306	GO:0046629	0.0614829	1	2	gamma-delta T cell activation	BP	1	ITK	IL2 inducible T cell kinase [Source:VGNC Symbol;Acc:VGNC:30338]	protein_coding	4378	7	68871861	68934053	1
ENSBTAG00000025931	GO:0006689	0.108204	1	4	ganglioside catabolic process	BP	1	NEU3	neuraminidase 3 [Source:VGNC Symbol;Acc:VGNC:54889]	protein_coding	3590	15	54252856	54267975	1
ENSBTAG00000008185	GO:0010467	0.485203	2	52	gene expression	BP	1	RTN2	reticulon 2 [Source:VGNC Symbol;Acc:VGNC:34204]	protein_coding	2028	18	53087288	53096006	-1
ENSBTAG00000022799	GO:0010467	0.485203	2	52	gene expression	BP	1	NOTCH1	notch receptor 1 [Source:VGNC Symbol;Acc:VGNC:32177]	protein_coding	8190	11	103935364	103980160	-1
ENSBTAG00000011518	GO:0002068	0.128576	1	4	glandular epithelial cell development	BP	1	RARB	retinoic acid receptor beta [Source:VGNC Symbol;Acc:VGNC:58402]	protein_coding	1347	27	40197883	40381619	-1
ENSBTAG00000022799	GO:0010001	0.142532	1	4	glial cell differentiation	BP	1	NOTCH1	notch receptor 1 [Source:VGNC Symbol;Acc:VGNC:32177]	protein_coding	8190	11	103935364	103980160	-1
ENSBTAG00000015181	GO:0014009	0.116334	1	4	glial cell proliferation	BP	1	EPM2A	EPM2A glucan phosphatase, laforin [Source:VGNC Symbol;Acc:VGNC:53790]	protein_coding	3145	9	82921421	83030362	-1
ENSBTAG00000021316	GO:0032836	0.206835	1	7	glomerular basement membrane development	BP	1	COL4A3	collagen type IV alpha 3 chain [Source:VGNC Symbol;Acc:VGNC:55339]	protein_coding	5013	2	115318013	115478018	1
ENSBTAG00000005799	GO:0003094	0.0515287	2	12	glomerular filtration	BP	1	KIRREL1	kirre like nephrin family adhesion molecule 1 [Source:VGNC Symbol;Acc:VGNC:30614]	protein_coding	2661	3	12272293	12372265	-1
ENSBTAG00000046314	GO:0003094	0.0515287	2	12	glomerular filtration	BP	1	TBC1D8B	TBC1 domain family member 8B [Source:VGNC Symbol;Acc:VGNC:106968]	protein_coding	4243	X	55340110	55415867	1
ENSBTAG00000022799	GO:0072144	0.0992513	1	3	glomerular mesangial cell development	BP	1	NOTCH1	notch receptor 1 [Source:VGNC Symbol;Acc:VGNC:32177]	protein_coding	8190	11	103935364	103980160	-1
ENSBTAG00000013108	GO:0051156	0.176529	1	6	glucose 6-phosphate metabolic process	BP	1	HK2	hexokinase 2 [Source:VGNC Symbol;Acc:VGNC:29865]	protein_coding	3378	11	9743172	9810098	-1
ENSBTAG00000011234	GO:0042593	0.829734	1	58	glucose homeostasis	BP	1	FOXO3	forkhead box O3 [Source:VGNC Symbol;Acc:VGNC:29099]	protein_coding	2191	9	41522588	41620269	-1
ENSBTAG00000000770	GO:0006006	0.0410077	3	26	glucose metabolic process	BP	1	PGM2L1	phosphoglucomutase 2 like 1 [Source:VGNC Symbol;Acc:VGNC:32795]	protein_coding	2754	15	53707096	53759583	-1
ENSBTAG00000004246	GO:0006006	0.0410077	3	26	glucose metabolic process	BP	1	H6PD	hexose-6-phosphate dehydrogenase/glucose 1-dehydrogenase [Source:HGNC Symbol;Acc:HGNC:4795]	protein_coding	2790	16	44209992	44234164	-1
ENSBTAG00000013108	GO:0006006	0.0410077	3	26	glucose metabolic process	BP	1	HK2	hexokinase 2 [Source:VGNC Symbol;Acc:VGNC:29865]	protein_coding	3378	11	9743172	9810098	-1
ENSBTAG00000039197	GO:1904659	0.246063	1	9	glucose transmembrane transport	BP	1	SLC2A9	solute carrier family 2 member 9 [Source:VGNC Symbol;Acc:VGNC:34804]	protein_coding	2238	6	104996577	105216475	-1
ENSBTAG00000008509	GO:0006868	0.143931	1	5	glutamine transport	BP	1	SLC38A3	solute carrier family 38 member 3 [Source:VGNC Symbol;Acc:VGNC:34850]	protein_coding	3036	22	50131869	50146728	-1
ENSBTAG00000006491	GO:0005978	0.00757538	3	14	glycogen biosynthetic process	BP	1	AGL	amylo-alpha-1, 6-glucosidase, 4-alpha-glucanotransferase [Source:VGNC Symbol;Acc:VGNC:25729]	protein_coding	5270	3	43353479	43432848	-1
ENSBTAG00000013492	GO:0005978	0.00757538	3	14	glycogen biosynthetic process	BP	1	PRKAG3	protein kinase AMP-activated non-catalytic subunit gamma 3 [Source:VGNC Symbol;Acc:VGNC:33323]	protein_coding	2489	2	106786779	106794751	-1
ENSBTAG00000015181	GO:0005978	0.00757538	3	14	glycogen biosynthetic process	BP	1	EPM2A	EPM2A glucan phosphatase, laforin [Source:VGNC Symbol;Acc:VGNC:53790]	protein_coding	3145	9	82921421	83030362	-1
ENSBTAG00000006491	GO:0005980	0.146026	1	5	glycogen catabolic process	BP	1	AGL	amylo-alpha-1, 6-glucosidase, 4-alpha-glucanotransferase [Source:VGNC Symbol;Acc:VGNC:25729]	protein_coding	5270	3	43353479	43432848	-1
ENSBTAG00000006491	GO:0005977	0.110367	2	19	glycogen metabolic process	BP	1	AGL	amylo-alpha-1, 6-glucosidase, 4-alpha-glucanotransferase [Source:VGNC Symbol;Acc:VGNC:25729]	protein_coding	5270	3	43353479	43432848	-1
ENSBTAG00000015181	GO:0005977	0.110367	2	19	glycogen metabolic process	BP	1	EPM2A	EPM2A glucan phosphatase, laforin [Source:VGNC Symbol;Acc:VGNC:53790]	protein_coding	3145	9	82921421	83030362	-1
ENSBTAG00000013108	GO:0006096	0.159151	2	24	glycolytic process	BP	1	HK2	hexokinase 2 [Source:VGNC Symbol;Acc:VGNC:29865]	protein_coding	3378	11	9743172	9810098	-1
ENSBTAG00000013492	GO:0006096	0.159151	2	24	glycolytic process	BP	1	PRKAG3	protein kinase AMP-activated non-catalytic subunit gamma 3 [Source:VGNC Symbol;Acc:VGNC:33323]	protein_coding	2489	2	106786779	106794751	-1
ENSBTAG00000016260	GO:0007030	0.84692	1	58	Golgi organization	BP	1	LRRK2	leucine rich repeat kinase 2 [Source:VGNC Symbol;Acc:VGNC:31038]	protein_coding	7847	5	40461232	40666425	-1
ENSBTAG00000011971	GO:0021828	0.0309741	1	1	gonadotrophin-releasing hormone neuronal migration to the hypothalamus	BP	1	NRP2	neuropilin 2 [Source:VGNC Symbol;Acc:VGNC:32267]	protein_coding	3248	2	94028625	94145404	1
ENSBTAG00000007646	GO:0006506	0.506031	1	25	GPI anchor biosynthetic process	BP	1	PIGA	phosphatidylinositol glycan anchor biosynthesis class A [Source:VGNC Symbol;Acc:VGNC:32867]	protein_coding	2379	X	128161127	128177660	1
ENSBTAG00000015766	GO:0030851	0.194525	1	7	granulocyte differentiation	BP	1	ZFPM1	zinc finger protein, FOG family member 1 [Source:VGNC Symbol;Acc:VGNC:58429]	protein_coding	3190	18	13720107	13781533	1
ENSBTAG00000022799	GO:0003241	0.0614548	1	2	growth involved in heart morphogenesis	BP	1	NOTCH1	notch receptor 1 [Source:VGNC Symbol;Acc:VGNC:32177]	protein_coding	8190	11	103935364	103980160	-1
ENSBTAG00000011518	GO:0003417	0.197266	1	7	growth plate cartilage development	BP	1	RARB	retinoic acid receptor beta [Source:VGNC Symbol;Acc:VGNC:58402]	protein_coding	1347	27	40197883	40381619	-1
ENSBTAG00000016260	GO:0046039	0.231081	1	8	GTP metabolic process	BP	1	LRRK2	leucine rich repeat kinase 2 [Source:VGNC Symbol;Acc:VGNC:31038]	protein_coding	7847	5	40461232	40666425	-1
ENSBTAG00000015181	GO:0046959	0.0308289	1	1	habituation	BP	1	EPM2A	EPM2A glucan phosphatase, laforin [Source:VGNC Symbol;Acc:VGNC:53790]	protein_coding	3145	9	82921421	83030362	-1
ENSBTAG00000018607	GO:0022405	0.224434	1	8	hair cycle process	BP	1	TSPEAR	thrombospondin type laminin G domain and EAR repeats [Source:VGNC Symbol;Acc:VGNC:36444]	protein_coding	2527	1	144441578	144619108	-1
ENSBTAG00000008036	GO:0001942	0.0292464	3	21	hair follicle development	BP	1	CELSR1	cadherin EGF LAG seven-pass G-type receptor 1 [Source:VGNC Symbol;Acc:VGNC:55884]	protein_coding	9242	5	116657456	116800031	-1
ENSBTAG00000008429	GO:0001942	0.0292464	3	21	hair follicle development	BP	1	LRP4	LDL receptor related protein 4 [Source:VGNC Symbol;Acc:VGNC:30992]	protein_coding	5971	15	76789248	76840637	-1
ENSBTAG00000013222	GO:0001942	0.0292464	3	21	hair follicle development	BP	1	CD109	CD109 molecule [Source:VGNC Symbol;Acc:VGNC:27002]	protein_coding	4368	9	13201927	13341118	1
ENSBTAG00000022799	GO:0031069	0.328008	1	13	hair follicle morphogenesis	BP	1	NOTCH1	notch receptor 1 [Source:VGNC Symbol;Acc:VGNC:32177]	protein_coding	8190	11	103935364	103980160	-1
ENSBTAG00000000654	GO:0007507	0.0192059	9	124	heart development	BP	1	ODAD2	outer dynein arm docking complex subunit 2 [Source:VGNC Symbol;Acc:VGNC:26158]	protein_coding	3135	13	36593248	36754850	1
ENSBTAG00000001649	GO:0007507	0.0192059	9	124	heart development	BP	1	ZFPM2	zinc finger protein, FOG family member 2 [Source:VGNC Symbol;Acc:VGNC:54515]	protein_coding	3450	14	58819937	59239114	-1
ENSBTAG00000010660	GO:0007507	0.0192059	9	124	heart development	BP	1	CACNA1C	calcium voltage-gated channel subunit alpha1 C [Source:VGNC Symbol;Acc:VGNC:59325]	protein_coding	6147	5	108446722	108792612	1
ENSBTAG00000011971	GO:0007507	0.0192059	9	124	heart development	BP	1	NRP2	neuropilin 2 [Source:VGNC Symbol;Acc:VGNC:32267]	protein_coding	3248	2	94028625	94145404	1
ENSBTAG00000012994	GO:0007507	0.0192059	9	124	heart development	BP	1	LOX	lysyl oxidase [Source:VGNC Symbol;Acc:VGNC:30951]	protein_coding	2449	7	31754829	31767397	1
ENSBTAG00000013078	GO:0007507	0.0192059	9	124	heart development	BP	1	DNAH11	dynein axonemal heavy chain 11 [Source:HGNC Symbol;Acc:HGNC:2942]	protein_coding	13506	4	30324683	30693265	1
ENSBTAG00000015766	GO:0007507	0.0192059	9	124	heart development	BP	1	ZFPM1	zinc finger protein, FOG family member 1 [Source:VGNC Symbol;Acc:VGNC:58429]	protein_coding	3190	18	13720107	13781533	1
ENSBTAG00000021972	GO:0007507	0.0192059	9	124	heart development	BP	1	DNAH5	dynein axonemal heavy chain 5 [Source:VGNC Symbol;Acc:VGNC:28126]	protein_coding	13833	20	59226991	59489350	1
ENSBTAG00000022799	GO:0007507	0.0192059	9	124	heart development	BP	1	NOTCH1	notch receptor 1 [Source:VGNC Symbol;Acc:VGNC:32177]	protein_coding	8190	11	103935364	103980160	-1
ENSBTAG00000022799	GO:0001947	0.602604	1	29	heart looping	BP	1	NOTCH1	notch receptor 1 [Source:VGNC Symbol;Acc:VGNC:32177]	protein_coding	8190	11	103935364	103980160	-1
ENSBTAG00000022799	GO:0061384	0.103838	1	3	heart trabecula morphogenesis	BP	1	NOTCH1	notch receptor 1 [Source:VGNC Symbol;Acc:VGNC:32177]	protein_coding	8190	11	103935364	103980160	-1
ENSBTAG00000038970	GO:0003170	0.152251	1	5	heart valve development	BP	1	ZBTB14	zinc finger and BTB domain containing 14 [Source:VGNC Symbol;Acc:VGNC:37061]	protein_coding	1350	24	38819318	38822047	-1
ENSBTAG00000004005	GO:0002244	0.481584	2	49	hematopoietic progenitor cell differentiation	BP	1	WDR7	WD repeat domain 7 [Source:VGNC Symbol;Acc:VGNC:36914]	protein_coding	4874	24	56001377	56351749	1
ENSBTAG00000017731	GO:0002244	0.481584	2	49	hematopoietic progenitor cell differentiation	BP	1	ZFAT	zinc finger and AT-hook domain containing [Source:VGNC Symbol;Acc:VGNC:37154]	protein_coding	3723	14	7126583	7265632	1
ENSBTAG00000017731	GO:0030097	0.700176	1	37	hemopoiesis	BP	1	ZFAT	zinc finger and AT-hook domain containing [Source:VGNC Symbol;Acc:VGNC:37154]	protein_coding	3723	14	7126583	7265632	1
ENSBTAG00000000783	GO:0072574	0.104643	1	4	hepatocyte proliferation	BP	1	TGFA	transforming growth factor alpha [Source:VGNC Symbol;Acc:VGNC:58421]	protein_coding	969	11	13861144	13975868	1
ENSBTAG00000003581	GO:0070828	0.232003	1	8	heterochromatin organization	BP	1	SETD7	SET domain containing 7, histone lysine methyltransferase [Source:VGNC Symbol;Acc:VGNC:34497]	protein_coding	1809	17	18155442	18207948	1
ENSBTAG00000000770	GO:0019318	0.0139153	2	6	hexose metabolic process	BP	1	PGM2L1	phosphoglucomutase 2 like 1 [Source:VGNC Symbol;Acc:VGNC:32795]	protein_coding	2754	15	53707096	53759583	-1
ENSBTAG00000013108	GO:0019318	0.0139153	2	6	hexose metabolic process	BP	1	HK2	hexokinase 2 [Source:VGNC Symbol;Acc:VGNC:29865]	protein_coding	3378	11	9743172	9810098	-1
ENSBTAG00000018945	GO:0035329	0.432164	1	17	hippo signaling	BP	1	AMOTL1	angiomotin like 1 [Source:VGNC Symbol;Acc:VGNC:25871]	protein_coding	3748	15	15543580	15735835	-1
ENSBTAG00000007772	GO:0051615	0.0302667	1	1	histamine uptake	BP	1	SLC29A4	solute carrier family 29 member 4 [Source:VGNC Symbol;Acc:VGNC:34795]	protein_coding	2572	25	38971637	38983187	-1
ENSBTAG00000008509	GO:0015817	0.0306927	1	1	histidine transport	BP	1	SLC38A3	solute carrier family 38 member 3 [Source:VGNC Symbol;Acc:VGNC:34850]	protein_coding	3036	22	50131869	50146728	-1
ENSBTAG00000012111	GO:0016575	0.676506	1	36	histone deacetylation	BP	1	PRDM5	PR/SET domain 5 [Source:VGNC Symbol;Acc:VGNC:33297]	protein_coding	1893	6	4526911	4777589	1
ENSBTAG00000012036	GO:0033169	0.316449	1	11	histone H3-K9 demethylation	BP	1	HR	HR lysine demethylase and nuclear receptor corepressor [Source:VGNC Symbol;Acc:VGNC:29950]	protein_coding	5203	8	69428721	69445389	-1
ENSBTAG00000012111	GO:0051567	0.149754	1	5	histone H3-K9 methylation	BP	1	PRDM5	PR/SET domain 5 [Source:VGNC Symbol;Acc:VGNC:33297]	protein_coding	1893	6	4526911	4777589	1
ENSBTAG00000003581	GO:0034968	0.48257	1	19	histone lysine methylation	BP	1	SETD7	SET domain containing 7, histone lysine methyltransferase [Source:VGNC Symbol;Acc:VGNC:34497]	protein_coding	1809	17	18155442	18207948	1
ENSBTAG00000015766	GO:0048872	0.439824	1	18	homeostasis of number of cells	BP	1	ZFPM1	zinc finger protein, FOG family member 1 [Source:VGNC Symbol;Acc:VGNC:58429]	protein_coding	3190	18	13720107	13781533	1
ENSBTAG00000022799	GO:0048873	0.405375	1	16	homeostasis of number of cells within a tissue	BP	1	NOTCH1	notch receptor 1 [Source:VGNC Symbol;Acc:VGNC:32177]	protein_coding	8190	11	103935364	103980160	-1
ENSBTAG00000000570	GO:0007156	0.013462	5	41	homophilic cell adhesion via plasma membrane adhesion molecules	BP	1	RET	ret proto-onco [Source:VGNC Symbol;Acc:VGNC:33876]	protein_coding	5545	28	13467070	13522040	1
ENSBTAG00000001481	GO:0007156	0.013462	5	41	homophilic cell adhesion via plasma membrane adhesion molecules	BP	1	IGSF9	immunoglobulin superfamily member 9 [Source:VGNC Symbol;Acc:VGNC:30097]	protein_coding	4686	3	9739774	9759677	1
ENSBTAG00000008036	GO:0007156	0.013462	5	41	homophilic cell adhesion via plasma membrane adhesion molecules	BP	1	CELSR1	cadherin EGF LAG seven-pass G-type receptor 1 [Source:VGNC Symbol;Acc:VGNC:55884]	protein_coding	9242	5	116657456	116800031	-1
ENSBTAG00000021365	GO:0007156	0.013462	5	41	homophilic cell adhesion via plasma membrane adhesion molecules	BP	1	CDHR3	cadherin related family member 3 [Source:VGNC Symbol;Acc:VGNC:27110]	protein_coding	2893	4	47031326	47099902	1
ENSBTAG00000053546	GO:0007156	0.013462	5	41	homophilic cell adhesion via plasma membrane adhesion molecules	BP	1	PCDHAC2	protocadherin alpha subfamily C, 2 [Source:HGNC Symbol;Acc:HGNC:8677]	protein_coding	4165	7	52009933	52103881	1
ENSBTAG00000000329	GO:0034109	0.100651	1	3	homotypic cell-cell adhesion	BP	1	MEGF10	multiple EGF like domains 10 [Source:VGNC Symbol;Acc:VGNC:31375]	protein_coding	5150	7	26554784	26762374	-1
ENSBTAG00000011518	GO:0009755	0.388878	1	16	hormone-mediated signaling pathway	BP	1	RARB	retinoic acid receptor beta [Source:VGNC Symbol;Acc:VGNC:58402]	protein_coding	1347	27	40197883	40381619	-1
ENSBTAG00000022799	GO:0006959	0.0540656	2	12	humoral immune response	BP	1	NOTCH1	notch receptor 1 [Source:VGNC Symbol;Acc:VGNC:32177]	protein_coding	8190	11	103935364	103980160	-1
ENSBTAG00000032084	GO:0006959	0.0540656	2	12	humoral immune response	BP	1	GPR183	G protein-coupled receptor 183 [Source:VGNC Symbol;Acc:VGNC:29577]	protein_coding	1504	12	76165404	76180037	-1
ENSBTAG00000007431	GO:0030214	0.0264097	2	8	hyaluronan catabolic process	BP	1	CEMIP	cell migration inducing hyaluronidase 1 [Source:VGNC Symbol;Acc:VGNC:27172]	protein_coding	4086	21	26725040	26791142	1
ENSBTAG00000052388	GO:0030214	0.0264097	2	8	hyaluronan catabolic process	BP	1	HYAL3	hyaluronidase 3 [Source:VGNC Symbol;Acc:VGNC:106776]	protein_coding	1733	22	50034120	50039436	1
ENSBTAG00000034436	GO:0006972	0.0621857	1	2	hyperosmotic response	BP	1	PDPK1	3-phosphoinositide dependent protein kinase 1 [Source:HGNC Symbol;Acc:HGNC:8816]	protein_coding	1798	25	2036248	2096458	1
ENSBTAG00000017486	GO:0021618	0.0310258	1	1	hypoglossal nerve morphogenesis	BP	1	ADARB1	adenosine deaminase RNA specific B1 [Source:VGNC Symbol;Acc:VGNC:25636]	protein_coding	3282	1	144937738	145050738	1
ENSBTAG00000015386	GO:0007249	0.600797	1	30	I-kappaB kinase/NF-kappaB signaling	BP	1	REL	REL proto-onco, NF-kB subunit [Source:VGNC Symbol;Acc:VGNC:33857]	protein_coding	2197	11	43625180	43662860	1
ENSBTAG00000037558	GO:0006955	0.844066	2	118	immune response	BP	1	GRO1	chemokine (C-X-C motif) ligand 1 (melanoma growth stimulating activity, alpha) [Source:NCBI gene (formerly Entrezgene);Acc:281212]	protein_coding	1474	6	89072611	89075133	1
ENSBTAG00000038490	GO:0006955	0.844066	2	118	immune response	BP	1	CLEC4A	C-type lectin domain family 4 member A [Source:VGNC Symbol;Acc:VGNC:27430]	protein_coding	1726	5	101616709	101629916	1
ENSBTAG00000010660	GO:0002520	0.066911	1	2	immune system development	BP	1	CACNA1C	calcium voltage-gated channel subunit alpha1 C [Source:VGNC Symbol;Acc:VGNC:59325]	protein_coding	6147	5	108446722	108792612	1
ENSBTAG00000000306	GO:0002376	0.790622	1	53	immune system process	BP	1	ITK	IL2 inducible T cell kinase [Source:VGNC Symbol;Acc:VGNC:30338]	protein_coding	4378	7	68871861	68934053	1
ENSBTAG00000002190	GO:0001771	0.0152579	2	6	immunological synapse formation	BP	1	DOCK8	dedicator of cytokinesis 8 [Source:VGNC Symbol;Acc:VGNC:28162]	protein_coding	7484	8	44032278	44271335	-1
ENSBTAG00000014612	GO:0001771	0.0152579	2	6	immunological synapse formation	BP	1	DOCK2	dedicator of cytokinesis 2 [Source:VGNC Symbol;Acc:VGNC:28157]	protein_coding	5607	20	1562432	2001666	1
ENSBTAG00000001649	GO:0001701	0.791957	4	171	in utero embryonic development	BP	1	ZFPM2	zinc finger protein, FOG family member 2 [Source:VGNC Symbol;Acc:VGNC:54515]	protein_coding	3450	14	58819937	59239114	-1
ENSBTAG00000004249	GO:0001701	0.791957	4	171	in utero embryonic development	BP	1	TANC2	tetratricopeptide repeat, ankyrin repeat and coiled-coil containing 2 [Source:VGNC Symbol;Acc:VGNC:35592]	protein_coding	5970	19	47441495	47758825	1
ENSBTAG00000004822	GO:0001701	0.791957	4	171	in utero embryonic development	BP	1	SOX10	SRY-box transcription factor 10 [Source:VGNC Symbol;Acc:VGNC:35141]	protein_coding	2989	5	109757715	109768623	-1
ENSBTAG00000022799	GO:0001701	0.791957	4	171	in utero embryonic development	BP	1	NOTCH1	notch receptor 1 [Source:VGNC Symbol;Acc:VGNC:32177]	protein_coding	8190	11	103935364	103980160	-1
ENSBTAG00000006977	GO:0006954	0.43767	4	113	inflammatory response	BP	1	PLP1	proteolipid protein 1 [Source:VGNC Symbol;Acc:VGNC:33042]	protein_coding	3172	X	52543967	52560839	1
ENSBTAG00000015386	GO:0006954	0.43767	4	113	inflammatory response	BP	1	REL	REL proto-onco, NF-kB subunit [Source:VGNC Symbol;Acc:VGNC:33857]	protein_coding	2197	11	43625180	43662860	1
ENSBTAG00000037558	GO:0006954	0.43767	4	113	inflammatory response	BP	1	GRO1	chemokine (C-X-C motif) ligand 1 (melanoma growth stimulating activity, alpha) [Source:NCBI gene (formerly Entrezgene);Acc:281212]	protein_coding	1474	6	89072611	89075133	1
ENSBTAG00000052388	GO:0006954	0.43767	4	113	inflammatory response	BP	1	HYAL3	hyaluronidase 3 [Source:VGNC Symbol;Acc:VGNC:106776]	protein_coding	1733	22	50034120	50039436	1
ENSBTAG00000022799	GO:0002437	0.163473	1	5	inflammatory response to antigenic stimulus	BP	1	NOTCH1	notch receptor 1 [Source:VGNC Symbol;Acc:VGNC:32177]	protein_coding	8190	11	103935364	103980160	-1
ENSBTAG00000011234	GO:0001544	0.0586596	1	2	initiation of primordial ovarian follicle growth	BP	1	FOXO3	forkhead box O3 [Source:VGNC Symbol;Acc:VGNC:29099]	protein_coding	2191	9	41522588	41620269	-1
ENSBTAG00000008078	GO:0045087	0.63545	3	111	innate immune response	BP	1	TRIM59	tripartite motif containing 59 [Source:VGNC Symbol;Acc:VGNC:36344]	protein_coding	1221	1	107030008	107042373	1
ENSBTAG00000015386	GO:0045087	0.63545	3	111	innate immune response	BP	1	REL	REL proto-onco, NF-kB subunit [Source:VGNC Symbol;Acc:VGNC:33857]	protein_coding	2197	11	43625180	43662860	1
ENSBTAG00000048999	GO:0045087	0.63545	3	111	innate immune response	BP	1	TRIM6	tripartite motif containing 6 [Source:NCBI gene (formerly Entrezgene);Acc:514492]	protein_coding	1892	15	47918495	47937163	-1
ENSBTAG00000008036	GO:0042472	0.00429917	4	22	inner ear morphogenesis	BP	1	CELSR1	cadherin EGF LAG seven-pass G-type receptor 1 [Source:VGNC Symbol;Acc:VGNC:55884]	protein_coding	9242	5	116657456	116800031	-1
ENSBTAG00000012137	GO:0042472	0.00429917	4	22	inner ear morphogenesis	BP	1	NTN1	netrin 1 [Source:VGNC Symbol;Acc:VGNC:32304]	protein_coding	2318	19	28447224	28649129	1
ENSBTAG00000019175	GO:0042472	0.00429917	4	22	inner ear morphogenesis	BP	1	SOBP	sine oculis binding protein homolog [Source:VGNC Symbol;Acc:VGNC:35118]	protein_coding	3263	9	42405900	42571799	-1
ENSBTAG00000052515	GO:0042472	0.00429917	4	22	inner ear morphogenesis	BP	1	TMIE	transmembrane inner ear [Source:VGNC Symbol;Acc:VGNC:54502]	protein_coding	2015	22	52780145	52789160	-1
ENSBTAG00000009704	GO:0060122	0.268328	1	10	inner ear receptor cell stereocilium organization	BP	1	CECR2	CECR2 histone acetyl-lysine reader [Source:VGNC Symbol;Acc:VGNC:49053]	protein_coding	4215	5	108937842	109051118	1
ENSBTAG00000017486	GO:0060384	0.234982	1	8	innervation	BP	1	ADARB1	adenosine deaminase RNA specific B1 [Source:VGNC Symbol;Acc:VGNC:25636]	protein_coding	3282	1	144937738	145050738	1
ENSBTAG00000020214	GO:0015698	0.299888	1	11	inorganic anion transport	BP	1	LRRC8B	leucine rich repeat containing 8 VRAC subunit B [Source:VGNC Symbol;Acc:VGNC:31030]	protein_coding	3123	3	53688735	53713047	-1
ENSBTAG00000013245	GO:0048016	0.184324	1	5	inositol phosphate-mediated signaling	BP	1	ITPR3	inositol 1,4,5-trisphosphate receptor type 3 [Source:VGNC Symbol;Acc:VGNC:30348]	protein_coding	8293	23	7745549	7813182	1
ENSBTAG00000016799	GO:1901142	0.0663221	1	2	insulin metabolic process	BP	1	ERN1	endoplasmic reticulum to nucleus signaling 1 [Source:VGNC Symbol;Acc:VGNC:58373]	protein_coding	3116	19	48273414	48350809	-1
ENSBTAG00000008338	GO:0070498	0.3762	1	15	interleukin-1-mediated signaling pathway	BP	1	PLCB1	phospholipase C beta 1 [Source:VGNC Symbol;Acc:VGNC:32980]	protein_coding	4316	13	933264	1794219	1
ENSBTAG00000008338	GO:0035722	0.033576	1	1	interleukin-12-mediated signaling pathway	BP	1	PLCB1	phospholipase C beta 1 [Source:VGNC Symbol;Acc:VGNC:32980]	protein_coding	4316	13	933264	1794219	1
ENSBTAG00000008338	GO:0035723	0.144844	1	5	interleukin-15-mediated signaling pathway	BP	1	PLCB1	phospholipase C beta 1 [Source:VGNC Symbol;Acc:VGNC:32980]	protein_coding	4316	13	933264	1794219	1
ENSBTAG00000022799	GO:0097400	0.182046	1	6	interleukin-17-mediated signaling pathway	BP	1	NOTCH1	notch receptor 1 [Source:VGNC Symbol;Acc:VGNC:32177]	protein_coding	8190	11	103935364	103980160	-1
ENSBTAG00000001034	GO:0035655	0.112074	1	4	interleukin-18-mediated signaling pathway	BP	1	IL18R1	interleukin 18 receptor 1 [Source:VGNC Symbol;Acc:VGNC:30127]	protein_coding	3295	11	7165278	7193294	1
ENSBTAG00000011882	GO:0006874	0.74381	1	43	intracellular calcium ion homeostasis	BP	1	SLC24A3	solute carrier family 24 member 3 [Source:VGNC Symbol;Acc:VGNC:34738]	protein_coding	1839	13	38891310	39323725	1
ENSBTAG00000016260	GO:0048312	0.136128	1	4	intracellular distribution of mitochondria	BP	1	LRRK2	leucine rich repeat kinase 2 [Source:VGNC Symbol;Acc:VGNC:31038]	protein_coding	7847	5	40461232	40666425	-1
ENSBTAG00000004498	GO:0030520	0.302507	1	11	intracellular estrogen receptor signaling pathway	BP	1	ESR2	estrogen receptor 2 [Source:VGNC Symbol;Acc:VGNC:28605]	protein_coding	1850	10	76395356	76445041	-1
ENSBTAG00000013108	GO:0001678	0.380913	1	15	intracellular glucose homeostasis	BP	1	HK2	hexokinase 2 [Source:VGNC Symbol;Acc:VGNC:29865]	protein_coding	3378	11	9743172	9810098	-1
ENSBTAG00000008185	GO:0065002	0.119998	1	4	intracellular protein transmembrane transport	BP	1	RTN2	reticulon 2 [Source:VGNC Symbol;Acc:VGNC:34204]	protein_coding	2028	18	53087288	53096006	-1
ENSBTAG00000008253	GO:0006886	0.994659	1	171	intracellular protein transport	BP	1	EXPH5	exophilin 5 [Source:VGNC Symbol;Acc:VGNC:28664]	protein_coding	5802	15	18190683	18291205	-1
ENSBTAG00000000306	GO:0035556	0.0880856	11	216	intracellular signal transduction	BP	1	ITK	IL2 inducible T cell kinase [Source:VGNC Symbol;Acc:VGNC:30338]	protein_coding	4378	7	68871861	68934053	1
ENSBTAG00000006060	GO:0035556	0.0880856	11	216	intracellular signal transduction	BP	1	DCDC1	doublecortin domain containing 1 [Source:VGNC Symbol;Acc:VGNC:108127]	protein_coding	5728	15	61692631	62145149	-1
ENSBTAG00000008338	GO:0035556	0.0880856	11	216	intracellular signal transduction	BP	1	PLCB1	phospholipase C beta 1 [Source:VGNC Symbol;Acc:VGNC:32980]	protein_coding	4316	13	933264	1794219	1
ENSBTAG00000016260	GO:0035556	0.0880856	11	216	intracellular signal transduction	BP	1	LRRK2	leucine rich repeat kinase 2 [Source:VGNC Symbol;Acc:VGNC:31038]	protein_coding	7847	5	40461232	40666425	-1
ENSBTAG00000018805	GO:0035556	0.0880856	11	216	intracellular signal transduction	BP	1	ASB13	ankyrin repeat and SOCS box containing 13 [Source:VGNC Symbol;Acc:VGNC:26190]	protein_coding	1104	13	43031397	43046767	1
ENSBTAG00000019658	GO:0035556	0.0880856	11	216	intracellular signal transduction	BP	1	ASB16	ankyrin repeat and SOCS box containing 16 [Source:VGNC Symbol;Acc:VGNC:26193]	protein_coding	3914	19	43988805	43997148	1
ENSBTAG00000019855	GO:0035556	0.0880856	11	216	intracellular signal transduction	BP	1	MAP3K15	mitogen-activated protein kinase kinase kinase 15 [Source:VGNC Symbol;Acc:VGNC:31193]	protein_coding	3915	X	123618763	123763627	1
ENSBTAG00000020048	GO:0035556	0.0880856	11	216	intracellular signal transduction	BP	1	MAPK10	mitogen-activated protein kinase 10 [Source:VGNC Symbol;Acc:VGNC:31213]	protein_coding	2757	6	100907869	101279063	-1
ENSBTAG00000025964	GO:0035556	0.0880856	11	216	intracellular signal transduction	BP	1	MAST4	microtubule associated serine/threonine kinase family member 4 [Source:VGNC Symbol;Acc:VGNC:58387]	protein_coding	10143	20	12444739	12621942	-1
ENSBTAG00000034436	GO:0035556	0.0880856	11	216	intracellular signal transduction	BP	1	PDPK1	3-phosphoinositide dependent protein kinase 1 [Source:HGNC Symbol;Acc:HGNC:8816]	protein_coding	1798	25	2036248	2096458	1
ENSBTAG00000044144	GO:0035556	0.0880856	11	216	intracellular signal transduction	BP	1	GUCY1A2	guanylate cyclase 1 soluble subunit alpha 2 [Source:VGNC Symbol;Acc:VGNC:29719]	protein_coding	2461	15	16344121	16845470	1
ENSBTAG00000043950	GO:0042073	0.456268	1	21	intraciliary transport	BP	1	LCA5	lebercilin LCA5 [Source:VGNC Symbol;Acc:VGNC:30807]	protein_coding	2876	9	19102638	19160682	-1
ENSBTAG00000018383	GO:0008630	0.610807	1	29	intrinsic apoptotic signaling pathway in response to DNA damage	BP	1	ATAD5	ATPase family AAA domain containing 5 [Source:VGNC Symbol;Acc:VGNC:26235]	protein_coding	6820	19	18061035	18096596	-1
ENSBTAG00000017632	GO:0042771	0.149714	2	24	intrinsic apoptotic signaling pathway in response to DNA damage by p53 class mediator	BP	1	AEN	apoptosis enhancing nuclease [Source:VGNC Symbol;Acc:VGNC:25705]	protein_coding	1570	21	19591620	19601252	1
ENSBTAG00000018383	GO:0042771	0.149714	2	24	intrinsic apoptotic signaling pathway in response to DNA damage by p53 class mediator	BP	1	ATAD5	ATPase family AAA domain containing 5 [Source:VGNC Symbol;Acc:VGNC:26235]	protein_coding	6820	19	18061035	18096596	-1
ENSBTAG00000016799	GO:0070059	0.498903	1	22	intrinsic apoptotic signaling pathway in response to endoplasmic reticulum stress	BP	1	ERN1	endoplasmic reticulum to nucleus signaling 1 [Source:VGNC Symbol;Acc:VGNC:58373]	protein_coding	3116	19	48273414	48350809	-1
ENSBTAG00000009997	GO:0015705	0.0339016	1	1	iodide transport	BP	1	ANO1	anoctamin 1 [Source:VGNC Symbol;Acc:VGNC:50077]	protein_coding	4418	29	47168667	47358095	1
ENSBTAG00000016799	GO:0036498	0.087549	1	3	IRE1-mediated unfolded protein response	BP	1	ERN1	endoplasmic reticulum to nucleus signaling 1 [Source:VGNC Symbol;Acc:VGNC:58373]	protein_coding	3116	19	48273414	48350809	-1
ENSBTAG00000002340	GO:0033212	0.0958023	1	3	iron import into cell	BP	1	STEAP4	STEAP4 metalloreductase [Source:VGNC Symbol;Acc:VGNC:35381]	protein_coding	2231	4	72378038	72407341	-1
ENSBTAG00000018383	GO:0045190	0.268271	1	10	isotype switching	BP	1	ATAD5	ATPase family AAA domain containing 5 [Source:VGNC Symbol;Acc:VGNC:26235]	protein_coding	6820	19	18061035	18096596	-1
ENSBTAG00000016260	GO:0007254	0.17601	2	24	JNK cascade	BP	1	LRRK2	leucine rich repeat kinase 2 [Source:VGNC Symbol;Acc:VGNC:31038]	protein_coding	7847	5	40461232	40666425	-1
ENSBTAG00000020048	GO:0007254	0.17601	2	24	JNK cascade	BP	1	MAPK10	mitogen-activated protein kinase 10 [Source:VGNC Symbol;Acc:VGNC:31213]	protein_coding	2757	6	100907869	101279063	-1
ENSBTAG00000008253	GO:0003334	0.224337	1	7	keratinocyte development	BP	1	EXPH5	exophilin 5 [Source:VGNC Symbol;Acc:VGNC:28664]	protein_coding	5802	15	18190683	18291205	-1
ENSBTAG00000022799	GO:0030216	0.578285	1	26	keratinocyte differentiation	BP	1	NOTCH1	notch receptor 1 [Source:VGNC Symbol;Acc:VGNC:32177]	protein_coding	8190	11	103935364	103980160	-1
ENSBTAG00000010273	GO:0043616	0.252228	1	9	keratinocyte proliferation	BP	1	EREG	epiregulin [Source:VGNC Symbol;Acc:VGNC:28575]	protein_coding	2193	6	89306902	89325899	1
ENSBTAG00000005151	GO:0001822	0.391871	3	69	kidney development	BP	1	WDPCP	WD repeat containing planar cell polarity effector [Source:VGNC Symbol;Acc:VGNC:36879]	protein_coding	2795	11	61723956	62023241	-1
ENSBTAG00000008429	GO:0001822	0.391871	3	69	kidney development	BP	1	LRP4	LDL receptor related protein 4 [Source:VGNC Symbol;Acc:VGNC:30992]	protein_coding	5971	15	76789248	76840637	-1
ENSBTAG00000038970	GO:0001822	0.391871	3	69	kidney development	BP	1	ZBTB14	zinc finger and BTB domain containing 14 [Source:VGNC Symbol;Acc:VGNC:37061]	protein_coding	1350	24	38819318	38822047	-1
ENSBTAG00000008509	GO:0015808	0.12361	1	4	L-alanine transport	BP	1	SLC38A3	solute carrier family 38 member 3 [Source:VGNC Symbol;Acc:VGNC:34850]	protein_coding	3036	22	50131869	50146728	-1
ENSBTAG00000018577	GO:0015807	0.17633	1	6	L-amino acid transport	BP	1	SLC7A1	solute carrier family 7 member 1 [Source:VGNC Symbol;Acc:VGNC:34924]	protein_coding	2309	12	30934105	30991889	1
ENSBTAG00000018577	GO:0097638	0.136877	1	5	L-arginine import across plasma membrane	BP	1	SLC7A1	solute carrier family 7 member 1 [Source:VGNC Symbol;Acc:VGNC:34924]	protein_coding	2309	12	30934105	30991889	1
ENSBTAG00000018577	GO:1903826	0.115479	1	4	L-arginine transmembrane transport	BP	1	SLC7A1	solute carrier family 7 member 1 [Source:VGNC Symbol;Acc:VGNC:34924]	protein_coding	2309	12	30934105	30991889	1
ENSBTAG00000015181	GO:0015813	0.167329	1	6	L-glutamate transmembrane transport	BP	1	EPM2A	EPM2A glucan phosphatase, laforin [Source:VGNC Symbol;Acc:VGNC:53790]	protein_coding	3145	9	82921421	83030362	-1
ENSBTAG00000018577	GO:1903810	0.0300817	1	1	L-histidine import across plasma membrane	BP	1	SLC7A1	solute carrier family 7 member 1 [Source:VGNC Symbol;Acc:VGNC:34924]	protein_coding	2309	12	30934105	30991889	1
ENSBTAG00000008509	GO:0089709	0.0881049	1	3	L-histidine transmembrane transport	BP	1	SLC38A3	solute carrier family 38 member 3 [Source:VGNC Symbol;Acc:VGNC:34850]	protein_coding	3036	22	50131869	50146728	-1
ENSBTAG00000018577	GO:1903401	0.162955	1	6	L-lysine transmembrane transport	BP	1	SLC7A1	solute carrier family 7 member 1 [Source:VGNC Symbol;Acc:VGNC:34924]	protein_coding	2309	12	30934105	30991889	1
ENSBTAG00000038234	GO:0071267	0.021447	1	1	L-methionine salvage	BP	1	BHMT2	betaine--homocysteine S-methyltransferase 2 [Source:VGNC Symbol;Acc:VGNC:26489]	protein_coding	1035	10	10143679	10158404	1
ENSBTAG00000018577	GO:1903352	0.136877	1	5	L-ornithine transmembrane transport	BP	1	SLC7A1	solute carrier family 7 member 1 [Source:VGNC Symbol;Acc:VGNC:34924]	protein_coding	2309	12	30934105	30991889	1
ENSBTAG00000031814	GO:0006565	0.06002	1	2	L-serine catabolic process	BP	1	SDS	serine dehydratase [Source:VGNC Symbol;Acc:VGNC:34399]	protein_coding	2577	17	61030240	61040569	1
ENSBTAG00000005717	GO:0060713	0.0653586	1	2	labyrinthine layer morphogenesis	BP	1	GJB5	gap junction protein beta 5 [Source:VGNC Symbol;Acc:VGNC:29380]	protein_coding	1313	3	110930986	110934249	-1
ENSBTAG00000004822	GO:0032808	0.101347	1	3	lacrimal gland development	BP	1	SOX10	SRY-box transcription factor 10 [Source:VGNC Symbol;Acc:VGNC:35141]	protein_coding	2989	5	109757715	109768623	-1
ENSBTAG00000008036	GO:0060490	0.0463256	1	1	lateral sprouting involved in lung morphogenesis	BP	1	CELSR1	cadherin EGF LAG seven-pass G-type receptor 1 [Source:VGNC Symbol;Acc:VGNC:55884]	protein_coding	9242	5	116657456	116800031	-1
ENSBTAG00000021972	GO:0021670	0.283022	1	10	lateral ventricle development	BP	1	DNAH5	dynein axonemal heavy chain 5 [Source:VGNC Symbol;Acc:VGNC:28126]	protein_coding	13833	20	59226991	59489350	1
ENSBTAG00000013078	GO:0007611	0.52889	1	23	learning or memory	BP	1	DNAH11	dynein axonemal heavy chain 11 [Source:HGNC Symbol;Acc:HGNC:2942]	protein_coding	13506	4	30324683	30693265	1
ENSBTAG00000022799	GO:0070986	0.275732	1	10	left/right axis specification	BP	1	NOTCH1	notch receptor 1 [Source:VGNC Symbol;Acc:VGNC:32177]	protein_coding	8190	11	103935364	103980160	-1
ENSBTAG00000032084	GO:0030595	0.138808	1	5	leukocyte chemotaxis	BP	1	GPR183	G protein-coupled receptor 183 [Source:VGNC Symbol;Acc:VGNC:29577]	protein_coding	1504	12	76165404	76180037	-1
ENSBTAG00000016698	GO:0002232	0.106525	1	4	leukocyte chemotaxis involved in inflammatory response	BP	1	SLAMF8	SLAM family member 8 [Source:VGNC Symbol;Acc:VGNC:34656]	protein_coding	1569	3	9850404	9860647	-1
ENSBTAG00000008429	GO:0060173	0.511156	1	21	limb development	BP	1	LRP4	LDL receptor related protein 4 [Source:VGNC Symbol;Acc:VGNC:30992]	protein_coding	5971	15	76789248	76840637	-1
ENSBTAG00000012475	GO:0043651	0.115448	1	4	linoleic acid metabolic process	BP	1	ALOX12B	arachidonate 12-lipoxygenase, 12R type [Source:VGNC Symbol;Acc:VGNC:25842]	protein_coding	2427	19	27718183	27730008	-1
ENSBTAG00000008338	GO:0016042	0.0612276	3	30	lipid catabolic process	BP	1	PLCB1	phospholipase C beta 1 [Source:VGNC Symbol;Acc:VGNC:32980]	protein_coding	4316	13	933264	1794219	1
ENSBTAG00000015350	GO:0016042	0.0612276	3	30	lipid catabolic process	BP	1	PLIN1	perilipin 1 [Source:VGNC Symbol;Acc:VGNC:33029]	protein_coding	3220	21	21078035	21091895	-1
ENSBTAG00000025931	GO:0016042	0.0612276	3	30	lipid catabolic process	BP	1	NEU3	neuraminidase 3 [Source:VGNC Symbol;Acc:VGNC:54889]	protein_coding	3590	15	54252856	54267975	1
ENSBTAG00000045787	GO:0140042	0.240905	1	9	lipid droplet formation	BP	1	CDS1	CDP-diacylglycerol synthase 1 [Source:VGNC Symbol;Acc:VGNC:27155]	protein_coding	1855	6	99411738	99488979	1
ENSBTAG00000008338	GO:0006629	0.363468	5	131	lipid metabolic process	BP	1	PLCB1	phospholipase C beta 1 [Source:VGNC Symbol;Acc:VGNC:32980]	protein_coding	4316	13	933264	1794219	1
ENSBTAG00000012863	GO:0006629	0.363468	5	131	lipid metabolic process	BP	1	GDPD2	glycerophosphodiester phosphodiesterase domain containing 2 [Source:VGNC Symbol;Acc:VGNC:29311]	protein_coding	2833	X	80011281	80021117	-1
ENSBTAG00000015350	GO:0006629	0.363468	5	131	lipid metabolic process	BP	1	PLIN1	perilipin 1 [Source:VGNC Symbol;Acc:VGNC:33029]	protein_coding	3220	21	21078035	21091895	-1
ENSBTAG00000025931	GO:0006629	0.363468	5	131	lipid metabolic process	BP	1	NEU3	neuraminidase 3 [Source:VGNC Symbol;Acc:VGNC:54889]	protein_coding	3590	15	54252856	54267975	1
ENSBTAG00000044179	GO:0006629	0.363468	5	131	lipid metabolic process	BP	1	CERS6	ceramide synthase 6 [Source:VGNC Symbol;Acc:VGNC:27228]	protein_coding	1412	2	27359574	27712447	-1
ENSBTAG00000009257	GO:0046834	0.221716	1	8	lipid phosphorylation	BP	1	CERKL	ceramide kinase like [Source:VGNC Symbol;Acc:VGNC:27223]	protein_coding	1715	2	14945329	15081254	1
ENSBTAG00000012475	GO:0019372	0.123943	1	5	lipoxygenase pathway	BP	1	ALOX12B	arachidonate 12-lipoxygenase, 12R type [Source:VGNC Symbol;Acc:VGNC:25842]	protein_coding	2427	19	27718183	27730008	-1
ENSBTAG00000022799	GO:0001889	0.658558	1	33	liver development	BP	1	NOTCH1	notch receptor 1 [Source:VGNC Symbol;Acc:VGNC:32177]	protein_coding	8190	11	103935364	103980160	-1
ENSBTAG00000007492	GO:0060481	0.0624885	1	2	lobar bronchus epithelium development	BP	1	ADAMTSL2	ADAMTS like 2 [Source:VGNC Symbol;Acc:VGNC:25631]	protein_coding	4459	11	104418528	104449657	1
ENSBTAG00000009749	GO:0045475	0.176127	1	6	locomotor rhythm	BP	1	USP2	ubiquitin specific peptidase 2 [Source:VGNC Symbol;Acc:VGNC:54894]	protein_coding	2048	15	29936983	29958822	-1
ENSBTAG00000008036	GO:0007626	0.264925	2	30	locomotory behavior	BP	1	CELSR1	cadherin EGF LAG seven-pass G-type receptor 1 [Source:VGNC Symbol;Acc:VGNC:55884]	protein_coding	9242	5	116657456	116800031	-1
ENSBTAG00000019175	GO:0007626	0.264925	2	30	locomotory behavior	BP	1	SOBP	sine oculis binding protein homolog [Source:VGNC Symbol;Acc:VGNC:35118]	protein_coding	3263	9	42405900	42571799	-1
ENSBTAG00000016260	GO:0035641	0.259139	1	9	locomotory exploration behavior	BP	1	LRRK2	leucine rich repeat kinase 2 [Source:VGNC Symbol;Acc:VGNC:31038]	protein_coding	7847	5	40461232	40666425	-1
ENSBTAG00000006977	GO:0042759	0.0738333	1	3	long-chain fatty acid biosynthetic process	BP	1	PLP1	proteolipid protein 1 [Source:VGNC Symbol;Acc:VGNC:33042]	protein_coding	3172	X	52543967	52560839	1
ENSBTAG00000011095	GO:0035336	0.0886761	1	3	long-chain fatty-acyl-CoA metabolic process	BP	1	FAR2	fatty acyl-CoA reductase 2 [Source:VGNC Symbol;Acc:VGNC:28864]	protein_coding	3358	5	80281585	80337660	-1
ENSBTAG00000013245	GO:0060291	0.37924	1	14	long-term synaptic potentiation	BP	1	ITPR3	inositol 1,4,5-trisphosphate receptor type 3 [Source:VGNC Symbol;Acc:VGNC:30348]	protein_coding	8293	23	7745549	7813182	1
ENSBTAG00000001649	GO:0030324	0.279982	3	57	lung development	BP	1	ZFPM2	zinc finger protein, FOG family member 2 [Source:VGNC Symbol;Acc:VGNC:54515]	protein_coding	3450	14	58819937	59239114	-1
ENSBTAG00000012994	GO:0030324	0.279982	3	57	lung development	BP	1	LOX	lysyl oxidase [Source:VGNC Symbol;Acc:VGNC:30951]	protein_coding	2449	7	31754829	31767397	1
ENSBTAG00000022799	GO:0030324	0.279982	3	57	lung development	BP	1	NOTCH1	notch receptor 1 [Source:VGNC Symbol;Acc:VGNC:32177]	protein_coding	8190	11	103935364	103980160	-1
ENSBTAG00000021553	GO:0001946	0.186125	1	6	lymphangiogenesis	BP	1	PTPN14	protein tyrosine phosphatase non-receptor type 14 [Source:VGNC Symbol;Acc:VGNC:33532]	protein_coding	4360	16	69034474	69223706	1
ENSBTAG00000018577	GO:0015819	0.0300817	1	1	lysine transport	BP	1	SLC7A1	solute carrier family 7 member 1 [Source:VGNC Symbol;Acc:VGNC:34924]	protein_coding	2309	12	30934105	30991889	1
ENSBTAG00000016260	GO:0007040	0.669072	1	33	lysosome organization	BP	1	LRRK2	leucine rich repeat kinase 2 [Source:VGNC Symbol;Acc:VGNC:31038]	protein_coding	7847	5	40461232	40666425	-1
ENSBTAG00000020273	GO:0016236	0.568744	1	27	macroautophagy	BP	1	YOD1	YOD1 deubiquitinase [Source:VGNC Symbol;Acc:VGNC:37033]	protein_coding	1235	16	4869646	4871892	-1
ENSBTAG00000014612	GO:0044351	0.162481	1	6	macropinocytosis	BP	1	DOCK2	dedicator of cytokinesis 2 [Source:VGNC Symbol;Acc:VGNC:28157]	protein_coding	5607	20	1562432	2001666	1
ENSBTAG00000009423	GO:0015693	0.272743	1	11	magnesium ion transport	BP	1	NIPAL1	NIPA like domain containing 1 [Source:VGNC Symbol;Acc:VGNC:32081]	protein_coding	1395	6	66702049	66744153	1
ENSBTAG00000022890	GO:0035633	0.0834186	1	3	maintenance of blood-brain barrier	BP	1	MBP	myelin basic protein [Source:VGNC Symbol;Acc:VGNC:54450]	protein_coding	2626	24	2224463	2328579	1
ENSBTAG00000013108	GO:0072656	0.138328	1	5	maintenance of protein location in mitochondrion	BP	1	HK2	hexokinase 2 [Source:VGNC Symbol;Acc:VGNC:29865]	protein_coding	3378	11	9743172	9810098	-1
ENSBTAG00000014623	GO:0048232	0.0304179	1	1	male gamete generation	BP	1	MCM8	minichromosome maintenance 8 homologous recombination repair factor [Source:VGNC Symbol;Acc:VGNC:31314]	protein_coding	2764	13	48123958	48166976	1
ENSBTAG00000000783	GO:0060749	0.181144	1	7	mammary gland alveolus development	BP	1	TGFA	transforming growth factor alpha [Source:VGNC Symbol;Acc:VGNC:58421]	protein_coding	969	11	13861144	13975868	1
ENSBTAG00000012137	GO:0030879	0.47167	1	19	mammary gland development	BP	1	NTN1	netrin 1 [Source:VGNC Symbol;Acc:VGNC:32304]	protein_coding	2318	19	28447224	28649129	1
ENSBTAG00000012137	GO:0060603	0.140476	1	4	mammary gland duct morphogenesis	BP	1	NTN1	netrin 1 [Source:VGNC Symbol;Acc:VGNC:32304]	protein_coding	2318	19	28447224	28649129	1
ENSBTAG00000016260	GO:0000165	0.14978	4	65	MAPK cascade	BP	1	LRRK2	leucine rich repeat kinase 2 [Source:VGNC Symbol;Acc:VGNC:31038]	protein_coding	7847	5	40461232	40666425	-1
ENSBTAG00000019855	GO:0000165	0.14978	4	65	MAPK cascade	BP	1	MAP3K15	mitogen-activated protein kinase kinase kinase 15 [Source:VGNC Symbol;Acc:VGNC:31193]	protein_coding	3915	X	123618763	123763627	1
ENSBTAG00000020048	GO:0000165	0.14978	4	65	MAPK cascade	BP	1	MAPK10	mitogen-activated protein kinase 10 [Source:VGNC Symbol;Acc:VGNC:31213]	protein_coding	2757	6	100907869	101279063	-1
ENSBTAG00000022890	GO:0000165	0.14978	4	65	MAPK cascade	BP	1	MBP	myelin basic protein [Source:VGNC Symbol;Acc:VGNC:54450]	protein_coding	2626	24	2224463	2328579	1
ENSBTAG00000032084	GO:0002313	0.0271065	1	1	mature B cell differentiation involved in immune response	BP	1	GPR183	G protein-coupled receptor 183 [Source:VGNC Symbol;Acc:VGNC:29577]	protein_coding	1504	12	76165404	76180037	-1
ENSBTAG00000015766	GO:0035855	0.432214	1	17	megakaryocyte development	BP	1	ZFPM1	zinc finger protein, FOG family member 1 [Source:VGNC Symbol;Acc:VGNC:58429]	protein_coding	3190	18	13720107	13781533	1
ENSBTAG00000015766	GO:0030219	0.122017	1	4	megakaryocyte differentiation	BP	1	ZFPM1	zinc finger protein, FOG family member 1 [Source:VGNC Symbol;Acc:VGNC:58429]	protein_coding	3190	18	13720107	13781533	1
ENSBTAG00000004822	GO:0030318	0.284527	1	11	melanocyte differentiation	BP	1	SOX10	SRY-box transcription factor 10 [Source:VGNC Symbol;Acc:VGNC:35141]	protein_coding	2989	5	109757715	109768623	-1
ENSBTAG00000004019	GO:0032438	0.196667	1	7	melanosome organization	BP	1	PMEL	premelanosome protein [Source:VGNC Symbol;Acc:VGNC:33069]	protein_coding	2165	5	57343063	57353330	1
ENSBTAG00000010660	GO:0098912	0.0682881	1	2	membrane depolarization during atrial cardiac muscle cell action potential	BP	1	CACNA1C	calcium voltage-gated channel subunit alpha1 C [Source:VGNC Symbol;Acc:VGNC:59325]	protein_coding	6147	5	108446722	108792612	1
ENSBTAG00000010660	GO:0086045	0.0996937	1	3	membrane depolarization during AV node cell action potential	BP	1	CACNA1C	calcium voltage-gated channel subunit alpha1 C [Source:VGNC Symbol;Acc:VGNC:59325]	protein_coding	6147	5	108446722	108792612	1
ENSBTAG00000010660	GO:0086012	0.101675	1	3	membrane depolarization during cardiac muscle cell action potential	BP	1	CACNA1C	calcium voltage-gated channel subunit alpha1 C [Source:VGNC Symbol;Acc:VGNC:59325]	protein_coding	6147	5	108446722	108792612	1
ENSBTAG00000030523	GO:0046466	0.110113	1	4	membrane lipid catabolic process	BP	1	ZPBP2	zona pellucida binding protein 2 [Source:VGNC Symbol;Acc:VGNC:107047]	protein_coding	1403	19	40217187	40226085	1
ENSBTAG00000014612	GO:0001766	0.0377019	1	1	membrane raft polarization	BP	1	DOCK2	dedicator of cytokinesis 2 [Source:VGNC Symbol;Acc:VGNC:28157]	protein_coding	5607	20	1562432	2001666	1
ENSBTAG00000016343	GO:0086009	0.12972	1	5	membrane repolarization	BP	1	KCNIP2	potassium voltage-gated channel interacting protein 2 [Source:VGNC Symbol;Acc:VGNC:30451]	protein_coding	1589	26	22552428	22569873	-1
ENSBTAG00000013245	GO:0007613	0.52123	1	22	memory	BP	1	ITPR3	inositol 1,4,5-trisphosphate receptor type 3 [Source:VGNC Symbol;Acc:VGNC:30348]	protein_coding	8293	23	7745549	7813182	1
ENSBTAG00000002190	GO:0061485	0.0427003	1	1	memory T cell proliferation	BP	1	DOCK8	dedicator of cytokinesis 8 [Source:VGNC Symbol;Acc:VGNC:28162]	protein_coding	7484	8	44032278	44271335	-1
ENSBTAG00000022799	GO:0014031	0.102325	1	3	mesenchymal cell development	BP	1	NOTCH1	notch receptor 1 [Source:VGNC Symbol;Acc:VGNC:32177]	protein_coding	8190	11	103935364	103980160	-1
ENSBTAG00000002283	GO:0060231	0.0573562	1	2	mesenchymal to epithelial transition	BP	1	FZD7	frizzled class receptor 7 [Source:VGNC Symbol;Acc:VGNC:29171]	protein_coding	2207	2	90571270	90573476	1
ENSBTAG00000007431	GO:0008152	0.444544	2	47	metabolic process	BP	1	CEMIP	cell migration inducing hyaluronidase 1 [Source:VGNC Symbol;Acc:VGNC:27172]	protein_coding	4086	21	26725040	26791142	1
ENSBTAG00000013108	GO:0008152	0.444544	2	47	metabolic process	BP	1	HK2	hexokinase 2 [Source:VGNC Symbol;Acc:VGNC:29865]	protein_coding	3378	11	9743172	9810098	-1
ENSBTAG00000021875	GO:0030001	0.476641	1	20	metal ion transport	BP	1	SLC41A2	solute carrier family 41 member 2 [Source:VGNC Symbol;Acc:VGNC:34874]	protein_coding	2935	5	68361613	68504478	-1
ENSBTAG00000038234	GO:0009086	0.0830013	1	3	methionine biosynthetic process	BP	1	BHMT2	betaine--homocysteine S-methyltransferase 2 [Source:VGNC Symbol;Acc:VGNC:26489]	protein_coding	1035	10	10143679	10158404	1
ENSBTAG00000003581	GO:0032259	0.758711	2	87	methylation	BP	1	SETD7	SET domain containing 7, histone lysine methyltransferase [Source:VGNC Symbol;Acc:VGNC:34497]	protein_coding	1809	17	18155442	18207948	1
ENSBTAG00000038234	GO:0032259	0.758711	2	87	methylation	BP	1	BHMT2	betaine--homocysteine S-methyltransferase 2 [Source:VGNC Symbol;Acc:VGNC:26489]	protein_coding	1035	10	10143679	10158404	1
ENSBTAG00000001961	GO:0001578	0.567542	1	24	microtubule bundle formation	BP	1	MAP1B	microtubule associated protein 1B [Source:VGNC Symbol;Acc:VGNC:31178]	protein_coding	11686	20	9401263	9494370	-1
ENSBTAG00000001961	GO:0000226	0.935862	1	81	microtubule cytoskeleton organization	BP	1	MAP1B	microtubule associated protein 1B [Source:VGNC Symbol;Acc:VGNC:31178]	protein_coding	11686	20	9401263	9494370	-1
ENSBTAG00000013078	GO:0007018	0.240949	3	49	microtubule-based movement	BP	1	DNAH11	dynein axonemal heavy chain 11 [Source:HGNC Symbol;Acc:HGNC:2942]	protein_coding	13506	4	30324683	30693265	1
ENSBTAG00000021972	GO:0007018	0.240949	3	49	microtubule-based movement	BP	1	DNAH5	dynein axonemal heavy chain 5 [Source:VGNC Symbol;Acc:VGNC:28126]	protein_coding	13833	20	59226991	59489350	1
ENSBTAG00000047794	GO:0007018	0.240949	3	49	microtubule-based movement	BP	1	DNAH1	dynein axonemal heavy chain 1 [Source:VGNC Symbol;Acc:VGNC:28122]	protein_coding	9666	22	48488285	48533380	-1
ENSBTAG00000018658	GO:0035278	0.275441	1	9	miRNA-mediated gene silencing by inhibition of translation	BP	1	TNRC6C	trinucleotide repeat containing adaptor 6C [Source:VGNC Symbol;Acc:VGNC:36206]	protein_coding	5895	19	54051772	54124386	-1
ENSBTAG00000016171	GO:0006123	0.219308	1	11	mitochondrial electron transport, cytochrome c to oxygen	BP	1	COX4I2	cytochrome c oxidase subunit 4I2 [Source:VGNC Symbol;Acc:VGNC:27635]	protein_coding	1163	13	61199609	61205430	1
ENSBTAG00000031044	GO:0008053	0.318876	1	12	mitochondrial fusion	BP	1	MIGA1	mitoguardin 1 [Source:VGNC Symbol;Acc:VGNC:31473]	protein_coding	5464	3	66805158	66883012	-1
ENSBTAG00000011234	GO:0006390	0.252714	1	10	mitochondrial transcription	BP	1	FOXO3	forkhead box O3 [Source:VGNC Symbol;Acc:VGNC:29099]	protein_coding	2191	9	41522588	41620269	-1
ENSBTAG00000016260	GO:0051646	0.187742	1	6	mitochondrion localization	BP	1	LRRK2	leucine rich repeat kinase 2 [Source:VGNC Symbol;Acc:VGNC:31038]	protein_coding	7847	5	40461232	40666425	-1
ENSBTAG00000015181	GO:0007005	0.348878	3	68	mitochondrion organization	BP	1	EPM2A	EPM2A glucan phosphatase, laforin [Source:VGNC Symbol;Acc:VGNC:53790]	protein_coding	3145	9	82921421	83030362	-1
ENSBTAG00000016260	GO:0007005	0.348878	3	68	mitochondrion organization	BP	1	LRRK2	leucine rich repeat kinase 2 [Source:VGNC Symbol;Acc:VGNC:31038]	protein_coding	7847	5	40461232	40666425	-1
ENSBTAG00000019097	GO:0007005	0.348878	3	68	mitochondrion organization	BP	1	CNTNAP1	contactin associated protein 1 [Source:VGNC Symbol;Acc:VGNC:27540]	protein_coding	4578	19	42739776	42753673	1
ENSBTAG00000001961	GO:0047497	0.127473	1	4	mitochondrion transport along microtubule	BP	1	MAP1B	microtubule associated protein 1B [Source:VGNC Symbol;Acc:VGNC:31178]	protein_coding	11686	20	9401263	9494370	-1
ENSBTAG00000003219	GO:0000278	0.105737	4	58	mitotic cell cycle	BP	1	FBXL7	F-box and leucine rich repeat protein 7 [Source:VGNC Symbol;Acc:VGNC:52778]	protein_coding	1984	20	57228320	57239470	-1
ENSBTAG00000003314	GO:0000278	0.105737	4	58	mitotic cell cycle	BP	1	SKA3	spindle and kinetochore associated complex subunit 3 [Source:VGNC Symbol;Acc:VGNC:34645]	protein_coding	2320	12	35583971	35597394	1
ENSBTAG00000012111	GO:0000278	0.105737	4	58	mitotic cell cycle	BP	1	PRDM5	PR/SET domain 5 [Source:VGNC Symbol;Acc:VGNC:33297]	protein_coding	1893	6	4526911	4777589	1
ENSBTAG00000018216	GO:0000278	0.105737	4	58	mitotic cell cycle	BP	1	SKA1	spindle and kinetochore associated complex subunit 1 [Source:VGNC Symbol;Acc:VGNC:34643]	protein_coding	2643	24	49963943	49995093	1
ENSBTAG00000000841	GO:0044772	0.279829	1	12	mitotic cell cycle phase transition	BP	1	LZTS1	leucine zipper tumor suppressor 1 [Source:VGNC Symbol;Acc:VGNC:31121]	protein_coding	5676	8	67361739	67428893	-1
ENSBTAG00000008585	GO:0090307	0.622697	1	29	mitotic spindle assembly	BP	1	ARHGEF10	Rho guanine nucleotide exchange factor 10 [Source:VGNC Symbol;Acc:VGNC:26104]	protein_coding	4304	27	1347269	1407799	1
ENSBTAG00000015766	GO:0003192	0.00496987	2	3	mitral valve formation	BP	1	ZFPM1	zinc finger protein, FOG family member 1 [Source:VGNC Symbol;Acc:VGNC:58429]	protein_coding	3190	18	13720107	13781533	1
ENSBTAG00000022799	GO:0003192	0.00496987	2	3	mitral valve formation	BP	1	NOTCH1	notch receptor 1 [Source:VGNC Symbol;Acc:VGNC:32177]	protein_coding	8190	11	103935364	103980160	-1
ENSBTAG00000021938	GO:0099010	0.0318167	1	1	modification of postsynaptic structure	BP	1	ARHGAP44	Rho GTPase activating protein 44 [Source:VGNC Symbol;Acc:VGNC:26097]	protein_coding	3690	19	31200392	31360769	1
ENSBTAG00000014828	GO:0050804	0.305775	2	34	modulation of chemical synaptic transmission	BP	1	CACNA1A	calcium voltage-gated channel subunit alpha1 A [Source:VGNC Symbol;Acc:VGNC:26672]	protein_coding	7497	7	12144237	12396421	1
ENSBTAG00000014945	GO:0050804	0.305775	2	34	modulation of chemical synaptic transmission	BP	1	IQSEC2	IQ motif and Sec7 domain ArfGEF 2 [Source:VGNC Symbol;Acc:VGNC:30262]	protein_coding	4525	X	90684699	90726856	-1
ENSBTAG00000007772	GO:0015844	0.0026297	2	3	monoamine transport	BP	1	SLC29A4	solute carrier family 29 member 4 [Source:VGNC Symbol;Acc:VGNC:34795]	protein_coding	2572	25	38971637	38983187	-1
ENSBTAG00000019349	GO:0015844	0.0026297	2	3	monoamine transport	BP	1	SLC6A4	solute carrier family 6 member 4 [Source:VGNC Symbol;Acc:VGNC:49971]	protein_coding	2581	19	21290410	21323440	-1
ENSBTAG00000020214	GO:0098656	0.437628	1	18	monoatomic anion transmembrane transport	BP	1	LRRC8B	leucine rich repeat containing 8 VRAC subunit B [Source:VGNC Symbol;Acc:VGNC:31030]	protein_coding	3123	3	53688735	53713047	-1
ENSBTAG00000007772	GO:0098655	0.0196162	3	19	monoatomic cation transmembrane transport	BP	1	SLC29A4	solute carrier family 29 member 4 [Source:VGNC Symbol;Acc:VGNC:34795]	protein_coding	2572	25	38971637	38983187	-1
ENSBTAG00000009997	GO:0098655	0.0196162	3	19	monoatomic cation transmembrane transport	BP	1	ANO1	anoctamin 1 [Source:VGNC Symbol;Acc:VGNC:50077]	protein_coding	4418	29	47168667	47358095	1
ENSBTAG00000021875	GO:0098655	0.0196162	3	19	monoatomic cation transmembrane transport	BP	1	SLC41A2	solute carrier family 41 member 2 [Source:VGNC Symbol;Acc:VGNC:34874]	protein_coding	2935	5	68361613	68504478	-1
ENSBTAG00000009997	GO:0006812	0.296279	2	34	monoatomic cation transport	BP	1	ANO1	anoctamin 1 [Source:VGNC Symbol;Acc:VGNC:50077]	protein_coding	4418	29	47168667	47358095	1
ENSBTAG00000021875	GO:0006812	0.296279	2	34	monoatomic cation transport	BP	1	SLC41A2	solute carrier family 41 member 2 [Source:VGNC Symbol;Acc:VGNC:34874]	protein_coding	2935	5	68361613	68504478	-1
ENSBTAG00000002097	GO:0034220	0.417365	2	47	monoatomic ion transmembrane transport	BP	1	TMC5	transmembrane channel like 5 [Source:VGNC Symbol;Acc:VGNC:35921]	protein_coding	3524	25	17029435	17093394	1
ENSBTAG00000014940	GO:0034220	0.417365	2	47	monoatomic ion transmembrane transport	BP	1	KCNAB3	potassium voltage-gated channel subfamily A regulatory beta subunit 3 [Source:VGNC Symbol;Acc:VGNC:30429]	protein_coding	2373	19	27603100	27609768	-1
ENSBTAG00000001324	GO:0006811	0.0249767	9	136	monoatomic ion transport	BP	1	SLCO2A1	solute carrier organic anion transporter family member 2A1 [Source:VGNC Symbol;Acc:VGNC:34951]	protein_coding	2289	1	135336540	135423996	1
ENSBTAG00000009216	GO:0006811	0.0249767	9	136	monoatomic ion transport	BP	1	HVCN1	hydrogen voltage gated channel 1 [Source:VGNC Symbol;Acc:VGNC:30010]	protein_coding	1061	17	54505222	54531025	-1
ENSBTAG00000010660	GO:0006811	0.0249767	9	136	monoatomic ion transport	BP	1	CACNA1C	calcium voltage-gated channel subunit alpha1 C [Source:VGNC Symbol;Acc:VGNC:59325]	protein_coding	6147	5	108446722	108792612	1
ENSBTAG00000011882	GO:0006811	0.0249767	9	136	monoatomic ion transport	BP	1	SLC24A3	solute carrier family 24 member 3 [Source:VGNC Symbol;Acc:VGNC:34738]	protein_coding	1839	13	38891310	39323725	1
ENSBTAG00000013245	GO:0006811	0.0249767	9	136	monoatomic ion transport	BP	1	ITPR3	inositol 1,4,5-trisphosphate receptor type 3 [Source:VGNC Symbol;Acc:VGNC:30348]	protein_coding	8293	23	7745549	7813182	1
ENSBTAG00000014828	GO:0006811	0.0249767	9	136	monoatomic ion transport	BP	1	CACNA1A	calcium voltage-gated channel subunit alpha1 A [Source:VGNC Symbol;Acc:VGNC:26672]	protein_coding	7497	7	12144237	12396421	1
ENSBTAG00000014940	GO:0006811	0.0249767	9	136	monoatomic ion transport	BP	1	KCNAB3	potassium voltage-gated channel subfamily A regulatory beta subunit 3 [Source:VGNC Symbol;Acc:VGNC:30429]	protein_coding	2373	19	27603100	27609768	-1
ENSBTAG00000018249	GO:0006811	0.0249767	9	136	monoatomic ion transport	BP	1	KCNN3	potassium calcium-activated channel subfamily N member 3 [Source:VGNC Symbol;Acc:VGNC:30485]	protein_coding	2166	3	15725419	15891605	1
ENSBTAG00000020214	GO:0006811	0.0249767	9	136	monoatomic ion transport	BP	1	LRRC8B	leucine rich repeat containing 8 VRAC subunit B [Source:VGNC Symbol;Acc:VGNC:31030]	protein_coding	3123	3	53688735	53713047	-1
ENSBTAG00000010344	GO:0015718	0.188661	1	7	monocarboxylic acid transport	BP	1	SLC16A14	solute carrier family 16 member 14 [Source:VGNC Symbol;Acc:VGNC:34688]	protein_coding	1539	2	118076301	118099221	-1
ENSBTAG00000004822	GO:0061138	0.0746675	1	2	morphogenesis of a branching epithelium	BP	1	SOX10	SRY-box transcription factor 10 [Source:VGNC Symbol;Acc:VGNC:35141]	protein_coding	2989	5	109757715	109768623	-1
ENSBTAG00000004822	GO:0002009	0.312182	1	12	morphogenesis of an epithelium	BP	1	SOX10	SRY-box transcription factor 10 [Source:VGNC Symbol;Acc:VGNC:35141]	protein_coding	2989	5	109757715	109768623	-1
ENSBTAG00000013989	GO:0044458	0.0897149	2	16	motile cilium assembly	BP	1	JHY	junctional cadherin complex regulator [Source:NCBI gene (formerly Entrezgene);Acc:615337]	protein_coding	2894	15	33502740	33584763	1
ENSBTAG00000016399	GO:0044458	0.0897149	2	16	motile cilium assembly	BP	1	AKAP4	A-kinase anchoring protein 4 [Source:VGNC Symbol;Acc:VGNC:25785]	protein_coding	3670	X	87916593	87934363	-1
ENSBTAG00000017486	GO:0061744	0.229899	1	8	motor behavior	BP	1	ADARB1	adenosine deaminase RNA specific B1 [Source:VGNC Symbol;Acc:VGNC:25636]	protein_coding	3282	1	144937738	145050738	1
ENSBTAG00000017486	GO:0097049	0.145961	1	5	motor neuron apoptotic process	BP	1	ADARB1	adenosine deaminase RNA specific B1 [Source:VGNC Symbol;Acc:VGNC:25636]	protein_coding	3282	1	144937738	145050738	1
ENSBTAG00000010030	GO:0008045	0.0399103	2	10	motor neuron axon guidance	BP	1	EPHA4	EPH receptor A4 [Source:VGNC Symbol;Acc:VGNC:56106]	protein_coding	3032	2	109525497	109678039	-1
ENSBTAG00000012137	GO:0008045	0.0399103	2	10	motor neuron axon guidance	BP	1	NTN1	netrin 1 [Source:VGNC Symbol;Acc:VGNC:32304]	protein_coding	2318	19	28447224	28649129	1
ENSBTAG00000016799	GO:0006379	0.0980678	1	4	mRNA cleavage	BP	1	ERN1	endoplasmic reticulum to nucleus signaling 1 [Source:VGNC Symbol;Acc:VGNC:58373]	protein_coding	3116	19	48273414	48350809	-1
ENSBTAG00000016799	GO:0098787	0.030791	1	1	mRNA cleavage involved in mRNA processing	BP	1	ERN1	endoplasmic reticulum to nucleus signaling 1 [Source:VGNC Symbol;Acc:VGNC:58373]	protein_coding	3116	19	48273414	48350809	-1
ENSBTAG00000015396	GO:0061157	0.296226	1	10	mRNA destabilization	BP	1	RBM24	RNA binding motif protein 24 [Source:VGNC Symbol;Acc:VGNC:33793]	protein_coding	2066	23	40056293	40067746	-1
ENSBTAG00000016799	GO:0006397	0.91975	1	90	mRNA processing	BP	1	ERN1	endoplasmic reticulum to nucleus signaling 1 [Source:VGNC Symbol;Acc:VGNC:58373]	protein_coding	3116	19	48273414	48350809	-1
ENSBTAG00000012955	GO:1990481	0.173007	1	6	mRNA pseudouridine synthesis	BP	1	TRUB1	TruB pseudouridine synthase family member 1 [Source:VGNC Symbol;Acc:VGNC:36404]	protein_coding	1722	26	35387480	35418682	1
ENSBTAG00000016799	GO:0070054	0.030791	1	1	mRNA splicing, via endonucleolytic cleavage and ligation	BP	1	ERN1	endoplasmic reticulum to nucleus signaling 1 [Source:VGNC Symbol;Acc:VGNC:58373]	protein_coding	3116	19	48273414	48350809	-1
ENSBTAG00000008048	GO:0000398	0.963092	1	119	mRNA splicing, via spliceosome	BP	1	GCFC2	GC-rich sequence DNA-binding factor 2 [Source:VGNC Symbol;Acc:VGNC:29283]	protein_coding	2483	11	43921124	43998529	1
ENSBTAG00000015396	GO:0048255	0.403742	1	17	mRNA stabilization	BP	1	RBM24	RNA binding motif protein 24 [Source:VGNC Symbol;Acc:VGNC:33793]	protein_coding	2066	23	40056293	40067746	-1
ENSBTAG00000010273	GO:0009299	0.145971	1	5	mRNA transcription	BP	1	EREG	epiregulin [Source:VGNC Symbol;Acc:VGNC:28575]	protein_coding	2193	6	89306902	89325899	1
ENSBTAG00000004257	GO:0042789	0.583925	1	28	mRNA transcription by RNA polymerase II	BP	1	TAF4B	TATA-box binding protein associated factor 4b [Source:VGNC Symbol;Acc:VGNC:35575]	protein_coding	2760	24	30501605	30607271	-1
ENSBTAG00000022799	GO:0007275	0.649875	1	32	multicellular organism development	BP	1	NOTCH1	notch receptor 1 [Source:VGNC Symbol;Acc:VGNC:32177]	protein_coding	8190	11	103935364	103980160	-1
ENSBTAG00000011518	GO:0035264	0.58409	2	60	multicellular organism growth	BP	1	RARB	retinoic acid receptor beta [Source:VGNC Symbol;Acc:VGNC:58402]	protein_coding	1347	27	40197883	40381619	-1
ENSBTAG00000017486	GO:0035264	0.58409	2	60	multicellular organism growth	BP	1	ADARB1	adenosine deaminase RNA specific B1 [Source:VGNC Symbol;Acc:VGNC:25636]	protein_coding	3282	1	144937738	145050738	1
ENSBTAG00000008253	GO:0071985	0.35189	1	15	multivesicular body sorting pathway	BP	1	EXPH5	exophilin 5 [Source:VGNC Symbol;Acc:VGNC:28664]	protein_coding	5802	15	18190683	18291205	-1
ENSBTAG00000012994	GO:0046716	0.330739	1	13	muscle cell cellular homeostasis	BP	1	LOX	lysyl oxidase [Source:VGNC Symbol;Acc:VGNC:30951]	protein_coding	2449	7	31754829	31767397	1
ENSBTAG00000000329	GO:0055001	0.0340718	2	9	muscle cell development	BP	1	MEGF10	multiple EGF like domains 10 [Source:VGNC Symbol;Acc:VGNC:31375]	protein_coding	5150	7	26554784	26762374	-1
ENSBTAG00000012994	GO:0055001	0.0340718	2	9	muscle cell development	BP	1	LOX	lysyl oxidase [Source:VGNC Symbol;Acc:VGNC:30951]	protein_coding	2449	7	31754829	31767397	1
ENSBTAG00000046176	GO:0042692	0.177102	1	6	muscle cell differentiation	BP	1	SPEG	striated muscle enriched protein kinase [Source:VGNC Symbol;Acc:VGNC:52830]	protein_coding	9843	2	107365755	107423369	1
ENSBTAG00000000329	GO:0033002	0.0362903	1	1	muscle cell proliferation	BP	1	MEGF10	multiple EGF like domains 10 [Source:VGNC Symbol;Acc:VGNC:31375]	protein_coding	5150	7	26554784	26762374	-1
ENSBTAG00000007678	GO:0007517	0.0519322	2	12	muscle organ development	BP	1	MKX	mohawk homeobox [Source:VGNC Symbol;Acc:VGNC:31493]	protein_coding	2896	13	36823187	36893338	1
ENSBTAG00000018165	GO:0007517	0.0519322	2	12	muscle organ development	BP	1	RIPOR2	RHO family interacting cell polarization regulator 2 [Source:VGNC Symbol;Acc:VGNC:54232]	protein_coding	3650	23	32786389	32996550	1
ENSBTAG00000017486	GO:0060415	0.0573184	1	2	muscle tissue morphogenesis	BP	1	ADARB1	adenosine deaminase RNA specific B1 [Source:VGNC Symbol;Acc:VGNC:25636]	protein_coding	3282	1	144937738	145050738	1
ENSBTAG00000006977	GO:0042552	0.169586	2	24	myelination	BP	1	PLP1	proteolipid protein 1 [Source:VGNC Symbol;Acc:VGNC:33042]	protein_coding	3172	X	52543967	52560839	1
ENSBTAG00000019097	GO:0042552	0.169586	2	24	myelination	BP	1	CNTNAP1	contactin associated protein 1 [Source:VGNC Symbol;Acc:VGNC:27540]	protein_coding	4578	19	42739776	42753673	1
ENSBTAG00000008585	GO:0022011	0.0606401	2	12	myelination in peripheral nervous system	BP	1	ARHGEF10	Rho guanine nucleotide exchange factor 10 [Source:VGNC Symbol;Acc:VGNC:26104]	protein_coding	4304	27	1347269	1407799	1
ENSBTAG00000019097	GO:0022011	0.0606401	2	12	myelination in peripheral nervous system	BP	1	CNTNAP1	contactin associated protein 1 [Source:VGNC Symbol;Acc:VGNC:27540]	protein_coding	4578	19	42739776	42753673	1
ENSBTAG00000014612	GO:0002277	0.0538803	1	2	myeloid dendritic cell activation involved in immune response	BP	1	DOCK2	dedicator of cytokinesis 2 [Source:VGNC Symbol;Acc:VGNC:28157]	protein_coding	5607	20	1562432	2001666	1
ENSBTAG00000000329	GO:0048627	0.0875762	1	3	myoblast development	BP	1	MEGF10	multiple EGF like domains 10 [Source:VGNC Symbol;Acc:VGNC:31375]	protein_coding	5150	7	26554784	26762374	-1
ENSBTAG00000000329	GO:0051451	0.235258	1	8	myoblast migration	BP	1	MEGF10	multiple EGF like domains 10 [Source:VGNC Symbol;Acc:VGNC:31375]	protein_coding	5150	7	26554784	26762374	-1
ENSBTAG00000016968	GO:0006044	0.285058	1	11	N-acetylglucosamine metabolic process	BP	1	CHST4	carbohydrate sulfotransferase 4 [Source:VGNC Symbol;Acc:VGNC:27346]	protein_coding	2006	18	39529465	39536278	-1
ENSBTAG00000048628	GO:0018009	0.0568956	1	2	N-terminal peptidyl-L-cysteine N-palmitoylation	BP	1	HHAT	hedgehog acyltransferase [Source:VGNC Symbol;Acc:VGNC:106767]	protein_coding	1683	16	72651368	73012821	-1
ENSBTAG00000004246	GO:0006739	0.137499	1	5	NADP metabolic process	BP	1	H6PD	hexose-6-phosphate dehydrogenase/glucose 1-dehydrogenase [Source:HGNC Symbol;Acc:HGNC:4795]	protein_coding	2790	16	44209992	44234164	-1
ENSBTAG00000001034	GO:0030101	0.126148	1	5	natural killer cell activation	BP	1	IL18R1	interleukin 18 receptor 1 [Source:VGNC Symbol;Acc:VGNC:30127]	protein_coding	3295	11	7165278	7193294	1
ENSBTAG00000011971	GO:0050919	0.49135	1	21	negative chemotaxis	BP	1	NRP2	neuropilin 2 [Source:VGNC Symbol;Acc:VGNC:32267]	protein_coding	3248	2	94028625	94145404	1
ENSBTAG00000018825	GO:0030837	0.342407	1	13	negative regulation of actin filament polymerization	BP	1	SSH1	slingshot protein phosphatase 1 [Source:VGNC Symbol;Acc:VGNC:35312]	protein_coding	3193	17	64125282	64176327	1
ENSBTAG00000008185	GO:1902430	0.321974	1	12	negative regulation of amyloid-beta formation	BP	1	RTN2	reticulon 2 [Source:VGNC Symbol;Acc:VGNC:34204]	protein_coding	2028	18	53087288	53096006	-1
ENSBTAG00000021316	GO:0016525	0.817544	1	51	negative regulation of angiogenesis	BP	1	COL4A3	collagen type IV alpha 3 chain [Source:VGNC Symbol;Acc:VGNC:55339]	protein_coding	5013	2	115318013	115478018	1
ENSBTAG00000022799	GO:2000811	0.319283	1	12	negative regulation of anoikis	BP	1	NOTCH1	notch receptor 1 [Source:VGNC Symbol;Acc:VGNC:32177]	protein_coding	8190	11	103935364	103980160	-1
ENSBTAG00000000895	GO:0043066	0.994461	2	240	negative regulation of apoptotic process	BP	1	TAF9B	TATA-box binding protein associated factor 9b [Source:VGNC Symbol;Acc:VGNC:35583]	protein_coding	1215	X	74231999	74256028	1
ENSBTAG00000004822	GO:0043066	0.994461	2	240	negative regulation of apoptotic process	BP	1	SOX10	SRY-box transcription factor 10 [Source:VGNC Symbol;Acc:VGNC:35141]	protein_coding	2989	5	109757715	109768623	-1
ENSBTAG00000017504	GO:2001234	0.408364	1	17	negative regulation of apoptotic signaling pathway	BP	1	FAIM2	Fas apoptotic inhibitory molecule 2 [Source:VGNC Symbol;Acc:VGNC:28710]	protein_coding	4899	5	29983972	30018827	1
ENSBTAG00000016260	GO:1902902	0.0623526	2	14	negative regulation of autophagosome assembly	BP	1	LRRK2	leucine rich repeat kinase 2 [Source:VGNC Symbol;Acc:VGNC:31038]	protein_coding	7847	5	40461232	40666425	-1
ENSBTAG00000017090	GO:1902902	0.0623526	2	14	negative regulation of autophagosome assembly	BP	1	SMCR8	SMCR8-C9orf72 complex subunit [Source:VGNC Symbol;Acc:VGNC:58472]	protein_coding	2817	19	34353294	34358390	-1
ENSBTAG00000012137	GO:0030517	0.186867	1	6	negative regulation of axon extension	BP	1	NTN1	netrin 1 [Source:VGNC Symbol;Acc:VGNC:32304]	protein_coding	2318	19	28447224	28649129	1
ENSBTAG00000010030	GO:0048681	0.0204658	2	7	negative regulation of axon regeneration	BP	1	EPHA4	EPH receptor A4 [Source:VGNC Symbol;Acc:VGNC:56106]	protein_coding	3032	2	109525497	109678039	-1
ENSBTAG00000018603	GO:0048681	0.0204658	2	7	negative regulation of axon regeneration	BP	1	RGMA	repulsive guidance molecule BMP co-receptor a [Source:VGNC Symbol;Acc:VGNC:33906]	protein_coding	2849	21	13980386	14030897	1
ENSBTAG00000008429	GO:0050771	0.154267	1	5	negative regulation of axonogenesis	BP	1	LRP4	LDL receptor related protein 4 [Source:VGNC Symbol;Acc:VGNC:30992]	protein_coding	5971	15	76789248	76840637	-1
ENSBTAG00000022799	GO:0070168	0.128429	1	4	negative regulation of biomineral tissue development	BP	1	NOTCH1	notch receptor 1 [Source:VGNC Symbol;Acc:VGNC:32177]	protein_coding	8190	11	103935364	103980160	-1
ENSBTAG00000022799	GO:0030514	0.598692	1	27	negative regulation of BMP signaling pathway	BP	1	NOTCH1	notch receptor 1 [Source:VGNC Symbol;Acc:VGNC:32177]	protein_coding	8190	11	103935364	103980160	-1
ENSBTAG00000022799	GO:0045955	0.110189	1	3	negative regulation of calcium ion-dependent exocytosis	BP	1	NOTCH1	notch receptor 1 [Source:VGNC Symbol;Acc:VGNC:32177]	protein_coding	8190	11	103935364	103980160	-1
ENSBTAG00000040607	GO:0050849	0.10351	1	3	negative regulation of calcium-mediated signaling	BP	1	SLA2	Src like adaptor 2 [Source:VGNC Symbol;Acc:VGNC:34651]	protein_coding	3464	13	65711052	65737754	-1
ENSBTAG00000004822	GO:0090090	0.225318	4	77	negative regulation of canonical Wnt signaling pathway	BP	1	SOX10	SRY-box transcription factor 10 [Source:VGNC Symbol;Acc:VGNC:35141]	protein_coding	2989	5	109757715	109768623	-1
ENSBTAG00000008429	GO:0090090	0.225318	4	77	negative regulation of canonical Wnt signaling pathway	BP	1	LRP4	LDL receptor related protein 4 [Source:VGNC Symbol;Acc:VGNC:30992]	protein_coding	5971	15	76789248	76840637	-1
ENSBTAG00000011234	GO:0090090	0.225318	4	77	negative regulation of canonical Wnt signaling pathway	BP	1	FOXO3	forkhead box O3 [Source:VGNC Symbol;Acc:VGNC:29099]	protein_coding	2191	9	41522588	41620269	-1
ENSBTAG00000022799	GO:0090090	0.225318	4	77	negative regulation of canonical Wnt signaling pathway	BP	1	NOTCH1	notch receptor 1 [Source:VGNC Symbol;Acc:VGNC:32177]	protein_coding	8190	11	103935364	103980160	-1
ENSBTAG00000034436	GO:0010667	0.20068	1	8	negative regulation of cardiac muscle cell apoptotic process	BP	1	PDPK1	3-phosphoinositide dependent protein kinase 1 [Source:HGNC Symbol;Acc:HGNC:8816]	protein_coding	1798	25	2036248	2096458	1
ENSBTAG00000002283	GO:2000726	0.118231	1	4	negative regulation of cardiac muscle cell differentiation	BP	1	FZD7	frizzled class receptor 7 [Source:VGNC Symbol;Acc:VGNC:29171]	protein_coding	2207	2	90571270	90573476	1
ENSBTAG00000022799	GO:0010614	0.156392	1	5	negative regulation of cardiac muscle hypertrophy	BP	1	NOTCH1	notch receptor 1 [Source:VGNC Symbol;Acc:VGNC:32177]	protein_coding	8190	11	103935364	103980160	-1
ENSBTAG00000011518	GO:0061037	0.111781	1	4	negative regulation of cartilage development	BP	1	RARB	retinoic acid receptor beta [Source:VGNC Symbol;Acc:VGNC:58402]	protein_coding	1347	27	40197883	40381619	-1
ENSBTAG00000012039	GO:0043086	0.40458	2	47	negative regulation of catalytic activity	BP	1	PHACTR1	phosphatase and actin regulator 1 [Source:VGNC Symbol;Acc:VGNC:32804]	protein_coding	3220	23	43276359	43794630	-1
ENSBTAG00000022799	GO:0043086	0.40458	2	47	negative regulation of catalytic activity	BP	1	NOTCH1	notch receptor 1 [Source:VGNC Symbol;Acc:VGNC:32177]	protein_coding	8190	11	103935364	103980160	-1
ENSBTAG00000010030	GO:0007162	0.0170592	3	17	negative regulation of cell adhesion	BP	1	EPHA4	EPH receptor A4 [Source:VGNC Symbol;Acc:VGNC:56106]	protein_coding	3032	2	109525497	109678039	-1
ENSBTAG00000011245	GO:0007162	0.0170592	3	17	negative regulation of cell adhesion	BP	1	PLXNC1	plexin C1 [Source:VGNC Symbol;Acc:VGNC:33064]	protein_coding	4951	5	23915775	24071389	1
ENSBTAG00000018165	GO:0007162	0.0170592	3	17	negative regulation of cell adhesion	BP	1	RIPOR2	RHO family interacting cell polarization regulator 2 [Source:VGNC Symbol;Acc:VGNC:54232]	protein_coding	3650	23	32786389	32996550	1
ENSBTAG00000022799	GO:0060354	0.101105	1	3	negative regulation of cell adhesion molecule production	BP	1	NOTCH1	notch receptor 1 [Source:VGNC Symbol;Acc:VGNC:32177]	protein_coding	8190	11	103935364	103980160	-1
ENSBTAG00000005695	GO:0045786	0.168817	2	25	negative regulation of cell cycle	BP	1	NUDT6	nudix hydrolase 6 [Source:VGNC Symbol;Acc:VGNC:32340]	protein_coding	1654	17	34747124	34807159	1
ENSBTAG00000015181	GO:0045786	0.168817	2	25	negative regulation of cell cycle	BP	1	EPM2A	EPM2A glucan phosphatase, laforin [Source:VGNC Symbol;Acc:VGNC:53790]	protein_coding	3145	9	82921421	83030362	-1
ENSBTAG00000006730	GO:1902807	0.115316	1	4	negative regulation of cell cycle G1/S phase transition	BP	1	SUSD2	sushi domain containing 2 [Source:VGNC Symbol;Acc:VGNC:35487]	protein_coding	3376	17	71426379	71433950	1
ENSBTAG00000001649	GO:0060548	0.1425	3	45	negative regulation of cell death	BP	1	ZFPM2	zinc finger protein, FOG family member 2 [Source:VGNC Symbol;Acc:VGNC:54515]	protein_coding	3450	14	58819937	59239114	-1
ENSBTAG00000011106	GO:0060548	0.1425	3	45	negative regulation of cell death	BP	1	PACRG	parkin coregulated [Source:VGNC Symbol;Acc:VGNC:55070]	protein_coding	774	9	98192795	98722419	1
ENSBTAG00000022799	GO:0060548	0.1425	3	45	negative regulation of cell death	BP	1	NOTCH1	notch receptor 1 [Source:VGNC Symbol;Acc:VGNC:32177]	protein_coding	8190	11	103935364	103980160	-1
ENSBTAG00000022799	GO:0045596	0.512229	1	23	negative regulation of cell differentiation	BP	1	NOTCH1	notch receptor 1 [Source:VGNC Symbol;Acc:VGNC:32177]	protein_coding	8190	11	103935364	103980160	-1
ENSBTAG00000006730	GO:0051782	0.205004	1	7	negative regulation of cell division	BP	1	SUSD2	sushi domain containing 2 [Source:VGNC Symbol;Acc:VGNC:35487]	protein_coding	3376	17	71426379	71433950	1
ENSBTAG00000010030	GO:0030336	0.664686	2	71	negative regulation of cell migration	BP	1	EPHA4	EPH receptor A4 [Source:VGNC Symbol;Acc:VGNC:56106]	protein_coding	3032	2	109525497	109678039	-1
ENSBTAG00000017486	GO:0030336	0.664686	2	71	negative regulation of cell migration	BP	1	ADARB1	adenosine deaminase RNA specific B1 [Source:VGNC Symbol;Acc:VGNC:25636]	protein_coding	3282	1	144937738	145050738	1
ENSBTAG00000022799	GO:0090051	0.284907	1	10	negative regulation of cell migration involved in sprouting angiogenesis	BP	1	NOTCH1	notch receptor 1 [Source:VGNC Symbol;Acc:VGNC:32177]	protein_coding	8190	11	103935364	103980160	-1
ENSBTAG00000005695	GO:0008285	0.627402	6	208	negative regulation of cell population proliferation	BP	1	NUDT6	nudix hydrolase 6 [Source:VGNC Symbol;Acc:VGNC:32340]	protein_coding	1654	17	34747124	34807159	1
ENSBTAG00000010273	GO:0008285	0.627402	6	208	negative regulation of cell population proliferation	BP	1	EREG	epiregulin [Source:VGNC Symbol;Acc:VGNC:28575]	protein_coding	2193	6	89306902	89325899	1
ENSBTAG00000011518	GO:0008285	0.627402	6	208	negative regulation of cell population proliferation	BP	1	RARB	retinoic acid receptor beta [Source:VGNC Symbol;Acc:VGNC:58402]	protein_coding	1347	27	40197883	40381619	-1
ENSBTAG00000017486	GO:0008285	0.627402	6	208	negative regulation of cell population proliferation	BP	1	ADARB1	adenosine deaminase RNA specific B1 [Source:VGNC Symbol;Acc:VGNC:25636]	protein_coding	3282	1	144937738	145050738	1
ENSBTAG00000021553	GO:0008285	0.627402	6	208	negative regulation of cell population proliferation	BP	1	PTPN14	protein tyrosine phosphatase non-receptor type 14 [Source:VGNC Symbol;Acc:VGNC:33532]	protein_coding	4360	16	69034474	69223706	1
ENSBTAG00000022799	GO:0008285	0.627402	6	208	negative regulation of cell population proliferation	BP	1	NOTCH1	notch receptor 1 [Source:VGNC Symbol;Acc:VGNC:32177]	protein_coding	8190	11	103935364	103980160	-1
ENSBTAG00000022799	GO:0003252	0.0913213	1	2	negative regulation of cell proliferation involved in heart valve morphogenesis	BP	1	NOTCH1	notch receptor 1 [Source:VGNC Symbol;Acc:VGNC:32177]	protein_coding	8190	11	103935364	103980160	-1
ENSBTAG00000022799	GO:2000048	0.187129	1	6	negative regulation of cell-cell adhesion mediated by cadherin	BP	1	NOTCH1	notch receptor 1 [Source:VGNC Symbol;Acc:VGNC:32177]	protein_coding	8190	11	103935364	103980160	-1
ENSBTAG00000002283	GO:0010812	0.0384754	2	10	negative regulation of cell-substrate adhesion	BP	1	FZD7	frizzled class receptor 7 [Source:VGNC Symbol;Acc:VGNC:29171]	protein_coding	2207	2	90571270	90573476	1
ENSBTAG00000022799	GO:0010812	0.0384754	2	10	negative regulation of cell-substrate adhesion	BP	1	NOTCH1	notch receptor 1 [Source:VGNC Symbol;Acc:VGNC:32177]	protein_coding	8190	11	103935364	103980160	-1
ENSBTAG00000010030	GO:1900038	0.0620043	1	2	negative regulation of cellular response to hypoxia	BP	1	EPHA4	EPH receptor A4 [Source:VGNC Symbol;Acc:VGNC:56106]	protein_coding	3032	2	109525497	109678039	-1
ENSBTAG00000011518	GO:0032331	0.311488	1	12	negative regulation of chondrocyte differentiation	BP	1	RARB	retinoic acid receptor beta [Source:VGNC Symbol;Acc:VGNC:58402]	protein_coding	1347	27	40197883	40381619	-1
ENSBTAG00000025931	GO:1900186	0.0591323	1	2	negative regulation of clathrin-dependent endocytosis	BP	1	NEU3	neuraminidase 3 [Source:VGNC Symbol;Acc:VGNC:54889]	protein_coding	3590	15	54252856	54267975	1
ENSBTAG00000001034	GO:0120163	0.166251	2	23	negative regulation of cold-induced thermogenesis	BP	1	IL18R1	interleukin 18 receptor 1 [Source:VGNC Symbol;Acc:VGNC:30127]	protein_coding	3295	11	7165278	7193294	1
ENSBTAG00000022799	GO:0120163	0.166251	2	23	negative regulation of cold-induced thermogenesis	BP	1	NOTCH1	notch receptor 1 [Source:VGNC Symbol;Acc:VGNC:32177]	protein_coding	8190	11	103935364	103980160	-1
ENSBTAG00000038490	GO:0001818	0.45674	1	19	negative regulation of cytokine production	BP	1	CLEC4A	C-type lectin domain family 4 member A [Source:VGNC Symbol;Acc:VGNC:27430]	protein_coding	1726	5	101616709	101629916	1
ENSBTAG00000015396	GO:2000766	0.117107	1	4	negative regulation of cytoplasmic translation	BP	1	RBM24	RNA binding motif protein 24 [Source:VGNC Symbol;Acc:VGNC:33793]	protein_coding	2066	23	40056293	40067746	-1
ENSBTAG00000001649	GO:0045892	0.61147	10	334	negative regulation of DNA-templated transcription	BP	1	ZFPM2	zinc finger protein, FOG family member 2 [Source:VGNC Symbol;Acc:VGNC:54515]	protein_coding	3450	14	58819937	59239114	-1
ENSBTAG00000007827	GO:0045892	0.61147	10	334	negative regulation of DNA-templated transcription	BP	1	RCOR2	REST corepressor 2 [Source:VGNC Symbol;Acc:VGNC:33835]	protein_coding	2779	29	42254022	42259113	-1
ENSBTAG00000008739	GO:0045892	0.61147	10	334	negative regulation of DNA-templated transcription	BP	1	SAMD11	sterile alpha motif domain containing 11 [Source:VGNC Symbol;Acc:VGNC:59361]	protein_coding	2049	16	51526682	51544095	-1
ENSBTAG00000010273	GO:0045892	0.61147	10	334	negative regulation of DNA-templated transcription	BP	1	EREG	epiregulin [Source:VGNC Symbol;Acc:VGNC:28575]	protein_coding	2193	6	89306902	89325899	1
ENSBTAG00000012074	GO:0045892	0.61147	10	334	negative regulation of DNA-templated transcription	BP	1	MYB	MYB proto-onco, transcription factor [Source:VGNC Symbol;Acc:VGNC:31776]	protein_coding	4357	9	73221494	73257783	1
ENSBTAG00000012111	GO:0045892	0.61147	10	334	negative regulation of DNA-templated transcription	BP	1	PRDM5	PR/SET domain 5 [Source:VGNC Symbol;Acc:VGNC:33297]	protein_coding	1893	6	4526911	4777589	1
ENSBTAG00000012738	GO:0045892	0.61147	10	334	negative regulation of DNA-templated transcription	BP	1	ZNF827	zinc finger protein 827 [Source:VGNC Symbol;Acc:VGNC:55765]	protein_coding	6628	17	12387472	12579784	1
ENSBTAG00000022799	GO:0045892	0.61147	10	334	negative regulation of DNA-templated transcription	BP	1	NOTCH1	notch receptor 1 [Source:VGNC Symbol;Acc:VGNC:32177]	protein_coding	8190	11	103935364	103980160	-1
ENSBTAG00000038970	GO:0045892	0.61147	10	334	negative regulation of DNA-templated transcription	BP	1	ZBTB14	zinc finger and BTB domain containing 14 [Source:VGNC Symbol;Acc:VGNC:37061]	protein_coding	1350	24	38819318	38822047	-1
ENSBTAG00000048999	GO:0045892	0.61147	10	334	negative regulation of DNA-templated transcription	BP	1	TRIM6	tripartite motif containing 6 [Source:NCBI gene (formerly Entrezgene);Acc:514492]	protein_coding	1892	15	47918495	47937163	-1
ENSBTAG00000003668	GO:2000042	0.389645	1	15	negative regulation of double-strand break repair via homologous recombination	BP	1	RADX	RPA1 related single stranded DNA binding protein, X-linked [Source:VGNC Symbol;Acc:VGNC:52760]	protein_coding	3801	X	55109466	55215085	1
ENSBTAG00000021786	GO:2001033	0.136945	1	5	negative regulation of double-strand break repair via nonhomologous end joining	BP	1	AUNIP	aurora kinase A and ninein interacting protein [Source:VGNC Symbol;Acc:VGNC:26347]	protein_coding	1388	2	127225459	127237892	1
ENSBTAG00000002283	GO:0042666	0.0299801	1	1	negative regulation of ectodermal cell fate specification	BP	1	FZD7	frizzled class receptor 7 [Source:VGNC Symbol;Acc:VGNC:29171]	protein_coding	2207	2	90571270	90573476	1
ENSBTAG00000016260	GO:1902236	0.321003	1	13	negative regulation of endoplasmic reticulum stress-induced intrinsic apoptotic signaling pathway	BP	1	LRRK2	leucine rich repeat kinase 2 [Source:VGNC Symbol;Acc:VGNC:31038]	protein_coding	7847	5	40461232	40666425	-1
ENSBTAG00000034436	GO:2000352	0.348474	1	13	negative regulation of endothelial cell apoptotic process	BP	1	PDPK1	3-phosphoinositide dependent protein kinase 1 [Source:HGNC Symbol;Acc:HGNC:8816]	protein_coding	1798	25	2036248	2096458	1
ENSBTAG00000022799	GO:2001027	0.0793185	1	2	negative regulation of endothelial cell chemotaxis	BP	1	NOTCH1	notch receptor 1 [Source:VGNC Symbol;Acc:VGNC:32177]	protein_coding	8190	11	103935364	103980160	-1
ENSBTAG00000010030	GO:0010719	0.42919	1	18	negative regulation of epithelial to mesenchymal transition	BP	1	EPHA4	EPH receptor A4 [Source:VGNC Symbol;Acc:VGNC:56106]	protein_coding	3032	2	109525497	109678039	-1
ENSBTAG00000010030	GO:0070373	0.681882	1	37	negative regulation of ERK1 and ERK2 cascade	BP	1	EPHA4	EPH receptor A4 [Source:VGNC Symbol;Acc:VGNC:56106]	protein_coding	3032	2	109525497	109678039	-1
ENSBTAG00000016260	GO:0090394	0.100633	1	3	negative regulation of excitatory postsynaptic potential	BP	1	LRRK2	leucine rich repeat kinase 2 [Source:VGNC Symbol;Acc:VGNC:31038]	protein_coding	7847	5	40461232	40666425	-1
ENSBTAG00000022799	GO:0003332	0.103202	1	3	negative regulation of extracellular matrix constituent secretion	BP	1	NOTCH1	notch receptor 1 [Source:VGNC Symbol;Acc:VGNC:32177]	protein_coding	8190	11	103935364	103980160	-1
ENSBTAG00000017504	GO:1902042	0.39422	1	16	negative regulation of extrinsic apoptotic signaling pathway via death domain receptors	BP	1	FAIM2	Fas apoptotic inhibitory molecule 2 [Source:VGNC Symbol;Acc:VGNC:28710]	protein_coding	4899	5	29983972	30018827	1
ENSBTAG00000001649	GO:0045599	0.242718	2	30	negative regulation of fat cell differentiation	BP	1	ZFPM2	zinc finger protein, FOG family member 2 [Source:VGNC Symbol;Acc:VGNC:54515]	protein_coding	3450	14	58819937	59239114	-1
ENSBTAG00000015766	GO:0045599	0.242718	2	30	negative regulation of fat cell differentiation	BP	1	ZFPM1	zinc finger protein, FOG family member 1 [Source:VGNC Symbol;Acc:VGNC:58429]	protein_coding	3190	18	13720107	13781533	1
ENSBTAG00000001649	GO:2000195	0.0313116	1	1	negative regulation of female gonad development	BP	1	ZFPM2	zinc finger protein, FOG family member 2 [Source:VGNC Symbol;Acc:VGNC:54515]	protein_coding	3450	14	58819937	59239114	-1
ENSBTAG00000011495	GO:0010629	0.19125	7	151	negative regulation of gene expression	BP	1	DIP2A	disco interacting A [Source:VGNC Symbol;Acc:VGNC:28066]	protein_coding	4981	1	146121832	146241261	1
ENSBTAG00000011882	GO:0010629	0.19125	7	151	negative regulation of gene expression	BP	1	SLC24A3	solute carrier family 24 member 3 [Source:VGNC Symbol;Acc:VGNC:34738]	protein_coding	1839	13	38891310	39323725	1
ENSBTAG00000015181	GO:0010629	0.19125	7	151	negative regulation of gene expression	BP	1	EPM2A	EPM2A glucan phosphatase, laforin [Source:VGNC Symbol;Acc:VGNC:53790]	protein_coding	3145	9	82921421	83030362	-1
ENSBTAG00000015386	GO:0010629	0.19125	7	151	negative regulation of gene expression	BP	1	REL	REL proto-onco, NF-kB subunit [Source:VGNC Symbol;Acc:VGNC:33857]	protein_coding	2197	11	43625180	43662860	1
ENSBTAG00000017090	GO:0010629	0.19125	7	151	negative regulation of gene expression	BP	1	SMCR8	SMCR8-C9orf72 complex subunit [Source:VGNC Symbol;Acc:VGNC:58472]	protein_coding	2817	19	34353294	34358390	-1
ENSBTAG00000022799	GO:0010629	0.19125	7	151	negative regulation of gene expression	BP	1	NOTCH1	notch receptor 1 [Source:VGNC Symbol;Acc:VGNC:32177]	protein_coding	8190	11	103935364	103980160	-1
ENSBTAG00000048999	GO:0010629	0.19125	7	151	negative regulation of gene expression	BP	1	TRIM6	tripartite motif containing 6 [Source:NCBI gene (formerly Entrezgene);Acc:514492]	protein_coding	1892	15	47918495	47937163	-1
ENSBTAG00000022799	GO:0060253	0.0711136	1	2	negative regulation of glial cell proliferation	BP	1	NOTCH1	notch receptor 1 [Source:VGNC Symbol;Acc:VGNC:32177]	protein_coding	8190	11	103935364	103980160	-1
ENSBTAG00000019036	GO:1904425	0.0344327	1	1	negative regulation of GTP binding	BP	1	ARHGAP28	Rho GTPase activating protein 28 [Source:VGNC Symbol;Acc:VGNC:26086]	protein_coding	4581	24	39834619	39935989	1
ENSBTAG00000016260	GO:0034260	0.461666	1	18	negative regulation of GTPase activity	BP	1	LRRK2	leucine rich repeat kinase 2 [Source:VGNC Symbol;Acc:VGNC:31038]	protein_coding	7847	5	40461232	40666425	-1
ENSBTAG00000012074	GO:1901533	0.0630247	1	2	negative regulation of hematopoietic progenitor cell differentiation	BP	1	MYB	MYB proto-onco, transcription factor [Source:VGNC Symbol;Acc:VGNC:31776]	protein_coding	4357	9	73221494	73257783	1
ENSBTAG00000022890	GO:0034115	0.14895	1	5	negative regulation of heterotypic cell-cell adhesion	BP	1	MBP	myelin basic protein [Source:VGNC Symbol;Acc:VGNC:54450]	protein_coding	2626	24	2224463	2328579	1
ENSBTAG00000016260	GO:1903206	0.157157	1	6	negative regulation of hydrogen peroxide-induced cell death	BP	1	LRRK2	leucine rich repeat kinase 2 [Source:VGNC Symbol;Acc:VGNC:31038]	protein_coding	7847	5	40461232	40666425	-1
ENSBTAG00000008078	GO:0043124	0.580192	1	27	negative regulation of I-kappaB kinase/NF-kappaB signaling	BP	1	TRIM59	tripartite motif containing 59 [Source:VGNC Symbol;Acc:VGNC:36344]	protein_coding	1221	1	107030008	107042373	1
ENSBTAG00000030523	GO:0002638	0.0849147	1	3	negative regulation of immunoglobulin production	BP	1	ZPBP2	zona pellucida binding protein 2 [Source:VGNC Symbol;Acc:VGNC:107047]	protein_coding	1403	19	40217187	40226085	1
ENSBTAG00000003684	GO:0050728	0.778739	1	50	negative regulation of inflammatory response	BP	1	LRFN5	leucine rich repeat and fibronectin type III domain containing 5 [Source:VGNC Symbol;Acc:VGNC:30979]	protein_coding	2727	21	51329040	51648277	1
ENSBTAG00000022799	GO:0045608	0.100474	1	3	negative regulation of inner ear auditory receptor cell differentiation	BP	1	NOTCH1	notch receptor 1 [Source:VGNC Symbol;Acc:VGNC:32177]	protein_coding	8190	11	103935364	103980160	-1
ENSBTAG00000015386	GO:0032688	0.182087	1	7	negative regulation of interferon-beta production	BP	1	REL	REL proto-onco, NF-kB subunit [Source:VGNC Symbol;Acc:VGNC:33857]	protein_coding	2197	11	43625180	43662860	1
ENSBTAG00000015766	GO:0032713	0.102546	1	4	negative regulation of interleukin-4 production	BP	1	ZFPM1	zinc finger protein, FOG family member 1 [Source:VGNC Symbol;Acc:VGNC:58429]	protein_coding	3190	18	13720107	13781533	1
ENSBTAG00000030885	GO:0032717	0.24758	1	9	negative regulation of interleukin-8 production	BP	1	SSC5D	scavenger receptor cysteine rich family member with 5 domains [Source:VGNC Symbol;Acc:VGNC:35310]	protein_coding	4978	18	61999364	62021041	-1
ENSBTAG00000001961	GO:0032387	0.0748278	1	2	negative regulation of intracellular transport	BP	1	MAP1B	microtubule associated protein 1B [Source:VGNC Symbol;Acc:VGNC:31178]	protein_coding	11686	20	9401263	9494370	-1
ENSBTAG00000018383	GO:1902230	0.318087	1	12	negative regulation of intrinsic apoptotic signaling pathway in response to DNA damage	BP	1	ATAD5	ATPase family AAA domain containing 5 [Source:VGNC Symbol;Acc:VGNC:26235]	protein_coding	6820	19	18061035	18096596	-1
ENSBTAG00000018383	GO:1902166	0.244462	1	9	negative regulation of intrinsic apoptotic signaling pathway in response to DNA damage by p53 class mediator	BP	1	ATAD5	ATPase family AAA domain containing 5 [Source:VGNC Symbol;Acc:VGNC:26235]	protein_coding	6820	19	18061035	18096596	-1
ENSBTAG00000013222	GO:0010839	0.304978	1	11	negative regulation of keratinocyte proliferation	BP	1	CD109	CD109 molecule [Source:VGNC Symbol;Acc:VGNC:27002]	protein_coding	4368	9	13201927	13341118	1
ENSBTAG00000010030	GO:1900272	0.170043	1	6	negative regulation of long-term synaptic potentiation	BP	1	EPHA4	EPH receptor A4 [Source:VGNC Symbol;Acc:VGNC:56106]	protein_coding	3032	2	109525497	109678039	-1
ENSBTAG00000000841	GO:0016242	0.00392262	3	10	negative regulation of macroautophagy	BP	1	LZTS1	leucine zipper tumor suppressor 1 [Source:VGNC Symbol;Acc:VGNC:31121]	protein_coding	5676	8	67361739	67428893	-1
ENSBTAG00000016260	GO:0016242	0.00392262	3	10	negative regulation of macroautophagy	BP	1	LRRK2	leucine rich repeat kinase 2 [Source:VGNC Symbol;Acc:VGNC:31038]	protein_coding	7847	5	40461232	40666425	-1
ENSBTAG00000017090	GO:0016242	0.00392262	3	10	negative regulation of macroautophagy	BP	1	SMCR8	SMCR8-C9orf72 complex subunit [Source:VGNC Symbol;Acc:VGNC:58472]	protein_coding	2817	19	34353294	34358390	-1
ENSBTAG00000003684	GO:0043031	0.138871	1	5	negative regulation of macrophage activation	BP	1	LRFN5	leucine rich repeat and fibronectin type III domain containing 5 [Source:VGNC Symbol;Acc:VGNC:30979]	protein_coding	2727	21	51329040	51648277	1
ENSBTAG00000015766	GO:0060377	0.0308903	1	1	negative regulation of mast cell differentiation	BP	1	ZFPM1	zinc finger protein, FOG family member 1 [Source:VGNC Symbol;Acc:VGNC:58429]	protein_coding	3190	18	13720107	13781533	1
ENSBTAG00000011646	GO:1902894	0.365141	1	14	negative regulation of miRNA transcription	BP	1	ZNF512B	zinc finger protein 512B [Source:VGNC Symbol;Acc:VGNC:37291]	protein_coding	3838	13	53879286	53887495	1
ENSBTAG00000013108	GO:0035795	0.0311827	1	1	negative regulation of mitochondrial membrane permeability	BP	1	HK2	hexokinase 2 [Source:VGNC Symbol;Acc:VGNC:29865]	protein_coding	3378	11	9743172	9810098	-1
ENSBTAG00000022799	GO:0045662	0.318418	1	13	negative regulation of myoblast differentiation	BP	1	NOTCH1	notch receptor 1 [Source:VGNC Symbol;Acc:VGNC:32177]	protein_coding	8190	11	103935364	103980160	-1
ENSBTAG00000022799	GO:0010832	0.124888	1	4	negative regulation of myotube differentiation	BP	1	NOTCH1	notch receptor 1 [Source:VGNC Symbol;Acc:VGNC:32177]	protein_coding	8190	11	103935364	103980160	-1
ENSBTAG00000002585	GO:2000178	0.191652	1	7	negative regulation of neural precursor cell proliferation	BP	1	SLC16A2	solute carrier family 16 member 2 [Source:VGNC Symbol;Acc:VGNC:54485]	protein_coding	4165	X	76549545	76681860	-1
ENSBTAG00000022799	GO:0050768	0.341602	1	12	negative regulation of neurogenesis	BP	1	NOTCH1	notch receptor 1 [Source:VGNC Symbol;Acc:VGNC:32177]	protein_coding	8190	11	103935364	103980160	-1
ENSBTAG00000017504	GO:0043524	0.841323	1	58	negative regulation of neuron apoptotic process	BP	1	FAIM2	Fas apoptotic inhibitory molecule 2 [Source:VGNC Symbol;Acc:VGNC:28710]	protein_coding	4899	5	29983972	30018827	1
ENSBTAG00000016260	GO:1901215	0.463381	1	20	negative regulation of neuron death	BP	1	LRRK2	leucine rich repeat kinase 2 [Source:VGNC Symbol;Acc:VGNC:31038]	protein_coding	7847	5	40461232	40666425	-1
ENSBTAG00000008665	GO:0045665	0.180557	2	23	negative regulation of neuron differentiation	BP	1	DIXDC1	DIX domain containing 1 [Source:VGNC Symbol;Acc:VGNC:28077]	protein_coding	2659	15	22301569	22335080	1
ENSBTAG00000022799	GO:0045665	0.180557	2	23	negative regulation of neuron differentiation	BP	1	NOTCH1	notch receptor 1 [Source:VGNC Symbol;Acc:VGNC:32177]	protein_coding	8190	11	103935364	103980160	-1
ENSBTAG00000010030	GO:0010977	0.16869	2	24	negative regulation of neuron projection development	BP	1	EPHA4	EPH receptor A4 [Source:VGNC Symbol;Acc:VGNC:56106]	protein_coding	3032	2	109525497	109678039	-1
ENSBTAG00000016991	GO:0010977	0.16869	2	24	negative regulation of neuron projection development	BP	1	EFNB2	ephrin B2 [Source:VGNC Symbol;Acc:VGNC:28360]	protein_coding	2717	12	82241704	82289618	-1
ENSBTAG00000022799	GO:0048715	0.152298	1	5	negative regulation of oligodendrocyte differentiation	BP	1	NOTCH1	notch receptor 1 [Source:VGNC Symbol;Acc:VGNC:32177]	protein_coding	8190	11	103935364	103980160	-1
ENSBTAG00000019349	GO:0046621	0.202829	1	7	negative regulation of organ growth	BP	1	SLC6A4	solute carrier family 6 member 4 [Source:VGNC Symbol;Acc:VGNC:49971]	protein_coding	2581	19	21290410	21323440	-1
ENSBTAG00000008429	GO:0030279	0.0414983	2	10	negative regulation of ossification	BP	1	LRP4	LDL receptor related protein 4 [Source:VGNC Symbol;Acc:VGNC:30992]	protein_coding	5971	15	76789248	76840637	-1
ENSBTAG00000022799	GO:0030279	0.0414983	2	10	negative regulation of ossification	BP	1	NOTCH1	notch receptor 1 [Source:VGNC Symbol;Acc:VGNC:32177]	protein_coding	8190	11	103935364	103980160	-1
ENSBTAG00000022799	GO:0045668	0.626541	1	31	negative regulation of osteoblast differentiation	BP	1	NOTCH1	notch receptor 1 [Source:VGNC Symbol;Acc:VGNC:32177]	protein_coding	8190	11	103935364	103980160	-1
ENSBTAG00000052388	GO:2000355	0.0286396	1	1	negative regulation of ovarian follicle development	BP	1	HYAL3	hyaluronidase 3 [Source:VGNC Symbol;Acc:VGNC:106776]	protein_coding	1733	22	50034120	50039436	1
ENSBTAG00000015181	GO:0033137	0.333612	1	13	negative regulation of peptidyl-serine phosphorylation	BP	1	EPM2A	EPM2A glucan phosphatase, laforin [Source:VGNC Symbol;Acc:VGNC:53790]	protein_coding	3145	9	82921421	83030362	-1
ENSBTAG00000016260	GO:2000469	0.0435278	1	1	negative regulation of peroxidase activity	BP	1	LRRK2	leucine rich repeat kinase 2 [Source:VGNC Symbol;Acc:VGNC:31038]	protein_coding	7847	5	40461232	40666425	-1
ENSBTAG00000030317	GO:0010923	0.128774	1	5	negative regulation of phosphatase activity	BP	1	PPP1R26	protein phosphatase 1 regulatory subunit 26 [Source:VGNC Symbol;Acc:VGNC:33237]	protein_coding	3522	11	105806918	105810439	1
ENSBTAG00000022799	GO:0046533	0.044271	1	1	negative regulation of photoreceptor cell differentiation	BP	1	NOTCH1	notch receptor 1 [Source:VGNC Symbol;Acc:VGNC:32177]	protein_coding	8190	11	103935364	103980160	-1
ENSBTAG00000003894	GO:0010642	0.139829	1	5	negative regulation of platelet-derived growth factor receptor signaling pathway	BP	1	NDRG4	NDRG family member 4 [Source:VGNC Symbol;Acc:VGNC:31941]	protein_coding	3151	18	26255289	26298424	1
ENSBTAG00000022799	GO:2000974	0.0711136	1	2	negative regulation of pro-B cell differentiation	BP	1	NOTCH1	notch receptor 1 [Source:VGNC Symbol;Acc:VGNC:32177]	protein_coding	8190	11	103935364	103980160	-1
ENSBTAG00000015766	GO:0032091	0.427915	2	48	negative regulation of protein binding	BP	1	ZFPM1	zinc finger protein, FOG family member 1 [Source:VGNC Symbol;Acc:VGNC:58429]	protein_coding	3190	18	13720107	13781533	1
ENSBTAG00000016260	GO:0032091	0.427915	2	48	negative regulation of protein binding	BP	1	LRRK2	leucine rich repeat kinase 2 [Source:VGNC Symbol;Acc:VGNC:31038]	protein_coding	7847	5	40461232	40666425	-1
ENSBTAG00000017090	GO:0006469	0.348743	2	41	negative regulation of protein kinase activity	BP	1	SMCR8	SMCR8-C9orf72 complex subunit [Source:VGNC Symbol;Acc:VGNC:58472]	protein_coding	2817	19	34353294	34358390	-1
ENSBTAG00000034436	GO:0006469	0.348743	2	41	negative regulation of protein kinase activity	BP	1	PDPK1	3-phosphoinositide dependent protein kinase 1 [Source:HGNC Symbol;Acc:HGNC:8816]	protein_coding	1798	25	2036248	2096458	1
ENSBTAG00000017486	GO:0044387	0.173167	1	6	negative regulation of protein kinase activity by regulation of protein phosphorylation	BP	1	ADARB1	adenosine deaminase RNA specific B1 [Source:VGNC Symbol;Acc:VGNC:25636]	protein_coding	3282	1	144937738	145050738	1
ENSBTAG00000018165	GO:1905872	0.0317245	1	1	negative regulation of protein localization to cell leading edge	BP	1	RIPOR2	RHO family interacting cell polarization regulator 2 [Source:VGNC Symbol;Acc:VGNC:54232]	protein_coding	3650	23	32786389	32996550	1
ENSBTAG00000013222	GO:0001933	0.431757	2	47	negative regulation of protein phosphorylation	BP	1	CD109	CD109 molecule [Source:VGNC Symbol;Acc:VGNC:27002]	protein_coding	4368	9	13201927	13341118	1
ENSBTAG00000016260	GO:0001933	0.431757	2	47	negative regulation of protein phosphorylation	BP	1	LRRK2	leucine rich repeat kinase 2 [Source:VGNC Symbol;Acc:VGNC:31038]	protein_coding	7847	5	40461232	40666425	-1
ENSBTAG00000016260	GO:0010955	0.163432	1	5	negative regulation of protein processing	BP	1	LRRK2	leucine rich repeat kinase 2 [Source:VGNC Symbol;Acc:VGNC:31038]	protein_coding	7847	5	40461232	40666425	-1
ENSBTAG00000016260	GO:1903215	0.0725509	1	2	negative regulation of protein targeting to mitochondrion	BP	1	LRRK2	leucine rich repeat kinase 2 [Source:VGNC Symbol;Acc:VGNC:31038]	protein_coding	7847	5	40461232	40666425	-1
ENSBTAG00000010030	GO:1903051	0.0572794	1	2	negative regulation of proteolysis involved in protein catabolic process	BP	1	EPHA4	EPH receptor A4 [Source:VGNC Symbol;Acc:VGNC:56106]	protein_coding	3032	2	109525497	109678039	-1
ENSBTAG00000021938	GO:0035021	0.061176	1	2	negative regulation of Rac protein signal transduction	BP	1	ARHGAP44	Rho GTPase activating protein 44 [Source:VGNC Symbol;Acc:VGNC:26097]	protein_coding	3690	19	31200392	31360769	1
ENSBTAG00000013108	GO:2000378	0.354973	1	14	negative regulation of reactive oxygen species metabolic process	BP	1	HK2	hexokinase 2 [Source:VGNC Symbol;Acc:VGNC:29865]	protein_coding	3378	11	9743172	9810098	-1
ENSBTAG00000020273	GO:1904153	0.192008	1	8	negative regulation of retrograde protein transport, ER to cytosol	BP	1	YOD1	YOD1 deubiquitinase [Source:VGNC Symbol;Acc:VGNC:37033]	protein_coding	1235	16	4869646	4871892	-1
ENSBTAG00000018165	GO:2001107	0.0317245	1	1	negative regulation of Rho guanyl-nucleotide exchange factor activity	BP	1	RIPOR2	RHO family interacting cell polarization regulator 2 [Source:VGNC Symbol;Acc:VGNC:54232]	protein_coding	3650	23	32786389	32996550	1
ENSBTAG00000018165	GO:0035024	0.436273	1	17	negative regulation of Rho protein signal transduction	BP	1	RIPOR2	RHO family interacting cell polarization regulator 2 [Source:VGNC Symbol;Acc:VGNC:54232]	protein_coding	3650	23	32786389	32996550	1
ENSBTAG00000012738	GO:1904791	0.0405747	1	1	negative regulation of shelterin complex assembly	BP	1	ZNF827	zinc finger protein 827 [Source:VGNC Symbol;Acc:VGNC:55765]	protein_coding	6628	17	12387472	12579784	1
ENSBTAG00000018165	GO:0009968	0.368695	1	15	negative regulation of signal transduction	BP	1	RIPOR2	RHO family interacting cell polarization regulator 2 [Source:VGNC Symbol;Acc:VGNC:54232]	protein_coding	3650	23	32786389	32996550	1
ENSBTAG00000010273	GO:0051151	0.148943	1	4	negative regulation of smooth muscle cell differentiation	BP	1	EREG	epiregulin [Source:VGNC Symbol;Acc:VGNC:28575]	protein_coding	2193	6	89306902	89325899	1
ENSBTAG00000003894	GO:0014912	0.154453	1	5	negative regulation of smooth muscle cell migration	BP	1	NDRG4	NDRG family member 4 [Source:VGNC Symbol;Acc:VGNC:31941]	protein_coding	3151	18	26255289	26298424	1
ENSBTAG00000003894	GO:0048662	0.376684	1	15	negative regulation of smooth muscle cell proliferation	BP	1	NDRG4	NDRG family member 4 [Source:VGNC Symbol;Acc:VGNC:31941]	protein_coding	3151	18	26255289	26298424	1
ENSBTAG00000020696	GO:2000650	0.18896	1	6	negative regulation of sodium ion transmembrane transporter activity	BP	1	HECW2	HECT, C2 and WW domain containing E3 ubiquitin protein ligase 2 [Source:VGNC Symbol;Acc:VGNC:56116]	protein_coding	4841	2	84741175	85088822	-1
ENSBTAG00000022799	GO:2000737	0.0511645	2	11	negative regulation of stem cell differentiation	BP	1	NOTCH1	notch receptor 1 [Source:VGNC Symbol;Acc:VGNC:32177]	protein_coding	8190	11	103935364	103980160	-1
ENSBTAG00000048999	GO:2000737	0.0511645	2	11	negative regulation of stem cell differentiation	BP	1	TRIM6	tripartite motif containing 6 [Source:NCBI gene (formerly Entrezgene);Acc:514492]	protein_coding	1892	15	47918495	47937163	-1
ENSBTAG00000019036	GO:0051497	0.445585	1	17	negative regulation of stress fiber assembly	BP	1	ARHGAP28	Rho GTPase activating protein 28 [Source:VGNC Symbol;Acc:VGNC:26086]	protein_coding	4581	24	39834619	39935989	1
ENSBTAG00000002190	GO:0070233	0.0119062	2	6	negative regulation of T cell apoptotic process	BP	1	DOCK8	dedicator of cytokinesis 8 [Source:VGNC Symbol;Acc:VGNC:28162]	protein_coding	7484	8	44032278	44271335	-1
ENSBTAG00000013670	GO:0070233	0.0119062	2	6	negative regulation of T cell apoptotic process	BP	1	SLC46A2	solute carrier family 46 member 2 [Source:VGNC Symbol;Acc:VGNC:34885]	protein_coding	2284	8	102117909	102129395	-1
ENSBTAG00000010521	GO:0050860	0.0500597	2	12	negative regulation of T cell receptor signaling pathway	BP	1	PVRIG	PVR related immunoglobulin domain containing [Source:VGNC Symbol;Acc:VGNC:49566]	protein_coding	1933	25	36191068	36193369	-1
ENSBTAG00000040607	GO:0050860	0.0500597	2	12	negative regulation of T cell receptor signaling pathway	BP	1	SLA2	Src like adaptor 2 [Source:VGNC Symbol;Acc:VGNC:34651]	protein_coding	3464	13	65711052	65737754	-1
ENSBTAG00000016260	GO:1903125	0.0435278	1	1	negative regulation of thioredoxin peroxidase activity by peptidyl-threonine phosphorylation	BP	1	LRRK2	leucine rich repeat kinase 2 [Source:VGNC Symbol;Acc:VGNC:31038]	protein_coding	7847	5	40461232	40666425	-1
ENSBTAG00000034436	GO:0034122	0.318534	1	12	negative regulation of toll-like receptor signaling pathway	BP	1	PDPK1	3-phosphoinositide dependent protein kinase 1 [Source:HGNC Symbol;Acc:HGNC:8816]	protein_coding	1798	25	2036248	2096458	1
ENSBTAG00000000895	GO:0000122	0.143791	20	504	negative regulation of transcription by RNA polymerase II	BP	1	TAF9B	TATA-box binding protein associated factor 9b [Source:VGNC Symbol;Acc:VGNC:35583]	protein_coding	1215	X	74231999	74256028	1
ENSBTAG00000001649	GO:0000122	0.143791	20	504	negative regulation of transcription by RNA polymerase II	BP	1	ZFPM2	zinc finger protein, FOG family member 2 [Source:VGNC Symbol;Acc:VGNC:54515]	protein_coding	3450	14	58819937	59239114	-1
ENSBTAG00000001879	GO:0000122	0.143791	20	504	negative regulation of transcription by RNA polymerase II	BP	1	PER2	period circadian regulator 2 [Source:VGNC Symbol;Acc:VGNC:106859]	protein_coding	4795	3	117558885	117599971	-1
ENSBTAG00000004498	GO:0000122	0.143791	20	504	negative regulation of transcription by RNA polymerase II	BP	1	ESR2	estrogen receptor 2 [Source:VGNC Symbol;Acc:VGNC:28605]	protein_coding	1850	10	76395356	76445041	-1
ENSBTAG00000004822	GO:0000122	0.143791	20	504	negative regulation of transcription by RNA polymerase II	BP	1	SOX10	SRY-box transcription factor 10 [Source:VGNC Symbol;Acc:VGNC:35141]	protein_coding	2989	5	109757715	109768623	-1
ENSBTAG00000009749	GO:0000122	0.143791	20	504	negative regulation of transcription by RNA polymerase II	BP	1	USP2	ubiquitin specific peptidase 2 [Source:VGNC Symbol;Acc:VGNC:54894]	protein_coding	2048	15	29936983	29958822	-1
ENSBTAG00000011234	GO:0000122	0.143791	20	504	negative regulation of transcription by RNA polymerase II	BP	1	FOXO3	forkhead box O3 [Source:VGNC Symbol;Acc:VGNC:29099]	protein_coding	2191	9	41522588	41620269	-1
ENSBTAG00000011518	GO:0000122	0.143791	20	504	negative regulation of transcription by RNA polymerase II	BP	1	RARB	retinoic acid receptor beta [Source:VGNC Symbol;Acc:VGNC:58402]	protein_coding	1347	27	40197883	40381619	-1
ENSBTAG00000012074	GO:0000122	0.143791	20	504	negative regulation of transcription by RNA polymerase II	BP	1	MYB	MYB proto-onco, transcription factor [Source:VGNC Symbol;Acc:VGNC:31776]	protein_coding	4357	9	73221494	73257783	1
ENSBTAG00000012111	GO:0000122	0.143791	20	504	negative regulation of transcription by RNA polymerase II	BP	1	PRDM5	PR/SET domain 5 [Source:VGNC Symbol;Acc:VGNC:33297]	protein_coding	1893	6	4526911	4777589	1
ENSBTAG00000012915	GO:0000122	0.143791	20	504	negative regulation of transcription by RNA polymerase II	BP	1	ZNF404	zinc finger protein 404 [Source:VGNC Symbol;Acc:VGNC:37268]	protein_coding	1882	18	52062598	52082934	-1
ENSBTAG00000015766	GO:0000122	0.143791	20	504	negative regulation of transcription by RNA polymerase II	BP	1	ZFPM1	zinc finger protein, FOG family member 1 [Source:VGNC Symbol;Acc:VGNC:58429]	protein_coding	3190	18	13720107	13781533	1
ENSBTAG00000016958	GO:0000122	0.143791	20	504	negative regulation of transcription by RNA polymerase II	BP	1	PHF19	PHD finger protein 19 [Source:VGNC Symbol;Acc:VGNC:32817]	protein_coding	3288	8	110242266	110260664	-1
ENSBTAG00000022799	GO:0000122	0.143791	20	504	negative regulation of transcription by RNA polymerase II	BP	1	NOTCH1	notch receptor 1 [Source:VGNC Symbol;Acc:VGNC:32177]	protein_coding	8190	11	103935364	103980160	-1
ENSBTAG00000030836	GO:0000122	0.143791	20	504	negative regulation of transcription by RNA polymerase II	BP	1	ZBTB21	zinc finger and BTB domain containing 21 [Source:VGNC Symbol;Acc:VGNC:37066]	protein_coding	4768	1	142235364	142253631	-1
ENSBTAG00000038306	GO:0000122	0.143791	20	504	negative regulation of transcription by RNA polymerase II	BP	1	CBX2	chromobox 2 [Source:VGNC Symbol;Acc:VGNC:26817]	protein_coding	3908	19	52751728	52760319	-1
ENSBTAG00000038970	GO:0000122	0.143791	20	504	negative regulation of transcription by RNA polymerase II	BP	1	ZBTB14	zinc finger and BTB domain containing 14 [Source:VGNC Symbol;Acc:VGNC:37061]	protein_coding	1350	24	38819318	38822047	-1
ENSBTAG00000039242	GO:0000122	0.143791	20	504	negative regulation of transcription by RNA polymerase II	BP	1	ZNF10	zinc finger protein 10 [Source:VGNC Symbol;Acc:VGNC:52850]	protein_coding	2376	17	44156961	44169024	1
ENSBTAG00000039815	GO:0000122	0.143791	20	504	negative regulation of transcription by RNA polymerase II	BP	1	ZBTB6	zinc finger and BTB domain containing 6 [Source:VGNC Symbol;Acc:VGNC:37088]	protein_coding	1311	11	94076975	94079017	-1
ENSBTAG00000040607	GO:0000122	0.143791	20	504	negative regulation of transcription by RNA polymerase II	BP	1	SLA2	Src like adaptor 2 [Source:VGNC Symbol;Acc:VGNC:34651]	protein_coding	3464	13	65711052	65737754	-1
ENSBTAG00000007492	GO:0030512	0.140265	3	42	negative regulation of transforming growth factor beta receptor signaling pathway	BP	1	ADAMTSL2	ADAMTS like 2 [Source:VGNC Symbol;Acc:VGNC:25631]	protein_coding	4459	11	104418528	104449657	1
ENSBTAG00000013222	GO:0030512	0.140265	3	42	negative regulation of transforming growth factor beta receptor signaling pathway	BP	1	CD109	CD109 molecule [Source:VGNC Symbol;Acc:VGNC:27002]	protein_coding	4368	9	13201927	13341118	1
ENSBTAG00000034436	GO:0030512	0.140265	3	42	negative regulation of transforming growth factor beta receptor signaling pathway	BP	1	PDPK1	3-phosphoinositide dependent protein kinase 1 [Source:HGNC Symbol;Acc:HGNC:8816]	protein_coding	1798	25	2036248	2096458	1
ENSBTAG00000038490	GO:0032720	0.553156	1	26	negative regulation of tumor necrosis factor production	BP	1	CLEC4A	C-type lectin domain family 4 member A [Source:VGNC Symbol;Acc:VGNC:27430]	protein_coding	1726	5	101616709	101629916	1
ENSBTAG00000021316	GO:1905563	0.126918	1	4	negative regulation of vascular endothelial cell proliferation	BP	1	COL4A3	collagen type IV alpha 3 chain [Source:VGNC Symbol;Acc:VGNC:55339]	protein_coding	5013	2	115318013	115478018	1
ENSBTAG00000008078	GO:0046597	0.287969	1	13	negative regulation of viral entry into host cell	BP	1	TRIM59	tripartite motif containing 59 [Source:VGNC Symbol;Acc:VGNC:36344]	protein_coding	1221	1	107030008	107042373	1
ENSBTAG00000048999	GO:0045071	0.523873	1	26	negative regulation of viral genome replication	BP	1	TRIM6	tripartite motif containing 6 [Source:NCBI gene (formerly Entrezgene);Acc:514492]	protein_coding	1892	15	47918495	47937163	-1
ENSBTAG00000013222	GO:0061045	0.219633	1	8	negative regulation of wound healing	BP	1	CD109	CD109 molecule [Source:VGNC Symbol;Acc:VGNC:27002]	protein_coding	4368	9	13201927	13341118	1
ENSBTAG00000014612	GO:0045060	0.20067	1	7	negative thymic T cell selection	BP	1	DOCK2	dedicator of cytokinesis 2 [Source:VGNC Symbol;Acc:VGNC:28157]	protein_coding	5607	20	1562432	2001666	1
ENSBTAG00000010030	GO:0072178	0.061208	1	2	nephric duct morphogenesis	BP	1	EPHA4	EPH receptor A4 [Source:VGNC Symbol;Acc:VGNC:56106]	protein_coding	3032	2	109525497	109678039	-1
ENSBTAG00000011971	GO:0021675	0.117478	1	4	nerve development	BP	1	NRP2	neuropilin 2 [Source:VGNC Symbol;Acc:VGNC:32267]	protein_coding	3248	2	94028625	94145404	1
ENSBTAG00000001961	GO:0007399	0.0593639	5	65	nervous system development	BP	1	MAP1B	microtubule associated protein 1B [Source:VGNC Symbol;Acc:VGNC:31178]	protein_coding	11686	20	9401263	9494370	-1
ENSBTAG00000005151	GO:0007399	0.0593639	5	65	nervous system development	BP	1	WDPCP	WD repeat containing planar cell polarity effector [Source:VGNC Symbol;Acc:VGNC:36879]	protein_coding	2795	11	61723956	62023241	-1
ENSBTAG00000015181	GO:0007399	0.0593639	5	65	nervous system development	BP	1	EPM2A	EPM2A glucan phosphatase, laforin [Source:VGNC Symbol;Acc:VGNC:53790]	protein_coding	3145	9	82921421	83030362	-1
ENSBTAG00000016991	GO:0007399	0.0593639	5	65	nervous system development	BP	1	EFNB2	ephrin B2 [Source:VGNC Symbol;Acc:VGNC:28360]	protein_coding	2717	12	82241704	82289618	-1
ENSBTAG00000053546	GO:0007399	0.0593639	5	65	nervous system development	BP	1	PCDHAC2	protocadherin alpha subfamily C, 2 [Source:HGNC Symbol;Acc:HGNC:8677]	protein_coding	4165	7	52009933	52103881	1
ENSBTAG00000004822	GO:0001755	0.148113	2	21	neural crest cell migration	BP	1	SOX10	SRY-box transcription factor 10 [Source:VGNC Symbol;Acc:VGNC:35141]	protein_coding	2989	5	109757715	109768623	-1
ENSBTAG00000011971	GO:0001755	0.148113	2	21	neural crest cell migration	BP	1	NRP2	neuropilin 2 [Source:VGNC Symbol;Acc:VGNC:32267]	protein_coding	3248	2	94028625	94145404	1
ENSBTAG00000011971	GO:1901166	0.10547	1	3	neural crest cell migration involved in autonomic nervous system development	BP	1	NRP2	neuropilin 2 [Source:VGNC Symbol;Acc:VGNC:32267]	protein_coding	3248	2	94028625	94145404	1
ENSBTAG00000009502	GO:0021503	0.0317154	1	1	neural fold bending	BP	1	LUZP1	leucine zipper protein 1 [Source:VGNC Symbol;Acc:VGNC:31084]	protein_coding	3646	2	129672631	129764693	1
ENSBTAG00000009704	GO:0001842	0.0332612	1	1	neural fold formation	BP	1	CECR2	CECR2 histone acetyl-lysine reader [Source:VGNC Symbol;Acc:VGNC:49053]	protein_coding	4215	5	108937842	109051118	1
ENSBTAG00000008036	GO:0001843	0.605321	2	60	neural tube closure	BP	1	CELSR1	cadherin EGF LAG seven-pass G-type receptor 1 [Source:VGNC Symbol;Acc:VGNC:55884]	protein_coding	9242	5	116657456	116800031	-1
ENSBTAG00000009704	GO:0001843	0.605321	2	60	neural tube closure	BP	1	CECR2	CECR2 histone acetyl-lysine reader [Source:VGNC Symbol;Acc:VGNC:49053]	protein_coding	4215	5	108937842	109051118	1
ENSBTAG00000009704	GO:0021915	0.254312	2	29	neural tube development	BP	1	CECR2	CECR2 histone acetyl-lysine reader [Source:VGNC Symbol;Acc:VGNC:49053]	protein_coding	4215	5	108937842	109051118	1
ENSBTAG00000022799	GO:0021915	0.254312	2	29	neural tube development	BP	1	NOTCH1	notch receptor 1 [Source:VGNC Symbol;Acc:VGNC:32177]	protein_coding	8190	11	103935364	103980160	-1
ENSBTAG00000011518	GO:0022008	0.595196	1	28	neurogenesis	BP	1	RARB	retinoic acid receptor beta [Source:VGNC Symbol;Acc:VGNC:58402]	protein_coding	1347	27	40197883	40381619	-1
ENSBTAG00000016260	GO:0007528	0.440453	1	16	neuromuscular junction development	BP	1	LRRK2	leucine rich repeat kinase 2 [Source:VGNC Symbol;Acc:VGNC:31038]	protein_coding	7847	5	40461232	40666425	-1
ENSBTAG00000019097	GO:0098529	0.0344228	1	1	neuromuscular junction development, skeletal muscle fiber	BP	1	CNTNAP1	contactin associated protein 1 [Source:VGNC Symbol;Acc:VGNC:27540]	protein_coding	4578	19	42739776	42753673	1
ENSBTAG00000012413	GO:0050905	0.0943267	2	16	neuromuscular process	BP	1	FGF12	fibroblast growth factor 12 [Source:VGNC Symbol;Acc:VGNC:53568]	protein_coding	1208	1	74876548	75283017	1
ENSBTAG00000019097	GO:0050905	0.0943267	2	16	neuromuscular process	BP	1	CNTNAP1	contactin associated protein 1 [Source:VGNC Symbol;Acc:VGNC:27540]	protein_coding	4578	19	42739776	42753673	1
ENSBTAG00000019097	GO:0050885	0.530969	1	24	neuromuscular process controlling balance	BP	1	CNTNAP1	contactin associated protein 1 [Source:VGNC Symbol;Acc:VGNC:27540]	protein_coding	4578	19	42739776	42753673	1
ENSBTAG00000017486	GO:0050884	0.0248343	2	8	neuromuscular process controlling posture	BP	1	ADARB1	adenosine deaminase RNA specific B1 [Source:VGNC Symbol;Acc:VGNC:25636]	protein_coding	3282	1	144937738	145050738	1
ENSBTAG00000019097	GO:0050884	0.0248343	2	8	neuromuscular process controlling posture	BP	1	CNTNAP1	contactin associated protein 1 [Source:VGNC Symbol;Acc:VGNC:27540]	protein_coding	4578	19	42739776	42753673	1
ENSBTAG00000017486	GO:0007274	0.180148	1	6	neuromuscular synaptic transmission	BP	1	ADARB1	adenosine deaminase RNA specific B1 [Source:VGNC Symbol;Acc:VGNC:25636]	protein_coding	3282	1	144937738	145050738	1
ENSBTAG00000016260	GO:0070997	0.0748903	1	2	neuron death	BP	1	LRRK2	leucine rich repeat kinase 2 [Source:VGNC Symbol;Acc:VGNC:31038]	protein_coding	7847	5	40461232	40666425	-1
ENSBTAG00000019529	GO:0048666	0.510925	1	23	neuron development	BP	1	ATP8A2	ATPase, aminophospholipid transporter, class I, type 8A, member 2 [Source:NCBI gene (formerly Entrezgene);Acc:508723]	protein_coding	3565	12	33380874	33831448	-1
ENSBTAG00000022799	GO:0030182	0.733871	1	40	neuron differentiation	BP	1	NOTCH1	notch receptor 1 [Source:VGNC Symbol;Acc:VGNC:32177]	protein_coding	8190	11	103935364	103980160	-1
ENSBTAG00000022799	GO:0048663	0.194379	1	6	neuron fate commitment	BP	1	NOTCH1	notch receptor 1 [Source:VGNC Symbol;Acc:VGNC:32177]	protein_coding	8190	11	103935364	103980160	-1
ENSBTAG00000008036	GO:0001764	0.201618	3	48	neuron migration	BP	1	CELSR1	cadherin EGF LAG seven-pass G-type receptor 1 [Source:VGNC Symbol;Acc:VGNC:55884]	protein_coding	9242	5	116657456	116800031	-1
ENSBTAG00000011971	GO:0001764	0.201618	3	48	neuron migration	BP	1	NRP2	neuropilin 2 [Source:VGNC Symbol;Acc:VGNC:32267]	protein_coding	3248	2	94028625	94145404	1
ENSBTAG00000012137	GO:0001764	0.201618	3	48	neuron migration	BP	1	NTN1	netrin 1 [Source:VGNC Symbol;Acc:VGNC:32304]	protein_coding	2318	19	28447224	28649129	1
ENSBTAG00000003580	GO:0031175	0.0461602	5	60	neuron projection development	BP	1	PSD	pleckstrin and Sec7 domain containing [Source:VGNC Symbol;Acc:VGNC:107303]	protein_coding	3829	26	23026186	23041793	-1
ENSBTAG00000008916	GO:0031175	0.0461602	5	60	neuron projection development	BP	1	CYFIP2	cytoplasmic FMR1 interacting protein 2 [Source:VGNC Symbol;Acc:VGNC:50267]	protein_coding	5645	7	68943176	69076275	1
ENSBTAG00000013462	GO:0031175	0.0461602	5	60	neuron projection development	BP	1	L1CAM	L1 cell adhesion molecule [Source:VGNC Symbol;Acc:VGNC:30760]	protein_coding	5302	X	37076248	37090660	-1
ENSBTAG00000019097	GO:0031175	0.0461602	5	60	neuron projection development	BP	1	CNTNAP1	contactin associated protein 1 [Source:VGNC Symbol;Acc:VGNC:27540]	protein_coding	4578	19	42739776	42753673	1
ENSBTAG00000046597	GO:0031175	0.0461602	5	60	neuron projection development	BP	1	GPRIN2	G protein regulated inducer of neurite outgrowth 2 [Source:VGNC Symbol;Acc:VGNC:29610]	protein_coding	1765	28	41805170	41807663	1
ENSBTAG00000009159	GO:1990138	0.336643	1	12	neuron projection extension	BP	1	PLXNA1	plexin A1 [Source:VGNC Symbol;Acc:VGNC:33059]	protein_coding	7252	22	60240226	60280068	-1
ENSBTAG00000010030	GO:0106030	0.030688	1	1	neuron projection fasciculation	BP	1	EPHA4	EPH receptor A4 [Source:VGNC Symbol;Acc:VGNC:56106]	protein_coding	3032	2	109525497	109678039	-1
ENSBTAG00000009159	GO:0097485	0.00909637	2	4	neuron projection guidance	BP	1	PLXNA1	plexin A1 [Source:VGNC Symbol;Acc:VGNC:33059]	protein_coding	7252	22	60240226	60280068	-1
ENSBTAG00000010030	GO:0097485	0.00909637	2	4	neuron projection guidance	BP	1	EPHA4	EPH receptor A4 [Source:VGNC Symbol;Acc:VGNC:56106]	protein_coding	3032	2	109525497	109678039	-1
ENSBTAG00000007446	GO:0048812	0.0394523	3	23	neuron projection morphogenesis	BP	1	NGF	nerve growth factor [Source:VGNC Symbol;Acc:VGNC:32061]	protein_coding	1928	3	27948940	28007027	1
ENSBTAG00000016260	GO:0048812	0.0394523	3	23	neuron projection morphogenesis	BP	1	LRRK2	leucine rich repeat kinase 2 [Source:VGNC Symbol;Acc:VGNC:31038]	protein_coding	7847	5	40461232	40666425	-1
ENSBTAG00000019097	GO:0048812	0.0394523	3	23	neuron projection morphogenesis	BP	1	CNTNAP1	contactin associated protein 1 [Source:VGNC Symbol;Acc:VGNC:27540]	protein_coding	4578	19	42739776	42753673	1
ENSBTAG00000019097	GO:0019227	0.0943598	1	3	neuronal action potential propagation	BP	1	CNTNAP1	contactin associated protein 1 [Source:VGNC Symbol;Acc:VGNC:27540]	protein_coding	4578	19	42739776	42753673	1
ENSBTAG00000011234	GO:0097150	0.0771777	2	14	neuronal stem cell population maintenance	BP	1	FOXO3	forkhead box O3 [Source:VGNC Symbol;Acc:VGNC:29099]	protein_coding	2191	9	41522588	41620269	-1
ENSBTAG00000022799	GO:0097150	0.0771777	2	14	neuronal stem cell population maintenance	BP	1	NOTCH1	notch receptor 1 [Source:VGNC Symbol;Acc:VGNC:32177]	protein_coding	8190	11	103935364	103980160	-1
ENSBTAG00000021938	GO:0098887	0.150059	1	5	neurotransmitter receptor transport, endosome to postsynaptic membrane	BP	1	ARHGAP44	Rho GTPase activating protein 44 [Source:VGNC Symbol;Acc:VGNC:26097]	protein_coding	3690	19	31200392	31360769	1
ENSBTAG00000019349	GO:0098810	0.0886516	1	3	neurotransmitter reuptake	BP	1	SLC6A4	solute carrier family 6 member 4 [Source:VGNC Symbol;Acc:VGNC:49971]	protein_coding	2581	19	21290410	21323440	-1
ENSBTAG00000007772	GO:0006836	0.03213	2	9	neurotransmitter transport	BP	1	SLC29A4	solute carrier family 29 member 4 [Source:VGNC Symbol;Acc:VGNC:34795]	protein_coding	2572	25	38971637	38983187	-1
ENSBTAG00000019349	GO:0006836	0.03213	2	9	neurotransmitter transport	BP	1	SLC6A4	solute carrier family 6 member 4 [Source:VGNC Symbol;Acc:VGNC:49971]	protein_coding	2581	19	21290410	21323440	-1
ENSBTAG00000037558	GO:0030593	0.462582	1	22	neutrophil chemotaxis	BP	1	GRO1	chemokine (C-X-C motif) ligand 1 (melanoma growth stimulating activity, alpha) [Source:NCBI gene (formerly Entrezgene);Acc:281212]	protein_coding	1474	6	89072611	89075133	1
ENSBTAG00000015386	GO:0038061	0.252129	1	9	NIK/NF-kappaB signaling	BP	1	REL	REL proto-onco, NF-kB subunit [Source:VGNC Symbol;Acc:VGNC:33857]	protein_coding	2197	11	43625180	43662860	1
ENSBTAG00000000306	GO:0001865	0.0941483	1	3	NK T cell differentiation	BP	1	ITK	IL2 inducible T cell kinase [Source:VGNC Symbol;Acc:VGNC:30338]	protein_coding	4378	7	68871861	68934053	1
ENSBTAG00000002283	GO:0035567	0.20559	1	7	non-canonical Wnt signaling pathway	BP	1	FZD7	frizzled class receptor 7 [Source:VGNC Symbol;Acc:VGNC:29171]	protein_coding	2207	2	90571270	90573476	1
ENSBTAG00000002283	GO:0038031	0.11401	1	4	non-canonical Wnt signaling pathway via JNK cascade	BP	1	FZD7	frizzled class receptor 7 [Source:VGNC Symbol;Acc:VGNC:29171]	protein_coding	2207	2	90571270	90573476	1
ENSBTAG00000050467	GO:1905515	0.667536	1	34	non-motile cilium assembly	BP	1	BBS10	Bardet-Biedl syndrome 10 [Source:HGNC Symbol;Acc:HGNC:26291]	protein_coding	3686	5	5827591	5831861	-1
ENSBTAG00000007772	GO:0051620	0.0302667	1	1	norepinephrine uptake	BP	1	SLC29A4	solute carrier family 29 member 4 [Source:VGNC Symbol;Acc:VGNC:34795]	protein_coding	2572	25	38971637	38983187	-1
ENSBTAG00000022799	GO:0061314	0.137019	1	4	Notch signaling involved in heart development	BP	1	NOTCH1	notch receptor 1 [Source:VGNC Symbol;Acc:VGNC:32177]	protein_coding	8190	11	103935364	103980160	-1
ENSBTAG00000018607	GO:0007219	0.303585	3	62	Notch signaling pathway	BP	1	TSPEAR	thrombospondin type laminin G domain and EAR repeats [Source:VGNC Symbol;Acc:VGNC:36444]	protein_coding	2527	1	144441578	144619108	-1
ENSBTAG00000022799	GO:0007219	0.303585	3	62	Notch signaling pathway	BP	1	NOTCH1	notch receptor 1 [Source:VGNC Symbol;Acc:VGNC:32177]	protein_coding	8190	11	103935364	103980160	-1
ENSBTAG00000037962	GO:0007219	0.303585	3	62	Notch signaling pathway	BP	1	MAML2	mastermind like transcriptional coactivator 2 [Source:VGNC Symbol;Acc:VGNC:31159]	protein_coding	3387	15	13888254	14287297	1
ENSBTAG00000022799	GO:0003270	0.044271	1	1	Notch signaling pathway involved in regulation of secondary heart field cardioblast proliferation	BP	1	NOTCH1	notch receptor 1 [Source:VGNC Symbol;Acc:VGNC:32177]	protein_coding	8190	11	103935364	103980160	-1
ENSBTAG00000018383	GO:0033260	0.0977965	1	3	nuclear DNA replication	BP	1	ATAD5	ATPase family AAA domain containing 5 [Source:VGNC Symbol;Acc:VGNC:26235]	protein_coding	6820	19	18061035	18096596	-1
ENSBTAG00000003180	GO:0007097	0.0491181	2	10	nuclear migration	BP	1	TMEM201	transmembrane protein 201 [Source:VGNC Symbol;Acc:VGNC:36023]	protein_coding	2130	16	43890229	43911977	-1
ENSBTAG00000012137	GO:0007097	0.0491181	2	10	nuclear migration	BP	1	NTN1	netrin 1 [Source:VGNC Symbol;Acc:VGNC:32304]	protein_coding	2318	19	28447224	28649129	1
ENSBTAG00000018383	GO:0090305	0.705164	1	39	nucleic acid phosphodiester bond hydrolysis	BP	1	ATAD5	ATPase family AAA domain containing 5 [Source:VGNC Symbol;Acc:VGNC:26235]	protein_coding	6820	19	18061035	18096596	-1
ENSBTAG00000023788	GO:0006139	0.544598	1	26	nucleobase-containing compound metabolic process	BP	1	EXD3	exonuclease 3'-5' domain containing 3 [Source:VGNC Symbol;Acc:VGNC:28641]	protein_coding	2475	11	106331417	106383658	-1
ENSBTAG00000007772	GO:1901642	0.143673	1	5	nucleoside transmembrane transport	BP	1	SLC29A4	solute carrier family 29 member 4 [Source:VGNC Symbol;Acc:VGNC:34795]	protein_coding	2572	25	38971637	38983187	-1
ENSBTAG00000001961	GO:0071895	0.049921	1	1	odontoblast differentiation	BP	1	MAP1B	microtubule associated protein 1B [Source:VGNC Symbol;Acc:VGNC:31178]	protein_coding	11686	20	9401263	9494370	-1
ENSBTAG00000005433	GO:0042476	0.312092	1	12	odontogenesis	BP	1	SSUH2	ssu-2 homolog [Source:VGNC Symbol;Acc:VGNC:59163]	protein_coding	2581	22	17852252	17874641	1
ENSBTAG00000008429	GO:0042475	0.539151	1	23	odontogenesis of dentin-containing tooth	BP	1	LRP4	LDL receptor related protein 4 [Source:VGNC Symbol;Acc:VGNC:30992]	protein_coding	5971	15	76789248	76840637	-1
ENSBTAG00000016260	GO:0021772	0.254193	1	8	olfactory bulb development	BP	1	LRRK2	leucine rich repeat kinase 2 [Source:VGNC Symbol;Acc:VGNC:31038]	protein_coding	7847	5	40461232	40666425	-1
ENSBTAG00000004822	GO:0014003	0.32306	1	12	oligodendrocyte development	BP	1	SOX10	SRY-box transcription factor 10 [Source:VGNC Symbol;Acc:VGNC:35141]	protein_coding	2989	5	109757715	109768623	-1
ENSBTAG00000004822	GO:0048709	0.326376	1	12	oligodendrocyte differentiation	BP	1	SOX10	SRY-box transcription factor 10 [Source:VGNC Symbol;Acc:VGNC:35141]	protein_coding	2989	5	109757715	109768623	-1
ENSBTAG00000025931	GO:0009313	0.109944	1	4	oligosaccharide catabolic process	BP	1	NEU3	neuraminidase 3 [Source:VGNC Symbol;Acc:VGNC:54889]	protein_coding	3590	15	54252856	54267975	1
ENSBTAG00000011234	GO:0001556	0.209712	1	8	oocyte maturation	BP	1	FOXO3	forkhead box O3 [Source:VGNC Symbol;Acc:VGNC:29099]	protein_coding	2191	9	41522588	41620269	-1
ENSBTAG00000007772	GO:1903825	0.0888902	1	3	organic acid transmembrane transport	BP	1	SLC29A4	solute carrier family 29 member 4 [Source:VGNC Symbol;Acc:VGNC:34795]	protein_coding	2572	25	38971637	38983187	-1
ENSBTAG00000007772	GO:0015695	0.0865795	1	3	organic cation transport	BP	1	SLC29A4	solute carrier family 29 member 4 [Source:VGNC Symbol;Acc:VGNC:34795]	protein_coding	2572	25	38971637	38983187	-1
ENSBTAG00000000770	GO:0071704	0.497614	1	23	organic substance metabolic process	BP	1	PGM2L1	phosphoglucomutase 2 like 1 [Source:VGNC Symbol;Acc:VGNC:32795]	protein_coding	2754	15	53707096	53759583	-1
ENSBTAG00000004246	GO:0019637	0.0304407	1	1	organophosphate metabolic process	BP	1	H6PD	hexose-6-phosphate dehydrogenase/glucose 1-dehydrogenase [Source:HGNC Symbol;Acc:HGNC:4795]	protein_coding	2790	16	44209992	44234164	-1
ENSBTAG00000018577	GO:0015822	0.059376	1	2	ornithine transport	BP	1	SLC7A1	solute carrier family 7 member 1 [Source:VGNC Symbol;Acc:VGNC:34924]	protein_coding	2309	12	30934105	30991889	1
ENSBTAG00000008036	GO:0060488	0.0463256	1	1	orthogonal dichotomous subdivision of terminal units involved in lung branching morphogenesis	BP	1	CELSR1	cadherin EGF LAG seven-pass G-type receptor 1 [Source:VGNC Symbol;Acc:VGNC:55884]	protein_coding	9242	5	116657456	116800031	-1
ENSBTAG00000012994	GO:0001649	0.771692	1	48	osteoblast differentiation	BP	1	LOX	lysyl oxidase [Source:VGNC Symbol;Acc:VGNC:30951]	protein_coding	2449	7	31754829	31767397	1
ENSBTAG00000032084	GO:0030316	0.452003	1	19	osteoclast differentiation	BP	1	GPR183	G protein-coupled receptor 183 [Source:VGNC Symbol;Acc:VGNC:29577]	protein_coding	1504	12	76165404	76180037	-1
ENSBTAG00000013222	GO:0072675	0.120986	1	4	osteoclast fusion	BP	1	CD109	CD109 molecule [Source:VGNC Symbol;Acc:VGNC:27002]	protein_coding	4368	9	13201927	13341118	1
ENSBTAG00000000654	GO:0036158	0.0083918	3	14	outer dynein arm assembly	BP	1	ODAD2	outer dynein arm docking complex subunit 2 [Source:VGNC Symbol;Acc:VGNC:26158]	protein_coding	3135	13	36593248	36754850	1
ENSBTAG00000008201	GO:0036158	0.0083918	3	14	outer dynein arm assembly	BP	1	ODAD3	outer dynein arm docking complex subunit 3 [Source:VGNC Symbol;Acc:VGNC:26856]	protein_coding	2203	7	15800804	15811483	-1
ENSBTAG00000021972	GO:0036158	0.0083918	3	14	outer dynein arm assembly	BP	1	DNAH5	dynein axonemal heavy chain 5 [Source:VGNC Symbol;Acc:VGNC:28126]	protein_coding	13833	20	59226991	59489350	1
ENSBTAG00000015766	GO:0003151	0.27583	2	32	outflow tract morphogenesis	BP	1	ZFPM1	zinc finger protein, FOG family member 1 [Source:VGNC Symbol;Acc:VGNC:58429]	protein_coding	3190	18	13720107	13781533	1
ENSBTAG00000022799	GO:0003151	0.27583	2	32	outflow tract morphogenesis	BP	1	NOTCH1	notch receptor 1 [Source:VGNC Symbol;Acc:VGNC:32177]	protein_coding	8190	11	103935364	103980160	-1
ENSBTAG00000001649	GO:0003148	0.0720528	2	13	outflow tract septum morphogenesis	BP	1	ZFPM2	zinc finger protein, FOG family member 2 [Source:VGNC Symbol;Acc:VGNC:54515]	protein_coding	3450	14	58819937	59239114	-1
ENSBTAG00000011971	GO:0003148	0.0720528	2	13	outflow tract septum morphogenesis	BP	1	NRP2	neuropilin 2 [Source:VGNC Symbol;Acc:VGNC:32267]	protein_coding	3248	2	94028625	94145404	1
ENSBTAG00000052388	GO:0001552	0.0286396	1	1	ovarian follicle atresia	BP	1	HYAL3	hyaluronidase 3 [Source:VGNC Symbol;Acc:VGNC:106776]	protein_coding	1733	22	50034120	50039436	1
ENSBTAG00000011234	GO:0001542	0.121107	1	4	ovulation from ovarian follicle	BP	1	FOXO3	forkhead box O3 [Source:VGNC Symbol;Acc:VGNC:29099]	protein_coding	2191	9	41522588	41620269	-1
ENSBTAG00000009952	GO:0006119	0.162675	1	9	oxidative phosphorylation	BP	1	C2H2orf69	chromosome 2 C2orf69 homolog [Source:VGNC Symbol;Acc:VGNC:52701]	protein_coding	1329	2	88480800	88492586	1
ENSBTAG00000019097	GO:0030913	0.087037	1	3	paranodal junction assembly	BP	1	CNTNAP1	contactin associated protein 1 [Source:VGNC Symbol;Acc:VGNC:27540]	protein_coding	4578	19	42739776	42753673	1
ENSBTAG00000019097	GO:1990227	0.0344228	1	1	paranodal junction maintenance	BP	1	CNTNAP1	contactin associated protein 1 [Source:VGNC Symbol;Acc:VGNC:27540]	protein_coding	4578	19	42739776	42753673	1
ENSBTAG00000018524	GO:0060389	0.229421	1	8	pathway-restricted SMAD protein phosphorylation	BP	1	AMHR2	anti-Mullerian hormone receptor type 2 [Source:VGNC Symbol;Acc:VGNC:54403]	protein_coding	2034	5	26591483	26597710	-1
ENSBTAG00000002202	GO:0007389	0.500957	1	21	pattern specification process	BP	1	CRAMP1	cramped chromatin regulator homolog 1 [Source:VGNC Symbol;Acc:VGNC:97255]	protein_coding	3940	25	1246615	1285603	1
ENSBTAG00000052388	GO:0007341	0.111647	1	4	penetration of zona pellucida	BP	1	HYAL3	hyaluronidase 3 [Source:VGNC Symbol;Acc:VGNC:106776]	protein_coding	1733	22	50034120	50039436	1
ENSBTAG00000004246	GO:0006098	0.184304	1	7	pentose-phosphate shunt	BP	1	H6PD	hexose-6-phosphate dehydrogenase/glucose 1-dehydrogenase [Source:HGNC Symbol;Acc:HGNC:4795]	protein_coding	2790	16	44209992	44234164	-1
ENSBTAG00000004246	GO:0009051	0.110041	1	4	pentose-phosphate shunt, oxidative branch	BP	1	H6PD	hexose-6-phosphate dehydrogenase/glucose 1-dehydrogenase [Source:HGNC Symbol;Acc:HGNC:4795]	protein_coding	2790	16	44209992	44234164	-1
ENSBTAG00000004974	GO:0018230	0.0607075	2	14	peptidyl-L-cysteine S-palmitoylation	BP	1	ZDHHC23	zinc finger DHHC-type palmitoyltransferase 23 [Source:VGNC Symbol;Acc:VGNC:37139]	protein_coding	1737	1	58619102	58629385	1
ENSBTAG00000044194	GO:0018230	0.0607075	2	14	peptidyl-L-cysteine S-palmitoylation	BP	1	ZDHHC2	zinc finger DHHC-type palmitoyltransferase 2 [Source:VGNC Symbol;Acc:VGNC:37135]	protein_coding	1138	27	20011366	20073509	-1
ENSBTAG00000003581	GO:0018027	0.142909	1	5	peptidyl-lysine dimethylation	BP	1	SETD7	SET domain containing 7, histone lysine methyltransferase [Source:VGNC Symbol;Acc:VGNC:34497]	protein_coding	1809	17	18155442	18207948	1
ENSBTAG00000003581	GO:0018022	0.167241	1	7	peptidyl-lysine methylation	BP	1	SETD7	SET domain containing 7, histone lysine methyltransferase [Source:VGNC Symbol;Acc:VGNC:34497]	protein_coding	1809	17	18155442	18207948	1
ENSBTAG00000003581	GO:0018026	0.303346	1	11	peptidyl-lysine monomethylation	BP	1	SETD7	SET domain containing 7, histone lysine methyltransferase [Source:VGNC Symbol;Acc:VGNC:34497]	protein_coding	1809	17	18155442	18207948	1
ENSBTAG00000012994	GO:0018057	0.117103	1	4	peptidyl-lysine oxidation	BP	1	LOX	lysyl oxidase [Source:VGNC Symbol;Acc:VGNC:30951]	protein_coding	2449	7	31754829	31767397	1
ENSBTAG00000016799	GO:0036289	0.192833	1	6	peptidyl-serine autophosphorylation	BP	1	ERN1	endoplasmic reticulum to nucleus signaling 1 [Source:VGNC Symbol;Acc:VGNC:58373]	protein_coding	3116	19	48273414	48350809	-1
ENSBTAG00000007556	GO:0018105	0.386281	4	97	peptidyl-serine phosphorylation	BP	1	DYRK4	dual specificity tyrosine phosphorylation regulated kinase 4 [Source:VGNC Symbol;Acc:VGNC:55903]	protein_coding	1575	5	105528525	105552494	-1
ENSBTAG00000016260	GO:0018105	0.386281	4	97	peptidyl-serine phosphorylation	BP	1	LRRK2	leucine rich repeat kinase 2 [Source:VGNC Symbol;Acc:VGNC:31038]	protein_coding	7847	5	40461232	40666425	-1
ENSBTAG00000025964	GO:0018105	0.386281	4	97	peptidyl-serine phosphorylation	BP	1	MAST4	microtubule associated serine/threonine kinase family member 4 [Source:VGNC Symbol;Acc:VGNC:58387]	protein_coding	10143	20	12444739	12621942	-1
ENSBTAG00000034436	GO:0018105	0.386281	4	97	peptidyl-serine phosphorylation	BP	1	PDPK1	3-phosphoinositide dependent protein kinase 1 [Source:HGNC Symbol;Acc:HGNC:8816]	protein_coding	1798	25	2036248	2096458	1
ENSBTAG00000016799	GO:1990579	0.030791	1	1	peptidyl-serine trans-autophosphorylation	BP	1	ERN1	endoplasmic reticulum to nucleus signaling 1 [Source:VGNC Symbol;Acc:VGNC:58373]	protein_coding	3116	19	48273414	48350809	-1
ENSBTAG00000007556	GO:0018107	0.140329	3	39	peptidyl-threonine phosphorylation	BP	1	DYRK4	dual specificity tyrosine phosphorylation regulated kinase 4 [Source:VGNC Symbol;Acc:VGNC:55903]	protein_coding	1575	5	105528525	105552494	-1
ENSBTAG00000016260	GO:0018107	0.140329	3	39	peptidyl-threonine phosphorylation	BP	1	LRRK2	leucine rich repeat kinase 2 [Source:VGNC Symbol;Acc:VGNC:31038]	protein_coding	7847	5	40461232	40666425	-1
ENSBTAG00000034436	GO:0018107	0.140329	3	39	peptidyl-threonine phosphorylation	BP	1	PDPK1	3-phosphoinositide dependent protein kinase 1 [Source:HGNC Symbol;Acc:HGNC:8816]	protein_coding	1798	25	2036248	2096458	1
ENSBTAG00000000306	GO:0038083	0.298056	1	10	peptidyl-tyrosine autophosphorylation	BP	1	ITK	IL2 inducible T cell kinase [Source:VGNC Symbol;Acc:VGNC:30338]	protein_coding	4378	7	68871861	68934053	1
ENSBTAG00000003016	GO:0035335	0.0635069	4	48	peptidyl-tyrosine dephosphorylation	BP	1	PTPN7	protein tyrosine phosphatase non-receptor type 7 [Source:VGNC Symbol;Acc:VGNC:33542]	protein_coding	2909	16	80420337	80428748	1
ENSBTAG00000005803	GO:0035335	0.0635069	4	48	peptidyl-tyrosine dephosphorylation	BP	1	PTPDC1	protein tyrosine phosphatase domain containing 1 [Source:VGNC Symbol;Acc:VGNC:33527]	protein_coding	3867	8	85312677	85383567	1
ENSBTAG00000015181	GO:0035335	0.0635069	4	48	peptidyl-tyrosine dephosphorylation	BP	1	EPM2A	EPM2A glucan phosphatase, laforin [Source:VGNC Symbol;Acc:VGNC:53790]	protein_coding	3145	9	82921421	83030362	-1
ENSBTAG00000021553	GO:0035335	0.0635069	4	48	peptidyl-tyrosine dephosphorylation	BP	1	PTPN14	protein tyrosine phosphatase non-receptor type 14 [Source:VGNC Symbol;Acc:VGNC:33532]	protein_coding	4360	16	69034474	69223706	1
ENSBTAG00000000570	GO:0018108	0.0142316	6	60	peptidyl-tyrosine phosphorylation	BP	1	RET	ret proto-onco [Source:VGNC Symbol;Acc:VGNC:33876]	protein_coding	5545	28	13467070	13522040	1
ENSBTAG00000007556	GO:0018108	0.0142316	6	60	peptidyl-tyrosine phosphorylation	BP	1	DYRK4	dual specificity tyrosine phosphorylation regulated kinase 4 [Source:VGNC Symbol;Acc:VGNC:55903]	protein_coding	1575	5	105528525	105552494	-1
ENSBTAG00000010030	GO:0018108	0.0142316	6	60	peptidyl-tyrosine phosphorylation	BP	1	EPHA4	EPH receptor A4 [Source:VGNC Symbol;Acc:VGNC:56106]	protein_coding	3032	2	109525497	109678039	-1
ENSBTAG00000015026	GO:0018108	0.0142316	6	60	peptidyl-tyrosine phosphorylation	BP	1	ABL2	ABL proto-onco 2, non-receptor tyrosine kinase [Source:VGNC Symbol;Acc:VGNC:50227]	protein_coding	3549	16	60462909	60558239	-1
ENSBTAG00000015457	GO:0018108	0.0142316	6	60	peptidyl-tyrosine phosphorylation	BP	1	FGFR1	fibroblast growth factor receptor 1 [Source:VGNC Symbol;Acc:VGNC:50179]	protein_coding	3269	27	33549267	33599083	-1
ENSBTAG00000020855	GO:0018108	0.0142316	6	60	peptidyl-tyrosine phosphorylation	BP	1	PTPN4	protein tyrosine phosphatase non-receptor type 4 [Source:VGNC Symbol;Acc:VGNC:33539]	protein_coding	6553	2	71546908	71733059	1
ENSBTAG00000022799	GO:0003344	0.131315	1	4	pericardium morphogenesis	BP	1	NOTCH1	notch receptor 1 [Source:VGNC Symbol;Acc:VGNC:32177]	protein_coding	8190	11	103935364	103980160	-1
ENSBTAG00000004822	GO:0007422	0.207599	1	7	peripheral nervous system development	BP	1	SOX10	SRY-box transcription factor 10 [Source:VGNC Symbol;Acc:VGNC:35141]	protein_coding	2989	5	109757715	109768623	-1
ENSBTAG00000007141	GO:0006911	0.369598	1	15	phagocytosis, engulfment	BP	1	GULP1	GULP PTB domain containing engulfment adaptor 1 [Source:VGNC Symbol;Acc:VGNC:50050]	protein_coding	1509	2	7839124	7933339	-1
ENSBTAG00000018984	GO:0014065	0.424223	1	17	phosphatidylinositol 3-kinase signaling	BP	1	PIK3CD	phosphatidylinositol-4,5-bisphosphate 3-kinase catalytic subunit delta [Source:VGNC Symbol;Acc:VGNC:32891]	protein_coding	4964	16	43788707	43850241	-1
ENSBTAG00000045787	GO:0006661	0.297078	1	11	phosphatidylinositol biosynthetic process	BP	1	CDS1	CDP-diacylglycerol synthase 1 [Source:VGNC Symbol;Acc:VGNC:27155]	protein_coding	1855	6	99411738	99488979	1
ENSBTAG00000010372	GO:0046856	0.508752	1	21	phosphatidylinositol dephosphorylation	BP	1	MTMR7	myotubularin related protein 7 [Source:VGNC Symbol;Acc:VGNC:31745]	protein_coding	2690	27	19848025	19948594	1
ENSBTAG00000008338	GO:0046488	0.428555	1	17	phosphatidylinositol metabolic process	BP	1	PLCB1	phospholipase C beta 1 [Source:VGNC Symbol;Acc:VGNC:32980]	protein_coding	4316	13	933264	1794219	1
ENSBTAG00000018984	GO:0046854	0.263975	2	30	phosphatidylinositol phosphate biosynthetic process	BP	1	PIK3CD	phosphatidylinositol-4,5-bisphosphate 3-kinase catalytic subunit delta [Source:VGNC Symbol;Acc:VGNC:32891]	protein_coding	4964	16	43788707	43850241	-1
ENSBTAG00000040607	GO:0046854	0.263975	2	30	phosphatidylinositol phosphate biosynthetic process	BP	1	SLA2	Src like adaptor 2 [Source:VGNC Symbol;Acc:VGNC:34651]	protein_coding	3464	13	65711052	65737754	-1
ENSBTAG00000018984	GO:0036092	0.291886	1	10	phosphatidylinositol-3-phosphate biosynthetic process	BP	1	PIK3CD	phosphatidylinositol-4,5-bisphosphate 3-kinase catalytic subunit delta [Source:VGNC Symbol;Acc:VGNC:32891]	protein_coding	4964	16	43788707	43850241	-1
ENSBTAG00000018984	GO:0048015	0.554235	1	23	phosphatidylinositol-mediated signaling	BP	1	PIK3CD	phosphatidylinositol-4,5-bisphosphate 3-kinase catalytic subunit delta [Source:VGNC Symbol;Acc:VGNC:32891]	protein_coding	4964	16	43788707	43850241	-1
ENSBTAG00000019529	GO:0045332	0.338288	1	12	phospholipid translocation	BP	1	ATP8A2	ATPase, aminophospholipid transporter, class I, type 8A, member 2 [Source:NCBI gene (formerly Entrezgene);Acc:508723]	protein_coding	3565	12	33380874	33831448	-1
ENSBTAG00000019529	GO:0015914	0.606653	1	28	phospholipid transport	BP	1	ATP8A2	ATPase, aminophospholipid transporter, class I, type 8A, member 2 [Source:NCBI gene (formerly Entrezgene);Acc:508723]	protein_coding	3565	12	33380874	33831448	-1
ENSBTAG00000015181	GO:0046838	0.0308289	1	1	phosphorylated carbohydrate dephosphorylation	BP	1	EPM2A	EPM2A glucan phosphatase, laforin [Source:VGNC Symbol;Acc:VGNC:53790]	protein_coding	3145	9	82921421	83030362	-1
ENSBTAG00000000306	GO:0016310	0.00881234	15	234	phosphorylation	BP	1	ITK	IL2 inducible T cell kinase [Source:VGNC Symbol;Acc:VGNC:30338]	protein_coding	4378	7	68871861	68934053	1
ENSBTAG00000000570	GO:0016310	0.00881234	15	234	phosphorylation	BP	1	RET	ret proto-onco [Source:VGNC Symbol;Acc:VGNC:33876]	protein_coding	5545	28	13467070	13522040	1
ENSBTAG00000000770	GO:0016310	0.00881234	15	234	phosphorylation	BP	1	PGM2L1	phosphoglucomutase 2 like 1 [Source:VGNC Symbol;Acc:VGNC:32795]	protein_coding	2754	15	53707096	53759583	-1
ENSBTAG00000007556	GO:0016310	0.00881234	15	234	phosphorylation	BP	1	DYRK4	dual specificity tyrosine phosphorylation regulated kinase 4 [Source:VGNC Symbol;Acc:VGNC:55903]	protein_coding	1575	5	105528525	105552494	-1
ENSBTAG00000009257	GO:0016310	0.00881234	15	234	phosphorylation	BP	1	CERKL	ceramide kinase like [Source:VGNC Symbol;Acc:VGNC:27223]	protein_coding	1715	2	14945329	15081254	1
ENSBTAG00000010030	GO:0016310	0.00881234	15	234	phosphorylation	BP	1	EPHA4	EPH receptor A4 [Source:VGNC Symbol;Acc:VGNC:56106]	protein_coding	3032	2	109525497	109678039	-1
ENSBTAG00000010815	GO:0016310	0.00881234	15	234	phosphorylation	BP	1	CAMKK2	calcium/calmodulin dependent protein kinase kinase 2 [Source:VGNC Symbol;Acc:VGNC:26726]	protein_coding	2599	17	53870785	53920434	1
ENSBTAG00000011245	GO:0016310	0.00881234	15	234	phosphorylation	BP	1	PLXNC1	plexin C1 [Source:VGNC Symbol;Acc:VGNC:33064]	protein_coding	4951	5	23915775	24071389	1
ENSBTAG00000013108	GO:0016310	0.00881234	15	234	phosphorylation	BP	1	HK2	hexokinase 2 [Source:VGNC Symbol;Acc:VGNC:29865]	protein_coding	3378	11	9743172	9810098	-1
ENSBTAG00000015457	GO:0016310	0.00881234	15	234	phosphorylation	BP	1	FGFR1	fibroblast growth factor receptor 1 [Source:VGNC Symbol;Acc:VGNC:50179]	protein_coding	3269	27	33549267	33599083	-1
ENSBTAG00000016260	GO:0016310	0.00881234	15	234	phosphorylation	BP	1	LRRK2	leucine rich repeat kinase 2 [Source:VGNC Symbol;Acc:VGNC:31038]	protein_coding	7847	5	40461232	40666425	-1
ENSBTAG00000018524	GO:0016310	0.00881234	15	234	phosphorylation	BP	1	AMHR2	anti-Mullerian hormone receptor type 2 [Source:VGNC Symbol;Acc:VGNC:54403]	protein_coding	2034	5	26591483	26597710	-1
ENSBTAG00000018984	GO:0016310	0.00881234	15	234	phosphorylation	BP	1	PIK3CD	phosphatidylinositol-4,5-bisphosphate 3-kinase catalytic subunit delta [Source:VGNC Symbol;Acc:VGNC:32891]	protein_coding	4964	16	43788707	43850241	-1
ENSBTAG00000020048	GO:0016310	0.00881234	15	234	phosphorylation	BP	1	MAPK10	mitogen-activated protein kinase 10 [Source:VGNC Symbol;Acc:VGNC:31213]	protein_coding	2757	6	100907869	101279063	-1
ENSBTAG00000025964	GO:0016310	0.00881234	15	234	phosphorylation	BP	1	MAST4	microtubule associated serine/threonine kinase family member 4 [Source:VGNC Symbol;Acc:VGNC:58387]	protein_coding	10143	20	12444739	12621942	-1
ENSBTAG00000050467	GO:0045494	0.438606	1	18	photoreceptor cell maintenance	BP	1	BBS10	Bardet-Biedl syndrome 10 [Source:HGNC Symbol;Acc:HGNC:26291]	protein_coding	3686	5	5827591	5831861	-1
ENSBTAG00000008036	GO:0090179	0.258399	1	9	planar cell polarity pathway involved in neural tube closure	BP	1	CELSR1	cadherin EGF LAG seven-pass G-type receptor 1 [Source:VGNC Symbol;Acc:VGNC:55884]	protein_coding	9242	5	116657456	116800031	-1
ENSBTAG00000008036	GO:0060489	0.0463256	1	1	planar dichotomous subdivision of terminal units involved in lung branching morphogenesis	BP	1	CELSR1	cadherin EGF LAG seven-pass G-type receptor 1 [Source:VGNC Symbol;Acc:VGNC:55884]	protein_coding	9242	5	116657456	116800031	-1
ENSBTAG00000038490	GO:0002470	0.0286035	1	1	plasmacytoid dendritic cell antigen processing and presentation	BP	1	CLEC4A	C-type lectin domain family 4 member A [Source:VGNC Symbol;Acc:VGNC:27430]	protein_coding	1726	5	101616709	101629916	1
ENSBTAG00000009510	GO:0030168	0.338579	1	13	platelet activation	BP	1	ADRA2B	adrenoceptor alpha 2B [Source:VGNC Symbol;Acc:VGNC:25696]	protein_coding	1344	11	2253295	2254638	-1
ENSBTAG00000015766	GO:0030220	0.325243	1	12	platelet formation	BP	1	ZFPM1	zinc finger protein, FOG family member 1 [Source:VGNC Symbol;Acc:VGNC:58429]	protein_coding	3190	18	13720107	13781533	1
ENSBTAG00000012994	GO:0035791	0.127291	1	4	platelet-derived growth factor receptor-beta signaling pathway	BP	1	LOX	lysyl oxidase [Source:VGNC Symbol;Acc:VGNC:30951]	protein_coding	2449	7	31754829	31767397	1
ENSBTAG00000005151	GO:0090521	0.184007	1	6	podocyte cell migration	BP	1	WDPCP	WD repeat containing planar cell polarity effector [Source:VGNC Symbol;Acc:VGNC:36879]	protein_coding	2795	11	61723956	62023241	-1
ENSBTAG00000004197	GO:0030311	0.13378	1	5	poly-N-acetyllactosamine biosynthetic process	BP	1	B3GNT4	UDP-GlcNAc:betaGal beta-1,3-N-acetylglucosaminyltransferase 4 [Source:VGNC Symbol;Acc:VGNC:26380]	protein_coding	1074	17	53174272	53175345	-1
ENSBTAG00000015396	GO:1905870	0.0297635	1	1	positive regulation of 3'-UTR-mediated mRNA stabilization	BP	1	RBM24	RNA binding motif protein 24 [Source:VGNC Symbol;Acc:VGNC:33793]	protein_coding	2066	23	40056293	40067746	-1
ENSBTAG00000052388	GO:2000368	0.0286396	1	1	positive regulation of acrosomal vesicle exocytosis	BP	1	HYAL3	hyaluronidase 3 [Source:VGNC Symbol;Acc:VGNC:106776]	protein_coding	1733	22	50034120	50039436	1
ENSBTAG00000013744	GO:0032233	0.214623	1	8	positive regulation of actin filament bundle assembly	BP	1	SYNPO	synaptopodin [Source:VGNC Symbol;Acc:VGNC:35530]	protein_coding	4789	7	61971868	62026834	1
ENSBTAG00000010030	GO:1902004	0.270959	1	10	positive regulation of amyloid-beta formation	BP	1	EPHA4	EPH receptor A4 [Source:VGNC Symbol;Acc:VGNC:56106]	protein_coding	3032	2	109525497	109678039	-1
ENSBTAG00000013108	GO:0045766	0.653665	2	71	positive regulation of angiogenesis	BP	1	HK2	hexokinase 2 [Source:VGNC Symbol;Acc:VGNC:29865]	protein_coding	3378	11	9743172	9810098	-1
ENSBTAG00000034436	GO:0045766	0.653665	2	71	positive regulation of angiogenesis	BP	1	PDPK1	3-phosphoinositide dependent protein kinase 1 [Source:HGNC Symbol;Acc:HGNC:8816]	protein_coding	1798	25	2036248	2096458	1
ENSBTAG00000022799	GO:1903849	0.044271	1	1	positive regulation of aorta morphogenesis	BP	1	NOTCH1	notch receptor 1 [Source:VGNC Symbol;Acc:VGNC:32177]	protein_coding	8190	11	103935364	103980160	-1
ENSBTAG00000011518	GO:0043065	0.964434	2	169	positive regulation of apoptotic process	BP	1	RARB	retinoic acid receptor beta [Source:VGNC Symbol;Acc:VGNC:58402]	protein_coding	1347	27	40197883	40381619	-1
ENSBTAG00000022799	GO:0043065	0.964434	2	169	positive regulation of apoptotic process	BP	1	NOTCH1	notch receptor 1 [Source:VGNC Symbol;Acc:VGNC:32177]	protein_coding	8190	11	103935364	103980160	-1
ENSBTAG00000022799	GO:1902339	0.103202	1	3	positive regulation of apoptotic process involved in morphogenesis	BP	1	NOTCH1	notch receptor 1 [Source:VGNC Symbol;Acc:VGNC:32177]	protein_coding	8190	11	103935364	103980160	-1
ENSBTAG00000010030	GO:1902961	0.170922	1	6	positive regulation of aspartic-type endopeptidase activity involved in amyloid precursor protein catabolic process	BP	1	EPHA4	EPH receptor A4 [Source:VGNC Symbol;Acc:VGNC:56106]	protein_coding	3032	2	109525497	109678039	-1
ENSBTAG00000022799	GO:0048711	0.205823	1	7	positive regulation of astrocyte differentiation	BP	1	NOTCH1	notch receptor 1 [Source:VGNC Symbol;Acc:VGNC:32177]	protein_coding	8190	11	103935364	103980160	-1
ENSBTAG00000044070	GO:2000786	0.361698	1	14	positive regulation of autophagosome assembly	BP	1	SNX30	sorting nexin family member 30 [Source:VGNC Symbol;Acc:VGNC:35108]	protein_coding	2353	8	102004576	102108791	1
ENSBTAG00000017090	GO:1901098	0.125765	1	4	positive regulation of autophagosome maturation	BP	1	SMCR8	SMCR8-C9orf72 complex subunit [Source:VGNC Symbol;Acc:VGNC:58472]	protein_coding	2817	19	34353294	34358390	-1
ENSBTAG00000011234	GO:0010508	0.188114	3	48	positive regulation of autophagy	BP	1	FOXO3	forkhead box O3 [Source:VGNC Symbol;Acc:VGNC:29099]	protein_coding	2191	9	41522588	41620269	-1
ENSBTAG00000016260	GO:0010508	0.188114	3	48	positive regulation of autophagy	BP	1	LRRK2	leucine rich repeat kinase 2 [Source:VGNC Symbol;Acc:VGNC:31038]	protein_coding	7847	5	40461232	40666425	-1
ENSBTAG00000048999	GO:0010508	0.188114	3	48	positive regulation of autophagy	BP	1	TRIM6	tripartite motif containing 6 [Source:NCBI gene (formerly Entrezgene);Acc:514492]	protein_coding	1892	15	47918495	47937163	-1
ENSBTAG00000013108	GO:1904925	0.0888602	1	3	positive regulation of autophagy of mitochondrion in response to mitochondrial depolarization	BP	1	HK2	hexokinase 2 [Source:VGNC Symbol;Acc:VGNC:29865]	protein_coding	3378	11	9743172	9810098	-1
ENSBTAG00000012137	GO:0045773	0.292472	1	10	positive regulation of axon extension	BP	1	NTN1	netrin 1 [Source:VGNC Symbol;Acc:VGNC:32304]	protein_coding	2318	19	28447224	28649129	1
ENSBTAG00000011245	GO:0050772	0.319227	1	11	positive regulation of axonogenesis	BP	1	PLXNC1	plexin C1 [Source:VGNC Symbol;Acc:VGNC:33064]	protein_coding	4951	5	23915775	24071389	1
ENSBTAG00000018383	GO:0030890	0.114259	2	19	positive regulation of B cell proliferation	BP	1	ATAD5	ATPase family AAA domain containing 5 [Source:VGNC Symbol;Acc:VGNC:26235]	protein_coding	6820	19	18061035	18096596	-1
ENSBTAG00000032084	GO:0030890	0.114259	2	19	positive regulation of B cell proliferation	BP	1	GPR183	G protein-coupled receptor 183 [Source:VGNC Symbol;Acc:VGNC:29577]	protein_coding	1504	12	76165404	76180037	-1
ENSBTAG00000016497	GO:1905053	0.0432683	1	2	positive regulation of base-excision repair	BP	1	FAM168A	family with sequence similarity 168 member A [Source:VGNC Symbol;Acc:VGNC:28752]	protein_coding	1319	15	52890052	53086176	-1
ENSBTAG00000015457	GO:0043536	0.223182	2	28	positive regulation of blood vessel endothelial cell migration	BP	1	FGFR1	fibroblast growth factor receptor 1 [Source:VGNC Symbol;Acc:VGNC:50179]	protein_coding	3269	27	33549267	33599083	-1
ENSBTAG00000034436	GO:0043536	0.223182	2	28	positive regulation of blood vessel endothelial cell migration	BP	1	PDPK1	3-phosphoinositide dependent protein kinase 1 [Source:HGNC Symbol;Acc:HGNC:8816]	protein_coding	1798	25	2036248	2096458	1
ENSBTAG00000022799	GO:0030513	0.53215	1	22	positive regulation of BMP signaling pathway	BP	1	NOTCH1	notch receptor 1 [Source:VGNC Symbol;Acc:VGNC:32177]	protein_coding	8190	11	103935364	103980160	-1
ENSBTAG00000016260	GO:0090263	0.886269	1	66	positive regulation of canonical Wnt signaling pathway	BP	1	LRRK2	leucine rich repeat kinase 2 [Source:VGNC Symbol;Acc:VGNC:31038]	protein_coding	7847	5	40461232	40666425	-1
ENSBTAG00000001649	GO:0060045	0.0480964	2	11	positive regulation of cardiac muscle cell proliferation	BP	1	ZFPM2	zinc finger protein, FOG family member 2 [Source:VGNC Symbol;Acc:VGNC:54515]	protein_coding	3450	14	58819937	59239114	-1
ENSBTAG00000022799	GO:0060045	0.0480964	2	11	positive regulation of cardiac muscle cell proliferation	BP	1	NOTCH1	notch receptor 1 [Source:VGNC Symbol;Acc:VGNC:32177]	protein_coding	8190	11	103935364	103980160	-1
ENSBTAG00000010030	GO:0045785	0.660817	1	34	positive regulation of cell adhesion	BP	1	EPHA4	EPH receptor A4 [Source:VGNC Symbol;Acc:VGNC:56106]	protein_coding	3032	2	109525497	109678039	-1
ENSBTAG00000019349	GO:0045787	0.396023	1	16	positive regulation of cell cycle	BP	1	SLC6A4	solute carrier family 6 member 4 [Source:VGNC Symbol;Acc:VGNC:49971]	protein_coding	2581	19	21290410	21323440	-1
ENSBTAG00000018383	GO:1902751	0.127947	1	4	positive regulation of cell cycle G2/M phase transition	BP	1	ATAD5	ATPase family AAA domain containing 5 [Source:VGNC Symbol;Acc:VGNC:26235]	protein_coding	6820	19	18061035	18096596	-1
ENSBTAG00000015457	GO:0045597	0.408815	1	17	positive regulation of cell differentiation	BP	1	FGFR1	fibroblast growth factor receptor 1 [Source:VGNC Symbol;Acc:VGNC:50179]	protein_coding	3269	27	33549267	33599083	-1
ENSBTAG00000000895	GO:0030307	0.769356	1	48	positive regulation of cell growth	BP	1	TAF9B	TATA-box binding protein associated factor 9b [Source:VGNC Symbol;Acc:VGNC:35583]	protein_coding	1215	X	74231999	74256028	1
ENSBTAG00000007431	GO:0030335	0.679594	4	148	positive regulation of cell migration	BP	1	CEMIP	cell migration inducing hyaluronidase 1 [Source:VGNC Symbol;Acc:VGNC:27172]	protein_coding	4086	21	26725040	26791142	1
ENSBTAG00000010030	GO:0030335	0.679594	4	148	positive regulation of cell migration	BP	1	EPHA4	EPH receptor A4 [Source:VGNC Symbol;Acc:VGNC:56106]	protein_coding	3032	2	109525497	109678039	-1
ENSBTAG00000018984	GO:0030335	0.679594	4	148	positive regulation of cell migration	BP	1	PIK3CD	phosphatidylinositol-4,5-bisphosphate 3-kinase catalytic subunit delta [Source:VGNC Symbol;Acc:VGNC:32891]	protein_coding	4964	16	43788707	43850241	-1
ENSBTAG00000022799	GO:0030335	0.679594	4	148	positive regulation of cell migration	BP	1	NOTCH1	notch receptor 1 [Source:VGNC Symbol;Acc:VGNC:32177]	protein_coding	8190	11	103935364	103980160	-1
ENSBTAG00000018984	GO:0038089	0.06872	1	2	positive regulation of cell migration by vascular endothelial growth factor signaling pathway	BP	1	PIK3CD	phosphatidylinositol-4,5-bisphosphate 3-kinase catalytic subunit delta [Source:VGNC Symbol;Acc:VGNC:32891]	protein_coding	4964	16	43788707	43850241	-1
ENSBTAG00000000783	GO:0008284	0.478697	7	215	positive regulation of cell population proliferation	BP	1	TGFA	transforming growth factor alpha [Source:VGNC Symbol;Acc:VGNC:58421]	protein_coding	969	11	13861144	13975868	1
ENSBTAG00000010030	GO:0008284	0.478697	7	215	positive regulation of cell population proliferation	BP	1	EPHA4	EPH receptor A4 [Source:VGNC Symbol;Acc:VGNC:56106]	protein_coding	3032	2	109525497	109678039	-1
ENSBTAG00000010273	GO:0008284	0.478697	7	215	positive regulation of cell population proliferation	BP	1	EREG	epiregulin [Source:VGNC Symbol;Acc:VGNC:28575]	protein_coding	2193	6	89306902	89325899	1
ENSBTAG00000012137	GO:0008284	0.478697	7	215	positive regulation of cell population proliferation	BP	1	NTN1	netrin 1 [Source:VGNC Symbol;Acc:VGNC:32304]	protein_coding	2318	19	28447224	28649129	1
ENSBTAG00000015457	GO:0008284	0.478697	7	215	positive regulation of cell population proliferation	BP	1	FGFR1	fibroblast growth factor receptor 1 [Source:VGNC Symbol;Acc:VGNC:50179]	protein_coding	3269	27	33549267	33599083	-1
ENSBTAG00000016991	GO:0008284	0.478697	7	215	positive regulation of cell population proliferation	BP	1	EFNB2	ephrin B2 [Source:VGNC Symbol;Acc:VGNC:28360]	protein_coding	2717	12	82241704	82289618	-1
ENSBTAG00000022799	GO:0008284	0.478697	7	215	positive regulation of cell population proliferation	BP	1	NOTCH1	notch receptor 1 [Source:VGNC Symbol;Acc:VGNC:32177]	protein_coding	8190	11	103935364	103980160	-1
ENSBTAG00000000329	GO:0022409	0.211522	1	7	positive regulation of cell-cell adhesion	BP	1	MEGF10	multiple EGF like domains 10 [Source:VGNC Symbol;Acc:VGNC:31375]	protein_coding	5150	7	26554784	26762374	-1
ENSBTAG00000011818	GO:0010811	0.471975	1	20	positive regulation of cell-substrate adhesion	BP	1	COL26A1	collagen type XXVI alpha 1 chain [Source:VGNC Symbol;Acc:VGNC:52757]	protein_coding	1841	25	35220789	35383571	-1
ENSBTAG00000016260	GO:0031331	0.132222	1	4	positive regulation of cellular catabolic process	BP	1	LRRK2	leucine rich repeat kinase 2 [Source:VGNC Symbol;Acc:VGNC:31038]	protein_coding	7847	5	40461232	40666425	-1
ENSBTAG00000022890	GO:2000343	0.139487	1	5	positive regulation of chemokine (C-X-C motif) ligand 2 production	BP	1	MBP	myelin basic protein [Source:VGNC Symbol;Acc:VGNC:54450]	protein_coding	2626	24	2224463	2328579	1
ENSBTAG00000000306	GO:0001819	0.1909	2	27	positive regulation of cytokine production	BP	1	ITK	IL2 inducible T cell kinase [Source:VGNC Symbol;Acc:VGNC:30338]	protein_coding	4378	7	68871861	68934053	1
ENSBTAG00000010273	GO:0001819	0.1909	2	27	positive regulation of cytokine production	BP	1	EREG	epiregulin [Source:VGNC Symbol;Acc:VGNC:28575]	protein_coding	2193	6	89306902	89325899	1
ENSBTAG00000048999	GO:0002720	0.171958	1	6	positive regulation of cytokine production involved in immune response	BP	1	TRIM6	tripartite motif containing 6 [Source:NCBI gene (formerly Entrezgene);Acc:514492]	protein_coding	1892	15	47918495	47937163	-1
ENSBTAG00000010660	GO:0007204	0.0433837	3	25	positive regulation of cytosolic calcium ion concentration	BP	1	CACNA1C	calcium voltage-gated channel subunit alpha1 C [Source:VGNC Symbol;Acc:VGNC:59325]	protein_coding	6147	5	108446722	108792612	1
ENSBTAG00000014828	GO:0007204	0.0433837	3	25	positive regulation of cytosolic calcium ion concentration	BP	1	CACNA1A	calcium voltage-gated channel subunit alpha1 A [Source:VGNC Symbol;Acc:VGNC:26672]	protein_coding	7497	7	12144237	12396421	1
ENSBTAG00000015026	GO:0007204	0.0433837	3	25	positive regulation of cytosolic calcium ion concentration	BP	1	ABL2	ABL proto-onco 2, non-receptor tyrosine kinase [Source:VGNC Symbol;Acc:VGNC:50227]	protein_coding	3549	16	60462909	60558239	-1
ENSBTAG00000048999	GO:0002230	0.383584	1	17	positive regulation of defense response to virus by host	BP	1	TRIM6	tripartite motif containing 6 [Source:NCBI gene (formerly Entrezgene);Acc:514492]	protein_coding	1892	15	47918495	47937163	-1
ENSBTAG00000010273	GO:0045740	0.0670814	2	13	positive regulation of DNA replication	BP	1	EREG	epiregulin [Source:VGNC Symbol;Acc:VGNC:28575]	protein_coding	2193	6	89306902	89325899	1
ENSBTAG00000018383	GO:0045740	0.0670814	2	13	positive regulation of DNA replication	BP	1	ATAD5	ATPase family AAA domain containing 5 [Source:VGNC Symbol;Acc:VGNC:26235]	protein_coding	6820	19	18061035	18096596	-1
ENSBTAG00000004498	GO:0051091	0.886848	1	69	positive regulation of DNA-binding transcription factor activity	BP	1	ESR2	estrogen receptor 2 [Source:VGNC Symbol;Acc:VGNC:28605]	protein_coding	1850	10	76395356	76445041	-1
ENSBTAG00000001649	GO:0045893	0.852017	10	417	positive regulation of DNA-templated transcription	BP	1	ZFPM2	zinc finger protein, FOG family member 2 [Source:VGNC Symbol;Acc:VGNC:54515]	protein_coding	3450	14	58819937	59239114	-1
ENSBTAG00000002283	GO:0045893	0.852017	10	417	positive regulation of DNA-templated transcription	BP	1	FZD7	frizzled class receptor 7 [Source:VGNC Symbol;Acc:VGNC:29171]	protein_coding	2207	2	90571270	90573476	1
ENSBTAG00000004498	GO:0045893	0.852017	10	417	positive regulation of DNA-templated transcription	BP	1	ESR2	estrogen receptor 2 [Source:VGNC Symbol;Acc:VGNC:28605]	protein_coding	1850	10	76395356	76445041	-1
ENSBTAG00000004822	GO:0045893	0.852017	10	417	positive regulation of DNA-templated transcription	BP	1	SOX10	SRY-box transcription factor 10 [Source:VGNC Symbol;Acc:VGNC:35141]	protein_coding	2989	5	109757715	109768623	-1
ENSBTAG00000010185	GO:0045893	0.852017	10	417	positive regulation of DNA-templated transcription	BP	1	TADA2B	transcriptional adaptor 2B [Source:NCBI gene (formerly Entrezgene);Acc:515581]	protein_coding	1344	6	113511976	113524514	1
ENSBTAG00000011234	GO:0045893	0.852017	10	417	positive regulation of DNA-templated transcription	BP	1	FOXO3	forkhead box O3 [Source:VGNC Symbol;Acc:VGNC:29099]	protein_coding	2191	9	41522588	41620269	-1
ENSBTAG00000012074	GO:0045893	0.852017	10	417	positive regulation of DNA-templated transcription	BP	1	MYB	MYB proto-onco, transcription factor [Source:VGNC Symbol;Acc:VGNC:31776]	protein_coding	4357	9	73221494	73257783	1
ENSBTAG00000015386	GO:0045893	0.852017	10	417	positive regulation of DNA-templated transcription	BP	1	REL	REL proto-onco, NF-kB subunit [Source:VGNC Symbol;Acc:VGNC:33857]	protein_coding	2197	11	43625180	43662860	1
ENSBTAG00000018909	GO:0045893	0.852017	10	417	positive regulation of DNA-templated transcription	BP	1	CREB5	cAMP responsive element binding protein 5 [Source:VGNC Symbol;Acc:VGNC:106699]	protein_coding	8287	4	67314290	67752296	-1
ENSBTAG00000022799	GO:0045893	0.852017	10	417	positive regulation of DNA-templated transcription	BP	1	NOTCH1	notch receptor 1 [Source:VGNC Symbol;Acc:VGNC:32177]	protein_coding	8190	11	103935364	103980160	-1
ENSBTAG00000016260	GO:0060161	0.0970084	1	3	positive regulation of dopamine receptor signaling pathway	BP	1	LRRK2	leucine rich repeat kinase 2 [Source:VGNC Symbol;Acc:VGNC:31038]	protein_coding	7847	5	40461232	40666425	-1
ENSBTAG00000016799	GO:1900103	0.112616	1	4	positive regulation of endoplasmic reticulum unfolded protein response	BP	1	ERN1	endoplasmic reticulum to nucleus signaling 1 [Source:VGNC Symbol;Acc:VGNC:58373]	protein_coding	3116	19	48273414	48350809	-1
ENSBTAG00000015457	GO:2000546	0.0702396	1	2	positive regulation of endothelial cell chemotaxis to fibroblast growth factor	BP	1	FGFR1	fibroblast growth factor receptor 1 [Source:VGNC Symbol;Acc:VGNC:50179]	protein_coding	3269	27	33549267	33599083	-1
ENSBTAG00000018984	GO:0010595	0.719375	1	38	positive regulation of endothelial cell migration	BP	1	PIK3CD	phosphatidylinositol-4,5-bisphosphate 3-kinase catalytic subunit delta [Source:VGNC Symbol;Acc:VGNC:32891]	protein_coding	4964	16	43788707	43850241	-1
ENSBTAG00000018984	GO:0001938	0.673266	1	35	positive regulation of endothelial cell proliferation	BP	1	PIK3CD	phosphatidylinositol-4,5-bisphosphate 3-kinase catalytic subunit delta [Source:VGNC Symbol;Acc:VGNC:32891]	protein_coding	4964	16	43788707	43850241	-1
ENSBTAG00000025931	GO:0045742	0.313396	1	12	positive regulation of epidermal growth factor receptor signaling pathway	BP	1	NEU3	neuraminidase 3 [Source:VGNC Symbol;Acc:VGNC:54889]	protein_coding	3590	15	54252856	54267975	1
ENSBTAG00000000783	GO:0045741	0.179403	1	7	positive regulation of epidermal growth factor-activated receptor activity	BP	1	TGFA	transforming growth factor alpha [Source:VGNC Symbol;Acc:VGNC:58421]	protein_coding	969	11	13861144	13975868	1
ENSBTAG00000000783	GO:0050679	0.311962	2	37	positive regulation of epithelial cell proliferation	BP	1	TGFA	transforming growth factor alpha [Source:VGNC Symbol;Acc:VGNC:58421]	protein_coding	969	11	13861144	13975868	1
ENSBTAG00000022799	GO:0050679	0.311962	2	37	positive regulation of epithelial cell proliferation	BP	1	NOTCH1	notch receptor 1 [Source:VGNC Symbol;Acc:VGNC:32177]	protein_coding	8190	11	103935364	103980160	-1
ENSBTAG00000002283	GO:0060054	0.0847639	1	3	positive regulation of epithelial cell proliferation involved in wound healing	BP	1	FZD7	frizzled class receptor 7 [Source:VGNC Symbol;Acc:VGNC:29171]	protein_coding	2207	2	90571270	90573476	1
ENSBTAG00000022799	GO:0010718	0.593563	1	28	positive regulation of epithelial to mesenchymal transition	BP	1	NOTCH1	notch receptor 1 [Source:VGNC Symbol;Acc:VGNC:32177]	protein_coding	8190	11	103935364	103980160	-1
ENSBTAG00000018984	GO:1905278	0.103408	1	3	positive regulation of epithelial tube formation	BP	1	PIK3CD	phosphatidylinositol-4,5-bisphosphate 3-kinase catalytic subunit delta [Source:VGNC Symbol;Acc:VGNC:32891]	protein_coding	4964	16	43788707	43850241	-1
ENSBTAG00000043976	GO:1904294	0.132034	1	5	positive regulation of ERAD pathway	BP	1	RNFT2	ring finger protein, transmembrane 2 [Source:VGNC Symbol;Acc:VGNC:34075]	protein_coding	4610	17	58188410	58250340	-1
ENSBTAG00000003894	GO:0070374	0.460987	3	82	positive regulation of ERK1 and ERK2 cascade	BP	1	NDRG4	NDRG family member 4 [Source:VGNC Symbol;Acc:VGNC:31941]	protein_coding	3151	18	26255289	26298424	1
ENSBTAG00000022799	GO:0070374	0.460987	3	82	positive regulation of ERK1 and ERK2 cascade	BP	1	NOTCH1	notch receptor 1 [Source:VGNC Symbol;Acc:VGNC:32177]	protein_coding	8190	11	103935364	103980160	-1
ENSBTAG00000032084	GO:0070374	0.460987	3	82	positive regulation of ERK1 and ERK2 cascade	BP	1	GPR183	G protein-coupled receptor 183 [Source:VGNC Symbol;Acc:VGNC:29577]	protein_coding	1504	12	76165404	76180037	-1
ENSBTAG00000009471	GO:1904951	0.191122	1	6	positive regulation of establishment of protein localization	BP	1	CEP135	centrosomal protein 135 [Source:VGNC Symbol;Acc:VGNC:27193]	protein_coding	3831	6	71357447	71431834	1
ENSBTAG00000002190	GO:1903905	0.072688	1	2	positive regulation of establishment of T cell polarity	BP	1	DOCK8	dedicator of cytokinesis 8 [Source:VGNC Symbol;Acc:VGNC:28162]	protein_coding	7484	8	44032278	44271335	-1
ENSBTAG00000008253	GO:0045921	0.286369	1	10	positive regulation of exocytosis	BP	1	EXPH5	exophilin 5 [Source:VGNC Symbol;Acc:VGNC:28664]	protein_coding	5802	15	18190683	18291205	-1
ENSBTAG00000045787	GO:0045600	0.546388	1	26	positive regulation of fat cell differentiation	BP	1	CDS1	CDP-diacylglycerol synthase 1 [Source:VGNC Symbol;Acc:VGNC:27155]	protein_coding	1855	6	99411738	99488979	1
ENSBTAG00000010273	GO:0048146	0.610611	1	29	positive regulation of fibroblast proliferation	BP	1	EREG	epiregulin [Source:VGNC Symbol;Acc:VGNC:28575]	protein_coding	2193	6	89306902	89325899	1
ENSBTAG00000018165	GO:0051491	0.344672	1	14	positive regulation of filopodium assembly	BP	1	RIPOR2	RHO family interacting cell polarization regulator 2 [Source:VGNC Symbol;Acc:VGNC:54232]	protein_coding	3650	23	32786389	32996550	1
ENSBTAG00000006977	GO:0010628	0.415955	8	231	positive regulation of gene expression	BP	1	PLP1	proteolipid protein 1 [Source:VGNC Symbol;Acc:VGNC:33042]	protein_coding	3172	X	52543967	52560839	1
ENSBTAG00000007446	GO:0010628	0.415955	8	231	positive regulation of gene expression	BP	1	NGF	nerve growth factor [Source:VGNC Symbol;Acc:VGNC:32061]	protein_coding	1928	3	27948940	28007027	1
ENSBTAG00000011882	GO:0010628	0.415955	8	231	positive regulation of gene expression	BP	1	SLC24A3	solute carrier family 24 member 3 [Source:VGNC Symbol;Acc:VGNC:34738]	protein_coding	1839	13	38891310	39323725	1
ENSBTAG00000012475	GO:0010628	0.415955	8	231	positive regulation of gene expression	BP	1	ALOX12B	arachidonate 12-lipoxygenase, 12R type [Source:VGNC Symbol;Acc:VGNC:25842]	protein_coding	2427	19	27718183	27730008	-1
ENSBTAG00000018984	GO:0010628	0.415955	8	231	positive regulation of gene expression	BP	1	PIK3CD	phosphatidylinositol-4,5-bisphosphate 3-kinase catalytic subunit delta [Source:VGNC Symbol;Acc:VGNC:32891]	protein_coding	4964	16	43788707	43850241	-1
ENSBTAG00000019349	GO:0010628	0.415955	8	231	positive regulation of gene expression	BP	1	SLC6A4	solute carrier family 6 member 4 [Source:VGNC Symbol;Acc:VGNC:49971]	protein_coding	2581	19	21290410	21323440	-1
ENSBTAG00000022799	GO:0010628	0.415955	8	231	positive regulation of gene expression	BP	1	NOTCH1	notch receptor 1 [Source:VGNC Symbol;Acc:VGNC:32177]	protein_coding	8190	11	103935364	103980160	-1
ENSBTAG00000048999	GO:0010628	0.415955	8	231	positive regulation of gene expression	BP	1	TRIM6	tripartite motif containing 6 [Source:NCBI gene (formerly Entrezgene);Acc:514492]	protein_coding	1892	15	47918495	47937163	-1
ENSBTAG00000004822	GO:0014015	0.030639	1	1	positive regulation of gliogenesis	BP	1	SOX10	SRY-box transcription factor 10 [Source:VGNC Symbol;Acc:VGNC:35141]	protein_coding	2989	5	109757715	109768623	-1
ENSBTAG00000001029	GO:0043547	0.418998	4	103	positive regulation of GTPase activity	BP	1	RASGRP2	RAS guanyl releasing protein 2 [Source:VGNC Symbol;Acc:VGNC:33748]	protein_coding	2755	29	42969386	42984628	-1
ENSBTAG00000002190	GO:0043547	0.418998	4	103	positive regulation of GTPase activity	BP	1	DOCK8	dedicator of cytokinesis 8 [Source:VGNC Symbol;Acc:VGNC:28162]	protein_coding	7484	8	44032278	44271335	-1
ENSBTAG00000017090	GO:0043547	0.418998	4	103	positive regulation of GTPase activity	BP	1	SMCR8	SMCR8-C9orf72 complex subunit [Source:VGNC Symbol;Acc:VGNC:58472]	protein_coding	2817	19	34353294	34358390	-1
ENSBTAG00000039922	GO:0043547	0.418998	4	103	positive regulation of GTPase activity	BP	1	ARAP2	ArfGAP with RhoGAP domain, ankyrin repeat and PH domain 2 [Source:VGNC Symbol;Acc:VGNC:26055]	protein_coding	6107	6	55445522	55641914	-1
ENSBTAG00000010185	GO:0035066	0.315895	1	12	positive regulation of histone acetylation	BP	1	TADA2B	transcriptional adaptor 2B [Source:NCBI gene (formerly Entrezgene);Acc:515581]	protein_coding	1344	6	113511976	113524514	1
ENSBTAG00000016260	GO:1901727	0.163697	1	5	positive regulation of histone deacetylase activity	BP	1	LRRK2	leucine rich repeat kinase 2 [Source:VGNC Symbol;Acc:VGNC:31038]	protein_coding	7847	5	40461232	40666425	-1
ENSBTAG00000016958	GO:0061087	0.12154	1	4	positive regulation of histone H3-K27 methylation	BP	1	PHF19	PHD finger protein 19 [Source:VGNC Symbol;Acc:VGNC:32817]	protein_coding	3288	8	110242266	110260664	-1
ENSBTAG00000012074	GO:0051571	0.526818	1	22	positive regulation of histone H3-K4 methylation	BP	1	MYB	MYB proto-onco, transcription factor [Source:VGNC Symbol;Acc:VGNC:31776]	protein_coding	4357	9	73221494	73257783	1
ENSBTAG00000012074	GO:0051574	0.168502	1	5	positive regulation of histone H3-K9 methylation	BP	1	MYB	MYB proto-onco, transcription factor [Source:VGNC Symbol;Acc:VGNC:31776]	protein_coding	4357	9	73221494	73257783	1
ENSBTAG00000015386	GO:0043123	0.779924	2	94	positive regulation of I-kappaB kinase/NF-kappaB signaling	BP	1	REL	REL proto-onco, NF-kB subunit [Source:VGNC Symbol;Acc:VGNC:33857]	protein_coding	2197	11	43625180	43662860	1
ENSBTAG00000048999	GO:0043123	0.779924	2	94	positive regulation of I-kappaB kinase/NF-kappaB signaling	BP	1	TRIM6	tripartite motif containing 6 [Source:NCBI gene (formerly Entrezgene);Acc:514492]	protein_coding	1892	15	47918495	47937163	-1
ENSBTAG00000010273	GO:0045089	0.348305	1	14	positive regulation of innate immune response	BP	1	EREG	epiregulin [Source:VGNC Symbol;Acc:VGNC:28575]	protein_coding	2193	6	89306902	89325899	1
ENSBTAG00000025140	GO:0032024	0.380705	1	16	positive regulation of insulin secretion	BP	1	DOC2B	double C2 domain beta [Source:VGNC Symbol;Acc:VGNC:57140]	protein_coding	1239	19	22472035	22494825	1
ENSBTAG00000009997	GO:0035774	0.255713	1	10	positive regulation of insulin secretion involved in cellular response to glucose stimulus	BP	1	ANO1	anoctamin 1 [Source:VGNC Symbol;Acc:VGNC:50077]	protein_coding	4418	29	47168667	47358095	1
ENSBTAG00000010273	GO:0032755	0.410652	2	47	positive regulation of interleukin-6 production	BP	1	EREG	epiregulin [Source:VGNC Symbol;Acc:VGNC:28575]	protein_coding	2193	6	89306902	89325899	1
ENSBTAG00000022890	GO:0032755	0.410652	2	47	positive regulation of interleukin-6 production	BP	1	MBP	myelin basic protein [Source:VGNC Symbol;Acc:VGNC:54450]	protein_coding	2626	24	2224463	2328579	1
ENSBTAG00000018383	GO:0048304	0.15308	1	5	positive regulation of isotype switching to IgG isotypes	BP	1	ATAD5	ATPase family AAA domain containing 5 [Source:VGNC Symbol;Acc:VGNC:26235]	protein_coding	6820	19	18061035	18096596	-1
ENSBTAG00000008338	GO:0046330	0.781532	1	48	positive regulation of JNK cascade	BP	1	PLCB1	phospholipase C beta 1 [Source:VGNC Symbol;Acc:VGNC:32980]	protein_coding	4316	13	933264	1794219	1
ENSBTAG00000010030	GO:0043507	0.265421	2	32	positive regulation of JUN kinase activity	BP	1	EPHA4	EPH receptor A4 [Source:VGNC Symbol;Acc:VGNC:56106]	protein_coding	3032	2	109525497	109678039	-1
ENSBTAG00000016799	GO:0043507	0.265421	2	32	positive regulation of JUN kinase activity	BP	1	ERN1	endoplasmic reticulum to nucleus signaling 1 [Source:VGNC Symbol;Acc:VGNC:58373]	protein_coding	3116	19	48273414	48350809	-1
ENSBTAG00000022799	GO:0045618	0.31681	1	12	positive regulation of keratinocyte differentiation	BP	1	NOTCH1	notch receptor 1 [Source:VGNC Symbol;Acc:VGNC:32177]	protein_coding	8190	11	103935364	103980160	-1
ENSBTAG00000000570	GO:0033674	0.0722641	3	29	positive regulation of kinase activity	BP	1	RET	ret proto-onco [Source:VGNC Symbol;Acc:VGNC:33876]	protein_coding	5545	28	13467070	13522040	1
ENSBTAG00000010030	GO:0033674	0.0722641	3	29	positive regulation of kinase activity	BP	1	EPHA4	EPH receptor A4 [Source:VGNC Symbol;Acc:VGNC:56106]	protein_coding	3032	2	109525497	109678039	-1
ENSBTAG00000015457	GO:0033674	0.0722641	3	29	positive regulation of kinase activity	BP	1	FGFR1	fibroblast growth factor receptor 1 [Source:VGNC Symbol;Acc:VGNC:50179]	protein_coding	3269	27	33549267	33599083	-1
ENSBTAG00000015181	GO:0016239	0.488119	1	21	positive regulation of macroautophagy	BP	1	EPM2A	EPM2A glucan phosphatase, laforin [Source:VGNC Symbol;Acc:VGNC:53790]	protein_coding	3145	9	82921421	83030362	-1
ENSBTAG00000015766	GO:0010604	0.00566098	2	4	positive regulation of macromolecule metabolic process	BP	1	ZFPM1	zinc finger protein, FOG family member 1 [Source:VGNC Symbol;Acc:VGNC:58429]	protein_coding	3190	18	13720107	13781533	1
ENSBTAG00000037962	GO:0010604	0.00566098	2	4	positive regulation of macromolecule metabolic process	BP	1	MAML2	mastermind like transcriptional coactivator 2 [Source:VGNC Symbol;Acc:VGNC:31159]	protein_coding	3387	15	13888254	14287297	1
ENSBTAG00000001649	GO:2000020	0.090576	1	3	positive regulation of male gonad development	BP	1	ZFPM2	zinc finger protein, FOG family member 2 [Source:VGNC Symbol;Acc:VGNC:54515]	protein_coding	3450	14	58819937	59239114	-1
ENSBTAG00000000783	GO:0043406	0.110637	3	37	positive regulation of MAP kinase activity	BP	1	TGFA	transforming growth factor alpha [Source:VGNC Symbol;Acc:VGNC:58421]	protein_coding	969	11	13861144	13975868	1
ENSBTAG00000015457	GO:0043406	0.110637	3	37	positive regulation of MAP kinase activity	BP	1	FGFR1	fibroblast growth factor receptor 1 [Source:VGNC Symbol;Acc:VGNC:50179]	protein_coding	3269	27	33549267	33599083	-1
ENSBTAG00000016260	GO:0043406	0.110637	3	37	positive regulation of MAP kinase activity	BP	1	LRRK2	leucine rich repeat kinase 2 [Source:VGNC Symbol;Acc:VGNC:31038]	protein_coding	7847	5	40461232	40666425	-1
ENSBTAG00000009510	GO:0043410	0.277465	4	85	positive regulation of MAPK cascade	BP	1	ADRA2B	adrenoceptor alpha 2B [Source:VGNC Symbol;Acc:VGNC:25696]	protein_coding	1344	11	2253295	2254638	-1
ENSBTAG00000012475	GO:0043410	0.277465	4	85	positive regulation of MAPK cascade	BP	1	ALOX12B	arachidonate 12-lipoxygenase, 12R type [Source:VGNC Symbol;Acc:VGNC:25842]	protein_coding	2427	19	27718183	27730008	-1
ENSBTAG00000015457	GO:0043410	0.277465	4	85	positive regulation of MAPK cascade	BP	1	FGFR1	fibroblast growth factor receptor 1 [Source:VGNC Symbol;Acc:VGNC:50179]	protein_coding	3269	27	33549267	33599083	-1
ENSBTAG00000032083	GO:0043410	0.277465	4	85	positive regulation of MAPK cascade	BP	1	DHX33	DEAH-box helicase 33 [Source:VGNC Symbol;Acc:VGNC:54418]	protein_coding	2505	19	26092262	26109309	1
ENSBTAG00000022890	GO:1904685	0.0631277	1	2	positive regulation of metalloendopeptidase activity	BP	1	MBP	myelin basic protein [Source:VGNC Symbol;Acc:VGNC:54450]	protein_coding	2626	24	2224463	2328579	1
ENSBTAG00000011234	GO:1902895	0.632246	1	31	positive regulation of miRNA transcription	BP	1	FOXO3	forkhead box O3 [Source:VGNC Symbol;Acc:VGNC:29099]	protein_coding	2191	9	41522588	41620269	-1
ENSBTAG00000009749	GO:0045931	0.477832	1	21	positive regulation of mitotic cell cycle	BP	1	USP2	ubiquitin specific peptidase 2 [Source:VGNC Symbol;Acc:VGNC:54894]	protein_coding	2048	15	29936983	29958822	-1
ENSBTAG00000000783	GO:0045840	0.0481155	2	12	positive regulation of mitotic nuclear division	BP	1	TGFA	transforming growth factor alpha [Source:VGNC Symbol;Acc:VGNC:58421]	protein_coding	969	11	13861144	13975868	1
ENSBTAG00000010273	GO:0045840	0.0481155	2	12	positive regulation of mitotic nuclear division	BP	1	EREG	epiregulin [Source:VGNC Symbol;Acc:VGNC:28575]	protein_coding	2193	6	89306902	89325899	1
ENSBTAG00000012475	GO:0070257	0.145113	1	5	positive regulation of mucus secretion	BP	1	ALOX12B	arachidonate 12-lipoxygenase, 12R type [Source:VGNC Symbol;Acc:VGNC:25842]	protein_coding	2427	19	27718183	27730008	-1
ENSBTAG00000011234	GO:0014737	0.0299607	1	1	positive regulation of muscle atrophy	BP	1	FOXO3	forkhead box O3 [Source:VGNC Symbol;Acc:VGNC:29099]	protein_coding	2191	9	41522588	41620269	-1
ENSBTAG00000000329	GO:2000288	0.119477	1	4	positive regulation of myoblast proliferation	BP	1	MEGF10	multiple EGF like domains 10 [Source:VGNC Symbol;Acc:VGNC:31375]	protein_coding	5150	7	26554784	26762374	-1
ENSBTAG00000015396	GO:0010831	0.201613	1	6	positive regulation of myotube differentiation	BP	1	RBM24	RNA binding motif protein 24 [Source:VGNC Symbol;Acc:VGNC:33793]	protein_coding	2066	23	40056293	40067746	-1
ENSBTAG00000004822	GO:0002052	0.276807	1	10	positive regulation of neuroblast proliferation	BP	1	SOX10	SRY-box transcription factor 10 [Source:VGNC Symbol;Acc:VGNC:35141]	protein_coding	2989	5	109757715	109768623	-1
ENSBTAG00000016991	GO:1901216	0.317304	1	12	positive regulation of neuron death	BP	1	EFNB2	ephrin B2 [Source:VGNC Symbol;Acc:VGNC:28360]	protein_coding	2717	12	82241704	82289618	-1
ENSBTAG00000009510	GO:0045666	0.217456	2	28	positive regulation of neuron differentiation	BP	1	ADRA2B	adrenoceptor alpha 2B [Source:VGNC Symbol;Acc:VGNC:25696]	protein_coding	1344	11	2253295	2254638	-1
ENSBTAG00000015457	GO:0045666	0.217456	2	28	positive regulation of neuron differentiation	BP	1	FGFR1	fibroblast growth factor receptor 1 [Source:VGNC Symbol;Acc:VGNC:50179]	protein_coding	3269	27	33549267	33599083	-1
ENSBTAG00000015026	GO:0010976	0.692874	1	36	positive regulation of neuron projection development	BP	1	ABL2	ABL proto-onco 2, non-receptor tyrosine kinase [Source:VGNC Symbol;Acc:VGNC:50227]	protein_coding	3549	16	60462909	60558239	-1
ENSBTAG00000008916	GO:0051388	0.0706231	1	2	positive regulation of neurotrophin TRK receptor signaling pathway	BP	1	CYFIP2	cytoplasmic FMR1 interacting protein 2 [Source:VGNC Symbol;Acc:VGNC:50267]	protein_coding	5645	7	68943176	69076275	1
ENSBTAG00000018984	GO:0033031	0.094195	1	3	positive regulation of neutrophil apoptotic process	BP	1	PIK3CD	phosphatidylinositol-4,5-bisphosphate 3-kinase catalytic subunit delta [Source:VGNC Symbol;Acc:VGNC:32891]	protein_coding	4964	16	43788707	43850241	-1
ENSBTAG00000018165	GO:0090023	0.33551	1	14	positive regulation of neutrophil chemotaxis	BP	1	RIPOR2	RHO family interacting cell polarization regulator 2 [Source:VGNC Symbol;Acc:VGNC:54232]	protein_coding	3650	23	32786389	32996550	1
ENSBTAG00000018165	GO:2000391	0.148486	1	5	positive regulation of neutrophil extravasation	BP	1	RIPOR2	RHO family interacting cell polarization regulator 2 [Source:VGNC Symbol;Acc:VGNC:54232]	protein_coding	3650	23	32786389	32996550	1
ENSBTAG00000001034	GO:0051092	0.49876	3	88	positive regulation of NF-kappaB transcription factor activity	BP	1	IL18R1	interleukin 18 receptor 1 [Source:VGNC Symbol;Acc:VGNC:30127]	protein_coding	3295	11	7165278	7193294	1
ENSBTAG00000032083	GO:0051092	0.49876	3	88	positive regulation of NF-kappaB transcription factor activity	BP	1	DHX33	DEAH-box helicase 33 [Source:VGNC Symbol;Acc:VGNC:54418]	protein_coding	2505	19	26092262	26109309	1
ENSBTAG00000048999	GO:0051092	0.49876	3	88	positive regulation of NF-kappaB transcription factor activity	BP	1	TRIM6	tripartite motif containing 6 [Source:NCBI gene (formerly Entrezgene);Acc:514492]	protein_coding	1892	15	47918495	47937163	-1
ENSBTAG00000001034	GO:1901224	0.705563	1	40	positive regulation of NIK/NF-kappaB signaling	BP	1	IL18R1	interleukin 18 receptor 1 [Source:VGNC Symbol;Acc:VGNC:30127]	protein_coding	3295	11	7165278	7193294	1
ENSBTAG00000032083	GO:1900227	0.197168	1	7	positive regulation of NLRP3 inflammasome complex assembly	BP	1	DHX33	DEAH-box helicase 33 [Source:VGNC Symbol;Acc:VGNC:54418]	protein_coding	2505	19	26092262	26109309	1
ENSBTAG00000009471	GO:1902857	0.181456	1	6	positive regulation of non-motile cilium assembly	BP	1	CEP135	centrosomal protein 135 [Source:VGNC Symbol;Acc:VGNC:27193]	protein_coding	3831	6	71357447	71431834	1
ENSBTAG00000022799	GO:0045747	0.57478	1	27	positive regulation of Notch signaling pathway	BP	1	NOTCH1	notch receptor 1 [Source:VGNC Symbol;Acc:VGNC:32177]	protein_coding	8190	11	103935364	103980160	-1
ENSBTAG00000005696	GO:0010571	0.16484	1	5	positive regulation of nuclear cell cycle DNA replication	BP	1	DBF4B	DBF4 zinc finger B [Source:VGNC Symbol;Acc:VGNC:55812]	protein_coding	3284	19	44448991	44478957	1
ENSBTAG00000013670	GO:0070430	0.0895308	1	3	positive regulation of nucleotide-binding oligomerization domain containing 1 signaling pathway	BP	1	SLC46A2	solute carrier family 46 member 2 [Source:VGNC Symbol;Acc:VGNC:34885]	protein_coding	2284	8	102117909	102129395	-1
ENSBTAG00000012863	GO:0045669	0.752925	1	43	positive regulation of osteoblast differentiation	BP	1	GDPD2	glycerophosphodiester phosphodiesterase domain containing 2 [Source:VGNC Symbol;Acc:VGNC:29311]	protein_coding	2833	X	80011281	80021117	-1
ENSBTAG00000015026	GO:0051353	0.123871	1	4	positive regulation of oxidoreductase activity	BP	1	ABL2	ABL proto-onco 2, non-receptor tyrosine kinase [Source:VGNC Symbol;Acc:VGNC:50227]	protein_coding	3549	16	60462909	60558239	-1
ENSBTAG00000048999	GO:0033138	0.832452	1	56	positive regulation of peptidyl-serine phosphorylation	BP	1	TRIM6	tripartite motif containing 6 [Source:NCBI gene (formerly Entrezgene);Acc:514492]	protein_coding	1892	15	47918495	47937163	-1
ENSBTAG00000007431	GO:0010800	0.118043	2	19	positive regulation of peptidyl-threonine phosphorylation	BP	1	CEMIP	cell migration inducing hyaluronidase 1 [Source:VGNC Symbol;Acc:VGNC:27172]	protein_coding	4086	21	26725040	26791142	1
ENSBTAG00000048999	GO:0010800	0.118043	2	19	positive regulation of peptidyl-threonine phosphorylation	BP	1	TRIM6	tripartite motif containing 6 [Source:NCBI gene (formerly Entrezgene);Acc:514492]	protein_coding	1892	15	47918495	47937163	-1
ENSBTAG00000000783	GO:0050731	0.456887	2	48	positive regulation of peptidyl-tyrosine phosphorylation	BP	1	TGFA	transforming growth factor alpha [Source:VGNC Symbol;Acc:VGNC:58421]	protein_coding	969	11	13861144	13975868	1
ENSBTAG00000008429	GO:0050731	0.456887	2	48	positive regulation of peptidyl-tyrosine phosphorylation	BP	1	LRP4	LDL receptor related protein 4 [Source:VGNC Symbol;Acc:VGNC:30992]	protein_coding	5971	15	76789248	76840637	-1
ENSBTAG00000014612	GO:0050766	0.43464	1	19	positive regulation of phagocytosis	BP	1	DOCK2	dedicator of cytokinesis 2 [Source:VGNC Symbol;Acc:VGNC:28157]	protein_coding	5607	20	1562432	2001666	1
ENSBTAG00000034436	GO:0010518	0.090252	1	3	positive regulation of phospholipase activity	BP	1	PDPK1	3-phosphoinositide dependent protein kinase 1 [Source:HGNC Symbol;Acc:HGNC:8816]	protein_coding	1798	25	2036248	2096458	1
ENSBTAG00000015026	GO:0010863	0.0229245	2	7	positive regulation of phospholipase C activity	BP	1	ABL2	ABL proto-onco 2, non-receptor tyrosine kinase [Source:VGNC Symbol;Acc:VGNC:50227]	protein_coding	3549	16	60462909	60558239	-1
ENSBTAG00000015457	GO:0010863	0.0229245	2	7	positive regulation of phospholipase C activity	BP	1	FGFR1	fibroblast growth factor receptor 1 [Source:VGNC Symbol;Acc:VGNC:50179]	protein_coding	3269	27	33549267	33599083	-1
ENSBTAG00000002283	GO:0042327	0.0914734	2	16	positive regulation of phosphorylation	BP	1	FZD7	frizzled class receptor 7 [Source:VGNC Symbol;Acc:VGNC:29171]	protein_coding	2207	2	90571270	90573476	1
ENSBTAG00000010273	GO:0042327	0.0914734	2	16	positive regulation of phosphorylation	BP	1	EREG	epiregulin [Source:VGNC Symbol;Acc:VGNC:28575]	protein_coding	2193	6	89306902	89325899	1
ENSBTAG00000016343	GO:1903766	0.0277648	1	1	positive regulation of potassium ion export across plasma membrane	BP	1	KCNIP2	potassium voltage-gated channel interacting protein 2 [Source:VGNC Symbol;Acc:VGNC:30451]	protein_coding	1589	26	22552428	22569873	-1
ENSBTAG00000008429	GO:1901631	0.0387697	1	1	positive regulation of presynaptic membrane organization	BP	1	LRP4	LDL receptor related protein 4 [Source:VGNC Symbol;Acc:VGNC:30992]	protein_coding	5971	15	76789248	76840637	-1
ENSBTAG00000011518	GO:0043068	0.0157656	2	7	positive regulation of programmed cell death	BP	1	RARB	retinoic acid receptor beta [Source:VGNC Symbol;Acc:VGNC:58402]	protein_coding	1347	27	40197883	40381619	-1
ENSBTAG00000016260	GO:0043068	0.0157656	2	7	positive regulation of programmed cell death	BP	1	LRRK2	leucine rich repeat kinase 2 [Source:VGNC Symbol;Acc:VGNC:31038]	protein_coding	7847	5	40461232	40666425	-1
ENSBTAG00000009023	GO:1901800	0.270981	1	11	positive regulation of proteasomal protein catabolic process	BP	1	TMTC3	transmembrane O-mannosyltransferase targeting cadherins 3 [Source:VGNC Symbol;Acc:VGNC:36147]	protein_coding	3497	5	17943910	17981541	1
ENSBTAG00000016260	GO:0032436	0.725682	1	42	positive regulation of proteasomal ubiquitin-dependent protein catabolic process	BP	1	LRRK2	leucine rich repeat kinase 2 [Source:VGNC Symbol;Acc:VGNC:31038]	protein_coding	7847	5	40461232	40666425	-1
ENSBTAG00000016260	GO:1902499	0.0735204	1	2	positive regulation of protein autoubiquitination	BP	1	LRRK2	leucine rich repeat kinase 2 [Source:VGNC Symbol;Acc:VGNC:31038]	protein_coding	7847	5	40461232	40666425	-1
ENSBTAG00000016260	GO:0032092	0.791043	1	49	positive regulation of protein binding	BP	1	LRRK2	leucine rich repeat kinase 2 [Source:VGNC Symbol;Acc:VGNC:31038]	protein_coding	7847	5	40461232	40666425	-1
ENSBTAG00000020696	GO:0045732	0.75532	1	44	positive regulation of protein catabolic process	BP	1	HECW2	HECT, C2 and WW domain containing E3 ubiquitin protein ligase 2 [Source:VGNC Symbol;Acc:VGNC:56116]	protein_coding	4841	2	84741175	85088822	-1
ENSBTAG00000010273	GO:0045860	0.326156	2	37	positive regulation of protein kinase activity	BP	1	EREG	epiregulin [Source:VGNC Symbol;Acc:VGNC:28575]	protein_coding	2193	6	89306902	89325899	1
ENSBTAG00000016260	GO:0045860	0.326156	2	37	positive regulation of protein kinase activity	BP	1	LRRK2	leucine rich repeat kinase 2 [Source:VGNC Symbol;Acc:VGNC:31038]	protein_coding	7847	5	40461232	40666425	-1
ENSBTAG00000015457	GO:0051897	0.480344	2	52	positive regulation of protein kinase B signaling	BP	1	FGFR1	fibroblast growth factor receptor 1 [Source:VGNC Symbol;Acc:VGNC:50179]	protein_coding	3269	27	33549267	33599083	-1
ENSBTAG00000018984	GO:0051897	0.480344	2	52	positive regulation of protein kinase B signaling	BP	1	PIK3CD	phosphatidylinositol-4,5-bisphosphate 3-kinase catalytic subunit delta [Source:VGNC Symbol;Acc:VGNC:32891]	protein_coding	4964	16	43788707	43850241	-1
ENSBTAG00000007431	GO:1900020	0.145479	1	5	positive regulation of protein kinase C activity	BP	1	CEMIP	cell migration inducing hyaluronidase 1 [Source:VGNC Symbol;Acc:VGNC:27172]	protein_coding	4086	21	26725040	26791142	1
ENSBTAG00000008366	GO:1903078	0.244665	2	32	positive regulation of protein localization to plasma membrane	BP	1	STAC2	SH3 and cysteine rich domain 2 [Source:VGNC Symbol;Acc:VGNC:35351]	protein_coding	2589	19	39703116	39716321	-1
ENSBTAG00000034436	GO:1903078	0.244665	2	32	positive regulation of protein localization to plasma membrane	BP	1	PDPK1	3-phosphoinositide dependent protein kinase 1 [Source:HGNC Symbol;Acc:HGNC:8816]	protein_coding	1798	25	2036248	2096458	1
ENSBTAG00000010815	GO:0001934	0.855733	2	109	positive regulation of protein phosphorylation	BP	1	CAMKK2	calcium/calmodulin dependent protein kinase kinase 2 [Source:VGNC Symbol;Acc:VGNC:26726]	protein_coding	2599	17	53870785	53920434	1
ENSBTAG00000016260	GO:0001934	0.855733	2	109	positive regulation of protein phosphorylation	BP	1	LRRK2	leucine rich repeat kinase 2 [Source:VGNC Symbol;Acc:VGNC:31038]	protein_coding	7847	5	40461232	40666425	-1
ENSBTAG00000008253	GO:0050714	0.462992	1	20	positive regulation of protein secretion	BP	1	EXPH5	exophilin 5 [Source:VGNC Symbol;Acc:VGNC:28664]	protein_coding	5802	15	18190683	18291205	-1
ENSBTAG00000005696	GO:0071902	0.64263	1	33	positive regulation of protein serine/threonine kinase activity	BP	1	DBF4B	DBF4 zinc finger B [Source:VGNC Symbol;Acc:VGNC:55812]	protein_coding	3284	19	44448991	44478957	1
ENSBTAG00000007431	GO:0090314	0.353765	1	14	positive regulation of protein targeting to membrane	BP	1	CEMIP	cell migration inducing hyaluronidase 1 [Source:VGNC Symbol;Acc:VGNC:27172]	protein_coding	4086	21	26725040	26791142	1
ENSBTAG00000010030	GO:0061098	0.447039	1	19	positive regulation of protein tyrosine kinase activity	BP	1	EPHA4	EPH receptor A4 [Source:VGNC Symbol;Acc:VGNC:56106]	protein_coding	3032	2	109525497	109678039	-1
ENSBTAG00000016260	GO:0031398	0.776459	1	47	positive regulation of protein ubiquitination	BP	1	LRRK2	leucine rich repeat kinase 2 [Source:VGNC Symbol;Acc:VGNC:31038]	protein_coding	7847	5	40461232	40666425	-1
ENSBTAG00000008916	GO:0045862	0.35573	1	15	positive regulation of proteolysis	BP	1	CYFIP2	cytoplasmic FMR1 interacting protein 2 [Source:VGNC Symbol;Acc:VGNC:50267]	protein_coding	5645	7	68943176	69076275	1
ENSBTAG00000022799	GO:0046579	0.31522	1	11	positive regulation of Ras protein signal transduction	BP	1	NOTCH1	notch receptor 1 [Source:VGNC Symbol;Acc:VGNC:32177]	protein_coding	8190	11	103935364	103980160	-1
ENSBTAG00000022799	GO:0046427	0.243641	1	8	positive regulation of receptor signaling pathway via JAK-STAT	BP	1	NOTCH1	notch receptor 1 [Source:VGNC Symbol;Acc:VGNC:32177]	protein_coding	8190	11	103935364	103980160	-1
ENSBTAG00000007431	GO:0051281	0.0492877	2	12	positive regulation of release of sequestered calcium ion into cytosol	BP	1	CEMIP	cell migration inducing hyaluronidase 1 [Source:VGNC Symbol;Acc:VGNC:27172]	protein_coding	4086	21	26725040	26791142	1
ENSBTAG00000034436	GO:0051281	0.0492877	2	12	positive regulation of release of sequestered calcium ion into cytosol	BP	1	PDPK1	3-phosphoinositide dependent protein kinase 1 [Source:HGNC Symbol;Acc:HGNC:8816]	protein_coding	1798	25	2036248	2096458	1
ENSBTAG00000010030	GO:2001108	0.030688	1	1	positive regulation of Rho guanyl-nucleotide exchange factor activity	BP	1	EPHA4	EPH receptor A4 [Source:VGNC Symbol;Acc:VGNC:56106]	protein_coding	3032	2	109525497	109678039	-1
ENSBTAG00000016799	GO:0033120	0.301286	1	11	positive regulation of RNA splicing	BP	1	ERN1	endoplasmic reticulum to nucleus signaling 1 [Source:VGNC Symbol;Acc:VGNC:58373]	protein_coding	3116	19	48273414	48350809	-1
ENSBTAG00000008429	GO:1904395	0.066499	1	2	positive regulation of skeletal muscle acetylcholine-gated channel clustering	BP	1	LRP4	LDL receptor related protein 4 [Source:VGNC Symbol;Acc:VGNC:30992]	protein_coding	5971	15	76789248	76840637	-1
ENSBTAG00000015396	GO:1902811	0.0297635	1	1	positive regulation of skeletal muscle fiber differentiation	BP	1	RBM24	RNA binding motif protein 24 [Source:VGNC Symbol;Acc:VGNC:33793]	protein_coding	2066	23	40056293	40067746	-1
ENSBTAG00000012413	GO:0010765	0.169604	1	6	positive regulation of sodium ion transport	BP	1	FGF12	fibroblast growth factor 12 [Source:VGNC Symbol;Acc:VGNC:53568]	protein_coding	1208	1	74876548	75283017	1
ENSBTAG00000034436	GO:1903672	0.251907	1	9	positive regulation of sprouting angiogenesis	BP	1	PDPK1	3-phosphoinositide dependent protein kinase 1 [Source:HGNC Symbol;Acc:HGNC:8816]	protein_coding	1798	25	2036248	2096458	1
ENSBTAG00000015396	GO:2000738	0.127318	1	5	positive regulation of stem cell differentiation	BP	1	RBM24	RNA binding motif protein 24 [Source:VGNC Symbol;Acc:VGNC:33793]	protein_coding	2066	23	40056293	40067746	-1
ENSBTAG00000008585	GO:0051496	0.687275	1	36	positive regulation of stress fiber assembly	BP	1	ARHGEF10	Rho guanine nucleotide exchange factor 10 [Source:VGNC Symbol;Acc:VGNC:26104]	protein_coding	4304	27	1347269	1407799	1
ENSBTAG00000002190	GO:2000406	0.271286	1	11	positive regulation of T cell migration	BP	1	DOCK8	dedicator of cytokinesis 8 [Source:VGNC Symbol;Acc:VGNC:28162]	protein_coding	7484	8	44032278	44271335	-1
ENSBTAG00000018577	GO:0042102	0.508463	1	24	positive regulation of T cell proliferation	BP	1	SLC7A1	solute carrier family 7 member 1 [Source:VGNC Symbol;Acc:VGNC:34924]	protein_coding	2309	12	30934105	30991889	1
ENSBTAG00000001034	GO:2000556	0.141252	1	5	positive regulation of T-helper 1 cell cytokine production	BP	1	IL18R1	interleukin 18 receptor 1 [Source:VGNC Symbol;Acc:VGNC:30127]	protein_coding	3295	11	7165278	7193294	1
ENSBTAG00000012074	GO:0045624	0.0631875	1	2	positive regulation of T-helper cell differentiation	BP	1	MYB	MYB proto-onco, transcription factor [Source:VGNC Symbol;Acc:VGNC:31776]	protein_coding	4357	9	73221494	73257783	1
ENSBTAG00000017090	GO:0032008	0.533504	1	26	positive regulation of TOR signaling	BP	1	SMCR8	SMCR8-C9orf72 complex subunit [Source:VGNC Symbol;Acc:VGNC:58472]	protein_coding	2817	19	34353294	34358390	-1
ENSBTAG00000032083	GO:0045943	0.298775	1	11	positive regulation of transcription by RNA polymerase I	BP	1	DHX33	DEAH-box helicase 33 [Source:VGNC Symbol;Acc:VGNC:54418]	protein_coding	2505	19	26092262	26109309	1
ENSBTAG00000001649	GO:0045944	0.934966	15	669	positive regulation of transcription by RNA polymerase II	BP	1	ZFPM2	zinc finger protein, FOG family member 2 [Source:VGNC Symbol;Acc:VGNC:54515]	protein_coding	3450	14	58819937	59239114	-1
ENSBTAG00000004822	GO:0045944	0.934966	15	669	positive regulation of transcription by RNA polymerase II	BP	1	SOX10	SRY-box transcription factor 10 [Source:VGNC Symbol;Acc:VGNC:35141]	protein_coding	2989	5	109757715	109768623	-1
ENSBTAG00000008836	GO:0045944	0.934966	15	669	positive regulation of transcription by RNA polymerase II	BP	1	ZNF782	zinc finger protein 782 [Source:VGNC Symbol;Acc:VGNC:55091]	protein_coding	2392	8	83428998	83435694	-1
ENSBTAG00000011518	GO:0045944	0.934966	15	669	positive regulation of transcription by RNA polymerase II	BP	1	RARB	retinoic acid receptor beta [Source:VGNC Symbol;Acc:VGNC:58402]	protein_coding	1347	27	40197883	40381619	-1
ENSBTAG00000012074	GO:0045944	0.934966	15	669	positive regulation of transcription by RNA polymerase II	BP	1	MYB	MYB proto-onco, transcription factor [Source:VGNC Symbol;Acc:VGNC:31776]	protein_coding	4357	9	73221494	73257783	1
ENSBTAG00000012111	GO:0045944	0.934966	15	669	positive regulation of transcription by RNA polymerase II	BP	1	PRDM5	PR/SET domain 5 [Source:VGNC Symbol;Acc:VGNC:33297]	protein_coding	1893	6	4526911	4777589	1
ENSBTAG00000012738	GO:0045944	0.934966	15	669	positive regulation of transcription by RNA polymerase II	BP	1	ZNF827	zinc finger protein 827 [Source:VGNC Symbol;Acc:VGNC:55765]	protein_coding	6628	17	12387472	12579784	1
ENSBTAG00000015386	GO:0045944	0.934966	15	669	positive regulation of transcription by RNA polymerase II	BP	1	REL	REL proto-onco, NF-kB subunit [Source:VGNC Symbol;Acc:VGNC:33857]	protein_coding	2197	11	43625180	43662860	1
ENSBTAG00000015766	GO:0045944	0.934966	15	669	positive regulation of transcription by RNA polymerase II	BP	1	ZFPM1	zinc finger protein, FOG family member 1 [Source:VGNC Symbol;Acc:VGNC:58429]	protein_coding	3190	18	13720107	13781533	1
ENSBTAG00000017731	GO:0045944	0.934966	15	669	positive regulation of transcription by RNA polymerase II	BP	1	ZFAT	zinc finger and AT-hook domain containing [Source:VGNC Symbol;Acc:VGNC:37154]	protein_coding	3723	14	7126583	7265632	1
ENSBTAG00000018603	GO:0045944	0.934966	15	669	positive regulation of transcription by RNA polymerase II	BP	1	RGMA	repulsive guidance molecule BMP co-receptor a [Source:VGNC Symbol;Acc:VGNC:33906]	protein_coding	2849	21	13980386	14030897	1
ENSBTAG00000022799	GO:0045944	0.934966	15	669	positive regulation of transcription by RNA polymerase II	BP	1	NOTCH1	notch receptor 1 [Source:VGNC Symbol;Acc:VGNC:32177]	protein_coding	8190	11	103935364	103980160	-1
ENSBTAG00000037962	GO:0045944	0.934966	15	669	positive regulation of transcription by RNA polymerase II	BP	1	MAML2	mastermind like transcriptional coactivator 2 [Source:VGNC Symbol;Acc:VGNC:31159]	protein_coding	3387	15	13888254	14287297	1
ENSBTAG00000045572	GO:0045944	0.934966	15	669	positive regulation of transcription by RNA polymerase II	BP	1	ZNF319	zinc finger protein 319 [Source:VGNC Symbol;Acc:VGNC:37246]	protein_coding	1983	18	25902577	25904786	-1
ENSBTAG00000049889	GO:0045944	0.934966	15	669	positive regulation of transcription by RNA polymerase II	BP	1	ZBED4	zinc finger BED-type containing 4 [Source:VGNC Symbol;Acc:VGNC:107035]	protein_coding	3420	5	119288554	119291973	1
ENSBTAG00000008509	GO:0061402	0.0306927	1	1	positive regulation of transcription from RNA polymerase II promoter in response to acidic pH	BP	1	SLC38A3	solute carrier family 38 member 3 [Source:VGNC Symbol;Acc:VGNC:34850]	protein_coding	3036	22	50131869	50146728	-1
ENSBTAG00000022799	GO:0061419	0.130298	1	4	positive regulation of transcription from RNA polymerase II promoter in response to hypoxia	BP	1	NOTCH1	notch receptor 1 [Source:VGNC Symbol;Acc:VGNC:32177]	protein_coding	8190	11	103935364	103980160	-1
ENSBTAG00000004257	GO:0060261	0.594389	1	28	positive regulation of transcription initiation by RNA polymerase II	BP	1	TAF4B	TATA-box binding protein associated factor 4b [Source:VGNC Symbol;Acc:VGNC:35575]	protein_coding	2760	24	30501605	30607271	-1
ENSBTAG00000022799	GO:0007221	0.133369	1	4	positive regulation of transcription of Notch receptor target	BP	1	NOTCH1	notch receptor 1 [Source:VGNC Symbol;Acc:VGNC:32177]	protein_coding	8190	11	103935364	103980160	-1
ENSBTAG00000048999	GO:2000679	0.230949	1	9	positive regulation of transcription regulatory region DNA binding	BP	1	TRIM6	tripartite motif containing 6 [Source:NCBI gene (formerly Entrezgene);Acc:514492]	protein_coding	1892	15	47918495	47937163	-1
ENSBTAG00000032083	GO:0032481	0.422878	1	18	positive regulation of type I interferon production	BP	1	DHX33	DEAH-box helicase 33 [Source:VGNC Symbol;Acc:VGNC:54418]	protein_coding	2505	19	26092262	26109309	1
ENSBTAG00000048999	GO:0060340	0.344449	1	15	positive regulation of type I interferon-mediated signaling pathway	BP	1	TRIM6	tripartite motif containing 6 [Source:NCBI gene (formerly Entrezgene);Acc:514492]	protein_coding	1892	15	47918495	47937163	-1
ENSBTAG00000001034	GO:0032729	0.32016	2	39	positive regulation of type II interferon production	BP	1	IL18R1	interleukin 18 receptor 1 [Source:VGNC Symbol;Acc:VGNC:30127]	protein_coding	3295	11	7165278	7193294	1
ENSBTAG00000015766	GO:0032729	0.32016	2	39	positive regulation of type II interferon production	BP	1	ZFPM1	zinc finger protein, FOG family member 1 [Source:VGNC Symbol;Acc:VGNC:58429]	protein_coding	3190	18	13720107	13781533	1
ENSBTAG00000016799	GO:1904707	0.42201	1	17	positive regulation of vascular associated smooth muscle cell proliferation	BP	1	ERN1	endoplasmic reticulum to nucleus signaling 1 [Source:VGNC Symbol;Acc:VGNC:58373]	protein_coding	3116	19	48273414	48350809	-1
ENSBTAG00000015457	GO:1905564	0.0250732	2	8	positive regulation of vascular endothelial cell proliferation	BP	1	FGFR1	fibroblast growth factor receptor 1 [Source:VGNC Symbol;Acc:VGNC:50179]	protein_coding	3269	27	33549267	33599083	-1
ENSBTAG00000034436	GO:1905564	0.0250732	2	8	positive regulation of vascular endothelial cell proliferation	BP	1	PDPK1	3-phosphoinositide dependent protein kinase 1 [Source:HGNC Symbol;Acc:HGNC:8816]	protein_coding	1798	25	2036248	2096458	1
ENSBTAG00000017486	GO:0045070	0.138243	2	21	positive regulation of viral genome replication	BP	1	ADARB1	adenosine deaminase RNA specific B1 [Source:VGNC Symbol;Acc:VGNC:25636]	protein_coding	3282	1	144937738	145050738	1
ENSBTAG00000022799	GO:0045070	0.138243	2	21	positive regulation of viral genome replication	BP	1	NOTCH1	notch receptor 1 [Source:VGNC Symbol;Acc:VGNC:32177]	protein_coding	8190	11	103935364	103980160	-1
ENSBTAG00000008366	GO:1901387	0.030279	1	1	positive regulation of voltage-gated calcium channel activity	BP	1	STAC2	SH3 and cysteine rich domain 2 [Source:VGNC Symbol;Acc:VGNC:35351]	protein_coding	2589	19	39703116	39716321	-1
ENSBTAG00000008665	GO:0030177	0.489185	1	21	positive regulation of Wnt signaling pathway	BP	1	DIXDC1	DIX domain containing 1 [Source:VGNC Symbol;Acc:VGNC:28077]	protein_coding	2659	15	22301569	22335080	1
ENSBTAG00000014612	GO:0045059	0.226043	1	8	positive thymic T cell selection	BP	1	DOCK2	dedicator of cytokinesis 2 [Source:VGNC Symbol;Acc:VGNC:28157]	protein_coding	5607	20	1562432	2001666	1
ENSBTAG00000013560	GO:0006892	0.198957	1	7	post-Golgi vesicle-mediated transport	BP	1	RABIF	RAB interacting factor [Source:VGNC Symbol;Acc:VGNC:33672]	protein_coding	489	16	79913789	79917702	1
ENSBTAG00000019097	GO:0097106	0.0344228	1	1	postsynaptic density organization	BP	1	CNTNAP1	contactin associated protein 1 [Source:VGNC Symbol;Acc:VGNC:27540]	protein_coding	4578	19	42739776	42753673	1
ENSBTAG00000008429	GO:0097104	0.13822	1	4	postsynaptic membrane assembly	BP	1	LRP4	LDL receptor related protein 4 [Source:VGNC Symbol;Acc:VGNC:30992]	protein_coding	5971	15	76789248	76840637	-1
ENSBTAG00000016343	GO:0097623	0.0572369	1	2	potassium ion export across plasma membrane	BP	1	KCNIP2	potassium voltage-gated channel interacting protein 2 [Source:VGNC Symbol;Acc:VGNC:30451]	protein_coding	1589	26	22552428	22569873	-1
ENSBTAG00000011882	GO:0071805	0.0959936	3	36	potassium ion transmembrane transport	BP	1	SLC24A3	solute carrier family 24 member 3 [Source:VGNC Symbol;Acc:VGNC:34738]	protein_coding	1839	13	38891310	39323725	1
ENSBTAG00000014940	GO:0071805	0.0959936	3	36	potassium ion transmembrane transport	BP	1	KCNAB3	potassium voltage-gated channel subfamily A regulatory beta subunit 3 [Source:VGNC Symbol;Acc:VGNC:30429]	protein_coding	2373	19	27603100	27609768	-1
ENSBTAG00000018249	GO:0071805	0.0959936	3	36	potassium ion transmembrane transport	BP	1	KCNN3	potassium calcium-activated channel subfamily N member 3 [Source:VGNC Symbol;Acc:VGNC:30485]	protein_coding	2166	3	15725419	15891605	1
ENSBTAG00000014940	GO:0006813	0.240627	2	30	potassium ion transport	BP	1	KCNAB3	potassium voltage-gated channel subfamily A regulatory beta subunit 3 [Source:VGNC Symbol;Acc:VGNC:30429]	protein_coding	2373	19	27603100	27609768	-1
ENSBTAG00000018249	GO:0006813	0.240627	2	30	potassium ion transport	BP	1	KCNN3	potassium calcium-activated channel subfamily N member 3 [Source:VGNC Symbol;Acc:VGNC:30485]	protein_coding	2166	3	15725419	15891605	1
ENSBTAG00000008429	GO:0097105	0.101412	1	3	presynaptic membrane assembly	BP	1	LRP4	LDL receptor related protein 4 [Source:VGNC Symbol;Acc:VGNC:30992]	protein_coding	5971	15	76789248	76840637	-1
ENSBTAG00000015766	GO:0060319	0.0308903	1	1	primitive erythrocyte differentiation	BP	1	ZFPM1	zinc finger protein, FOG family member 1 [Source:VGNC Symbol;Acc:VGNC:58429]	protein_coding	3190	18	13720107	13781533	1
ENSBTAG00000018831	GO:0006562	0.05644	1	2	proline catabolic process	BP	1	DAO	D-amino acid oxidase [Source:VGNC Symbol;Acc:VGNC:27875]	protein_coding	1540	17	64097586	64114659	-1
ENSBTAG00000040313	GO:0006433	0.063861	1	2	prolyl-tRNA aminoacylation	BP	1	PARS2	prolyl-tRNA synthetase 2, mitochondrial [Source:VGNC Symbol;Acc:VGNC:49561]	protein_coding	1953	3	91528851	91530803	1
ENSBTAG00000001324	GO:0015732	0.0590489	1	2	prostaglandin transport	BP	1	SLCO2A1	solute carrier organic anion transporter family member 2A1 [Source:VGNC Symbol;Acc:VGNC:34951]	protein_coding	2289	1	135336540	135423996	1
ENSBTAG00000022799	GO:0060740	0.113704	1	3	prostate gland epithelium morphogenesis	BP	1	NOTCH1	notch receptor 1 [Source:VGNC Symbol;Acc:VGNC:32177]	protein_coding	8190	11	103935364	103980160	-1
ENSBTAG00000015181	GO:0043161	0.798384	2	97	proteasome-mediated ubiquitin-dependent protein catabolic process	BP	1	EPM2A	EPM2A glucan phosphatase, laforin [Source:VGNC Symbol;Acc:VGNC:53790]	protein_coding	3145	9	82921421	83030362	-1
ENSBTAG00000020696	GO:0043161	0.798384	2	97	proteasome-mediated ubiquitin-dependent protein catabolic process	BP	1	HECW2	HECT, C2 and WW domain containing E3 ubiquitin protein ligase 2 [Source:VGNC Symbol;Acc:VGNC:56116]	protein_coding	4841	2	84741175	85088822	-1
ENSBTAG00000046148	GO:0016598	0.049878	1	2	protein arginylation	BP	1	C19H17orf97	chromosome 19 C17orf97 homolog [Source:VGNC Symbol;Acc:VGNC:107268]	protein_coding	968	19	22285426	22288707	-1
ENSBTAG00000010030	GO:0046777	0.301856	5	111	protein autophosphorylation	BP	1	EPHA4	EPH receptor A4 [Source:VGNC Symbol;Acc:VGNC:56106]	protein_coding	3032	2	109525497	109678039	-1
ENSBTAG00000010815	GO:0046777	0.301856	5	111	protein autophosphorylation	BP	1	CAMKK2	calcium/calmodulin dependent protein kinase kinase 2 [Source:VGNC Symbol;Acc:VGNC:26726]	protein_coding	2599	17	53870785	53920434	1
ENSBTAG00000015457	GO:0046777	0.301856	5	111	protein autophosphorylation	BP	1	FGFR1	fibroblast growth factor receptor 1 [Source:VGNC Symbol;Acc:VGNC:50179]	protein_coding	3269	27	33549267	33599083	-1
ENSBTAG00000016260	GO:0046777	0.301856	5	111	protein autophosphorylation	BP	1	LRRK2	leucine rich repeat kinase 2 [Source:VGNC Symbol;Acc:VGNC:31038]	protein_coding	7847	5	40461232	40666425	-1
ENSBTAG00000016799	GO:0046777	0.301856	5	111	protein autophosphorylation	BP	1	ERN1	endoplasmic reticulum to nucleus signaling 1 [Source:VGNC Symbol;Acc:VGNC:58373]	protein_coding	3116	19	48273414	48350809	-1
ENSBTAG00000022799	GO:0030163	0.523889	1	24	protein catabolic process	BP	1	NOTCH1	notch receptor 1 [Source:VGNC Symbol;Acc:VGNC:32177]	protein_coding	8190	11	103935364	103980160	-1
ENSBTAG00000003016	GO:0006470	0.0271061	8	116	protein dephosphorylation	BP	1	PTPN7	protein tyrosine phosphatase non-receptor type 7 [Source:VGNC Symbol;Acc:VGNC:33542]	protein_coding	2909	16	80420337	80428748	1
ENSBTAG00000005803	GO:0006470	0.0271061	8	116	protein dephosphorylation	BP	1	PTPDC1	protein tyrosine phosphatase domain containing 1 [Source:VGNC Symbol;Acc:VGNC:33527]	protein_coding	3867	8	85312677	85383567	1
ENSBTAG00000006081	GO:0006470	0.0271061	8	116	protein dephosphorylation	BP	1	PPM1J	protein phosphatase, Mg2+/Mn2+ dependent 1J [Source:VGNC Symbol;Acc:VGNC:54471]	protein_coding	1703	3	30609356	30615182	1
ENSBTAG00000015181	GO:0006470	0.0271061	8	116	protein dephosphorylation	BP	1	EPM2A	EPM2A glucan phosphatase, laforin [Source:VGNC Symbol;Acc:VGNC:53790]	protein_coding	3145	9	82921421	83030362	-1
ENSBTAG00000016260	GO:0006470	0.0271061	8	116	protein dephosphorylation	BP	1	LRRK2	leucine rich repeat kinase 2 [Source:VGNC Symbol;Acc:VGNC:31038]	protein_coding	7847	5	40461232	40666425	-1
ENSBTAG00000018825	GO:0006470	0.0271061	8	116	protein dephosphorylation	BP	1	SSH1	slingshot protein phosphatase 1 [Source:VGNC Symbol;Acc:VGNC:35312]	protein_coding	3193	17	64125282	64176327	1
ENSBTAG00000020855	GO:0006470	0.0271061	8	116	protein dephosphorylation	BP	1	PTPN4	protein tyrosine phosphatase non-receptor type 4 [Source:VGNC Symbol;Acc:VGNC:33539]	protein_coding	6553	2	71546908	71733059	1
ENSBTAG00000021553	GO:0006470	0.0271061	8	116	protein dephosphorylation	BP	1	PTPN14	protein tyrosine phosphatase non-receptor type 14 [Source:VGNC Symbol;Acc:VGNC:33532]	protein_coding	4360	16	69034474	69223706	1
ENSBTAG00000009749	GO:0016579	0.616434	2	64	protein deubiquitination	BP	1	USP2	ubiquitin specific peptidase 2 [Source:VGNC Symbol;Acc:VGNC:54894]	protein_coding	2048	15	29936983	29958822	-1
ENSBTAG00000020273	GO:0016579	0.616434	2	64	protein deubiquitination	BP	1	YOD1	YOD1 deubiquitinase [Source:VGNC Symbol;Acc:VGNC:37033]	protein_coding	1235	16	4869646	4871892	-1
ENSBTAG00000004197	GO:0006486	0.720806	2	84	protein glycosylation	BP	1	B3GNT4	UDP-GlcNAc:betaGal beta-1,3-N-acetylglucosaminyltransferase 4 [Source:VGNC Symbol;Acc:VGNC:26380]	protein_coding	1074	17	53174272	53175345	-1
ENSBTAG00000019859	GO:0006486	0.720806	2	84	protein glycosylation	BP	1	B3GALT2	beta-1,3-galactosyltransferase 2 [Source:VGNC Symbol;Acc:VGNC:26373]	protein_coding	3211	16	12064219	12071842	1
ENSBTAG00000018165	GO:0051260	0.829689	1	58	protein homooligomerization	BP	1	RIPOR2	RHO family interacting cell polarization regulator 2 [Source:VGNC Symbol;Acc:VGNC:54232]	protein_coding	3650	23	32786389	32996550	1
ENSBTAG00000002340	GO:0070207	0.245407	1	9	protein homotrimerization	BP	1	STEAP4	STEAP4 metalloreductase [Source:VGNC Symbol;Acc:VGNC:35381]	protein_coding	2231	4	72378038	72407341	-1
ENSBTAG00000016260	GO:0006606	0.584112	2	62	protein import into nucleus	BP	1	LRRK2	leucine rich repeat kinase 2 [Source:VGNC Symbol;Acc:VGNC:31038]	protein_coding	7847	5	40461232	40666425	-1
ENSBTAG00000022799	GO:0006606	0.584112	2	62	protein import into nucleus	BP	1	NOTCH1	notch receptor 1 [Source:VGNC Symbol;Acc:VGNC:32177]	protein_coding	8190	11	103935364	103980160	-1
ENSBTAG00000009112	GO:0045048	0.176078	1	7	protein insertion into ER membrane	BP	1	TRAM2	translocation associated membrane protein 2 [Source:VGNC Symbol;Acc:VGNC:54242]	protein_coding	1294	23	24893081	24957939	-1
ENSBTAG00000020273	GO:0035871	0.225921	1	8	protein K11-linked deubiquitination	BP	1	YOD1	YOD1 deubiquitinase [Source:VGNC Symbol;Acc:VGNC:37033]	protein_coding	1235	16	4869646	4871892	-1
ENSBTAG00000020273	GO:1990167	0.0805727	1	3	protein K27-linked deubiquitination	BP	1	YOD1	YOD1 deubiquitinase [Source:VGNC Symbol;Acc:VGNC:37033]	protein_coding	1235	16	4869646	4871892	-1
ENSBTAG00000020273	GO:0035523	0.054069	1	2	protein K29-linked deubiquitination	BP	1	YOD1	YOD1 deubiquitinase [Source:VGNC Symbol;Acc:VGNC:37033]	protein_coding	1235	16	4869646	4871892	-1
ENSBTAG00000020273	GO:1990168	0.054069	1	2	protein K33-linked deubiquitination	BP	1	YOD1	YOD1 deubiquitinase [Source:VGNC Symbol;Acc:VGNC:37033]	protein_coding	1235	16	4869646	4871892	-1
ENSBTAG00000020273	GO:0071108	0.558294	1	24	protein K48-linked deubiquitination	BP	1	YOD1	YOD1 deubiquitinase [Source:VGNC Symbol;Acc:VGNC:37033]	protein_coding	1235	16	4869646	4871892	-1
ENSBTAG00000020273	GO:0070536	0.498045	1	22	protein K63-linked deubiquitination	BP	1	YOD1	YOD1 deubiquitinase [Source:VGNC Symbol;Acc:VGNC:37033]	protein_coding	1235	16	4869646	4871892	-1
ENSBTAG00000012994	GO:0043491	0.535452	1	24	protein kinase B signaling	BP	1	LOX	lysyl oxidase [Source:VGNC Symbol;Acc:VGNC:30951]	protein_coding	2449	7	31754829	31767397	1
ENSBTAG00000012475	GO:0006497	0.301459	1	12	protein lipidation	BP	1	ALOX12B	arachidonate 12-lipoxygenase, 12R type [Source:VGNC Symbol;Acc:VGNC:25842]	protein_coding	2427	19	27718183	27730008	-1
ENSBTAG00000008429	GO:0008104	0.216505	3	49	protein localization	BP	1	LRP4	LDL receptor related protein 4 [Source:VGNC Symbol;Acc:VGNC:30992]	protein_coding	5971	15	76789248	76840637	-1
ENSBTAG00000016399	GO:0008104	0.216505	3	49	protein localization	BP	1	AKAP4	A-kinase anchoring protein 4 [Source:VGNC Symbol;Acc:VGNC:25785]	protein_coding	3670	X	87916593	87934363	-1
ENSBTAG00000025140	GO:0008104	0.216505	3	49	protein localization	BP	1	DOC2B	double C2 domain beta [Source:VGNC Symbol;Acc:VGNC:57140]	protein_coding	1239	19	22472035	22494825	1
ENSBTAG00000008036	GO:0090251	0.0753152	1	2	protein localization involved in establishment of planar polarity	BP	1	CELSR1	cadherin EGF LAG seven-pass G-type receptor 1 [Source:VGNC Symbol;Acc:VGNC:55884]	protein_coding	9242	5	116657456	116800031	-1
ENSBTAG00000016260	GO:0070973	0.101963	1	3	protein localization to endoplasmic reticulum exit site	BP	1	LRRK2	leucine rich repeat kinase 2 [Source:VGNC Symbol;Acc:VGNC:31038]	protein_coding	7847	5	40461232	40666425	-1
ENSBTAG00000019097	GO:0071205	0.0746064	1	2	protein localization to juxtaparanode region of axon	BP	1	CNTNAP1	contactin associated protein 1 [Source:VGNC Symbol;Acc:VGNC:27540]	protein_coding	4578	19	42739776	42753673	1
ENSBTAG00000013078	GO:0120229	0.108975	1	3	protein localization to motile cilium	BP	1	DNAH11	dynein axonemal heavy chain 11 [Source:HGNC Symbol;Acc:HGNC:2942]	protein_coding	13506	4	30324683	30693265	1
ENSBTAG00000019097	GO:0002175	0.0344228	1	1	protein localization to paranode region of axon	BP	1	CNTNAP1	contactin associated protein 1 [Source:VGNC Symbol;Acc:VGNC:27540]	protein_coding	4578	19	42739776	42753673	1
ENSBTAG00000004974	GO:0072659	0.73457	2	84	protein localization to plasma membrane	BP	1	ZDHHC23	zinc finger DHHC-type palmitoyltransferase 23 [Source:VGNC Symbol;Acc:VGNC:37139]	protein_coding	1737	1	58619102	58629385	1
ENSBTAG00000044194	GO:0072659	0.73457	2	84	protein localization to plasma membrane	BP	1	ZDHHC2	zinc finger DHHC-type palmitoyltransferase 2 [Source:VGNC Symbol;Acc:VGNC:37135]	protein_coding	1138	27	20011366	20073509	-1
ENSBTAG00000003581	GO:0006479	0.416146	1	18	protein methylation	BP	1	SETD7	SET domain containing 7, histone lysine methyltransferase [Source:VGNC Symbol;Acc:VGNC:34497]	protein_coding	1809	17	18155442	18207948	1
ENSBTAG00000009023	GO:0035269	0.316166	1	12	protein O-linked mannosylation	BP	1	TMTC3	transmembrane O-mannosyltransferase targeting cadherins 3 [Source:VGNC Symbol;Acc:VGNC:36147]	protein_coding	3497	5	17943910	17981541	1
ENSBTAG00000004974	GO:0018345	0.00993666	3	16	protein palmitoylation	BP	1	ZDHHC23	zinc finger DHHC-type palmitoyltransferase 23 [Source:VGNC Symbol;Acc:VGNC:37139]	protein_coding	1737	1	58619102	58629385	1
ENSBTAG00000044194	GO:0018345	0.00993666	3	16	protein palmitoylation	BP	1	ZDHHC2	zinc finger DHHC-type palmitoyltransferase 2 [Source:VGNC Symbol;Acc:VGNC:37135]	protein_coding	1138	27	20011366	20073509	-1
ENSBTAG00000048628	GO:0018345	0.00993666	3	16	protein palmitoylation	BP	1	HHAT	hedgehog acyltransferase [Source:VGNC Symbol;Acc:VGNC:106767]	protein_coding	1683	16	72651368	73012821	-1
ENSBTAG00000008144	GO:0000413	0.513831	1	25	protein peptidyl-prolyl isomerization	BP	1	PPIL6	peptidylprolyl isomerase like 6 [Source:VGNC Symbol;Acc:VGNC:33205]	protein_coding	1008	9	40714260	40749877	1
ENSBTAG00000000306	GO:0006468	0.222765	18	460	protein phosphorylation	BP	1	ITK	IL2 inducible T cell kinase [Source:VGNC Symbol;Acc:VGNC:30338]	protein_coding	4378	7	68871861	68934053	1
ENSBTAG00000000570	GO:0006468	0.222765	18	460	protein phosphorylation	BP	1	RET	ret proto-onco [Source:VGNC Symbol;Acc:VGNC:33876]	protein_coding	5545	28	13467070	13522040	1
ENSBTAG00000001618	GO:0006468	0.222765	18	460	protein phosphorylation	BP	1	ALPK3	alpha kinase 3 [Source:VGNC Symbol;Acc:VGNC:25849]	protein_coding	5181	21	22458575	22510554	1
ENSBTAG00000004257	GO:0006468	0.222765	18	460	protein phosphorylation	BP	1	TAF4B	TATA-box binding protein associated factor 4b [Source:VGNC Symbol;Acc:VGNC:35575]	protein_coding	2760	24	30501605	30607271	-1
ENSBTAG00000007556	GO:0006468	0.222765	18	460	protein phosphorylation	BP	1	DYRK4	dual specificity tyrosine phosphorylation regulated kinase 4 [Source:VGNC Symbol;Acc:VGNC:55903]	protein_coding	1575	5	105528525	105552494	-1
ENSBTAG00000010030	GO:0006468	0.222765	18	460	protein phosphorylation	BP	1	EPHA4	EPH receptor A4 [Source:VGNC Symbol;Acc:VGNC:56106]	protein_coding	3032	2	109525497	109678039	-1
ENSBTAG00000010815	GO:0006468	0.222765	18	460	protein phosphorylation	BP	1	CAMKK2	calcium/calmodulin dependent protein kinase kinase 2 [Source:VGNC Symbol;Acc:VGNC:26726]	protein_coding	2599	17	53870785	53920434	1
ENSBTAG00000011244	GO:0006468	0.222765	18	460	protein phosphorylation	BP	1	TESK2	testis associated actin remodelling kinase 2 [Source:VGNC Symbol;Acc:VGNC:35755]	protein_coding	3079	3	100579652	100718934	1
ENSBTAG00000015026	GO:0006468	0.222765	18	460	protein phosphorylation	BP	1	ABL2	ABL proto-onco 2, non-receptor tyrosine kinase [Source:VGNC Symbol;Acc:VGNC:50227]	protein_coding	3549	16	60462909	60558239	-1
ENSBTAG00000015457	GO:0006468	0.222765	18	460	protein phosphorylation	BP	1	FGFR1	fibroblast growth factor receptor 1 [Source:VGNC Symbol;Acc:VGNC:50179]	protein_coding	3269	27	33549267	33599083	-1
ENSBTAG00000016260	GO:0006468	0.222765	18	460	protein phosphorylation	BP	1	LRRK2	leucine rich repeat kinase 2 [Source:VGNC Symbol;Acc:VGNC:31038]	protein_coding	7847	5	40461232	40666425	-1
ENSBTAG00000016799	GO:0006468	0.222765	18	460	protein phosphorylation	BP	1	ERN1	endoplasmic reticulum to nucleus signaling 1 [Source:VGNC Symbol;Acc:VGNC:58373]	protein_coding	3116	19	48273414	48350809	-1
ENSBTAG00000018524	GO:0006468	0.222765	18	460	protein phosphorylation	BP	1	AMHR2	anti-Mullerian hormone receptor type 2 [Source:VGNC Symbol;Acc:VGNC:54403]	protein_coding	2034	5	26591483	26597710	-1
ENSBTAG00000019855	GO:0006468	0.222765	18	460	protein phosphorylation	BP	1	MAP3K15	mitogen-activated protein kinase kinase kinase 15 [Source:VGNC Symbol;Acc:VGNC:31193]	protein_coding	3915	X	123618763	123763627	1
ENSBTAG00000020048	GO:0006468	0.222765	18	460	protein phosphorylation	BP	1	MAPK10	mitogen-activated protein kinase 10 [Source:VGNC Symbol;Acc:VGNC:31213]	protein_coding	2757	6	100907869	101279063	-1
ENSBTAG00000025964	GO:0006468	0.222765	18	460	protein phosphorylation	BP	1	MAST4	microtubule associated serine/threonine kinase family member 4 [Source:VGNC Symbol;Acc:VGNC:58387]	protein_coding	10143	20	12444739	12621942	-1
ENSBTAG00000034436	GO:0006468	0.222765	18	460	protein phosphorylation	BP	1	PDPK1	3-phosphoinositide dependent protein kinase 1 [Source:HGNC Symbol;Acc:HGNC:8816]	protein_coding	1798	25	2036248	2096458	1
ENSBTAG00000046176	GO:0006468	0.222765	18	460	protein phosphorylation	BP	1	SPEG	striated muscle enriched protein kinase [Source:VGNC Symbol;Acc:VGNC:52830]	protein_coding	9843	2	107365755	107423369	1
ENSBTAG00000003219	GO:0000209	0.521565	3	87	protein polyubiquitination	BP	1	FBXL7	F-box and leucine rich repeat protein 7 [Source:VGNC Symbol;Acc:VGNC:52778]	protein_coding	1984	20	57228320	57239470	-1
ENSBTAG00000020696	GO:0000209	0.521565	3	87	protein polyubiquitination	BP	1	HECW2	HECT, C2 and WW domain containing E3 ubiquitin protein ligase 2 [Source:VGNC Symbol;Acc:VGNC:56116]	protein_coding	4841	2	84741175	85088822	-1
ENSBTAG00000048999	GO:0000209	0.521565	3	87	protein polyubiquitination	BP	1	TRIM6	tripartite motif containing 6 [Source:NCBI gene (formerly Entrezgene);Acc:514492]	protein_coding	1892	15	47918495	47937163	-1
ENSBTAG00000044017	GO:0030091	0.0797041	1	3	protein repair	BP	1	MSRB3	methionine sulfoxide reductase B3 [Source:VGNC Symbol;Acc:VGNC:54457]	protein_coding	1769	5	48332243	48512740	-1
ENSBTAG00000000895	GO:0050821	0.686378	3	119	protein stabilization	BP	1	TAF9B	TATA-box binding protein associated factor 9b [Source:VGNC Symbol;Acc:VGNC:35583]	protein_coding	1215	X	74231999	74256028	1
ENSBTAG00000009749	GO:0050821	0.686378	3	119	protein stabilization	BP	1	USP2	ubiquitin specific peptidase 2 [Source:VGNC Symbol;Acc:VGNC:54894]	protein_coding	2048	15	29936983	29958822	-1
ENSBTAG00000010030	GO:0050821	0.686378	3	119	protein stabilization	BP	1	EPHA4	EPH receptor A4 [Source:VGNC Symbol;Acc:VGNC:56106]	protein_coding	3032	2	109525497	109678039	-1
ENSBTAG00000016968	GO:0006477	0.0666779	1	2	protein sulfation	BP	1	CHST4	carbohydrate sulfotransferase 4 [Source:VGNC Symbol;Acc:VGNC:27346]	protein_coding	2006	18	39529465	39536278	-1
ENSBTAG00000004974	GO:0006612	0.0906728	2	17	protein targeting to membrane	BP	1	ZDHHC23	zinc finger DHHC-type palmitoyltransferase 23 [Source:VGNC Symbol;Acc:VGNC:37139]	protein_coding	1737	1	58619102	58629385	1
ENSBTAG00000044194	GO:0006612	0.0906728	2	17	protein targeting to membrane	BP	1	ZDHHC2	zinc finger DHHC-type palmitoyltransferase 2 [Source:VGNC Symbol;Acc:VGNC:37135]	protein_coding	1138	27	20011366	20073509	-1
ENSBTAG00000013560	GO:0015031	0.948402	2	159	protein transport	BP	1	RABIF	RAB interacting factor [Source:VGNC Symbol;Acc:VGNC:33672]	protein_coding	489	16	79913789	79917702	1
ENSBTAG00000044070	GO:0015031	0.948402	2	159	protein transport	BP	1	SNX30	sorting nexin family member 30 [Source:VGNC Symbol;Acc:VGNC:35108]	protein_coding	2353	8	102004576	102108791	1
ENSBTAG00000003219	GO:0016567	0.913181	5	261	protein ubiquitination	BP	1	FBXL7	F-box and leucine rich repeat protein 7 [Source:VGNC Symbol;Acc:VGNC:52778]	protein_coding	1984	20	57228320	57239470	-1
ENSBTAG00000008078	GO:0016567	0.913181	5	261	protein ubiquitination	BP	1	TRIM59	tripartite motif containing 59 [Source:VGNC Symbol;Acc:VGNC:36344]	protein_coding	1221	1	107030008	107042373	1
ENSBTAG00000020696	GO:0016567	0.913181	5	261	protein ubiquitination	BP	1	HECW2	HECT, C2 and WW domain containing E3 ubiquitin protein ligase 2 [Source:VGNC Symbol;Acc:VGNC:56116]	protein_coding	4841	2	84741175	85088822	-1
ENSBTAG00000043976	GO:0016567	0.913181	5	261	protein ubiquitination	BP	1	RNFT2	ring finger protein, transmembrane 2 [Source:VGNC Symbol;Acc:VGNC:34075]	protein_coding	4610	17	58188410	58250340	-1
ENSBTAG00000048999	GO:0016567	0.913181	5	261	protein ubiquitination	BP	1	TRIM6	tripartite motif containing 6 [Source:NCBI gene (formerly Entrezgene);Acc:514492]	protein_coding	1892	15	47918495	47937163	-1
ENSBTAG00000007397	GO:0006508	0.839945	6	277	proteolysis	BP	1	FOLH1	folate hydrolase 1 [Source:HGNC Symbol;Acc:HGNC:3788]	protein_coding	3824	29	5885258	5958145	-1
ENSBTAG00000007492	GO:0006508	0.839945	6	277	proteolysis	BP	1	ADAMTSL2	ADAMTS like 2 [Source:VGNC Symbol;Acc:VGNC:25631]	protein_coding	4459	11	104418528	104449657	1
ENSBTAG00000009749	GO:0006508	0.839945	6	277	proteolysis	BP	1	USP2	ubiquitin specific peptidase 2 [Source:VGNC Symbol;Acc:VGNC:54894]	protein_coding	2048	15	29936983	29958822	-1
ENSBTAG00000012461	GO:0006508	0.839945	6	277	proteolysis	BP	1	PRSS16	serine protease 16 [Source:VGNC Symbol;Acc:VGNC:33414]	protein_coding	2112	23	31308822	31315668	-1
ENSBTAG00000015093	GO:0006508	0.839945	6	277	proteolysis	BP	1	ADAMTS13	ADAM metallopeptidase with thrombospondin type 1 motif 13 [Source:VGNC Symbol;Acc:VGNC:25617]	protein_coding	2874	11	104321394	104343538	1
ENSBTAG00000023941	GO:0006508	0.839945	6	277	proteolysis	BP	1	CPN1	carboxypeptidase N subunit 1 [Source:VGNC Symbol;Acc:VGNC:27656]	protein_coding	2203	26	20959602	20993598	-1
ENSBTAG00000009216	GO:1902600	0.726069	1	49	proton transmembrane transport	BP	1	HVCN1	hydrogen voltage gated channel 1 [Source:VGNC Symbol;Acc:VGNC:30010]	protein_coding	1061	17	54505222	54531025	-1
ENSBTAG00000008429	GO:0009954	0.336675	1	13	proximal/distal pattern formation	BP	1	LRP4	LDL receptor related protein 4 [Source:VGNC Symbol;Acc:VGNC:30992]	protein_coding	5971	15	76789248	76840637	-1
ENSBTAG00000012955	GO:0001522	0.376831	1	16	pseudouridine synthesis	BP	1	TRUB1	TruB pseudouridine synthase family member 1 [Source:VGNC Symbol;Acc:VGNC:36404]	protein_coding	1722	26	35387480	35418682	1
ENSBTAG00000022799	GO:0003184	0.247703	1	8	pulmonary valve morphogenesis	BP	1	NOTCH1	notch receptor 1 [Source:VGNC Symbol;Acc:VGNC:32177]	protein_coding	8190	11	103935364	103980160	-1
ENSBTAG00000031814	GO:0042866	0.0302703	1	1	pyruvate biosynthetic process	BP	1	SDS	serine dehydratase [Source:VGNC Symbol;Acc:VGNC:34399]	protein_coding	2577	17	61030240	61040569	1
ENSBTAG00000016260	GO:0072593	0.495493	1	24	reactive oxygen species metabolic process	BP	1	LRRK2	leucine rich repeat kinase 2 [Source:VGNC Symbol;Acc:VGNC:31038]	protein_coding	7847	5	40461232	40666425	-1
ENSBTAG00000008429	GO:0043113	0.395969	1	15	receptor clustering	BP	1	LRP4	LDL receptor related protein 4 [Source:VGNC Symbol;Acc:VGNC:30992]	protein_coding	5971	15	76789248	76840637	-1
ENSBTAG00000009510	GO:0035624	0.0797544	1	3	receptor transactivation	BP	1	ADRA2B	adrenoceptor alpha 2B [Source:VGNC Symbol;Acc:VGNC:25696]	protein_coding	1344	11	2253295	2254638	-1
ENSBTAG00000044158	GO:0006898	0.653761	1	31	receptor-mediated endocytosis	BP	1	LDLRAD3	low density lipoprotein receptor class A domain containing 3 [Source:VGNC Symbol;Acc:VGNC:30828]	protein_coding	3249	15	66504294	66702598	1
ENSBTAG00000000329	GO:0043654	0.124687	1	4	recognition of apoptotic cell	BP	1	MEGF10	multiple EGF like domains 10 [Source:VGNC Symbol;Acc:VGNC:31375]	protein_coding	5150	7	26554784	26762374	-1
ENSBTAG00000008036	GO:0032956	0.15067	3	41	regulation of actin cytoskeleton organization	BP	1	CELSR1	cadherin EGF LAG seven-pass G-type receptor 1 [Source:VGNC Symbol;Acc:VGNC:55884]	protein_coding	9242	5	116657456	116800031	-1
ENSBTAG00000008665	GO:0032956	0.15067	3	41	regulation of actin cytoskeleton organization	BP	1	DIXDC1	DIX domain containing 1 [Source:VGNC Symbol;Acc:VGNC:28077]	protein_coding	2659	15	22301569	22335080	1
ENSBTAG00000021938	GO:0032956	0.15067	3	41	regulation of actin cytoskeleton organization	BP	1	ARHGAP44	Rho GTPase activating protein 44 [Source:VGNC Symbol;Acc:VGNC:26097]	protein_coding	3690	19	31200392	31360769	1
ENSBTAG00000008916	GO:0030833	0.221979	2	30	regulation of actin filament polymerization	BP	1	CYFIP2	cytoplasmic FMR1 interacting protein 2 [Source:VGNC Symbol;Acc:VGNC:50267]	protein_coding	5645	7	68943176	69076275	1
ENSBTAG00000019036	GO:0030833	0.221979	2	30	regulation of actin filament polymerization	BP	1	ARHGAP28	Rho GTPase activating protein 28 [Source:VGNC Symbol;Acc:VGNC:26086]	protein_coding	4581	24	39834619	39935989	1
ENSBTAG00000015396	GO:0000381	0.649222	1	33	regulation of alternative mRNA splicing, via spliceosome	BP	1	RBM24	RNA binding motif protein 24 [Source:VGNC Symbol;Acc:VGNC:33793]	protein_coding	2066	23	40056293	40067746	-1
ENSBTAG00000012994	GO:0042981	0.971254	1	116	regulation of apoptotic process	BP	1	LOX	lysyl oxidase [Source:VGNC Symbol;Acc:VGNC:30951]	protein_coding	2449	7	31754829	31767397	1
ENSBTAG00000003580	GO:0032012	0.0828274	2	14	regulation of ARF protein signal transduction	BP	1	PSD	pleckstrin and Sec7 domain containing [Source:VGNC Symbol;Acc:VGNC:107303]	protein_coding	3829	26	23026186	23041793	-1
ENSBTAG00000014945	GO:0032012	0.0828274	2	14	regulation of ARF protein signal transduction	BP	1	IQSEC2	IQ motif and Sec7 domain ArfGEF 2 [Source:VGNC Symbol;Acc:VGNC:30262]	protein_coding	4525	X	90684699	90726856	-1
ENSBTAG00000032084	GO:2000458	0.0271065	1	1	regulation of astrocyte chemotaxis	BP	1	GPR183	G protein-coupled receptor 183 [Source:VGNC Symbol;Acc:VGNC:29577]	protein_coding	1504	12	76165404	76180037	-1
ENSBTAG00000010030	GO:0048710	0.0710265	1	2	regulation of astrocyte differentiation	BP	1	EPHA4	EPH receptor A4 [Source:VGNC Symbol;Acc:VGNC:56106]	protein_coding	3032	2	109525497	109678039	-1
ENSBTAG00000016260	GO:0010506	0.364813	2	41	regulation of autophagy	BP	1	LRRK2	leucine rich repeat kinase 2 [Source:VGNC Symbol;Acc:VGNC:31038]	protein_coding	7847	5	40461232	40666425	-1
ENSBTAG00000017090	GO:0010506	0.364813	2	41	regulation of autophagy	BP	1	SMCR8	SMCR8-C9orf72 complex subunit [Source:VGNC Symbol;Acc:VGNC:58472]	protein_coding	2817	19	34353294	34358390	-1
ENSBTAG00000010030	GO:0050770	0.337423	1	13	regulation of axonogenesis	BP	1	EPHA4	EPH receptor A4 [Source:VGNC Symbol;Acc:VGNC:56106]	protein_coding	3032	2	109525497	109678039	-1
ENSBTAG00000006223	GO:0050864	0.0842177	1	3	regulation of B cell activation	BP	1	THEMIS2	thymocyte selection associated family member 2 [Source:VGNC Symbol;Acc:VGNC:35836]	protein_coding	1989	2	125473679	125486124	-1
ENSBTAG00000016698	GO:0045577	0.146759	1	5	regulation of B cell differentiation	BP	1	SLAMF8	SLAM family member 8 [Source:VGNC Symbol;Acc:VGNC:34656]	protein_coding	1569	3	9850404	9860647	-1
ENSBTAG00000012994	GO:1903010	0.138007	1	4	regulation of bone development	BP	1	LOX	lysyl oxidase [Source:VGNC Symbol;Acc:VGNC:30951]	protein_coding	2449	7	31754829	31767397	1
ENSBTAG00000016260	GO:2000172	0.0991018	1	3	regulation of branching morphogenesis of a nerve	BP	1	LRRK2	leucine rich repeat kinase 2 [Source:VGNC Symbol;Acc:VGNC:31038]	protein_coding	7847	5	40461232	40666425	-1
ENSBTAG00000025140	GO:0017158	0.231401	1	8	regulation of calcium ion-dependent exocytosis	BP	1	DOC2B	double C2 domain beta [Source:VGNC Symbol;Acc:VGNC:57140]	protein_coding	1239	19	22472035	22494825	1
ENSBTAG00000016260	GO:1905289	0.0878347	1	2	regulation of CAMKK-AMPK signaling cascade	BP	1	LRRK2	leucine rich repeat kinase 2 [Source:VGNC Symbol;Acc:VGNC:31038]	protein_coding	7847	5	40461232	40666425	-1
ENSBTAG00000002283	GO:0060828	0.116008	2	19	regulation of canonical Wnt signaling pathway	BP	1	FZD7	frizzled class receptor 7 [Source:VGNC Symbol;Acc:VGNC:29171]	protein_coding	2207	2	90571270	90573476	1
ENSBTAG00000016260	GO:0060828	0.116008	2	19	regulation of canonical Wnt signaling pathway	BP	1	LRRK2	leucine rich repeat kinase 2 [Source:VGNC Symbol;Acc:VGNC:31038]	protein_coding	7847	5	40461232	40666425	-1
ENSBTAG00000003580	GO:0050790	0.253012	9	212	regulation of catalytic activity	BP	1	PSD	pleckstrin and Sec7 domain containing [Source:VGNC Symbol;Acc:VGNC:107303]	protein_coding	3829	26	23026186	23041793	-1
ENSBTAG00000008585	GO:0050790	0.253012	9	212	regulation of catalytic activity	BP	1	ARHGEF10	Rho guanine nucleotide exchange factor 10 [Source:VGNC Symbol;Acc:VGNC:26104]	protein_coding	4304	27	1347269	1407799	1
ENSBTAG00000008797	GO:0050790	0.253012	9	212	regulation of catalytic activity	BP	1	ARHGEF38	Rho guanine nucleotide exchange factor 38 [Source:VGNC Symbol;Acc:VGNC:97239]	protein_coding	2346	6	19485468	19636025	-1
ENSBTAG00000012039	GO:0050790	0.253012	9	212	regulation of catalytic activity	BP	1	PHACTR1	phosphatase and actin regulator 1 [Source:VGNC Symbol;Acc:VGNC:32804]	protein_coding	3220	23	43276359	43794630	-1
ENSBTAG00000013560	GO:0050790	0.253012	9	212	regulation of catalytic activity	BP	1	RABIF	RAB interacting factor [Source:VGNC Symbol;Acc:VGNC:33672]	protein_coding	489	16	79913789	79917702	1
ENSBTAG00000014612	GO:0050790	0.253012	9	212	regulation of catalytic activity	BP	1	DOCK2	dedicator of cytokinesis 2 [Source:VGNC Symbol;Acc:VGNC:28157]	protein_coding	5607	20	1562432	2001666	1
ENSBTAG00000014945	GO:0050790	0.253012	9	212	regulation of catalytic activity	BP	1	IQSEC2	IQ motif and Sec7 domain ArfGEF 2 [Source:VGNC Symbol;Acc:VGNC:30262]	protein_coding	4525	X	90684699	90726856	-1
ENSBTAG00000016911	GO:0050790	0.253012	9	212	regulation of catalytic activity	BP	1	ARHGAP23	Rho GTPase activating protein 23 [Source:VGNC Symbol;Acc:VGNC:55773]	protein_coding	4557	19	39088363	39136166	1
ENSBTAG00000019036	GO:0050790	0.253012	9	212	regulation of catalytic activity	BP	1	ARHGAP28	Rho GTPase activating protein 28 [Source:VGNC Symbol;Acc:VGNC:26086]	protein_coding	4581	24	39834619	39935989	1
ENSBTAG00000003033	GO:0051726	0.844068	3	150	regulation of cell cycle	BP	1	GADD45G	growth arrest and DNA damage inducible gamma [Source:VGNC Symbol;Acc:VGNC:29208]	protein_coding	1330	8	88508004	88509798	-1
ENSBTAG00000008338	GO:0051726	0.844068	3	150	regulation of cell cycle	BP	1	PLCB1	phospholipase C beta 1 [Source:VGNC Symbol;Acc:VGNC:32980]	protein_coding	4316	13	933264	1794219	1
ENSBTAG00000017486	GO:0051726	0.844068	3	150	regulation of cell cycle	BP	1	ADARB1	adenosine deaminase RNA specific B1 [Source:VGNC Symbol;Acc:VGNC:25636]	protein_coding	3282	1	144937738	145050738	1
ENSBTAG00000005696	GO:1901987	0.0602028	1	2	regulation of cell cycle phase transition	BP	1	DBF4B	DBF4 zinc finger B [Source:VGNC Symbol;Acc:VGNC:55812]	protein_coding	3284	19	44448991	44478957	1
ENSBTAG00000015766	GO:0045595	0.332059	1	13	regulation of cell differentiation	BP	1	ZFPM1	zinc finger protein, FOG family member 1 [Source:VGNC Symbol;Acc:VGNC:58429]	protein_coding	3190	18	13720107	13781533	1
ENSBTAG00000015181	GO:0001558	0.608287	1	30	regulation of cell growth	BP	1	EPM2A	EPM2A glucan phosphatase, laforin [Source:VGNC Symbol;Acc:VGNC:53790]	protein_coding	3145	9	82921421	83030362	-1
ENSBTAG00000008921	GO:0030334	0.0151661	5	48	regulation of cell migration	BP	1	NEXN	nexilin F-actin binding protein [Source:VGNC Symbol;Acc:VGNC:32025]	protein_coding	2637	3	66742753	66798302	-1
ENSBTAG00000011245	GO:0030334	0.0151661	5	48	regulation of cell migration	BP	1	PLXNC1	plexin C1 [Source:VGNC Symbol;Acc:VGNC:33064]	protein_coding	4951	5	23915775	24071389	1
ENSBTAG00000012137	GO:0030334	0.0151661	5	48	regulation of cell migration	BP	1	NTN1	netrin 1 [Source:VGNC Symbol;Acc:VGNC:32304]	protein_coding	2318	19	28447224	28649129	1
ENSBTAG00000018945	GO:0030334	0.0151661	5	48	regulation of cell migration	BP	1	AMOTL1	angiomotin like 1 [Source:VGNC Symbol;Acc:VGNC:25871]	protein_coding	3748	15	15543580	15735835	-1
ENSBTAG00000022799	GO:0030334	0.0151661	5	48	regulation of cell migration	BP	1	NOTCH1	notch receptor 1 [Source:VGNC Symbol;Acc:VGNC:32177]	protein_coding	8190	11	103935364	103980160	-1
ENSBTAG00000022799	GO:0042127	0.958836	1	98	regulation of cell population proliferation	BP	1	NOTCH1	notch receptor 1 [Source:VGNC Symbol;Acc:VGNC:32177]	protein_coding	8190	11	103935364	103980160	-1
ENSBTAG00000011245	GO:0008360	0.939979	1	86	regulation of cell shape	BP	1	PLXNC1	plexin C1 [Source:VGNC Symbol;Acc:VGNC:33064]	protein_coding	4951	5	23915775	24071389	1
ENSBTAG00000044194	GO:0022407	0.247047	1	9	regulation of cell-cell adhesion	BP	1	ZDHHC2	zinc finger DHHC-type palmitoyltransferase 2 [Source:VGNC Symbol;Acc:VGNC:37135]	protein_coding	1138	27	20011366	20073509	-1
ENSBTAG00000006260	GO:0060341	0.0590394	1	2	regulation of cellular localization	BP	1	KIAA1614	KIAA1614 [Source:VGNC Symbol;Acc:VGNC:30573]	protein_coding	4065	16	62043278	62080970	1
ENSBTAG00000015766	GO:0032642	0.0873755	1	3	regulation of chemokine production	BP	1	ZFPM1	zinc finger protein, FOG family member 1 [Source:VGNC Symbol;Acc:VGNC:58429]	protein_coding	3190	18	13720107	13781533	1
ENSBTAG00000016991	GO:0050920	0.179491	1	6	regulation of chemotaxis	BP	1	EFNB2	ephrin B2 [Source:VGNC Symbol;Acc:VGNC:28360]	protein_coding	2717	12	82241704	82289618	-1
ENSBTAG00000000654	GO:0003356	0.00134009	3	7	regulation of cilium beat frequency	BP	1	ODAD2	outer dynein arm docking complex subunit 2 [Source:VGNC Symbol;Acc:VGNC:26158]	protein_coding	3135	13	36593248	36754850	1
ENSBTAG00000013078	GO:0003356	0.00134009	3	7	regulation of cilium beat frequency	BP	1	DNAH11	dynein axonemal heavy chain 11 [Source:HGNC Symbol;Acc:HGNC:2942]	protein_coding	13506	4	30324683	30693265	1
ENSBTAG00000014054	GO:0003356	0.00134009	3	7	regulation of cilium beat frequency	BP	1	CFAP206	cilia and flagella associated protein 206 [Source:VGNC Symbol;Acc:VGNC:53786]	protein_coding	2323	9	62457382	62493333	-1
ENSBTAG00000004246	GO:2000064	0.0606656	1	2	regulation of cortisol biosynthetic process	BP	1	H6PD	hexose-6-phosphate dehydrogenase/glucose 1-dehydrogenase [Source:HGNC Symbol;Acc:HGNC:4795]	protein_coding	2790	16	44209992	44234164	-1
ENSBTAG00000008921	GO:0051493	0.357427	1	13	regulation of cytoskeleton organization	BP	1	NEXN	nexilin F-actin binding protein [Source:VGNC Symbol;Acc:VGNC:32025]	protein_coding	2637	3	66742753	66798302	-1
ENSBTAG00000015766	GO:0010724	0.0609835	1	2	regulation of definitive erythrocyte differentiation	BP	1	ZFPM1	zinc finger protein, FOG family member 1 [Source:VGNC Symbol;Acc:VGNC:58429]	protein_coding	3190	18	13720107	13781533	1
ENSBTAG00000000841	GO:0048814	0.0434796	2	10	regulation of dendrite morphogenesis	BP	1	LZTS1	leucine zipper tumor suppressor 1 [Source:VGNC Symbol;Acc:VGNC:31121]	protein_coding	5676	8	67361739	67428893	-1
ENSBTAG00000020696	GO:0048814	0.0434796	2	10	regulation of dendrite morphogenesis	BP	1	HECW2	HECT, C2 and WW domain containing E3 ubiquitin protein ligase 2 [Source:VGNC Symbol;Acc:VGNC:56116]	protein_coding	4841	2	84741175	85088822	-1
ENSBTAG00000022799	GO:0050793	0.161764	1	4	regulation of developmental process	BP	1	NOTCH1	notch receptor 1 [Source:VGNC Symbol;Acc:VGNC:32177]	protein_coding	8190	11	103935364	103980160	-1
ENSBTAG00000003668	GO:0006282	0.38453	1	16	regulation of DNA repair	BP	1	RADX	RPA1 related single stranded DNA binding protein, X-linked [Source:VGNC Symbol;Acc:VGNC:52760]	protein_coding	3801	X	55109466	55215085	1
ENSBTAG00000000533	GO:0006355	0.454827	22	690	regulation of DNA-templated transcription	BP	1	ZNF684	zinc finger protein 684 [Source:VGNC Symbol;Acc:VGNC:59374]	protein_coding	1215	3	105615007	105622276	-1
ENSBTAG00000002283	GO:0006355	0.454827	22	690	regulation of DNA-templated transcription	BP	1	FZD7	frizzled class receptor 7 [Source:VGNC Symbol;Acc:VGNC:29171]	protein_coding	2207	2	90571270	90573476	1
ENSBTAG00000003581	GO:0006355	0.454827	22	690	regulation of DNA-templated transcription	BP	1	SETD7	SET domain containing 7, histone lysine methyltransferase [Source:VGNC Symbol;Acc:VGNC:34497]	protein_coding	1809	17	18155442	18207948	1
ENSBTAG00000004498	GO:0006355	0.454827	22	690	regulation of DNA-templated transcription	BP	1	ESR2	estrogen receptor 2 [Source:VGNC Symbol;Acc:VGNC:28605]	protein_coding	1850	10	76395356	76445041	-1
ENSBTAG00000007589	GO:0006355	0.454827	22	690	regulation of DNA-templated transcription	BP	1	SMAD9	SMAD family member 9 [Source:VGNC Symbol;Acc:VGNC:34981]	protein_coding	1871	12	24731844	24795963	1
ENSBTAG00000007678	GO:0006355	0.454827	22	690	regulation of DNA-templated transcription	BP	1	MKX	mohawk homeobox [Source:VGNC Symbol;Acc:VGNC:31493]	protein_coding	2896	13	36823187	36893338	1
ENSBTAG00000008836	GO:0006355	0.454827	22	690	regulation of DNA-templated transcription	BP	1	ZNF782	zinc finger protein 782 [Source:VGNC Symbol;Acc:VGNC:55091]	protein_coding	2392	8	83428998	83435694	-1
ENSBTAG00000011234	GO:0006355	0.454827	22	690	regulation of DNA-templated transcription	BP	1	FOXO3	forkhead box O3 [Source:VGNC Symbol;Acc:VGNC:29099]	protein_coding	2191	9	41522588	41620269	-1
ENSBTAG00000011518	GO:0006355	0.454827	22	690	regulation of DNA-templated transcription	BP	1	RARB	retinoic acid receptor beta [Source:VGNC Symbol;Acc:VGNC:58402]	protein_coding	1347	27	40197883	40381619	-1
ENSBTAG00000012074	GO:0006355	0.454827	22	690	regulation of DNA-templated transcription	BP	1	MYB	MYB proto-onco, transcription factor [Source:VGNC Symbol;Acc:VGNC:31776]	protein_coding	4357	9	73221494	73257783	1
ENSBTAG00000012449	GO:0006355	0.454827	22	690	regulation of DNA-templated transcription	BP	1	AFF3	AF4/FMR2 family member 3 [Source:VGNC Symbol;Acc:VGNC:59202]	protein_coding	3946	11	4665771	5289303	-1
ENSBTAG00000012915	GO:0006355	0.454827	22	690	regulation of DNA-templated transcription	BP	1	ZNF404	zinc finger protein 404 [Source:VGNC Symbol;Acc:VGNC:37268]	protein_coding	1882	18	52062598	52082934	-1
ENSBTAG00000015151	GO:0006355	0.454827	22	690	regulation of DNA-templated transcription	BP	1	FOXN2	forkhead box N2 [Source:VGNC Symbol;Acc:VGNC:29096]	protein_coding	2571	11	30657152	30713233	1
ENSBTAG00000015386	GO:0006355	0.454827	22	690	regulation of DNA-templated transcription	BP	1	REL	REL proto-onco, NF-kB subunit [Source:VGNC Symbol;Acc:VGNC:33857]	protein_coding	2197	11	43625180	43662860	1
ENSBTAG00000016958	GO:0006355	0.454827	22	690	regulation of DNA-templated transcription	BP	1	PHF19	PHD finger protein 19 [Source:VGNC Symbol;Acc:VGNC:32817]	protein_coding	3288	8	110242266	110260664	-1
ENSBTAG00000017731	GO:0006355	0.454827	22	690	regulation of DNA-templated transcription	BP	1	ZFAT	zinc finger and AT-hook domain containing [Source:VGNC Symbol;Acc:VGNC:37154]	protein_coding	3723	14	7126583	7265632	1
ENSBTAG00000018909	GO:0006355	0.454827	22	690	regulation of DNA-templated transcription	BP	1	CREB5	cAMP responsive element binding protein 5 [Source:VGNC Symbol;Acc:VGNC:106699]	protein_coding	8287	4	67314290	67752296	-1
ENSBTAG00000021553	GO:0006355	0.454827	22	690	regulation of DNA-templated transcription	BP	1	PTPN14	protein tyrosine phosphatase non-receptor type 14 [Source:VGNC Symbol;Acc:VGNC:33532]	protein_coding	4360	16	69034474	69223706	1
ENSBTAG00000022799	GO:0006355	0.454827	22	690	regulation of DNA-templated transcription	BP	1	NOTCH1	notch receptor 1 [Source:VGNC Symbol;Acc:VGNC:32177]	protein_coding	8190	11	103935364	103980160	-1
ENSBTAG00000033563	GO:0006355	0.454827	22	690	regulation of DNA-templated transcription	BP	1	ZNF529	zinc finger protein 529 [Source:HGNC Symbol;Acc:HGNC:29328]	protein_coding	1602	18	46997951	47006904	1
ENSBTAG00000037962	GO:0006355	0.454827	22	690	regulation of DNA-templated transcription	BP	1	MAML2	mastermind like transcriptional coactivator 2 [Source:VGNC Symbol;Acc:VGNC:31159]	protein_coding	3387	15	13888254	14287297	1
ENSBTAG00000039242	GO:0006355	0.454827	22	690	regulation of DNA-templated transcription	BP	1	ZNF10	zinc finger protein 10 [Source:VGNC Symbol;Acc:VGNC:52850]	protein_coding	2376	17	44156961	44169024	1
ENSBTAG00000016260	GO:0060159	0.0435278	1	1	regulation of dopamine receptor signaling pathway	BP	1	LRRK2	leucine rich repeat kinase 2 [Source:VGNC Symbol;Acc:VGNC:31038]	protein_coding	7847	5	40461232	40666425	-1
ENSBTAG00000003894	GO:2001135	0.0978342	1	3	regulation of endocytic recycling	BP	1	NDRG4	NDRG family member 4 [Source:VGNC Symbol;Acc:VGNC:31941]	protein_coding	3151	18	26255289	26298424	1
ENSBTAG00000034436	GO:0010594	0.103986	1	4	regulation of endothelial cell migration	BP	1	PDPK1	3-phosphoinositide dependent protein kinase 1 [Source:HGNC Symbol;Acc:HGNC:8816]	protein_coding	1798	25	2036248	2096458	1
ENSBTAG00000022799	GO:0050678	0.266443	1	9	regulation of epithelial cell proliferation	BP	1	NOTCH1	notch receptor 1 [Source:VGNC Symbol;Acc:VGNC:32177]	protein_coding	8190	11	103935364	103980160	-1
ENSBTAG00000022799	GO:0060768	0.044271	1	1	regulation of epithelial cell proliferation involved in prostate gland development	BP	1	NOTCH1	notch receptor 1 [Source:VGNC Symbol;Acc:VGNC:32177]	protein_coding	8190	11	103935364	103980160	-1
ENSBTAG00000016260	GO:0060628	0.126173	1	4	regulation of ER to Golgi vesicle-mediated transport	BP	1	LRRK2	leucine rich repeat kinase 2 [Source:VGNC Symbol;Acc:VGNC:31038]	protein_coding	7847	5	40461232	40666425	-1
ENSBTAG00000021292	GO:0061172	0.0297336	1	1	regulation of establishment of bipolar cell polarity	BP	1	ANKFN1	ankyrin repeat and fibronectin type III domain containing 1 [Source:HGNC Symbol;Acc:HGNC:26766]	protein_coding	2051	19	7149813	7279813	1
ENSBTAG00000005151	GO:2000114	0.0531224	2	11	regulation of establishment of cell polarity	BP	1	WDPCP	WD repeat containing planar cell polarity effector [Source:VGNC Symbol;Acc:VGNC:36879]	protein_coding	2795	11	61723956	62023241	-1
ENSBTAG00000018165	GO:2000114	0.0531224	2	11	regulation of establishment of cell polarity	BP	1	RIPOR2	RHO family interacting cell polarization regulator 2 [Source:VGNC Symbol;Acc:VGNC:54232]	protein_coding	3650	23	32786389	32996550	1
ENSBTAG00000013989	GO:0090175	0.13647	1	4	regulation of establishment of planar polarity	BP	1	JHY	junctional cadherin complex regulator [Source:NCBI gene (formerly Entrezgene);Acc:615337]	protein_coding	2894	15	33502740	33584763	1
ENSBTAG00000022799	GO:1901201	0.101693	1	3	regulation of extracellular matrix assembly	BP	1	NOTCH1	notch receptor 1 [Source:VGNC Symbol;Acc:VGNC:32177]	protein_coding	8190	11	103935364	103980160	-1
ENSBTAG00000012111	GO:1903053	0.104748	1	3	regulation of extracellular matrix organization	BP	1	PRDM5	PR/SET domain 5 [Source:VGNC Symbol;Acc:VGNC:33297]	protein_coding	1893	6	4526911	4777589	1
ENSBTAG00000005151	GO:0010762	0.263668	1	10	regulation of fibroblast migration	BP	1	WDPCP	WD repeat containing planar cell polarity effector [Source:VGNC Symbol;Acc:VGNC:36879]	protein_coding	2795	11	61723956	62023241	-1
ENSBTAG00000014054	GO:1901317	0.0555568	1	2	regulation of flagellated sperm motility	BP	1	CFAP206	cilia and flagella associated protein 206 [Source:VGNC Symbol;Acc:VGNC:53786]	protein_coding	2323	9	62457382	62493333	-1
ENSBTAG00000005151	GO:0051893	0.365993	1	13	regulation of focal adhesion assembly	BP	1	WDPCP	WD repeat containing planar cell polarity effector [Source:VGNC Symbol;Acc:VGNC:36879]	protein_coding	2795	11	61723956	62023241	-1
ENSBTAG00000007917	GO:0010468	0.206979	8	178	regulation of gene expression	BP	1	TSHZ2	teashirt zinc finger homeobox 2 [Source:VGNC Symbol;Acc:VGNC:59371]	protein_coding	3159	13	80866302	81066805	1
ENSBTAG00000012449	GO:0010468	0.206979	8	178	regulation of gene expression	BP	1	AFF3	AF4/FMR2 family member 3 [Source:VGNC Symbol;Acc:VGNC:59202]	protein_coding	3946	11	4665771	5289303	-1
ENSBTAG00000012738	GO:0010468	0.206979	8	178	regulation of gene expression	BP	1	ZNF827	zinc finger protein 827 [Source:VGNC Symbol;Acc:VGNC:55765]	protein_coding	6628	17	12387472	12579784	1
ENSBTAG00000012994	GO:0010468	0.206979	8	178	regulation of gene expression	BP	1	LOX	lysyl oxidase [Source:VGNC Symbol;Acc:VGNC:30951]	protein_coding	2449	7	31754829	31767397	1
ENSBTAG00000015181	GO:0010468	0.206979	8	178	regulation of gene expression	BP	1	EPM2A	EPM2A glucan phosphatase, laforin [Source:VGNC Symbol;Acc:VGNC:53790]	protein_coding	3145	9	82921421	83030362	-1
ENSBTAG00000016260	GO:0010468	0.206979	8	178	regulation of gene expression	BP	1	LRRK2	leucine rich repeat kinase 2 [Source:VGNC Symbol;Acc:VGNC:31038]	protein_coding	7847	5	40461232	40666425	-1
ENSBTAG00000022799	GO:0010468	0.206979	8	178	regulation of gene expression	BP	1	NOTCH1	notch receptor 1 [Source:VGNC Symbol;Acc:VGNC:32177]	protein_coding	8190	11	103935364	103980160	-1
ENSBTAG00000048999	GO:0010468	0.206979	8	178	regulation of gene expression	BP	1	TRIM6	tripartite motif containing 6 [Source:NCBI gene (formerly Entrezgene);Acc:514492]	protein_coding	1892	15	47918495	47937163	-1
ENSBTAG00000008185	GO:0046324	0.00523488	2	4	regulation of glucose import	BP	1	RTN2	reticulon 2 [Source:VGNC Symbol;Acc:VGNC:34204]	protein_coding	2028	18	53087288	53096006	-1
ENSBTAG00000013108	GO:0046324	0.00523488	2	4	regulation of glucose import	BP	1	HK2	hexokinase 2 [Source:VGNC Symbol;Acc:VGNC:29865]	protein_coding	3378	11	9743172	9810098	-1
ENSBTAG00000015181	GO:2000465	0.0308289	1	1	regulation of glycogen (starch) synthase activity	BP	1	EPM2A	EPM2A glucan phosphatase, laforin [Source:VGNC Symbol;Acc:VGNC:53790]	protein_coding	3145	9	82921421	83030362	-1
ENSBTAG00000001824	GO:0006110	0.255515	1	9	regulation of glycolytic process	BP	1	SLC2A6	solute carrier family 2 member 6 [Source:VGNC Symbol;Acc:VGNC:34802]	protein_coding	2211	11	104361551	104368899	-1
ENSBTAG00000010030	GO:0043087	0.33851	3	62	regulation of GTPase activity	BP	1	EPHA4	EPH receptor A4 [Source:VGNC Symbol;Acc:VGNC:56106]	protein_coding	3032	2	109525497	109678039	-1
ENSBTAG00000011245	GO:0043087	0.33851	3	62	regulation of GTPase activity	BP	1	PLXNC1	plexin C1 [Source:VGNC Symbol;Acc:VGNC:33064]	protein_coding	4951	5	23915775	24071389	1
ENSBTAG00000021938	GO:0043087	0.33851	3	62	regulation of GTPase activity	BP	1	ARHGAP44	Rho GTPase activating protein 44 [Source:VGNC Symbol;Acc:VGNC:26097]	protein_coding	3690	19	31200392	31360769	1
ENSBTAG00000010660	GO:0086091	0.397274	1	14	regulation of heart rate by cardiac conduction	BP	1	CACNA1C	calcium voltage-gated channel subunit alpha1 C [Source:VGNC Symbol;Acc:VGNC:59325]	protein_coding	6147	5	108446722	108792612	1
ENSBTAG00000010185	GO:0035065	0.235419	1	9	regulation of histone acetylation	BP	1	TADA2B	transcriptional adaptor 2B [Source:NCBI gene (formerly Entrezgene);Acc:515581]	protein_coding	1344	6	113511976	113524514	1
ENSBTAG00000003581	GO:0051570	0.0755648	1	2	regulation of histone H3-K9 methylation	BP	1	SETD7	SET domain containing 7, histone lysine methyltransferase [Source:VGNC Symbol;Acc:VGNC:34497]	protein_coding	1809	17	18155442	18207948	1
ENSBTAG00000034436	GO:0043122	0.486879	1	22	regulation of I-kappaB kinase/NF-kappaB signaling	BP	1	PDPK1	3-phosphoinositide dependent protein kinase 1 [Source:HGNC Symbol;Acc:HGNC:8816]	protein_coding	1798	25	2036248	2096458	1
ENSBTAG00000012887	GO:0050776	0.53254	1	26	regulation of immune response	BP	1	FCER1A	Fc fragment of IgE receptor Ia [Source:VGNC Symbol;Acc:VGNC:28930]	protein_coding	1140	3	10419633	10425891	-1
ENSBTAG00000021971	GO:0090083	0.0315984	1	1	regulation of inclusion body assembly	BP	1	SNCAIP	synuclein alpha interacting protein [Source:VGNC Symbol;Acc:VGNC:35060]	protein_coding	3593	7	31380877	31541086	-1
ENSBTAG00000022799	GO:0045607	0.102967	1	3	regulation of inner ear auditory receptor cell differentiation	BP	1	NOTCH1	notch receptor 1 [Source:VGNC Symbol;Acc:VGNC:32177]	protein_coding	8190	11	103935364	103980160	-1
ENSBTAG00000030885	GO:0032677	0.0950042	1	3	regulation of interleukin-8 production	BP	1	SSC5D	scavenger receptor cysteine rich family member with 5 domains [Source:VGNC Symbol;Acc:VGNC:35310]	protein_coding	4978	18	61999364	62021041	-1
ENSBTAG00000014370	GO:2000312	0.0587761	1	2	regulation of kainate selective glutamate receptor activity	BP	1	NETO2	neuropilin and tolloid like 2 [Source:VGNC Symbol;Acc:VGNC:32012]	protein_coding	1987	18	15485075	15548896	-1
ENSBTAG00000013222	GO:0045616	0.230599	1	8	regulation of keratinocyte differentiation	BP	1	CD109	CD109 molecule [Source:VGNC Symbol;Acc:VGNC:27002]	protein_coding	4368	9	13201927	13341118	1
ENSBTAG00000016260	GO:0035564	0.0824548	1	2	regulation of kidney size	BP	1	LRRK2	leucine rich repeat kinase 2 [Source:VGNC Symbol;Acc:VGNC:31038]	protein_coding	7847	5	40461232	40666425	-1
ENSBTAG00000016260	GO:0040012	0.0733185	1	2	regulation of locomotion	BP	1	LRRK2	leucine rich repeat kinase 2 [Source:VGNC Symbol;Acc:VGNC:31038]	protein_coding	7847	5	40461232	40666425	-1
ENSBTAG00000016260	GO:0035751	0.123056	1	4	regulation of lysosomal lumen pH	BP	1	LRRK2	leucine rich repeat kinase 2 [Source:VGNC Symbol;Acc:VGNC:31038]	protein_coding	7847	5	40461232	40666425	-1
ENSBTAG00000034436	GO:0043304	0.169661	1	6	regulation of mast cell degranulation	BP	1	PDPK1	3-phosphoinositide dependent protein kinase 1 [Source:HGNC Symbol;Acc:HGNC:8816]	protein_coding	1798	25	2036248	2096458	1
ENSBTAG00000012994	GO:0045652	0.14445	1	5	regulation of megakaryocyte differentiation	BP	1	LOX	lysyl oxidase [Source:VGNC Symbol;Acc:VGNC:30951]	protein_coding	2449	7	31754829	31767397	1
ENSBTAG00000016260	GO:0042391	0.497591	1	21	regulation of membrane potential	BP	1	LRRK2	leucine rich repeat kinase 2 [Source:VGNC Symbol;Acc:VGNC:31038]	protein_coding	7847	5	40461232	40666425	-1
ENSBTAG00000008665	GO:0070507	0.535996	1	23	regulation of microtubule cytoskeleton organization	BP	1	DIXDC1	DIX domain containing 1 [Source:VGNC Symbol;Acc:VGNC:28077]	protein_coding	2659	15	22301569	22335080	1
ENSBTAG00000003314	GO:0031110	0.0210458	2	8	regulation of microtubule polymerization or depolymerization	BP	1	SKA3	spindle and kinetochore associated complex subunit 3 [Source:VGNC Symbol;Acc:VGNC:34645]	protein_coding	2320	12	35583971	35597394	1
ENSBTAG00000018216	GO:0031110	0.0210458	2	8	regulation of microtubule polymerization or depolymerization	BP	1	SKA1	spindle and kinetochore associated complex subunit 1 [Source:VGNC Symbol;Acc:VGNC:34643]	protein_coding	2643	24	49963943	49995093	1
ENSBTAG00000016260	GO:0051900	0.129211	1	4	regulation of mitochondrial depolarization	BP	1	LRRK2	leucine rich repeat kinase 2 [Source:VGNC Symbol;Acc:VGNC:31038]	protein_coding	7847	5	40461232	40666425	-1
ENSBTAG00000018383	GO:1901990	0.20919	1	7	regulation of mitotic cell cycle phase transition	BP	1	ATAD5	ATPase family AAA domain containing 5 [Source:VGNC Symbol;Acc:VGNC:26235]	protein_coding	6820	19	18061035	18096596	-1
ENSBTAG00000006060	GO:1902412	0.0946984	1	3	regulation of mitotic cytokinesis	BP	1	DCDC1	doublecortin domain containing 1 [Source:VGNC Symbol;Acc:VGNC:108127]	protein_coding	5728	15	61692631	62145149	-1
ENSBTAG00000020696	GO:0030071	0.187026	1	7	regulation of mitotic metaphase/anaphase transition	BP	1	HECW2	HECT, C2 and WW domain containing E3 ubiquitin protein ligase 2 [Source:VGNC Symbol;Acc:VGNC:56116]	protein_coding	4841	2	84741175	85088822	-1
ENSBTAG00000010030	GO:1905244	0.125907	1	4	regulation of modification of synaptic structure	BP	1	EPHA4	EPH receptor A4 [Source:VGNC Symbol;Acc:VGNC:56106]	protein_coding	3032	2	109525497	109678039	-1
ENSBTAG00000010660	GO:0034765	0.0170807	3	16	regulation of monoatomic ion transmembrane transport	BP	1	CACNA1C	calcium voltage-gated channel subunit alpha1 C [Source:VGNC Symbol;Acc:VGNC:59325]	protein_coding	6147	5	108446722	108792612	1
ENSBTAG00000014828	GO:0034765	0.0170807	3	16	regulation of monoatomic ion transmembrane transport	BP	1	CACNA1A	calcium voltage-gated channel subunit alpha1 A [Source:VGNC Symbol;Acc:VGNC:26672]	protein_coding	7497	7	12144237	12396421	1
ENSBTAG00000014940	GO:0034765	0.0170807	3	16	regulation of monoatomic ion transmembrane transport	BP	1	KCNAB3	potassium voltage-gated channel subfamily A regulatory beta subunit 3 [Source:VGNC Symbol;Acc:VGNC:30429]	protein_coding	2373	19	27603100	27609768	-1
ENSBTAG00000015396	GO:0043488	0.536042	1	24	regulation of mRNA stability	BP	1	RBM24	RNA binding motif protein 24 [Source:VGNC Symbol;Acc:VGNC:33793]	protein_coding	2066	23	40056293	40067746	-1
ENSBTAG00000000329	GO:0051147	0.128921	1	4	regulation of muscle cell differentiation	BP	1	MEGF10	multiple EGF like domains 10 [Source:VGNC Symbol;Acc:VGNC:31375]	protein_coding	5150	7	26554784	26762374	-1
ENSBTAG00000015396	GO:0010830	0.144914	1	5	regulation of myotube differentiation	BP	1	RBM24	RNA binding motif protein 24 [Source:VGNC Symbol;Acc:VGNC:33793]	protein_coding	2066	23	40056293	40067746	-1
ENSBTAG00000011234	GO:2000177	0.144599	1	5	regulation of neural precursor cell proliferation	BP	1	FOXO3	forkhead box O3 [Source:VGNC Symbol;Acc:VGNC:29099]	protein_coding	2191	9	41522588	41620269	-1
ENSBTAG00000016260	GO:1902692	0.0435278	1	1	regulation of neuroblast proliferation	BP	1	LRRK2	leucine rich repeat kinase 2 [Source:VGNC Symbol;Acc:VGNC:31038]	protein_coding	7847	5	40461232	40666425	-1
ENSBTAG00000022799	GO:0050767	0.411575	1	16	regulation of neurogenesis	BP	1	NOTCH1	notch receptor 1 [Source:VGNC Symbol;Acc:VGNC:32177]	protein_coding	8190	11	103935364	103980160	-1
ENSBTAG00000017504	GO:0043523	0.213963	1	8	regulation of neuron apoptotic process	BP	1	FAIM2	Fas apoptotic inhibitory molecule 2 [Source:VGNC Symbol;Acc:VGNC:28710]	protein_coding	4899	5	29983972	30018827	1
ENSBTAG00000016260	GO:1901214	0.17117	1	6	regulation of neuron death	BP	1	LRRK2	leucine rich repeat kinase 2 [Source:VGNC Symbol;Acc:VGNC:31038]	protein_coding	7847	5	40461232	40666425	-1
ENSBTAG00000016260	GO:0014041	0.0625218	1	2	regulation of neuron maturation	BP	1	LRRK2	leucine rich repeat kinase 2 [Source:VGNC Symbol;Acc:VGNC:31038]	protein_coding	7847	5	40461232	40666425	-1
ENSBTAG00000012039	GO:2001222	0.210321	1	7	regulation of neuron migration	BP	1	PHACTR1	phosphatase and actin regulator 1 [Source:VGNC Symbol;Acc:VGNC:32804]	protein_coding	3220	23	43276359	43794630	-1
ENSBTAG00000018603	GO:0010975	0.440666	1	19	regulation of neuron projection development	BP	1	RGMA	repulsive guidance molecule BMP co-receptor a [Source:VGNC Symbol;Acc:VGNC:33906]	protein_coding	2849	21	13980386	14030897	1
ENSBTAG00000014945	GO:0098696	0.151327	1	5	regulation of neurotransmitter receptor localization to postsynaptic specialization membrane	BP	1	IQSEC2	IQ motif and Sec7 domain ArfGEF 2 [Source:VGNC Symbol;Acc:VGNC:30262]	protein_coding	4525	X	90684699	90726856	-1
ENSBTAG00000021938	GO:0099152	0.0909924	1	3	regulation of neurotransmitter receptor transport, endosome to postsynaptic membrane	BP	1	ARHGAP44	Rho GTPase activating protein 44 [Source:VGNC Symbol;Acc:VGNC:26097]	protein_coding	3690	19	31200392	31360769	1
ENSBTAG00000021971	GO:0046928	0.0636232	1	2	regulation of neurotransmitter secretion	BP	1	SNCAIP	synuclein alpha interacting protein [Source:VGNC Symbol;Acc:VGNC:35060]	protein_coding	3593	7	31380877	31541086	-1
ENSBTAG00000018607	GO:0008593	0.0792288	2	15	regulation of Notch signaling pathway	BP	1	TSPEAR	thrombospondin type laminin G domain and EAR repeats [Source:VGNC Symbol;Acc:VGNC:36444]	protein_coding	2527	1	144441578	144619108	-1
ENSBTAG00000022799	GO:0008593	0.0792288	2	15	regulation of Notch signaling pathway	BP	1	NOTCH1	notch receptor 1 [Source:VGNC Symbol;Acc:VGNC:32177]	protein_coding	8190	11	103935364	103980160	-1
ENSBTAG00000040607	GO:0043551	0.154198	1	5	regulation of phosphatidylinositol 3-kinase activity	BP	1	SLA2	Src like adaptor 2 [Source:VGNC Symbol;Acc:VGNC:34651]	protein_coding	3464	13	65711052	65737754	-1
ENSBTAG00000015181	GO:0042325	0.219617	1	9	regulation of phosphorylation	BP	1	EPM2A	EPM2A glucan phosphatase, laforin [Source:VGNC Symbol;Acc:VGNC:53790]	protein_coding	3145	9	82921421	83030362	-1
ENSBTAG00000012994	GO:2000586	0.0301827	1	1	regulation of platelet-derived growth factor receptor-beta signaling pathway	BP	1	LOX	lysyl oxidase [Source:VGNC Symbol;Acc:VGNC:30951]	protein_coding	2449	7	31754829	31767397	1
ENSBTAG00000011971	GO:0099175	0.209753	1	8	regulation of postsynapse organization	BP	1	NRP2	neuropilin 2 [Source:VGNC Symbol;Acc:VGNC:32267]	protein_coding	3248	2	94028625	94145404	1
ENSBTAG00000014940	GO:1901379	0.0025151	2	3	regulation of potassium ion transmembrane transport	BP	1	KCNAB3	potassium voltage-gated channel subfamily A regulatory beta subunit 3 [Source:VGNC Symbol;Acc:VGNC:30429]	protein_coding	2373	19	27603100	27609768	-1
ENSBTAG00000016343	GO:1901379	0.0025151	2	3	regulation of potassium ion transmembrane transport	BP	1	KCNIP2	potassium voltage-gated channel interacting protein 2 [Source:VGNC Symbol;Acc:VGNC:30451]	protein_coding	1589	26	22552428	22569873	-1
ENSBTAG00000003684	GO:1905606	0.0190536	2	7	regulation of presynapse assembly	BP	1	LRFN5	leucine rich repeat and fibronectin type III domain containing 5 [Source:VGNC Symbol;Acc:VGNC:30979]	protein_coding	2727	21	51329040	51648277	1
ENSBTAG00000039377	GO:1905606	0.0190536	2	7	regulation of presynapse assembly	BP	1	SLITRK2	SLIT and NTRK like family member 2 [Source:VGNC Symbol;Acc:VGNC:34963]	protein_coding	2535	X	28690281	28692815	-1
ENSBTAG00000015181	GO:0061136	0.382054	1	17	regulation of proteasomal protein catabolic process	BP	1	EPM2A	EPM2A glucan phosphatase, laforin [Source:VGNC Symbol;Acc:VGNC:53790]	protein_coding	3145	9	82921421	83030362	-1
ENSBTAG00000044194	GO:0042176	0.323827	1	13	regulation of protein catabolic process	BP	1	ZDHHC2	zinc finger DHHC-type palmitoyltransferase 2 [Source:VGNC Symbol;Acc:VGNC:37135]	protein_coding	1138	27	20011366	20073509	-1
ENSBTAG00000021553	GO:0046825	0.171288	1	6	regulation of protein export from nucleus	BP	1	PTPN14	protein tyrosine phosphatase non-receptor type 14 [Source:VGNC Symbol;Acc:VGNC:33532]	protein_coding	4360	16	69034474	69223706	1
ENSBTAG00000015181	GO:0042306	0.0878941	1	3	regulation of protein import into nucleus	BP	1	EPM2A	EPM2A glucan phosphatase, laforin [Source:VGNC Symbol;Acc:VGNC:53790]	protein_coding	3145	9	82921421	83030362	-1
ENSBTAG00000016260	GO:0010738	0.190222	1	6	regulation of protein kinase A signaling	BP	1	LRRK2	leucine rich repeat kinase 2 [Source:VGNC Symbol;Acc:VGNC:31038]	protein_coding	7847	5	40461232	40666425	-1
ENSBTAG00000015181	GO:0045859	0.357585	1	14	regulation of protein kinase activity	BP	1	EPM2A	EPM2A glucan phosphatase, laforin [Source:VGNC Symbol;Acc:VGNC:53790]	protein_coding	3145	9	82921421	83030362	-1
ENSBTAG00000048999	GO:0032880	0.786415	1	48	regulation of protein localization	BP	1	TRIM6	tripartite motif containing 6 [Source:NCBI gene (formerly Entrezgene);Acc:514492]	protein_coding	1892	15	47918495	47937163	-1
ENSBTAG00000015181	GO:1903076	0.0725999	2	16	regulation of protein localization to plasma membrane	BP	1	EPM2A	EPM2A glucan phosphatase, laforin [Source:VGNC Symbol;Acc:VGNC:53790]	protein_coding	3145	9	82921421	83030362	-1
ENSBTAG00000044194	GO:1903076	0.0725999	2	16	regulation of protein localization to plasma membrane	BP	1	ZDHHC2	zinc finger DHHC-type palmitoyltransferase 2 [Source:VGNC Symbol;Acc:VGNC:37135]	protein_coding	1138	27	20011366	20073509	-1
ENSBTAG00000008429	GO:0001932	0.149809	3	43	regulation of protein phosphorylation	BP	1	LRP4	LDL receptor related protein 4 [Source:VGNC Symbol;Acc:VGNC:30992]	protein_coding	5971	15	76789248	76840637	-1
ENSBTAG00000012994	GO:0001932	0.149809	3	43	regulation of protein phosphorylation	BP	1	LOX	lysyl oxidase [Source:VGNC Symbol;Acc:VGNC:30951]	protein_coding	2449	7	31754829	31767397	1
ENSBTAG00000015181	GO:0001932	0.149809	3	43	regulation of protein phosphorylation	BP	1	EPM2A	EPM2A glucan phosphatase, laforin [Source:VGNC Symbol;Acc:VGNC:53790]	protein_coding	3145	9	82921421	83030362	-1
ENSBTAG00000044158	GO:0070613	0.195523	1	7	regulation of protein processing	BP	1	LDLRAD3	low density lipoprotein receptor class A domain containing 3 [Source:VGNC Symbol;Acc:VGNC:30828]	protein_coding	3249	15	66504294	66702598	1
ENSBTAG00000013492	GO:0071900	0.14509	1	5	regulation of protein serine/threonine kinase activity	BP	1	PRKAG3	protein kinase AMP-activated non-catalytic subunit gamma 3 [Source:VGNC Symbol;Acc:VGNC:33323]	protein_coding	2489	2	106786779	106794751	-1
ENSBTAG00000016260	GO:0031647	0.805059	1	55	regulation of protein stability	BP	1	LRRK2	leucine rich repeat kinase 2 [Source:VGNC Symbol;Acc:VGNC:31038]	protein_coding	7847	5	40461232	40666425	-1
ENSBTAG00000015181	GO:0031396	0.302545	1	12	regulation of protein ubiquitination	BP	1	EPM2A	EPM2A glucan phosphatase, laforin [Source:VGNC Symbol;Acc:VGNC:53790]	protein_coding	3145	9	82921421	83030362	-1
ENSBTAG00000050467	GO:0043254	0.324044	1	12	regulation of protein-containing complex assembly	BP	1	BBS10	Bardet-Biedl syndrome 10 [Source:HGNC Symbol;Acc:HGNC:26291]	protein_coding	3686	5	5827591	5831861	-1
ENSBTAG00000016260	GO:0030162	0.208288	1	7	regulation of proteolysis	BP	1	LRRK2	leucine rich repeat kinase 2 [Source:VGNC Symbol;Acc:VGNC:31038]	protein_coding	7847	5	40461232	40666425	-1
ENSBTAG00000021938	GO:0035020	0.197478	1	8	regulation of Rac protein signal transduction	BP	1	ARHGAP44	Rho GTPase activating protein 44 [Source:VGNC Symbol;Acc:VGNC:26097]	protein_coding	3690	19	31200392	31360769	1
ENSBTAG00000011234	GO:2000377	0.326401	1	13	regulation of reactive oxygen species metabolic process	BP	1	FOXO3	forkhead box O3 [Source:VGNC Symbol;Acc:VGNC:29099]	protein_coding	2191	9	41522588	41620269	-1
ENSBTAG00000012994	GO:1900120	0.0301827	1	1	regulation of receptor binding	BP	1	LOX	lysyl oxidase [Source:VGNC Symbol;Acc:VGNC:30951]	protein_coding	2449	7	31754829	31767397	1
ENSBTAG00000008916	GO:0048583	0.156845	1	5	regulation of response to stimulus	BP	1	CYFIP2	cytoplasmic FMR1 interacting protein 2 [Source:VGNC Symbol;Acc:VGNC:50267]	protein_coding	5645	7	68943176	69076275	1
ENSBTAG00000016260	GO:1905279	0.107121	1	3	regulation of retrograde transport, endosome to Golgi	BP	1	LRRK2	leucine rich repeat kinase 2 [Source:VGNC Symbol;Acc:VGNC:31038]	protein_coding	7847	5	40461232	40666425	-1
ENSBTAG00000008585	GO:0035023	0.425008	1	16	regulation of Rho protein signal transduction	BP	1	ARHGEF10	Rho guanine nucleotide exchange factor 10 [Source:VGNC Symbol;Acc:VGNC:26104]	protein_coding	4304	27	1347269	1407799	1
ENSBTAG00000005151	GO:1900027	0.191899	1	7	regulation of ruffle assembly	BP	1	WDPCP	WD repeat containing planar cell polarity effector [Source:VGNC Symbol;Acc:VGNC:36879]	protein_coding	2795	11	61723956	62023241	-1
ENSBTAG00000016260	GO:0009966	0.27139	2	32	regulation of signal transduction	BP	1	LRRK2	leucine rich repeat kinase 2 [Source:VGNC Symbol;Acc:VGNC:31038]	protein_coding	7847	5	40461232	40666425	-1
ENSBTAG00000040607	GO:0009966	0.27139	2	32	regulation of signal transduction	BP	1	SLA2	Src like adaptor 2 [Source:VGNC Symbol;Acc:VGNC:34651]	protein_coding	3464	13	65711052	65737754	-1
ENSBTAG00000000329	GO:0048641	0.0362903	1	1	regulation of skeletal muscle tissue development	BP	1	MEGF10	multiple EGF like domains 10 [Source:VGNC Symbol;Acc:VGNC:31375]	protein_coding	5150	7	26554784	26762374	-1
ENSBTAG00000019036	GO:0051056	0.169093	2	20	regulation of small GTPase mediated signal transduction	BP	1	ARHGAP28	Rho GTPase activating protein 28 [Source:VGNC Symbol;Acc:VGNC:26086]	protein_coding	4581	24	39834619	39935989	1
ENSBTAG00000039922	GO:0051056	0.169093	2	20	regulation of small GTPase mediated signal transduction	BP	1	ARAP2	ArfGAP with RhoGAP domain, ankyrin repeat and PH domain 2 [Source:VGNC Symbol;Acc:VGNC:26055]	protein_coding	6107	6	55445522	55641914	-1
ENSBTAG00000009159	GO:0014910	0.116498	1	3	regulation of smooth muscle cell migration	BP	1	PLXNA1	plexin A1 [Source:VGNC Symbol;Acc:VGNC:33059]	protein_coding	7252	22	60240226	60280068	-1
ENSBTAG00000009510	GO:0006940	0.164949	1	6	regulation of smooth muscle contraction	BP	1	ADRA2B	adrenoceptor alpha 2B [Source:VGNC Symbol;Acc:VGNC:25696]	protein_coding	1344	11	2253295	2254638	-1
ENSBTAG00000022799	GO:0014807	0.102718	1	3	regulation of somitogenesis	BP	1	NOTCH1	notch receptor 1 [Source:VGNC Symbol;Acc:VGNC:32177]	protein_coding	8190	11	103935364	103980160	-1
ENSBTAG00000046391	GO:2001256	0.252102	1	9	regulation of store-operated calcium entry	BP	1	GRAMD2A	GRAM domain containing 2A [Source:VGNC Symbol;Acc:VGNC:29625]	protein_coding	3923	10	19099201	19136846	-1
ENSBTAG00000012994	GO:0016202	0.0865226	1	3	regulation of striated muscle tissue development	BP	1	LOX	lysyl oxidase [Source:VGNC Symbol;Acc:VGNC:30951]	protein_coding	2449	7	31754829	31767397	1
ENSBTAG00000012137	GO:0051963	0.126313	1	4	regulation of synapse assembly	BP	1	NTN1	netrin 1 [Source:VGNC Symbol;Acc:VGNC:32304]	protein_coding	2318	19	28447224	28649129	1
ENSBTAG00000001481	GO:0050807	0.183669	1	6	regulation of synapse organization	BP	1	IGSF9	immunoglobulin superfamily member 9 [Source:VGNC Symbol;Acc:VGNC:30097]	protein_coding	4686	3	9739774	9759677	1
ENSBTAG00000000841	GO:0048167	0.441452	1	18	regulation of synaptic plasticity	BP	1	LZTS1	leucine zipper tumor suppressor 1 [Source:VGNC Symbol;Acc:VGNC:31121]	protein_coding	5676	8	67361739	67428893	-1
ENSBTAG00000016260	GO:0051966	0.229078	1	8	regulation of synaptic transmission, glutamatergic	BP	1	LRRK2	leucine rich repeat kinase 2 [Source:VGNC Symbol;Acc:VGNC:31038]	protein_coding	7847	5	40461232	40666425	-1
ENSBTAG00000016260	GO:1900242	0.1597	1	5	regulation of synaptic vesicle endocytosis	BP	1	LRRK2	leucine rich repeat kinase 2 [Source:VGNC Symbol;Acc:VGNC:31038]	protein_coding	7847	5	40461232	40666425	-1
ENSBTAG00000016260	GO:2000300	0.46448	1	20	regulation of synaptic vesicle exocytosis	BP	1	LRRK2	leucine rich repeat kinase 2 [Source:VGNC Symbol;Acc:VGNC:31038]	protein_coding	7847	5	40461232	40666425	-1
ENSBTAG00000016260	GO:1902803	0.0435278	1	1	regulation of synaptic vesicle transport	BP	1	LRRK2	leucine rich repeat kinase 2 [Source:VGNC Symbol;Acc:VGNC:31038]	protein_coding	7847	5	40461232	40666425	-1
ENSBTAG00000013670	GO:0045580	0.249587	1	9	regulation of T cell differentiation	BP	1	SLC46A2	solute carrier family 46 member 2 [Source:VGNC Symbol;Acc:VGNC:34885]	protein_coding	2284	8	102117909	102129395	-1
ENSBTAG00000019349	GO:0090067	0.0302732	1	1	regulation of thalamus size	BP	1	SLC6A4	solute carrier family 6 member 4 [Source:VGNC Symbol;Acc:VGNC:49971]	protein_coding	2581	19	21290410	21323440	-1
ENSBTAG00000017090	GO:1903432	0.141225	1	5	regulation of TORC1 signaling	BP	1	SMCR8	SMCR8-C9orf72 complex subunit [Source:VGNC Symbol;Acc:VGNC:58472]	protein_coding	2817	19	34353294	34358390	-1
ENSBTAG00000001649	GO:0006357	0.223769	23	638	regulation of transcription by RNA polymerase II	BP	1	ZFPM2	zinc finger protein, FOG family member 2 [Source:VGNC Symbol;Acc:VGNC:54515]	protein_coding	3450	14	58819937	59239114	-1
ENSBTAG00000004822	GO:0006357	0.223769	23	638	regulation of transcription by RNA polymerase II	BP	1	SOX10	SRY-box transcription factor 10 [Source:VGNC Symbol;Acc:VGNC:35141]	protein_coding	2989	5	109757715	109768623	-1
ENSBTAG00000007678	GO:0006357	0.223769	23	638	regulation of transcription by RNA polymerase II	BP	1	MKX	mohawk homeobox [Source:VGNC Symbol;Acc:VGNC:31493]	protein_coding	2896	13	36823187	36893338	1
ENSBTAG00000007917	GO:0006357	0.223769	23	638	regulation of transcription by RNA polymerase II	BP	1	TSHZ2	teashirt zinc finger homeobox 2 [Source:VGNC Symbol;Acc:VGNC:59371]	protein_coding	3159	13	80866302	81066805	1
ENSBTAG00000008836	GO:0006357	0.223769	23	638	regulation of transcription by RNA polymerase II	BP	1	ZNF782	zinc finger protein 782 [Source:VGNC Symbol;Acc:VGNC:55091]	protein_coding	2392	8	83428998	83435694	-1
ENSBTAG00000010185	GO:0006357	0.223769	23	638	regulation of transcription by RNA polymerase II	BP	1	TADA2B	transcriptional adaptor 2B [Source:NCBI gene (formerly Entrezgene);Acc:515581]	protein_coding	1344	6	113511976	113524514	1
ENSBTAG00000011234	GO:0006357	0.223769	23	638	regulation of transcription by RNA polymerase II	BP	1	FOXO3	forkhead box O3 [Source:VGNC Symbol;Acc:VGNC:29099]	protein_coding	2191	9	41522588	41620269	-1
ENSBTAG00000011682	GO:0006357	0.223769	23	638	regulation of transcription by RNA polymerase II	BP	1	GLI2	GLI family zinc finger 2 [Source:VGNC Symbol;Acc:VGNC:29400]	protein_coding	5611	2	72712261	72753189	1
ENSBTAG00000012036	GO:0006357	0.223769	23	638	regulation of transcription by RNA polymerase II	BP	1	HR	HR lysine demethylase and nuclear receptor corepressor [Source:VGNC Symbol;Acc:VGNC:29950]	protein_coding	5203	8	69428721	69445389	-1
ENSBTAG00000012915	GO:0006357	0.223769	23	638	regulation of transcription by RNA polymerase II	BP	1	ZNF404	zinc finger protein 404 [Source:VGNC Symbol;Acc:VGNC:37268]	protein_coding	1882	18	52062598	52082934	-1
ENSBTAG00000014389	GO:0006357	0.223769	23	638	regulation of transcription by RNA polymerase II	BP	1	SP4	Sp4 transcription factor [Source:VGNC Symbol;Acc:VGNC:35155]	protein_coding	3346	4	30225647	30305513	1
ENSBTAG00000015386	GO:0006357	0.223769	23	638	regulation of transcription by RNA polymerase II	BP	1	REL	REL proto-onco, NF-kB subunit [Source:VGNC Symbol;Acc:VGNC:33857]	protein_coding	2197	11	43625180	43662860	1
ENSBTAG00000015766	GO:0006357	0.223769	23	638	regulation of transcription by RNA polymerase II	BP	1	ZFPM1	zinc finger protein, FOG family member 1 [Source:VGNC Symbol;Acc:VGNC:58429]	protein_coding	3190	18	13720107	13781533	1
ENSBTAG00000017731	GO:0006357	0.223769	23	638	regulation of transcription by RNA polymerase II	BP	1	ZFAT	zinc finger and AT-hook domain containing [Source:VGNC Symbol;Acc:VGNC:37154]	protein_coding	3723	14	7126583	7265632	1
ENSBTAG00000018090	GO:0006357	0.223769	23	638	regulation of transcription by RNA polymerase II	BP	1	ZNF449	zinc finger protein 449 [Source:VGNC Symbol;Acc:VGNC:37278]	protein_coding	1359	X	18974810	18980914	1
ENSBTAG00000022799	GO:0006357	0.223769	23	638	regulation of transcription by RNA polymerase II	BP	1	NOTCH1	notch receptor 1 [Source:VGNC Symbol;Acc:VGNC:32177]	protein_coding	8190	11	103935364	103980160	-1
ENSBTAG00000030836	GO:0006357	0.223769	23	638	regulation of transcription by RNA polymerase II	BP	1	ZBTB21	zinc finger and BTB domain containing 21 [Source:VGNC Symbol;Acc:VGNC:37066]	protein_coding	4768	1	142235364	142253631	-1
ENSBTAG00000033563	GO:0006357	0.223769	23	638	regulation of transcription by RNA polymerase II	BP	1	ZNF529	zinc finger protein 529 [Source:HGNC Symbol;Acc:HGNC:29328]	protein_coding	1602	18	46997951	47006904	1
ENSBTAG00000037804	GO:0006357	0.223769	23	638	regulation of transcription by RNA polymerase II	BP	1	IKZF2	IKAROS family zinc finger 2 [Source:VGNC Symbol;Acc:VGNC:56125]	protein_coding	2526	2	101012199	101190609	-1
ENSBTAG00000039242	GO:0006357	0.223769	23	638	regulation of transcription by RNA polymerase II	BP	1	ZNF10	zinc finger protein 10 [Source:VGNC Symbol;Acc:VGNC:52850]	protein_coding	2376	17	44156961	44169024	1
ENSBTAG00000039815	GO:0006357	0.223769	23	638	regulation of transcription by RNA polymerase II	BP	1	ZBTB6	zinc finger and BTB domain containing 6 [Source:VGNC Symbol;Acc:VGNC:37088]	protein_coding	1311	11	94076975	94079017	-1
ENSBTAG00000045572	GO:0006357	0.223769	23	638	regulation of transcription by RNA polymerase II	BP	1	ZNF319	zinc finger protein 319 [Source:VGNC Symbol;Acc:VGNC:37246]	protein_coding	1983	18	25902577	25904786	-1
ENSBTAG00000049495	GO:0006357	0.223769	23	638	regulation of transcription by RNA polymerase II	BP	1	ZNF449	zinc finger protein 449 [Source:NCBI gene (formerly Entrezgene);Acc:512036]	protein_coding	2178	NKLS02002206.1	36319	55334	1
ENSBTAG00000012994	GO:0017015	0.371008	1	14	regulation of transforming growth factor beta receptor signaling pathway	BP	1	LOX	lysyl oxidase [Source:VGNC Symbol;Acc:VGNC:30951]	protein_coding	2449	7	31754829	31767397	1
ENSBTAG00000015181	GO:1904666	0.0605157	1	2	regulation of ubiquitin protein ligase activity	BP	1	EPM2A	EPM2A glucan phosphatase, laforin [Source:VGNC Symbol;Acc:VGNC:53790]	protein_coding	3145	9	82921421	83030362	-1
ENSBTAG00000009510	GO:0019229	0.140263	1	5	regulation of vasoconstriction	BP	1	ADRA2B	adrenoceptor alpha 2B [Source:VGNC Symbol;Acc:VGNC:25696]	protein_coding	1344	11	2253295	2254638	-1
ENSBTAG00000010660	GO:0098911	0.269293	1	9	regulation of ventricular cardiac muscle cell action potential	BP	1	CACNA1C	calcium voltage-gated channel subunit alpha1 C [Source:VGNC Symbol;Acc:VGNC:59325]	protein_coding	6147	5	108446722	108792612	1
ENSBTAG00000048999	GO:0046596	0.253431	1	10	regulation of viral entry into host cell	BP	1	TRIM6	tripartite motif containing 6 [Source:NCBI gene (formerly Entrezgene);Acc:514492]	protein_coding	1892	15	47918495	47937163	-1
ENSBTAG00000013245	GO:0051209	0.394923	1	14	release of sequestered calcium ion into cytosol	BP	1	ITPR3	inositol 1,4,5-trisphosphate receptor type 3 [Source:VGNC Symbol;Acc:VGNC:30348]	protein_coding	8293	23	7745549	7813182	1
ENSBTAG00000005151	GO:0060541	0.113335	1	4	respiratory system development	BP	1	WDPCP	WD repeat containing planar cell polarity effector [Source:VGNC Symbol;Acc:VGNC:36879]	protein_coding	2795	11	61723956	62023241	-1
ENSBTAG00000014828	GO:1904645	0.148674	1	5	response to amyloid-beta	BP	1	CACNA1A	calcium voltage-gated channel subunit alpha1 A [Source:VGNC Symbol;Acc:VGNC:26672]	protein_coding	7497	7	12144237	12396421	1
ENSBTAG00000052388	GO:0046677	0.309552	1	12	response to antibiotic	BP	1	HYAL3	hyaluronidase 3 [Source:VGNC Symbol;Acc:VGNC:106776]	protein_coding	1733	22	50034120	50039436	1
ENSBTAG00000013245	GO:0051592	0.463811	1	20	response to calcium ion	BP	1	ITPR3	inositol 1,4,5-trisphosphate receptor type 3 [Source:VGNC Symbol;Acc:VGNC:30348]	protein_coding	8293	23	7745549	7813182	1
ENSBTAG00000015386	GO:0034097	0.464517	1	20	response to cytokine	BP	1	REL	REL proto-onco, NF-kB subunit [Source:VGNC Symbol;Acc:VGNC:33857]	protein_coding	2197	11	43625180	43662860	1
ENSBTAG00000009023	GO:0034976	0.489357	2	54	response to endoplasmic reticulum stress	BP	1	TMTC3	transmembrane O-mannosyltransferase targeting cadherins 3 [Source:VGNC Symbol;Acc:VGNC:36147]	protein_coding	3497	5	17943910	17981541	1
ENSBTAG00000016799	GO:0034976	0.489357	2	54	response to endoplasmic reticulum stress	BP	1	ERN1	endoplasmic reticulum to nucleus signaling 1 [Source:VGNC Symbol;Acc:VGNC:58373]	protein_coding	3116	19	48273414	48350809	-1
ENSBTAG00000011234	GO:0070542	0.0592684	1	2	response to fatty acid	BP	1	FOXO3	forkhead box O3 [Source:VGNC Symbol;Acc:VGNC:29099]	protein_coding	2191	9	41522588	41620269	-1
ENSBTAG00000017632	GO:0010212	0.61566	1	31	response to ionizing radiation	BP	1	AEN	apoptosis enhancing nuclease [Source:VGNC Symbol;Acc:VGNC:25705]	protein_coding	1570	21	19591620	19601252	1
ENSBTAG00000017504	GO:0002931	0.331302	1	13	response to ischemia	BP	1	FAIM2	Fas apoptotic inhibitory molecule 2 [Source:VGNC Symbol;Acc:VGNC:28710]	protein_coding	4899	5	29983972	30018827	1
ENSBTAG00000048999	GO:0032496	0.766082	1	50	response to lipopolysaccharide	BP	1	TRIM6	tripartite motif containing 6 [Source:NCBI gene (formerly Entrezgene);Acc:514492]	protein_coding	1892	15	47918495	47937163	-1
ENSBTAG00000022799	GO:0032495	0.247308	1	8	response to muramyl dipeptide	BP	1	NOTCH1	notch receptor 1 [Source:VGNC Symbol;Acc:VGNC:32177]	protein_coding	8190	11	103935364	103980160	-1
ENSBTAG00000001078	GO:0014873	0.000907516	2	2	response to muscle activity involved in regulation of muscle adaptation	BP	1	SRL	sarcalumenin [Source:HGNC Symbol;Acc:HGNC:11295]	protein_coding	2382	25	3397612	3432198	-1
ENSBTAG00000013492	GO:0014873	0.000907516	2	2	response to muscle activity involved in regulation of muscle adaptation	BP	1	PRKAG3	protein kinase AMP-activated non-catalytic subunit gamma 3 [Source:VGNC Symbol;Acc:VGNC:33323]	protein_coding	2489	2	106786779	106794751	-1
ENSBTAG00000016260	GO:0006979	0.530761	2	60	response to oxidative stress	BP	1	LRRK2	leucine rich repeat kinase 2 [Source:VGNC Symbol;Acc:VGNC:31038]	protein_coding	7847	5	40461232	40666425	-1
ENSBTAG00000044017	GO:0006979	0.530761	2	60	response to oxidative stress	BP	1	MSRB3	methionine sulfoxide reductase B3 [Source:VGNC Symbol;Acc:VGNC:54457]	protein_coding	1769	5	48332243	48512740	-1
ENSBTAG00000009216	GO:0009268	0.0218413	1	1	response to pH	BP	1	HVCN1	hydrogen voltage gated channel 1 [Source:VGNC Symbol;Acc:VGNC:30010]	protein_coding	1061	17	54505222	54531025	-1
ENSBTAG00000011234	GO:0042594	0.215206	1	8	response to starvation	BP	1	FOXO3	forkhead box O3 [Source:VGNC Symbol;Acc:VGNC:29099]	protein_coding	2191	9	41522588	41620269	-1
ENSBTAG00000019349	GO:0009636	0.37822	1	16	response to toxic substance	BP	1	SLC6A4	solute carrier family 6 member 4 [Source:VGNC Symbol;Acc:VGNC:49971]	protein_coding	2581	19	21290410	21323440	-1
ENSBTAG00000022150	GO:0071559	0.190176	1	6	response to transforming growth factor beta	BP	1	MXRA5	matrix remodeling associated 5 [Source:VGNC Symbol;Acc:VGNC:31774]	protein_coding	9209	X	138519497	138540790	1
ENSBTAG00000012449	GO:0034612	0.415829	1	18	response to tumor necrosis factor	BP	1	AFF3	AF4/FMR2 family member 3 [Source:VGNC Symbol;Acc:VGNC:59202]	protein_coding	3946	11	4665771	5289303	-1
ENSBTAG00000052388	GO:0009615	0.784785	1	51	response to virus	BP	1	HYAL3	hyaluronidase 3 [Source:VGNC Symbol;Acc:VGNC:106776]	protein_coding	1733	22	50034120	50039436	1
ENSBTAG00000009216	GO:0010043	0.105591	1	4	response to zinc ion	BP	1	HVCN1	hydrogen voltage gated channel 1 [Source:VGNC Symbol;Acc:VGNC:30010]	protein_coding	1061	17	54505222	54531025	-1
ENSBTAG00000021118	GO:0034653	0.0645127	1	2	retinoic acid catabolic process	BP	1	CYP26A1	cytochrome P450 family 26 subfamily A member 1 [Source:HGNC Symbol;Acc:HGNC:2603]	protein_coding	1721	26	14416061	14419635	1
ENSBTAG00000021118	GO:0042573	0.173003	1	6	retinoic acid metabolic process	BP	1	CYP26A1	cytochrome P450 family 26 subfamily A member 1 [Source:HGNC Symbol;Acc:HGNC:2603]	protein_coding	1721	26	14416061	14419635	1
ENSBTAG00000011518	GO:0048384	0.321679	1	12	retinoic acid receptor signaling pathway	BP	1	RARB	retinoic acid receptor beta [Source:VGNC Symbol;Acc:VGNC:58402]	protein_coding	1347	27	40197883	40381619	-1
ENSBTAG00000008036	GO:0007266	0.633349	1	31	Rho protein signal transduction	BP	1	CELSR1	cadherin EGF LAG seven-pass G-type receptor 1 [Source:VGNC Symbol;Acc:VGNC:55884]	protein_coding	9242	5	116657456	116800031	-1
ENSBTAG00000001879	GO:0048511	0.11891	2	18	rhythmic process	BP	1	PER2	period circadian regulator 2 [Source:VGNC Symbol;Acc:VGNC:106859]	protein_coding	4795	3	117558885	117599971	-1
ENSBTAG00000020048	GO:0048511	0.11891	2	18	rhythmic process	BP	1	MAPK10	mitogen-activated protein kinase 10 [Source:VGNC Symbol;Acc:VGNC:31213]	protein_coding	2757	6	100907869	101279063	-1
ENSBTAG00000001649	GO:0003221	0.0313116	1	1	right ventricular cardiac muscle tissue morphogenesis	BP	1	ZFPM2	zinc finger protein, FOG family member 2 [Source:VGNC Symbol;Acc:VGNC:54515]	protein_coding	3450	14	58819937	59239114	-1
ENSBTAG00000012955	GO:0009451	0.327301	1	13	RNA modification	BP	1	TRUB1	TruB pseudouridine synthase family member 1 [Source:VGNC Symbol;Acc:VGNC:36404]	protein_coding	1722	26	35387480	35418682	1
ENSBTAG00000012955	GO:0006396	0.62217	2	73	RNA processing	BP	1	TRUB1	TruB pseudouridine synthase family member 1 [Source:VGNC Symbol;Acc:VGNC:36404]	protein_coding	1722	26	35387480	35418682	1
ENSBTAG00000017486	GO:0006396	0.62217	2	73	RNA processing	BP	1	ADARB1	adenosine deaminase RNA specific B1 [Source:VGNC Symbol;Acc:VGNC:25636]	protein_coding	3282	1	144937738	145050738	1
ENSBTAG00000005151	GO:0060021	0.733982	1	42	roof of mouth development	BP	1	WDPCP	WD repeat containing planar cell polarity effector [Source:VGNC Symbol;Acc:VGNC:36879]	protein_coding	2795	11	61723956	62023241	-1
ENSBTAG00000038234	GO:0046500	0.021447	1	1	S-adenosylmethionine metabolic process	BP	1	BHMT2	betaine--homocysteine S-methyltransferase 2 [Source:VGNC Symbol;Acc:VGNC:26489]	protein_coding	1035	10	10143679	10158404	1
ENSBTAG00000038234	GO:0033477	0.021447	1	1	S-methylmethionine metabolic process	BP	1	BHMT2	betaine--homocysteine S-methyltransferase 2 [Source:VGNC Symbol;Acc:VGNC:26489]	protein_coding	1035	10	10143679	10158404	1
ENSBTAG00000003219	GO:0031146	0.584933	1	29	SCF-dependent proteasomal ubiquitin-dependent protein catabolic process	BP	1	FBXL7	F-box and leucine rich repeat protein 7 [Source:VGNC Symbol;Acc:VGNC:52778]	protein_coding	1984	20	57228320	57239470	-1
ENSBTAG00000022799	GO:0060528	0.0729808	1	2	secretory columnal luminar epithelial cell differentiation involved in prostate glandular acinus development	BP	1	NOTCH1	notch receptor 1 [Source:VGNC Symbol;Acc:VGNC:32177]	protein_coding	8190	11	103935364	103980160	-1
ENSBTAG00000009159	GO:0071526	0.207562	2	24	semaphorin-plexin signaling pathway	BP	1	PLXNA1	plexin A1 [Source:VGNC Symbol;Acc:VGNC:33059]	protein_coding	7252	22	60240226	60280068	-1
ENSBTAG00000011245	GO:0071526	0.207562	2	24	semaphorin-plexin signaling pathway	BP	1	PLXNC1	plexin C1 [Source:VGNC Symbol;Acc:VGNC:33064]	protein_coding	4951	5	23915775	24071389	1
ENSBTAG00000011245	GO:1902287	0.18824	1	6	semaphorin-plexin signaling pathway involved in axon guidance	BP	1	PLXNC1	plexin C1 [Source:VGNC Symbol;Acc:VGNC:33064]	protein_coding	4951	5	23915775	24071389	1
ENSBTAG00000011971	GO:1902285	0.0623071	1	2	semaphorin-plexin signaling pathway involved in neuron projection guidance	BP	1	NRP2	neuropilin 2 [Source:VGNC Symbol;Acc:VGNC:32267]	protein_coding	3248	2	94028625	94145404	1
ENSBTAG00000011971	GO:0097374	0.0309741	1	1	sensory neuron axon guidance	BP	1	NRP2	neuropilin 2 [Source:VGNC Symbol;Acc:VGNC:32267]	protein_coding	3248	2	94028625	94145404	1
ENSBTAG00000013245	GO:0050913	0.044487	1	1	sensory perception of bitter taste	BP	1	ITPR3	inositol 1,4,5-trisphosphate receptor type 3 [Source:VGNC Symbol;Acc:VGNC:30348]	protein_coding	8293	23	7745549	7813182	1
ENSBTAG00000000189	GO:0007605	0.00672334	6	53	sensory perception of sound	BP	1	LHFPL3	LHFPL tetraspan subfamily member 3 [Source:VGNC Symbol;Acc:VGNC:30866]	protein_coding	1212	4	45537952	46117403	1
ENSBTAG00000007431	GO:0007605	0.00672334	6	53	sensory perception of sound	BP	1	CEMIP	cell migration inducing hyaluronidase 1 [Source:VGNC Symbol;Acc:VGNC:27172]	protein_coding	4086	21	26725040	26791142	1
ENSBTAG00000018165	GO:0007605	0.00672334	6	53	sensory perception of sound	BP	1	RIPOR2	RHO family interacting cell polarization regulator 2 [Source:VGNC Symbol;Acc:VGNC:54232]	protein_coding	3650	23	32786389	32996550	1
ENSBTAG00000018607	GO:0007605	0.00672334	6	53	sensory perception of sound	BP	1	TSPEAR	thrombospondin type laminin G domain and EAR repeats [Source:VGNC Symbol;Acc:VGNC:36444]	protein_coding	2527	1	144441578	144619108	-1
ENSBTAG00000019175	GO:0007605	0.00672334	6	53	sensory perception of sound	BP	1	SOBP	sine oculis binding protein homolog [Source:VGNC Symbol;Acc:VGNC:35118]	protein_coding	3263	9	42405900	42571799	-1
ENSBTAG00000052515	GO:0007605	0.00672334	6	53	sensory perception of sound	BP	1	TMIE	transmembrane inner ear [Source:VGNC Symbol;Acc:VGNC:54502]	protein_coding	2015	22	52780145	52789160	-1
ENSBTAG00000013245	GO:0050916	0.044487	1	1	sensory perception of sweet taste	BP	1	ITPR3	inositol 1,4,5-trisphosphate receptor type 3 [Source:VGNC Symbol;Acc:VGNC:30348]	protein_coding	8293	23	7745549	7813182	1
ENSBTAG00000013245	GO:0050917	0.0733806	1	2	sensory perception of umami taste	BP	1	ITPR3	inositol 1,4,5-trisphosphate receptor type 3 [Source:VGNC Symbol;Acc:VGNC:30348]	protein_coding	8293	23	7745549	7813182	1
ENSBTAG00000019349	GO:0006837	0.0302732	1	1	serotonin transport	BP	1	SLC6A4	solute carrier family 6 member 4 [Source:VGNC Symbol;Acc:VGNC:49971]	protein_coding	2581	19	21290410	21323440	-1
ENSBTAG00000007772	GO:0051610	0.00269395	2	3	serotonin uptake	BP	1	SLC29A4	solute carrier family 29 member 4 [Source:VGNC Symbol;Acc:VGNC:34795]	protein_coding	2572	25	38971637	38983187	-1
ENSBTAG00000019349	GO:0051610	0.00269395	2	3	serotonin uptake	BP	1	SLC6A4	solute carrier family 6 member 4 [Source:VGNC Symbol;Acc:VGNC:49971]	protein_coding	2581	19	21290410	21323440	-1
ENSBTAG00000018524	GO:0007548	0.0564056	1	2	sex differentiation	BP	1	AMHR2	anti-Mullerian hormone receptor type 2 [Source:VGNC Symbol;Acc:VGNC:54403]	protein_coding	2034	5	26591483	26597710	-1
ENSBTAG00000000783	GO:0007165	0.825836	11	439	signal transduction	BP	1	TGFA	transforming growth factor alpha [Source:VGNC Symbol;Acc:VGNC:58421]	protein_coding	969	11	13861144	13975868	1
ENSBTAG00000001034	GO:0007165	0.825836	11	439	signal transduction	BP	1	IL18R1	interleukin 18 receptor 1 [Source:VGNC Symbol;Acc:VGNC:30127]	protein_coding	3295	11	7165278	7193294	1
ENSBTAG00000004848	GO:0007165	0.825836	11	439	signal transduction	BP	1	OLFML2A	olfactomedin like 2A [Source:VGNC Symbol;Acc:VGNC:32422]	protein_coding	1989	11	95786174	95805310	1
ENSBTAG00000008338	GO:0007165	0.825836	11	439	signal transduction	BP	1	PLCB1	phospholipase C beta 1 [Source:VGNC Symbol;Acc:VGNC:32980]	protein_coding	4316	13	933264	1794219	1
ENSBTAG00000009159	GO:0007165	0.825836	11	439	signal transduction	BP	1	PLXNA1	plexin A1 [Source:VGNC Symbol;Acc:VGNC:33059]	protein_coding	7252	22	60240226	60280068	-1
ENSBTAG00000011245	GO:0007165	0.825836	11	439	signal transduction	BP	1	PLXNC1	plexin C1 [Source:VGNC Symbol;Acc:VGNC:33064]	protein_coding	4951	5	23915775	24071389	1
ENSBTAG00000016260	GO:0007165	0.825836	11	439	signal transduction	BP	1	LRRK2	leucine rich repeat kinase 2 [Source:VGNC Symbol;Acc:VGNC:31038]	protein_coding	7847	5	40461232	40666425	-1
ENSBTAG00000016911	GO:0007165	0.825836	11	439	signal transduction	BP	1	ARHGAP23	Rho GTPase activating protein 23 [Source:VGNC Symbol;Acc:VGNC:55773]	protein_coding	4557	19	39088363	39136166	1
ENSBTAG00000019036	GO:0007165	0.825836	11	439	signal transduction	BP	1	ARHGAP28	Rho GTPase activating protein 28 [Source:VGNC Symbol;Acc:VGNC:26086]	protein_coding	4581	24	39834619	39935989	1
ENSBTAG00000021938	GO:0007165	0.825836	11	439	signal transduction	BP	1	ARHGAP44	Rho GTPase activating protein 44 [Source:VGNC Symbol;Acc:VGNC:26097]	protein_coding	3690	19	31200392	31360769	1
ENSBTAG00000039922	GO:0007165	0.825836	11	439	signal transduction	BP	1	ARAP2	ArfGAP with RhoGAP domain, ankyrin repeat and PH domain 2 [Source:VGNC Symbol;Acc:VGNC:26055]	protein_coding	6107	6	55445522	55641914	-1
ENSBTAG00000018383	GO:0042770	0.182143	1	6	signal transduction in response to DNA damage	BP	1	ATAD5	ATPase family AAA domain containing 5 [Source:VGNC Symbol;Acc:VGNC:26235]	protein_coding	6820	19	18061035	18096596	-1
ENSBTAG00000009704	GO:0007338	0.420827	1	17	single fertilization	BP	1	CECR2	CECR2 histone acetyl-lysine reader [Source:VGNC Symbol;Acc:VGNC:49053]	protein_coding	4215	5	108937842	109051118	1
ENSBTAG00000008429	GO:0071340	0.136916	1	5	skeletal muscle acetylcholine-gated channel clustering	BP	1	LRP4	LDL receptor related protein 4 [Source:VGNC Symbol;Acc:VGNC:30992]	protein_coding	5971	15	76789248	76840637	-1
ENSBTAG00000015151	GO:0035914	0.142886	2	22	skeletal muscle cell differentiation	BP	1	FOXN2	forkhead box N2 [Source:VGNC Symbol;Acc:VGNC:29096]	protein_coding	2571	11	30657152	30713233	1
ENSBTAG00000022799	GO:0035914	0.142886	2	22	skeletal muscle cell differentiation	BP	1	NOTCH1	notch receptor 1 [Source:VGNC Symbol;Acc:VGNC:32177]	protein_coding	8190	11	103935364	103980160	-1
ENSBTAG00000018165	GO:0048741	0.32385	1	12	skeletal muscle fiber development	BP	1	RIPOR2	RHO family interacting cell polarization regulator 2 [Source:VGNC Symbol;Acc:VGNC:54232]	protein_coding	3650	23	32786389	32996550	1
ENSBTAG00000000329	GO:0014719	0.0362903	1	1	skeletal muscle satellite cell activation	BP	1	MEGF10	multiple EGF like domains 10 [Source:VGNC Symbol;Acc:VGNC:31375]	protein_coding	5150	7	26554784	26762374	-1
ENSBTAG00000000329	GO:0014816	0.100555	1	3	skeletal muscle satellite cell differentiation	BP	1	MEGF10	multiple EGF like domains 10 [Source:VGNC Symbol;Acc:VGNC:31375]	protein_coding	5150	7	26554784	26762374	-1
ENSBTAG00000002283	GO:0014834	0.0849441	1	3	skeletal muscle satellite cell maintenance involved in skeletal muscle regeneration	BP	1	FZD7	frizzled class receptor 7 [Source:VGNC Symbol;Acc:VGNC:29171]	protein_coding	2207	2	90571270	90573476	1
ENSBTAG00000000329	GO:0014841	0.0655233	1	2	skeletal muscle satellite cell proliferation	BP	1	MEGF10	multiple EGF like domains 10 [Source:VGNC Symbol;Acc:VGNC:31375]	protein_coding	5150	7	26554784	26762374	-1
ENSBTAG00000001029	GO:0007264	0.156976	4	64	small GTPase mediated signal transduction	BP	1	RASGRP2	RAS guanyl releasing protein 2 [Source:VGNC Symbol;Acc:VGNC:33748]	protein_coding	2755	29	42969386	42984628	-1
ENSBTAG00000002190	GO:0007264	0.156976	4	64	small GTPase mediated signal transduction	BP	1	DOCK8	dedicator of cytokinesis 8 [Source:VGNC Symbol;Acc:VGNC:28162]	protein_coding	7484	8	44032278	44271335	-1
ENSBTAG00000013560	GO:0007264	0.156976	4	64	small GTPase mediated signal transduction	BP	1	RABIF	RAB interacting factor [Source:VGNC Symbol;Acc:VGNC:33672]	protein_coding	489	16	79913789	79917702	1
ENSBTAG00000014612	GO:0007264	0.156976	4	64	small GTPase mediated signal transduction	BP	1	DOCK2	dedicator of cytokinesis 2 [Source:VGNC Symbol;Acc:VGNC:28157]	protein_coding	5607	20	1562432	2001666	1
ENSBTAG00000004405	GO:0007224	0.0148251	5	47	smoothened signaling pathway	BP	1	IQUB	IQ motif and ubiquitin domain containing [Source:VGNC Symbol;Acc:VGNC:30263]	protein_coding	2845	4	87783954	87862973	-1
ENSBTAG00000005151	GO:0007224	0.0148251	5	47	smoothened signaling pathway	BP	1	WDPCP	WD repeat containing planar cell polarity effector [Source:VGNC Symbol;Acc:VGNC:36879]	protein_coding	2795	11	61723956	62023241	-1
ENSBTAG00000005803	GO:0007224	0.0148251	5	47	smoothened signaling pathway	BP	1	PTPDC1	protein tyrosine phosphatase domain containing 1 [Source:VGNC Symbol;Acc:VGNC:33527]	protein_coding	3867	8	85312677	85383567	1
ENSBTAG00000011682	GO:0007224	0.0148251	5	47	smoothened signaling pathway	BP	1	GLI2	GLI family zinc finger 2 [Source:VGNC Symbol;Acc:VGNC:29400]	protein_coding	5611	2	72712261	72753189	1
ENSBTAG00000048628	GO:0007224	0.0148251	5	47	smoothened signaling pathway	BP	1	HHAT	hedgehog acyltransferase [Source:VGNC Symbol;Acc:VGNC:106767]	protein_coding	1683	16	72651368	73012821	-1
ENSBTAG00000019349	GO:0035176	0.434322	1	16	social behavior	BP	1	SLC6A4	solute carrier family 6 member 4 [Source:VGNC Symbol;Acc:VGNC:49971]	protein_coding	2581	19	21290410	21323440	-1
ENSBTAG00000011882	GO:0035725	0.519414	1	23	sodium ion transmembrane transport	BP	1	SLC24A3	solute carrier family 24 member 3 [Source:VGNC Symbol;Acc:VGNC:34738]	protein_coding	1839	13	38891310	39323725	1
ENSBTAG00000001324	GO:0043252	0.0596032	1	2	sodium-independent organic anion transport	BP	1	SLCO2A1	solute carrier organic anion transporter family member 2A1 [Source:VGNC Symbol;Acc:VGNC:34951]	protein_coding	2289	1	135336540	135423996	1
ENSBTAG00000002283	GO:0048103	0.0104158	2	5	somatic stem cell division	BP	1	FZD7	frizzled class receptor 7 [Source:VGNC Symbol;Acc:VGNC:29171]	protein_coding	2207	2	90571270	90573476	1
ENSBTAG00000022799	GO:0048103	0.0104158	2	5	somatic stem cell division	BP	1	NOTCH1	notch receptor 1 [Source:VGNC Symbol;Acc:VGNC:32177]	protein_coding	8190	11	103935364	103980160	-1
ENSBTAG00000014054	GO:0007288	0.0854847	2	16	sperm axoneme assembly	BP	1	CFAP206	cilia and flagella associated protein 206 [Source:VGNC Symbol;Acc:VGNC:53786]	protein_coding	2323	9	62457382	62493333	-1
ENSBTAG00000023529	GO:0007288	0.0854847	2	16	sperm axoneme assembly	BP	1	SPEF2	sperm flagellar 2 [Source:VGNC Symbol;Acc:VGNC:35202]	protein_coding	5413	20	38369475	38572090	-1
ENSBTAG00000011106	GO:0007286	0.661919	1	37	spermatid development	BP	1	PACRG	parkin coregulated [Source:VGNC Symbol;Acc:VGNC:55070]	protein_coding	774	9	98192795	98722419	1
ENSBTAG00000019060	GO:0007283	0.874725	2	116	spermatogenesis	BP	1	CLDN11	claudin 11 [Source:VGNC Symbol;Acc:VGNC:53517]	protein_coding	1937	1	96999962	97014928	-1
ENSBTAG00000043957	GO:0007283	0.874725	2	116	spermatogenesis	BP	1	TDRP	testis development related protein [Source:VGNC Symbol;Acc:VGNC:35723]	protein_coding	638	1	146562507	146607459	-1
ENSBTAG00000009257	GO:0030148	0.309303	1	13	sphingolipid biosynthetic process	BP	1	CERKL	ceramide kinase like [Source:VGNC Symbol;Acc:VGNC:27223]	protein_coding	1715	2	14945329	15081254	1
ENSBTAG00000009257	GO:0006665	0.00622681	4	26	sphingolipid metabolic process	BP	1	CERKL	ceramide kinase like [Source:VGNC Symbol;Acc:VGNC:27223]	protein_coding	1715	2	14945329	15081254	1
ENSBTAG00000012475	GO:0006665	0.00622681	4	26	sphingolipid metabolic process	BP	1	ALOX12B	arachidonate 12-lipoxygenase, 12R type [Source:VGNC Symbol;Acc:VGNC:25842]	protein_coding	2427	19	27718183	27730008	-1
ENSBTAG00000030523	GO:0006665	0.00622681	4	26	sphingolipid metabolic process	BP	1	ZPBP2	zona pellucida binding protein 2 [Source:VGNC Symbol;Acc:VGNC:107047]	protein_coding	1403	19	40217187	40226085	1
ENSBTAG00000044179	GO:0006665	0.00622681	4	26	sphingolipid metabolic process	BP	1	CERS6	ceramide synthase 6 [Source:VGNC Symbol;Acc:VGNC:27228]	protein_coding	1412	2	27359574	27712447	-1
ENSBTAG00000017486	GO:0021965	0.0310258	1	1	spinal cord ventral commissure morphogenesis	BP	1	ADARB1	adenosine deaminase RNA specific B1 [Source:VGNC Symbol;Acc:VGNC:25636]	protein_coding	3282	1	144937738	145050738	1
ENSBTAG00000021786	GO:0007051	0.27793	1	11	spindle organization	BP	1	AUNIP	aurora kinase A and ninein interacting protein [Source:VGNC Symbol;Acc:VGNC:26347]	protein_coding	1388	2	127225459	127237892	1
ENSBTAG00000013744	GO:1905355	0.0351189	1	1	spine apparatus assembly	BP	1	SYNPO	synaptopodin [Source:VGNC Symbol;Acc:VGNC:35530]	protein_coding	4789	7	61971868	62026834	1
ENSBTAG00000008048	GO:0000245	0.313932	1	12	spliceosomal complex assembly	BP	1	GCFC2	GC-rich sequence DNA-binding factor 2 [Source:VGNC Symbol;Acc:VGNC:29283]	protein_coding	2483	11	43921124	43998529	1
ENSBTAG00000005717	GO:0060708	0.0825258	1	3	spongiotrophoblast differentiation	BP	1	GJB5	gap junction protein beta 5 [Source:VGNC Symbol;Acc:VGNC:29380]	protein_coding	1313	3	110930986	110934249	-1
ENSBTAG00000017731	GO:0060712	0.181161	1	6	spongiotrophoblast layer development	BP	1	ZFAT	zinc finger and AT-hook domain containing [Source:VGNC Symbol;Acc:VGNC:37154]	protein_coding	3723	14	7126583	7265632	1
ENSBTAG00000025140	GO:0061669	0.0596348	1	2	spontaneous neurotransmitter secretion	BP	1	DOC2B	double C2 domain beta [Source:VGNC Symbol;Acc:VGNC:57140]	protein_coding	1239	19	22472035	22494825	1
ENSBTAG00000022799	GO:0002040	0.450433	1	18	sprouting angiogenesis	BP	1	NOTCH1	notch receptor 1 [Source:VGNC Symbol;Acc:VGNC:32177]	protein_coding	8190	11	103935364	103980160	-1
ENSBTAG00000009112	GO:0006616	0.0986931	1	4	SRP-dependent cotranslational protein targeting to membrane, translocation	BP	1	TRAM2	translocation associated membrane protein 2 [Source:VGNC Symbol;Acc:VGNC:54242]	protein_coding	1294	23	24893081	24957939	-1
ENSBTAG00000016958	GO:0048863	0.46343	1	20	stem cell differentiation	BP	1	PHF19	PHD finger protein 19 [Source:VGNC Symbol;Acc:VGNC:32817]	protein_coding	3288	8	110242266	110260664	-1
ENSBTAG00000002283	GO:0019827	0.271936	2	33	stem cell population maintenance	BP	1	FZD7	frizzled class receptor 7 [Source:VGNC Symbol;Acc:VGNC:29171]	protein_coding	2207	2	90571270	90573476	1
ENSBTAG00000016958	GO:0019827	0.271936	2	33	stem cell population maintenance	BP	1	PHF19	PHD finger protein 19 [Source:VGNC Symbol;Acc:VGNC:32817]	protein_coding	3288	8	110242266	110260664	-1
ENSBTAG00000021118	GO:0016125	0.101226	1	4	sterol metabolic process	BP	1	CYP26A1	cytochrome P450 family 26 subfamily A member 1 [Source:HGNC Symbol;Acc:HGNC:2603]	protein_coding	1721	26	14416061	14419635	1
ENSBTAG00000001078	GO:0002115	0.167725	1	6	store-operated calcium entry	BP	1	SRL	sarcalumenin [Source:HGNC Symbol;Acc:HGNC:11295]	protein_coding	2382	25	3397612	3432198	-1
ENSBTAG00000012039	GO:0043149	0.310795	1	12	stress fiber assembly	BP	1	PHACTR1	phosphatase and actin regulator 1 [Source:VGNC Symbol;Acc:VGNC:32804]	protein_coding	3220	23	43276359	43794630	-1
ENSBTAG00000011518	GO:0021756	0.192051	1	7	striatum development	BP	1	RARB	retinoic acid receptor beta [Source:VGNC Symbol;Acc:VGNC:58402]	protein_coding	1347	27	40197883	40381619	-1
ENSBTAG00000002283	GO:0034446	0.646938	1	31	substrate adhesion-dependent cell spreading	BP	1	FZD7	frizzled class receptor 7 [Source:VGNC Symbol;Acc:VGNC:29171]	protein_coding	2207	2	90571270	90573476	1
ENSBTAG00000008707	GO:0051923	0.144207	1	6	sulfation	BP	1	SULT6B1	sulfotransferase family 6B member 1 [Source:VGNC Symbol;Acc:VGNC:35470]	protein_coding	912	11	19605859	19621401	-1
ENSBTAG00000016968	GO:0006790	0.216244	1	8	sulfur compound metabolic process	BP	1	CHST4	carbohydrate sulfotransferase 4 [Source:VGNC Symbol;Acc:VGNC:27346]	protein_coding	2006	18	39529465	39536278	-1
ENSBTAG00000011971	GO:0061549	0.1195	1	4	sympathetic ganglion development	BP	1	NRP2	neuropilin 2 [Source:VGNC Symbol;Acc:VGNC:32267]	protein_coding	3248	2	94028625	94145404	1
ENSBTAG00000011971	GO:0097490	0.0623071	1	2	sympathetic neuron projection extension	BP	1	NRP2	neuropilin 2 [Source:VGNC Symbol;Acc:VGNC:32267]	protein_coding	3248	2	94028625	94145404	1
ENSBTAG00000011971	GO:0097491	0.0623071	1	2	sympathetic neuron projection guidance	BP	1	NRP2	neuropilin 2 [Source:VGNC Symbol;Acc:VGNC:32267]	protein_coding	3248	2	94028625	94145404	1
ENSBTAG00000013462	GO:0050808	0.44933	1	17	synapse organization	BP	1	L1CAM	L1 cell adhesion molecule [Source:VGNC Symbol;Acc:VGNC:30760]	protein_coding	5302	X	37076248	37090660	-1
ENSBTAG00000010030	GO:0098883	0.10266	1	4	synapse pruning	BP	1	EPHA4	EPH receptor A4 [Source:VGNC Symbol;Acc:VGNC:56106]	protein_coding	3032	2	109525497	109678039	-1
ENSBTAG00000008429	GO:0051124	0.0696545	1	2	synaptic assembly at neuromuscular junction	BP	1	LRP4	LDL receptor related protein 4 [Source:VGNC Symbol;Acc:VGNC:30992]	protein_coding	5971	15	76789248	76840637	-1
ENSBTAG00000044194	GO:0016188	0.132114	1	5	synaptic vesicle maturation	BP	1	ZDHHC2	zinc finger DHHC-type palmitoyltransferase 2 [Source:VGNC Symbol;Acc:VGNC:37135]	protein_coding	1138	27	20011366	20073509	-1
ENSBTAG00000018004	GO:0016191	0.0836237	1	3	synaptic vesicle uncoating	BP	1	SH3GL3	SH3 domain containing GRB2 like 3, endophilin A3 [Source:VGNC Symbol;Acc:VGNC:34574]	protein_coding	1321	21	24498758	24614322	-1
ENSBTAG00000014612	GO:0042110	0.161901	2	24	T cell activation	BP	1	DOCK2	dedicator of cytokinesis 2 [Source:VGNC Symbol;Acc:VGNC:28157]	protein_coding	5607	20	1562432	2001666	1
ENSBTAG00000040607	GO:0042110	0.161901	2	24	T cell activation	BP	1	SLA2	Src like adaptor 2 [Source:VGNC Symbol;Acc:VGNC:34651]	protein_coding	3464	13	65711052	65737754	-1
ENSBTAG00000032084	GO:0010818	0.157689	1	5	T cell chemotaxis	BP	1	GPR183	G protein-coupled receptor 183 [Source:VGNC Symbol;Acc:VGNC:29577]	protein_coding	1504	12	76165404	76180037	-1
ENSBTAG00000013730	GO:0031295	0.252468	1	10	T cell costimulation	BP	1	CD5	CD5 molecule [Source:VGNC Symbol;Acc:VGNC:27037]	protein_coding	2713	29	37422743	37445044	1
ENSBTAG00000002283	GO:0033077	0.403643	1	17	T cell differentiation in thymus	BP	1	FZD7	frizzled class receptor 7 [Source:VGNC Symbol;Acc:VGNC:29171]	protein_coding	2207	2	90571270	90573476	1
ENSBTAG00000013670	GO:0043029	0.399924	1	17	T cell homeostasis	BP	1	SLC46A2	solute carrier family 46 member 2 [Source:VGNC Symbol;Acc:VGNC:34885]	protein_coding	2284	8	102117909	102129395	-1
ENSBTAG00000014612	GO:0042098	0.38559	1	16	T cell proliferation	BP	1	DOCK2	dedicator of cytokinesis 2 [Source:VGNC Symbol;Acc:VGNC:28157]	protein_coding	5607	20	1562432	2001666	1
ENSBTAG00000000306	GO:0050852	0.445615	2	48	T cell receptor signaling pathway	BP	1	ITK	IL2 inducible T cell kinase [Source:VGNC Symbol;Acc:VGNC:30338]	protein_coding	4378	7	68871861	68934053	1
ENSBTAG00000006223	GO:0050852	0.445615	2	48	T cell receptor signaling pathway	BP	1	THEMIS2	thymocyte selection associated family member 2 [Source:VGNC Symbol;Acc:VGNC:35836]	protein_coding	1989	2	125473679	125486124	-1
ENSBTAG00000032084	GO:0061470	0.0890685	1	3	T follicular helper cell differentiation	BP	1	GPR183	G protein-coupled receptor 183 [Source:VGNC Symbol;Acc:VGNC:29577]	protein_coding	1504	12	76165404	76180037	-1
ENSBTAG00000001034	GO:0045063	0.141935	1	5	T-helper 1 cell differentiation	BP	1	IL18R1	interleukin 18 receptor 1 [Source:VGNC Symbol;Acc:VGNC:30127]	protein_coding	3295	11	7165278	7193294	1
ENSBTAG00000022799	GO:0072538	0.130577	1	4	T-helper 17 type immune response	BP	1	NOTCH1	notch receptor 1 [Source:VGNC Symbol;Acc:VGNC:32177]	protein_coding	8190	11	103935364	103980160	-1
ENSBTAG00000016260	GO:0022028	0.105277	1	3	tangential migration from the subventricular zone to the olfactory bulb	BP	1	LRRK2	leucine rich repeat kinase 2 [Source:VGNC Symbol;Acc:VGNC:31038]	protein_coding	7847	5	40461232	40666425	-1
ENSBTAG00000012738	GO:0000723	0.727508	1	39	telomere maintenance	BP	1	ZNF827	zinc finger protein 827 [Source:VGNC Symbol;Acc:VGNC:55765]	protein_coding	6628	17	12387472	12579784	1
ENSBTAG00000013670	GO:0048538	0.637037	1	32	thymus development	BP	1	SLC46A2	solute carrier family 46 member 2 [Source:VGNC Symbol;Acc:VGNC:34885]	protein_coding	2284	8	102117909	102129395	-1
ENSBTAG00000002585	GO:0042403	0.00735179	2	5	thyroid hormone metabolic process	BP	1	SLC16A2	solute carrier family 16 member 2 [Source:VGNC Symbol;Acc:VGNC:54485]	protein_coding	4165	X	76549545	76681860	-1
ENSBTAG00000015935	GO:0042403	0.00735179	2	5	thyroid hormone metabolic process	BP	1	IYD	iodotyrosine deiodinase [Source:VGNC Symbol;Acc:VGNC:30355]	protein_coding	2794	9	87457227	87509744	1
ENSBTAG00000002585	GO:0070327	0.140523	1	5	thyroid hormone transport	BP	1	SLC16A2	solute carrier family 16 member 2 [Source:VGNC Symbol;Acc:VGNC:54485]	protein_coding	4165	X	76549545	76681860	-1
ENSBTAG00000012137	GO:0009888	0.418673	1	15	tissue development	BP	1	NTN1	netrin 1 [Source:VGNC Symbol;Acc:VGNC:32304]	protein_coding	2318	19	28447224	28649129	1
ENSBTAG00000005151	GO:0043587	0.0947502	1	3	tongue morphogenesis	BP	1	WDPCP	WD repeat containing planar cell polarity effector [Source:VGNC Symbol;Acc:VGNC:36879]	protein_coding	2795	11	61723956	62023241	-1
ENSBTAG00000018607	GO:0034505	0.0644522	1	2	tooth mineralization	BP	1	TSPEAR	thrombospondin type laminin G domain and EAR repeats [Source:VGNC Symbol;Acc:VGNC:36444]	protein_coding	2527	1	144441578	144619108	-1
ENSBTAG00000007772	GO:1901998	0.592753	1	29	toxin transport	BP	1	SLC29A4	solute carrier family 29 member 4 [Source:VGNC Symbol;Acc:VGNC:34795]	protein_coding	2572	25	38971637	38983187	-1
ENSBTAG00000004257	GO:0006367	0.485011	1	23	transcription initiation at RNA polymerase II promoter	BP	1	TAF4B	TATA-box binding protein associated factor 4b [Source:VGNC Symbol;Acc:VGNC:35575]	protein_coding	2760	24	30501605	30607271	-1
ENSBTAG00000007589	GO:0007179	0.849726	1	58	transforming growth factor beta receptor signaling pathway	BP	1	SMAD9	SMAD family member 9 [Source:VGNC Symbol;Acc:VGNC:34981]	protein_coding	1871	12	24731844	24795963	1
ENSBTAG00000040313	GO:0006412	0.993187	1	248	translation	BP	1	PARS2	prolyl-tRNA synthetase 2, mitochondrial [Source:VGNC Symbol;Acc:VGNC:49561]	protein_coding	1953	3	91528851	91530803	1
ENSBTAG00000032083	GO:0006413	0.729767	1	46	translational initiation	BP	1	DHX33	DEAH-box helicase 33 [Source:VGNC Symbol;Acc:VGNC:54418]	protein_coding	2505	19	26092262	26109309	1
ENSBTAG00000016399	GO:0007178	0.0649655	2	13	transmembrane receptor protein serine/threonine kinase signaling pathway	BP	1	AKAP4	A-kinase anchoring protein 4 [Source:VGNC Symbol;Acc:VGNC:25785]	protein_coding	3670	X	87916593	87934363	-1
[truncated: 63 more rows]
