# Supplementary material for: Altered microRNA composition in the uterine lumen fluid in cattle (Bos taurus) pregnancies initiated by artificial insemination or transfer of an in vitro produced embryo
Source: J Anim Sci Biotechnol. 2024 Sep 13;15:130. doi: 10.1186/s40104-024-01083-8 (PMC11397056; doi:10.1186/s40104-024-01083-8)
Supplement: Supplementary file 7 — Additional file 7. Coexpression between miRNAs in the uterine luminal fluid and the genes expressed in extra-embryonic tissue. [file 40104_2024_1083_MOESM7_ESM.xlsx]

## Sheet: cor_D18_ET_EET_smallRNA_cor_D18
Coexpression between miRNAs in the uterile luminal fluid and the genes expressed in extra-embryonic tissue.
Gene ID EET	Gene ID miRNA ULF	Gene EET symbol	miRNA symbol	Correlation ET	pvalue ET	correlation AI	pvalue AI
ENSBTAG00000000079	ENSBTAG00000036367	CCSAP	MIR374B	0.986302	4.18735e-05	0.386653	0.391543
ENSBTAG00000000080	ENSBTAG00000036395	GRWD1	bta-mir-429	0.294596	0.521294	-0.989135	2.34942e-05
ENSBTAG00000000252	ENSBTAG00000036395	POLE3	bta-mir-429	0.535713	0.215218	-0.992965	7.94175e-06
ENSBTAG00000000546	ENSBTAG00000029865	TOB1		-0.0542427	0.90805	-0.985571	4.76651e-05
ENSBTAG00000000548	ENSBTAG00000047544	KLHDC10	bta-mir-31	0.45024	0.310706	0.98692	3.73181e-05
ENSBTAG00000000560	ENSBTAG00000029797		bta-mir-186	0.995192	3.07149e-06	0.294919	0.520817
ENSBTAG00000000630	ENSBTAG00000051595	LSM14A	bta-mir-6119	0.990294	1.77324e-05	-0.765821	0.0447248
ENSBTAG00000000778	ENSBTAG00000030053	HSP90AB1	bta-mir-194-1	0.986091	4.34994e-05	0.0435728	0.926099
ENSBTAG00000000786	ENSBTAG00000036404	NQO2	bta-mir-155	0.992808	8.39333e-06	0.347656	0.444811
ENSBTAG00000000807	ENSBTAG00000036395	TMED3	bta-mir-429	0.0225591	0.961712	-0.988801	2.53363e-05
ENSBTAG00000001029	ENSBTAG00000049659	RASGRP2	bta-mir-7859	0.993984	5.37524e-06	-0.208135	0.654263
ENSBTAG00000001171	ENSBTAG00000036362	OGFOD1	bta-mir-106b	-0.987564	3.29075e-05	-0.285438	0.534923
ENSBTAG00000001179	ENSBTAG00000036410	TEP1	bta-mir-141	-0.987614	3.25733e-05	-0.568127	0.183312
ENSBTAG00000001390	ENSBTAG00000036369	B4GALT4	bta-mir-100	0.993863	5.64873e-06	0.286771	0.532931
ENSBTAG00000001508	ENSBTAG00000030053	SH3RF1	bta-mir-194-1	-0.987303	3.46514e-05	-0.279016	0.544547
ENSBTAG00000001562	ENSBTAG00000029968	NFE2	bta-mir-7-3	0.991242	1.37219e-05	0.236658	0.609392
ENSBTAG00000001612	ENSBTAG00000030073	LSM1	bta-mir-342	0.987787	3.14535e-05	-0.434993	0.329369
ENSBTAG00000001906	ENSBTAG00000029959	FANCA	bta-mir-200c	0.0905498	0.846907	-0.988709	2.58609e-05
ENSBTAG00000002025	ENSBTAG00000036380	AMIGO2	bta-mir-184	0.987902	3.07191e-05	-0.645855	0.117116
ENSBTAG00000002220	ENSBTAG00000029949	SPTLC1	bta-mir-499	0.986358	4.14478e-05	0.162609	0.727581
ENSBTAG00000002238	ENSBTAG00000029939	ARL2	MIR129-2	-0.491045	0.263133	-0.986509	4.03101e-05
ENSBTAG00000002331	ENSBTAG00000036362	DLGAP5	bta-mir-106b	-0.98779	3.14346e-05	-0.427331	0.338923
ENSBTAG00000002531	ENSBTAG00000029802	ARHGAP10		0.988811	2.52849e-05	0.259532	0.574092
ENSBTAG00000002579	ENSBTAG00000049659	FBL	bta-mir-7859	-0.997719	4.76584e-07	0.112626	0.81001
ENSBTAG00000002600	ENSBTAG00000029804	EFCAB7	bta-mir-30a	0.99182	1.15724e-05	0.367957	0.416751
ENSBTAG00000002648	ENSBTAG00000046072	RPS18	bta-mir-2284x	0.986956	3.70614e-05	0.113959	0.807791
ENSBTAG00000002745	ENSBTAG00000030114	APEX1	bta-mir-143	0.23305	0.615018	-0.995015	3.36115e-06
ENSBTAG00000002907	ENSBTAG00000029862	C2CD3	bta-mir-204	0.535242	0.2157	-0.989298	2.26242e-05
ENSBTAG00000002921	ENSBTAG00000030053	RMDN3	bta-mir-194-1	-0.992945	8.00022e-06	0.221008	0.6339
ENSBTAG00000002999	ENSBTAG00000036410	ANAPC15	bta-mir-141	0.0374761	0.936423	0.988446	2.73917e-05
ENSBTAG00000003043	ENSBTAG00000043695	GNG2	bta-mir-450b	-0.986666	3.91516e-05	0.215324	0.64287
ENSBTAG00000003237	ENSBTAG00000030053	IQSEC1	bta-mir-194-1	-0.989961	1.92915e-05	-0.378502	0.402457
ENSBTAG00000003496	ENSBTAG00000030024	AIG1	MIR542	-0.98601	4.41294e-05	0.253887	0.582743
ENSBTAG00000003746	ENSBTAG00000029839	SCP2	bta-mir-181c	0.985311	4.98293e-05	0.531538	0.219506
ENSBTAG00000003825	ENSBTAG00000049433	PTPN12	bta-mir-6120	-0.992236	1.01596e-05	0.405807	0.366377
ENSBTAG00000003908	ENSBTAG00000029948	MAPRE1		0.993092	7.58992e-06	0.00812117	0.986214
ENSBTAG00000004019	ENSBTAG00000029909	PMEL	MIR7-1	0.986578	3.98011e-05	0.0773757	0.869036
ENSBTAG00000004019	ENSBTAG00000029968	PMEL	bta-mir-7-3	0.987153	3.5685e-05	0.0456428	0.922595
ENSBTAG00000004085	ENSBTAG00000036395	ASF1B	bta-mir-429	0.327529	0.473308	-0.990451	1.70265e-05
ENSBTAG00000004098	ENSBTAG00000029917	ARMT1	bta-mir-135a-2	-0.0372203	0.936857	0.986925	3.72799e-05
ENSBTAG00000004295	ENSBTAG00000029918	NDUFA8	MIR99B	-0.995043	3.31348e-06	0.00720121	0.987775
ENSBTAG00000004295	ENSBTAG00000045223	NDUFA8	bta-mir-2419	-0.98809	2.95454e-05	0.828661	0.0212335
ENSBTAG00000004295	ENSBTAG00000054565	NDUFA8	bta-mir-505	-0.989058	2.39111e-05	-0.543959	0.20687
ENSBTAG00000004515	ENSBTAG00000030123	KCNK1	bta-mir-194-2	-0.994326	4.64368e-06	0.238544	0.606459
ENSBTAG00000004799	ENSBTAG00000029929	DENND2A	bta-mir-15b	0.990344	1.75065e-05	0.743752	0.0553001
ENSBTAG00000005213	ENSBTAG00000029949	ZWILCH	bta-mir-499	0.997883	3.95458e-07	0.0659093	0.888352
ENSBTAG00000005304	ENSBTAG00000036395	SRM	bta-mir-429	0.383048	0.396355	-0.991631	1.2252e-05
ENSBTAG00000005349	ENSBTAG00000046072	RPL27A	bta-mir-2284x	0.987409	3.39386e-05	0.182257	0.695704
ENSBTAG00000005455	ENSBTAG00000029871	USP7	MIR30E	-0.987038	3.64881e-05	-0.427282	0.338985
ENSBTAG00000005492	ENSBTAG00000030123	CCNY	bta-mir-194-2	-0.986499	4.03845e-05	0.161985	0.7286
ENSBTAG00000005557	ENSBTAG00000030053	AFDN	bta-mir-194-1	-0.994602	4.10022e-06	-0.579955	0.172289
ENSBTAG00000005718	ENSBTAG00000050370	PLIN2	bta-mir-7857-2	0.989837	1.98913e-05	0.517466	0.234249
ENSBTAG00000005753	ENSBTAG00000029798	PARP6	bta-mir-532	0.0996511	0.831666	0.997107	8.63456e-07
ENSBTAG00000005915	ENSBTAG00000029893	SFMBT2	bta-mir-9-2	0.796281	0.0321302	-0.988325	2.81099e-05
ENSBTAG00000005961	ENSBTAG00000029959	CDC42SE2	bta-mir-200c	0.986181	4.27995e-05	0.0833881	0.858928
ENSBTAG00000006104	ENSBTAG00000054257	SNU13	bta-mir-2887-1	-0.598207	0.15594	-0.987003	3.67321e-05
ENSBTAG00000006104	ENSBTAG00000054661	SNU13	bta-mir-2887-1	-0.590552	0.162698	-0.98704	3.64688e-05
ENSBTAG00000006288	ENSBTAG00000029893	VSTM4	bta-mir-9-2	-0.989184	2.32339e-05	-0.386931	0.391173
ENSBTAG00000006288	ENSBTAG00000045718	VSTM4		-0.988987	2.43016e-05	-0.12492	0.78958
ENSBTAG00000006320	ENSBTAG00000029804	DBT	bta-mir-30a	0.992773	8.49646e-06	0.397506	0.3772
ENSBTAG00000006464	ENSBTAG00000030053	GGA1	bta-mir-194-1	-0.997321	7.12351e-07	-0.19112	0.681438
ENSBTAG00000006815	ENSBTAG00000036380		bta-mir-184	0.298158	0.516026	-0.992228	1.01851e-05
ENSBTAG00000006910	ENSBTAG00000029951	ASRGL1	bta-mir-17	-0.987748	3.17043e-05	0.00670225	0.988622
ENSBTAG00000006987	ENSBTAG00000029778	CERS3	bta-mir-32	0.127287	0.785658	0.991469	1.28528e-05
ENSBTAG00000007371	ENSBTAG00000029974	SCAMP1	bta-mir-199b	-0.353063	0.437269	-0.986016	4.40824e-05
ENSBTAG00000007393	ENSBTAG00000029817	RND2	bta-mir-93	0.990793	1.55451e-05	-0.168479	0.718023
ENSBTAG00000007609	ENSBTAG00000030053	ITFG2	bta-mir-194-1	-0.9901	1.86316e-05	-0.23446	0.612818
ENSBTAG00000007705	ENSBTAG00000029987	COLEC12	bta-mir-30d	-0.320042	0.484072	0.986555	3.99662e-05
ENSBTAG00000007840	ENSBTAG00000029827	HMGCR	bta-mir-125b-2	0.986533	4.01289e-05	0.0417326	0.929214
ENSBTAG00000007970	ENSBTAG00000029959	C1H3orf38	bta-mir-200c	0.494209	0.259592	0.986426	4.0935e-05
ENSBTAG00000008075	ENSBTAG00000029771	TRAPPC4	MIR140	0.502258	0.250686	-0.997645	5.16416e-07
ENSBTAG00000008089	ENSBTAG00000030114	AMMECR1L	bta-mir-143	-0.349583	0.442119	-0.994451	4.39177e-06
ENSBTAG00000008232	ENSBTAG00000030053	DAB2IP	bta-mir-194-1	-0.9861	4.34284e-05	-0.298162	0.51602
ENSBTAG00000008241	ENSBTAG00000036395	MRPS5	bta-mir-429	0.274454	0.55142	-0.987365	3.42362e-05
ENSBTAG00000008320	ENSBTAG00000044775	SEPTIN5	bta-mir-2387	0.985393	4.91376e-05	0.0549089	0.906924
ENSBTAG00000008347	ENSBTAG00000030053	MRPL48	bta-mir-194-1	0.99015	1.83959e-05	-0.22823	0.622556
ENSBTAG00000008541	ENSBTAG00000029785	MGST1	bta-mir-19b-2	0.463054	0.295388	0.992602	9.0055e-06
ENSBTAG00000008607	ENSBTAG00000029843	ARID3A	bta-mir-107	0.969414	0.000309108	0.991578	1.24473e-05
ENSBTAG00000008607	ENSBTAG00000037905	ARID3A		0.253885	0.582747	0.99097	1.48117e-05
ENSBTAG00000008816	ENSBTAG00000053245	TRIM2	bta-mir-2285aa	-0.220486	0.634723	0.987742	3.1745e-05
ENSBTAG00000008873	ENSBTAG00000036410	NCBP2	bta-mir-141	0.990907	1.50717e-05	0.368952	0.415394
ENSBTAG00000008931	ENSBTAG00000036404	CREG1	bta-mir-155	-0.454638	0.30541	-0.996316	1.57889e-06
ENSBTAG00000008991	ENSBTAG00000029940	EIF4ENIF1	bta-mir-192	-0.991772	1.17435e-05	-0.310338	0.498153
ENSBTAG00000009084	ENSBTAG00000051259	ATG3	bta-mir-2315	0.987064	3.63055e-05	0.102687	0.826591
ENSBTAG00000009516	ENSBTAG00000051595	RNF20	bta-mir-6119	0.686446	0.0885308	-0.987804	3.13461e-05
ENSBTAG00000009600	ENSBTAG00000029972	STAMBP	bta-mir-30b	0.98792	3.06057e-05	0.119386	0.798765
ENSBTAG00000009805	ENSBTAG00000036362	CFDP2	bta-mir-106b	-0.988148	2.91872e-05	-0.0241379	0.959034
ENSBTAG00000009969	ENSBTAG00000047544	RNPS1	bta-mir-31	-0.173333	0.710142	-0.991124	1.41891e-05
ENSBTAG00000010042	ENSBTAG00000029972	RIOK3	bta-mir-30b	0.989649	2.08206e-05	0.189178	0.684557
ENSBTAG00000010048	ENSBTAG00000029948	SPC25		0.989547	2.13381e-05	0.261063	0.571753
ENSBTAG00000010313	ENSBTAG00000030114	DDX52	bta-mir-143	-0.310878	0.497366	-0.993524	6.45904e-06
ENSBTAG00000010321	ENSBTAG00000029969	TTC1	bta-mir-181d	-0.17997	0.699397	0.991236	1.37444e-05
ENSBTAG00000010356	ENSBTAG00000029916	RAB12	bta-mir-16b	0.704061	0.0774266	0.988697	2.59288e-05
ENSBTAG00000010387	ENSBTAG00000029811	MINDY3	MIR378A	0.993706	6.01639e-06	-0.233448	0.614397
ENSBTAG00000010387	ENSBTAG00000053622	MINDY3	bta-mir-378-2	0.996356	1.53633e-06	-0.315046	0.491304
ENSBTAG00000010408	ENSBTAG00000029839	IKBKE	bta-mir-181c	-0.98576	4.61216e-05	-0.466361	0.291491
ENSBTAG00000010498	ENSBTAG00000030123	SLC40A1	bta-mir-194-2	-0.985712	4.65094e-05	-0.223919	0.629321
ENSBTAG00000010505	ENSBTAG00000036367	INTS4	MIR374B	0.98965	2.08138e-05	-0.448085	0.313314
ENSBTAG00000010542	ENSBTAG00000029792	SPIRE1		0.853158	0.0146396	0.992297	9.96069e-06
ENSBTAG00000010545	ENSBTAG00000029827	KXD1	bta-mir-125b-2	0.173155	0.71043	0.990782	1.5592e-05
ENSBTAG00000010957	ENSBTAG00000047544	LHPP	bta-mir-31	-0.00531446	0.990978	-0.990172	1.82957e-05
ENSBTAG00000011070	ENSBTAG00000029768	RTCB	bta-mir-99a	-0.538818	0.212056	-0.98706	3.63279e-05
ENSBTAG00000011125	ENSBTAG00000030053	MYO9B	bta-mir-194-1	-0.994818	3.70236e-06	-0.436961	0.326934
ENSBTAG00000011278	ENSBTAG00000030123	XYLB	bta-mir-194-2	-0.985678	4.67839e-05	-0.170357	0.714971
ENSBTAG00000011396	ENSBTAG00000036371		MIR193B	-0.149158	0.749589	-0.987604	3.26385e-05
ENSBTAG00000011415	ENSBTAG00000029949	ETF1	bta-mir-499	0.99053	1.66761e-05	-0.472313	0.284534
ENSBTAG00000011425	ENSBTAG00000030123	PTPRA	bta-mir-194-2	-0.996716	1.18483e-06	0.479393	0.276356
ENSBTAG00000011661	ENSBTAG00000036362	CEP152	bta-mir-106b	-0.987819	3.12477e-05	0.639045	0.122319
ENSBTAG00000011694	ENSBTAG00000037264	TIMM23	bta-mir-486	-0.276728	0.547991	-0.989266	2.27979e-05
ENSBTAG00000011825	ENSBTAG00000030053	TRIR	bta-mir-194-1	-0.98832	2.81438e-05	-0.0201236	0.965844
ENSBTAG00000011828	ENSBTAG00000036395	ARID3B	bta-mir-429	-0.021865	0.96289	-0.985585	4.75438e-05
ENSBTAG00000011860	ENSBTAG00000054257	SUPT20H	bta-mir-2887-1	0.986377	4.13037e-05	0.65817	0.108004
ENSBTAG00000011860	ENSBTAG00000054661	SUPT20H	bta-mir-2887-1	0.987371	3.41927e-05	0.655681	0.109814
ENSBTAG00000011975	ENSBTAG00000029848	SERPINB1	bta-mir-365-1	0.992832	8.32342e-06	0.707608	0.0752863
ENSBTAG00000012267	ENSBTAG00000049659	ZFC3H1	bta-mir-7859	0.988226	2.87064e-05	0.26447	0.566557
ENSBTAG00000012699	ENSBTAG00000029828	EXOSC1		-0.364146	0.421965	-0.994004	5.32925e-06
ENSBTAG00000012755	ENSBTAG00000029935	KLC4	MIRLET7F1	0.0504421	0.914476	-0.991149	1.40895e-05
ENSBTAG00000012768	ENSBTAG00000029778	HMGXB3	bta-mir-32	-0.990884	1.51658e-05	-0.518311	0.233352
ENSBTAG00000012860	ENSBTAG00000029778	PDZD11	bta-mir-32	0.990112	1.85768e-05	0.345106	0.448386
ENSBTAG00000012938	ENSBTAG00000037264	JARID2	bta-mir-486	0.350563	0.440751	0.986986	3.68477e-05
ENSBTAG00000013108	ENSBTAG00000029885	HK2	bta-mir-450a-2	0.990556	1.65639e-05	0.151724	0.745379
ENSBTAG00000013112	ENSBTAG00000046072	C7H5orf15	bta-mir-2284x	-0.757561	0.0485393	0.990935	1.4956e-05
ENSBTAG00000013126	ENSBTAG00000029803	EMG1	bta-mir-221	-0.630041	0.129376	0.991715	1.19476e-05
ENSBTAG00000013224	ENSBTAG00000029769	RMND1	MIR185	-0.99369	6.05463e-06	-0.420309	0.34778
ENSBTAG00000013316	ENSBTAG00000029929	BRPF3	bta-mir-15b	0.987159	3.5639e-05	0.132844	0.776461
ENSBTAG00000013330	ENSBTAG00000029871	TBC1D20	MIR30E	-0.989238	2.29419e-05	-0.178238	0.702197
ENSBTAG00000013347	ENSBTAG00000044775	DMPK	bta-mir-2387	0.997953	3.63872e-07	-0.0615268	0.895747
ENSBTAG00000013425	ENSBTAG00000029948	COPS2		0.992637	8.90045e-06	-0.149756	0.748607
ENSBTAG00000013990	ENSBTAG00000030053	WNT6	bta-mir-194-1	-0.988393	2.77046e-05	-0.214235	0.644592
ENSBTAG00000014840	ENSBTAG00000046985	MTX1	bta-mir-652	0.993025	7.77545e-06	0.107122	0.819186
ENSBTAG00000014960	ENSBTAG00000029998		bta-mir-200a	-0.990304	1.76857e-05	0.183662	0.693437
ENSBTAG00000015042	ENSBTAG00000036395	WDR55	bta-mir-429	0.484992	0.269965	-0.986776	3.8351e-05
ENSBTAG00000015286	ENSBTAG00000029921	GOLGA1	MIR197	0.989128	2.35352e-05	0.44997	0.311032
ENSBTAG00000015329	ENSBTAG00000029921	MINDY1	MIR197	0.994342	4.61113e-06	0.651516	0.11288
ENSBTAG00000015571	ENSBTAG00000036428	GCLC	bta-mir-302a	-0.991603	1.23539e-05	-0.117852	0.801315
ENSBTAG00000015807	ENSBTAG00000030123	GALT	bta-mir-194-2	-0.987722	3.18691e-05	0.253832	0.582829
ENSBTAG00000015830	ENSBTAG00000044775	SLC5A5	bta-mir-2387	0.990061	1.88127e-05	0.247563	0.592484
ENSBTAG00000015841	ENSBTAG00000029772	CCDC115	bta-let-7a-3	-0.987517	3.32163e-05	0.266807	0.563002
ENSBTAG00000015841	ENSBTAG00000029881	CCDC115	bta-let-7a-2	-0.989142	2.34562e-05	0.214762	0.643758
ENSBTAG00000015841	ENSBTAG00000029981	CCDC115	MIRLET7A1	-0.985881	4.51547e-05	0.208802	0.653204
ENSBTAG00000015963	ENSBTAG00000029859	DMAC1	bta-mir-139	0.98674	3.86135e-05	-0.142872	0.759921
ENSBTAG00000015989	ENSBTAG00000029859	RPS5	bta-mir-139	0.996194	1.71306e-06	0.559581	0.191486
ENSBTAG00000016101	ENSBTAG00000054257	VHL	bta-mir-2887-1	0.991538	1.2595e-05	0.24429	0.597543
ENSBTAG00000016101	ENSBTAG00000054661	VHL	bta-mir-2887-1	0.992056	1.0757e-05	0.237931	0.607411
ENSBTAG00000016211	ENSBTAG00000045223	GCDH	bta-mir-2419	-0.234612	0.612581	0.985841	4.54708e-05
ENSBTAG00000016254	ENSBTAG00000030053	HDAC5	bta-mir-194-1	-0.987203	3.53411e-05	-0.111474	0.811929
ENSBTAG00000016349	ENSBTAG00000046985	TEAD2	bta-mir-652	0.987667	3.22263e-05	-0.311192	0.496909
ENSBTAG00000016595	ENSBTAG00000029885	CYSTM1	bta-mir-450a-2	-0.990767	1.56559e-05	0.496445	0.257104
ENSBTAG00000016635	ENSBTAG00000037905	COG6		-0.987519	3.32046e-05	-0.739791	0.0573285
ENSBTAG00000016637	ENSBTAG00000029939	WBP4	MIR129-2	-0.150109	0.748028	-0.993964	5.41834e-06
ENSBTAG00000016688	ENSBTAG00000036380		bta-mir-184	0.271437	0.555981	-0.989065	2.38733e-05
ENSBTAG00000016710	ENSBTAG00000029778	PTRH2	bta-mir-32	0.992107	1.05845e-05	0.554138	0.19678
ENSBTAG00000016713	ENSBTAG00000029932	TMEM30B	MIR101-2	-0.988446	2.73918e-05	-0.32842	0.472031
ENSBTAG00000016951	ENSBTAG00000029862	WDFY1	bta-mir-204	0.561332	0.189797	-0.985348	4.95202e-05
ENSBTAG00000017212	ENSBTAG00000029797	HYPK	bta-mir-186	0.988509	2.70198e-05	0.157371	0.736134
ENSBTAG00000017255	ENSBTAG00000048923	ATAD2B	bta-mir-7858	0.0260834	0.955735	-0.990853	1.52937e-05
ENSBTAG00000017279	ENSBTAG00000030123	VAPA	bta-mir-194-2	-0.988234	2.86581e-05	0.205009	0.659233
ENSBTAG00000017330	ENSBTAG00000036420		bta-mir-500	-0.987823	3.1223e-05	-0.748149	0.0530951
ENSBTAG00000017722	ENSBTAG00000029891	F5	bta-mir-130b	0.579694	0.172528	0.98651	4.0304e-05
ENSBTAG00000017840	ENSBTAG00000044775	BAZ2A	bta-mir-2387	0.987881	3.08533e-05	0.092272	0.84402
ENSBTAG00000017871	ENSBTAG00000036395	GNA12	bta-mir-429	-0.136184	0.770945	-0.994429	4.43682e-06
ENSBTAG00000017964	ENSBTAG00000029974	LRRC51	bta-mir-199b	0.523199	0.228189	-0.98896	2.44512e-05
ENSBTAG00000018085	ENSBTAG00000054556	GTSF1	bta-mir-7857-1	-0.985477	4.84379e-05	-0.0752968	0.872534
ENSBTAG00000018126	ENSBTAG00000029862	VPS53	bta-mir-204	0.62196	0.135882	-0.987959	3.03581e-05
ENSBTAG00000018160	ENSBTAG00000029792	LAMA1		0.987212	3.52754e-05	0.641047	0.120777
ENSBTAG00000018423	ENSBTAG00000029774	DDX5	bta-let-7f-2	0.402011	0.371309	-0.989375	2.22228e-05
ENSBTAG00000018482	ENSBTAG00000029893	KBTBD4	bta-mir-9-2	0.985386	4.91986e-05	-0.498147	0.255217
ENSBTAG00000018564	ENSBTAG00000036392	ZFYVE27	bta-mir-371	0.556862	0.194122	0.986349	4.15106e-05
ENSBTAG00000018727	ENSBTAG00000029871	GOLIM4	MIR30E	-0.986459	4.06831e-05	0.24209	0.600952
ENSBTAG00000018768	ENSBTAG00000036428	HMGN1	bta-mir-302a	0.988819	2.52399e-05	-0.66308	0.104477
ENSBTAG00000018775	ENSBTAG00000036362	TPX2	bta-mir-106b	-0.992931	8.03816e-06	0.358756	0.429382
ENSBTAG00000018813	ENSBTAG00000029772	IDH3B	bta-let-7a-3	-0.993252	7.15846e-06	-0.211505	0.648915
ENSBTAG00000018813	ENSBTAG00000029881	IDH3B	bta-let-7a-2	-0.987431	3.37864e-05	-0.231211	0.617892
ENSBTAG00000018813	ENSBTAG00000029981	IDH3B	MIRLET7A1	-0.987767	3.15831e-05	-0.226442	0.625359
ENSBTAG00000019014	ENSBTAG00000043695	MAGEF1	bta-mir-450b	-0.329766	0.470108	0.986735	3.86469e-05
ENSBTAG00000019090	ENSBTAG00000030053	PLEKHH3	bta-mir-194-1	-0.987202	3.53435e-05	-0.36312	0.423372
ENSBTAG00000019218	ENSBTAG00000030053	ATP6V0A1	bta-mir-194-1	-0.98883	2.51736e-05	0.0445602	0.924427
ENSBTAG00000019226	ENSBTAG00000029976		bta-mir-484	0.735903	0.0593583	0.994883	3.58709e-06
ENSBTAG00000019232	ENSBTAG00000030114	TYW5	bta-mir-143	-0.0882241	0.850808	-0.98731	3.46052e-05
ENSBTAG00000019414	ENSBTAG00000030123	CLK4	bta-mir-194-2	0.990252	1.79253e-05	-0.0280449	0.952408
ENSBTAG00000019454	ENSBTAG00000029778	ANGEL1	bta-mir-32	-0.990822	1.54232e-05	-0.227131	0.624279
ENSBTAG00000019500	ENSBTAG00000029800	CNIH1	bta-mir-335	-0.8177	0.0246395	-0.997379	6.7448e-07
ENSBTAG00000019611	ENSBTAG00000036392	MAGI3	bta-mir-371	0.985414	4.89677e-05	0.240913	0.602778
ENSBTAG00000019821	ENSBTAG00000036380	DHX9	bta-mir-184	-0.988715	2.58246e-05	0.664211	0.103674
ENSBTAG00000019822	ENSBTAG00000029862	TPPP3	bta-mir-204	0.317135	0.488275	0.985457	4.86099e-05
ENSBTAG00000019836	ENSBTAG00000029940	GSKIP	bta-mir-192	0.986543	4.00557e-05	0.248878	0.590454
ENSBTAG00000019989	ENSBTAG00000029871	PXK	MIR30E	-0.988922	2.46637e-05	0.253104	0.583947
ENSBTAG00000020174	ENSBTAG00000029948	HBS1L		0.99772	4.76372e-07	-0.288775	0.529942
ENSBTAG00000020186	ENSBTAG00000030114	EIF1AD	bta-mir-143	-0.382343	0.397299	-0.995597	2.46555e-06
ENSBTAG00000020237	ENSBTAG00000029768	NECAP1	bta-mir-99a	-0.366945	0.418134	-0.988497	2.70917e-05
ENSBTAG00000020308	ENSBTAG00000029949	EIF4G2	bta-mir-499	0.995432	2.70196e-06	-0.259994	0.573386
ENSBTAG00000020311	ENSBTAG00000030053	USP20	bta-mir-194-1	-0.995957	1.99245e-06	-0.262301	0.569863
ENSBTAG00000020405	ENSBTAG00000029932	NDUFB9	MIR101-2	0.985967	4.44716e-05	-0.349389	0.442388
ENSBTAG00000020533	ENSBTAG00000029959	FBXO34	bta-mir-200c	-0.12361	0.791752	-0.9883	2.82624e-05
ENSBTAG00000020630	ENSBTAG00000046072	KCMF1	bta-mir-2284x	-0.988058	2.97399e-05	0.0732661	0.875953
ENSBTAG00000020791	ENSBTAG00000030053	RAPGEF1	bta-mir-194-1	-0.992823	8.34901e-06	-0.303297	0.508459
ENSBTAG00000020806	ENSBTAG00000029892	HELB	bta-mir-10a	0.751168	0.0516095	0.988694	2.59493e-05
ENSBTAG00000020826	ENSBTAG00000029778	CHIC1	bta-mir-32	0.990115	1.85596e-05	0.09849	0.833608
ENSBTAG00000021103	ENSBTAG00000054257	SLC35F5	bta-mir-2887-1	0.989902	1.95748e-05	-0.246367	0.59433
ENSBTAG00000021103	ENSBTAG00000054661	SLC35F5	bta-mir-2887-1	0.991063	1.44343e-05	-0.253746	0.582961
ENSBTAG00000021259	ENSBTAG00000036410	C2CD2	bta-mir-141	-0.996806	1.10568e-06	-0.480407	0.275194
ENSBTAG00000021554	ENSBTAG00000030123	NOL7	bta-mir-194-2	-0.986791	3.82437e-05	-0.304773	0.506292
ENSBTAG00000021673	ENSBTAG00000036362	NDC80	bta-mir-106b	-0.986146	4.30666e-05	-0.278672	0.545065
ENSBTAG00000021691	ENSBTAG00000029893	PSMD14	bta-mir-9-2	0.341374	0.453635	-0.996729	1.1735e-06
ENSBTAG00000021762	ENSBTAG00000029949	ZC3H15	bta-mir-499	0.98938	2.21989e-05	-0.0607605	0.89704
ENSBTAG00000021955	ENSBTAG00000029916	NPC2	bta-mir-16b	-0.132919	0.776338	-0.994821	3.69765e-06
ENSBTAG00000021976	ENSBTAG00000036380	NDUFS1	bta-mir-184	-0.998608	1.38741e-07	0.430434	0.335039
ENSBTAG00000022382	ENSBTAG00000029857	TMEM218	bta-mir-145	0.488089	0.266459	-0.996267	1.63239e-06
ENSBTAG00000024751	ENSBTAG00000030071		bta-mir-24-2	-0.167315	0.719916	0.987993	3.01494e-05
ENSBTAG00000025385	ENSBTAG00000036392		bta-mir-371	-0.986659	3.9199e-05	-0.454077	0.306084
ENSBTAG00000025450	ENSBTAG00000049433	SYNE2	bta-mir-6120	-0.161305	0.729708	0.986994	3.67939e-05
ENSBTAG00000025929	ENSBTAG00000029948			0.98606	4.37381e-05	-0.571391	0.180237
ENSBTAG00000026008	ENSBTAG00000030059	METTL5	bta-mir-92a-2	-0.114668	0.806612	-0.991505	1.27174e-05
ENSBTAG00000026119	ENSBTAG00000029972		bta-mir-30b	-0.98665	3.92699e-05	0.064207	0.891223
ENSBTAG00000026758	ENSBTAG00000029778		bta-mir-32	-0.989862	1.97667e-05	-0.300505	0.512565
ENSBTAG00000027626	ENSBTAG00000029974	GOLGA7	bta-mir-199b	0.119956	0.797818	0.990138	1.84553e-05
ENSBTAG00000030259	ENSBTAG00000036404	RASGRF2	bta-mir-155	0.989715	2.04907e-05	0.908181	0.00466749
ENSBTAG00000030669	ENSBTAG00000029994	FGGY	MIRLET7I	-0.986935	3.72112e-05	0.00590797	0.98997
ENSBTAG00000030669	ENSBTAG00000030062	FGGY	MIR200B	0.99429	4.71805e-06	-0.0397243	0.932615
ENSBTAG00000030669	ENSBTAG00000051595	FGGY	bta-mir-6119	0.986933	3.72273e-05	-0.202245	0.663636
ENSBTAG00000030801	ENSBTAG00000029948	MNAT1		0.985653	4.69884e-05	-0.0632386	0.892857
ENSBTAG00000031012	ENSBTAG00000030114	PIGK	bta-mir-143	-0.702977	0.0780875	-0.98559	4.75054e-05
ENSBTAG00000031890	ENSBTAG00000029932	DOCK1	MIR101-2	-0.986245	4.23045e-05	-0.117047	0.802654
ENSBTAG00000032557	ENSBTAG00000046072	TMEM258	bta-mir-2284x	0.985367	4.93562e-05	0.0606949	0.897151
ENSBTAG00000032887	ENSBTAG00000029859	SUPT3H	bta-mir-139	0.643621	0.11881	0.98882	2.52311e-05
ENSBTAG00000033077	ENSBTAG00000036362	NUFIP2	bta-mir-106b	-0.993215	7.25669e-06	0.00753697	0.987205
ENSBTAG00000033685	ENSBTAG00000029972	CCNJ	bta-mir-30b	0.985539	4.79283e-05	-0.457922	0.301482
ENSBTAG00000034844	ENSBTAG00000054257		bta-mir-2887-1	-0.987408	3.39438e-05	-0.293866	0.522377
ENSBTAG00000034844	ENSBTAG00000054661		bta-mir-2887-1	-0.985535	4.79568e-05	-0.28496	0.535636
ENSBTAG00000035615	ENSBTAG00000036374	UPF3B	bta-mir-362	-0.986559	3.99397e-05	-0.205569	0.658342
ENSBTAG00000035855	ENSBTAG00000046072		bta-mir-2284x	0.992416	9.57996e-06	-0.0248439	0.957837
ENSBTAG00000037756	ENSBTAG00000029802	TET1		0.0418662	0.928988	0.986976	3.69202e-05
ENSBTAG00000038430	ENSBTAG00000054257		bta-mir-2887-1	-0.993119	7.51667e-06	-0.323914	0.478494
ENSBTAG00000038430	ENSBTAG00000054661		bta-mir-2887-1	-0.992359	9.76228e-06	-0.317196	0.488187
ENSBTAG00000039709	ENSBTAG00000029948	PARPBP		0.987532	3.31164e-05	-0.685683	0.08903
ENSBTAG00000045617	ENSBTAG00000029848	MTERF1	bta-mir-365-1	-0.985782	4.5943e-05	-0.593429	0.160142
ENSBTAG00000046172	ENSBTAG00000029892		bta-mir-10a	0.158148	0.734864	-0.986833	3.79388e-05
ENSBTAG00000046486	ENSBTAG00000049387		bta-mir-11986b	-0.986294	4.19347e-05	0.366559	0.418661
ENSBTAG00000046561	ENSBTAG00000029807	LCORL	bta-mir-450a-1	0.989158	2.33722e-05	0.524022	0.227325
ENSBTAG00000046841	ENSBTAG00000029968	IRF2BP2	bta-mir-7-3	0.992341	9.81872e-06	-0.00733567	0.987547
ENSBTAG00000046941	ENSBTAG00000029778		bta-mir-32	0.990988	1.47362e-05	0.607394	0.148018
ENSBTAG00000047169	ENSBTAG00000029778	STEEP1	bta-mir-32	0.986933	3.72293e-05	0.31671	0.488891
ENSBTAG00000047338	ENSBTAG00000029921	DCBLD1	MIR197	0.990739	1.57726e-05	0.244127	0.597796
ENSBTAG00000047354	ENSBTAG00000036380		bta-mir-184	-0.229943	0.619875	-0.985979	4.43749e-05
ENSBTAG00000047591	ENSBTAG00000029917	C23H6orf141	bta-mir-135a-2	-0.988159	2.91169e-05	-0.504417	0.248321
ENSBTAG00000047608	ENSBTAG00000036395	MRPS22	bta-mir-429	0.543817	0.207012	-0.98589	4.50771e-05
ENSBTAG00000047828	ENSBTAG00000029920	SHLD3	MIR25	-0.399296	0.374855	-0.992263	1.00713e-05
ENSBTAG00000048741	ENSBTAG00000029959		bta-mir-200c	0.194158	0.676565	-0.989467	2.17474e-05
ENSBTAG00000048918	ENSBTAG00000030114		bta-mir-143	0.656462	0.109245	-0.988667	2.61026e-05
ENSBTAG00000049910	ENSBTAG00000052175	CHCHD7	bta-mir-2285p	0.986065	4.37022e-05	-0.0848976	0.856392
ENSBTAG00000051386	ENSBTAG00000030073	AP3S1	bta-mir-342	0.988836	2.5142e-05	0.179694	0.699843
ENSBTAG00000051519	ENSBTAG00000044775		bta-mir-2387	-0.991926	1.12006e-05	-0.0652027	0.889544
ENSBTAG00000052243	ENSBTAG00000029807		bta-mir-450a-1	0.990054	1.8847e-05	-0.161973	0.72862
ENSBTAG00000052945	ENSBTAG00000030114	PURB	bta-mir-143	-0.34543	0.447931	-0.994325	4.64511e-06
ENSBTAG00000052953	ENSBTAG00000029797		bta-mir-186	0.991489	1.27758e-05	0.293403	0.523064
ENSBTAG00000053436	ENSBTAG00000046072	HSBP1	bta-mir-2284x	0.98616	4.29624e-05	-0.0314714	0.946599
ENSBTAG00000053990	ENSBTAG00000029948			-0.64347	0.118925	-0.991885	1.13447e-05
ENSBTAG00000053990	ENSBTAG00000048146			-0.525226	0.226064	-0.985674	4.68194e-05
ENSBTAG00000054083	ENSBTAG00000029797		bta-mir-186	0.98579	4.58789e-05	0.191712	0.680488
ENSBTAG00000054697	ENSBTAG00000029827		bta-mir-125b-2	-0.388183	0.389508	-0.998861	8.40936e-08
