# Supplementary material for: Altered microRNA composition in the uterine lumen fluid in cattle (Bos taurus) pregnancies initiated by artificial insemination or transfer of an in vitro produced embryo
Source: J Anim Sci Biotechnol. 2024 Sep 13;15:130. doi: 10.1186/s40104-024-01083-8 (PMC11397056; doi:10.1186/s40104-024-01083-8)
Supplement: Supplementary file 8 — Additional file 8. Coexpression between miRNAs in the uterine luminal fluid and the genes expressed in caruncular areas of the endometrium. [file 40104_2024_1083_MOESM8_ESM.xlsx]

## Sheet: cor_D18_ET_CAR_smallRNA_cor_D18
Coexpression between miRNAs in the uterile luminal fluid and the genes expressed in caruncular areas of the endometrium.
Gene ID EET	Gene ID miRNA ULF	Gene EET symbol	miRNA symbol	Correlation ET	pvalue ET	correlation AI	pvalue AI
ENSBTAG00000000009	ENSBTAG00000029917	FOXF1	bta-mir-135a-2	0.988302	2.82485e-05	-0.328679	0.471661
ENSBTAG00000000394	ENSBTAG00000029859	BACE2	bta-mir-139	0.726381	0.064491	0.986017	4.40723e-05
ENSBTAG00000000422	ENSBTAG00000054257	TSHZ1	bta-mir-2887-1	-0.0379857	0.93556	-0.991151	1.40816e-05
ENSBTAG00000000422	ENSBTAG00000054661	TSHZ1	bta-mir-2887-1	-0.0455683	0.922721	-0.988683	2.601e-05
ENSBTAG00000000671	ENSBTAG00000029807	PARP3	bta-mir-450a-1	-0.385123	0.393583	-0.987427	3.38189e-05
ENSBTAG00000000705	ENSBTAG00000044322	COX7A2L		0.323455	0.479154	0.991936	1.11663e-05
ENSBTAG00000000981	ENSBTAG00000029960	KLHDC8B	bta-mir-383	0.553715	0.197195	0.989671	2.0711e-05
ENSBTAG00000001522	ENSBTAG00000050612	MTERF3	bta-mir-2285b-2	0.0523694	0.911217	-0.988642	2.62435e-05
ENSBTAG00000001593	ENSBTAG00000029969	OGFOD2	bta-mir-181d	-0.00306391	0.994799	0.989814	2.00025e-05
ENSBTAG00000001597	ENSBTAG00000029827	PITPNM2	bta-mir-125b-2	-0.991616	1.2307e-05	-0.0281991	0.952147
ENSBTAG00000001694	ENSBTAG00000029778	TYRO3	bta-mir-32	0.0837868	0.858258	0.991022	1.45993e-05
ENSBTAG00000002042	ENSBTAG00000029990	RIC8A	MIR128-1	-0.753694	0.0503837	0.992289	9.98696e-06
ENSBTAG00000002042	ENSBTAG00000051595	RIC8A	bta-mir-6119	-0.0842176	0.857534	0.986396	4.11538e-05
ENSBTAG00000002189	ENSBTAG00000029914	ALG1	bta-mir-365-2	-0.987826	3.12046e-05	-0.245887	0.595073
ENSBTAG00000002362	ENSBTAG00000036420	APOLD1	bta-mir-500	-0.988541	2.68345e-05	-0.0217132	0.963147
ENSBTAG00000002628	ENSBTAG00000049659	SLC44A2	bta-mir-7859	-0.828577	0.0212585	-0.988709	2.58641e-05
ENSBTAG00000002704	ENSBTAG00000029763	POMT2	MIR375	0.751728	0.0513362	-0.99224	1.01456e-05
ENSBTAG00000002810	ENSBTAG00000051595	ZNF777	bta-mir-6119	0.247731	0.592224	0.98852	2.69573e-05
ENSBTAG00000002971	ENSBTAG00000029774	CUTC	bta-let-7f-2	-0.987782	3.14881e-05	0.459878	0.299153
ENSBTAG00000003061	ENSBTAG00000029793	LAMA5	MIR103A2	-0.989877	1.9696e-05	-0.163636	0.725907
ENSBTAG00000003076	ENSBTAG00000030123	NT5DC1	bta-mir-194-2	-0.989197	2.31654e-05	-0.00648559	0.98899
ENSBTAG00000003467	ENSBTAG00000036386	SLC5A11	bta-mir-196a-1	0.994323	4.65018e-06	0.350064	0.441447
ENSBTAG00000003511	ENSBTAG00000051791	SLAIN1	bta-mir-29d	0.9885	2.7069e-05	-0.00335429	0.994306
ENSBTAG00000003916	ENSBTAG00000029774	DPH3	bta-let-7f-2	-0.986946	3.71345e-05	-0.560914	0.1902
ENSBTAG00000004952	ENSBTAG00000036417	MFSD4A	bta-mir-3596	-0.543868	0.20696	0.992456	9.45489e-06
ENSBTAG00000005076	ENSBTAG00000048923	SYVN1	bta-mir-7858	-0.248033	0.591758	0.987915	3.06369e-05
ENSBTAG00000005092	ENSBTAG00000044803	ROR2	bta-mir-2483	-0.760791	0.047027	0.989603	2.10541e-05
ENSBTAG00000005373	ENSBTAG00000029802	TPM1		-0.50306	0.249806	-0.986768	3.84125e-05
ENSBTAG00000005373	ENSBTAG00000030059	TPM1	bta-mir-92a-2	-0.528022	0.223148	-0.993596	6.28228e-06
ENSBTAG00000005431	ENSBTAG00000047544	LMCD1	bta-mir-31	0.151483	0.745775	0.98573	4.63642e-05
ENSBTAG00000005477	ENSBTAG00000036423	LAPTM5	bta-mir-146b	-0.101318	0.828879	-0.986567	3.9878e-05
ENSBTAG00000005589	ENSBTAG00000029996	STK19	bta-mir-27a	-0.0132651	0.977482	0.98817	2.90504e-05
ENSBTAG00000005589	ENSBTAG00000030108	STK19	bta-mir-769	-0.0353798	0.939975	-0.986449	4.07576e-05
ENSBTAG00000005765	ENSBTAG00000029940	SYNGR1	bta-mir-192	-0.345947	0.447205	-0.993528	6.45008e-06
ENSBTAG00000005765	ENSBTAG00000030024	SYNGR1	MIR542	-0.164416	0.724636	-0.990807	1.54877e-05
ENSBTAG00000006071	ENSBTAG00000029788	CTTN	MIR196A2	0.550149	0.200705	0.988887	2.48544e-05
ENSBTAG00000006108	ENSBTAG00000029902	MMP11	MIR455	-0.157218	0.736384	0.99408	5.16179e-06
ENSBTAG00000006270	ENSBTAG00000051571	HSP90AA1	bta-mir-507b	0.986523	4.02092e-05	-0.0481084	0.918423
ENSBTAG00000006307	ENSBTAG00000050612	HSD17B11	bta-mir-2285b-2	-0.579431	0.17277	0.98976	2.02673e-05
ENSBTAG00000006574	ENSBTAG00000045299	ARL8A	bta-mir-2285b-1	0.398621	0.375739	-0.985395	4.91252e-05
ENSBTAG00000006588	ENSBTAG00000029830	CBY1	bta-mir-146a	-0.498671	0.254637	-0.994477	4.34177e-06
ENSBTAG00000006611	ENSBTAG00000036357	NUP93	bta-mir-128-2	0.99036	1.74349e-05	0.142643	0.760297
ENSBTAG00000006712	ENSBTAG00000029965	ECPAS	bta-mir-490	-0.247172	0.593087	-0.986894	3.75051e-05
ENSBTAG00000006712	ENSBTAG00000030049	ECPAS	bta-mir-190a	-0.292962	0.523717	-0.986894	3.75051e-05
ENSBTAG00000006712	ENSBTAG00000036363	ECPAS	bta-mir-133a-1	0.0962122	0.83742	-0.986894	3.75051e-05
ENSBTAG00000006747	ENSBTAG00000051595	LTBP3	bta-mir-6119	-0.279522	0.543788	0.985771	4.60358e-05
ENSBTAG00000006852	ENSBTAG00000045299	ACYP2	bta-mir-2285b-1	-0.124204	0.790768	0.991357	1.32787e-05
ENSBTAG00000007121	ENSBTAG00000030056	TK1	bta-mir-215	0.305101	0.505811	0.987405	3.39642e-05
ENSBTAG00000007121	ENSBTAG00000044222	TK1	bta-mir-2448	0.991435	1.29798e-05	0.0964866	0.836961
ENSBTAG00000007128	ENSBTAG00000029901	ATP13A1	bta-mir-23a	0.365548	0.420043	0.985565	4.77151e-05
ENSBTAG00000007133	ENSBTAG00000029817	CUL2	bta-mir-93	0.0854727	0.855427	0.985362	4.94003e-05
ENSBTAG00000007271	ENSBTAG00000029977	TCTN2	bta-mir-96	-0.439063	0.324341	-0.99191	1.12558e-05
ENSBTAG00000007281	ENSBTAG00000043697	SEMA6C	bta-mir-1388	0.990221	1.80691e-05	-0.478055	0.277894
ENSBTAG00000007474	ENSBTAG00000029969	EIF3B	bta-mir-181d	-0.185757	0.690062	0.987502	3.33125e-05
ENSBTAG00000007749	ENSBTAG00000029778	TONSL	bta-mir-32	0.325682	0.475955	0.986641	3.93373e-05
ENSBTAG00000008494	ENSBTAG00000029862	TMEM171	bta-mir-204	0.992754	8.54985e-06	-0.0151944	0.974208
ENSBTAG00000008880	ENSBTAG00000048241	POGLUT2	bta-mir-3431	0.990741	1.57649e-05	0.369815	0.414218
ENSBTAG00000008997	ENSBTAG00000051595	ENG	bta-mir-6119	0.518255	0.233412	0.992731	8.61959e-06
ENSBTAG00000009055	ENSBTAG00000046985	RNF144B	bta-mir-652	0.99108	1.43664e-05	-0.163618	0.725936
ENSBTAG00000009097	ENSBTAG00000048241	FANCI	bta-mir-3431	0.986121	4.32628e-05	-0.0931946	0.842474
ENSBTAG00000009103	ENSBTAG00000030066	UBLCP1	bta-mir-454	0.0440797	0.925241	-0.996862	1.05805e-06
ENSBTAG00000009103	ENSBTAG00000051920	UBLCP1	bta-mir-29b-2	0.22817	0.62265	-0.993113	7.53228e-06
ENSBTAG00000009490	ENSBTAG00000029812	STX5	bta-mir-324	0.998381	2.02441e-07	-0.655766	0.109752
ENSBTAG00000009649	ENSBTAG00000029862	DRC1	bta-mir-204	0.989465	2.17586e-05	-0.471894	0.285021
ENSBTAG00000009733	ENSBTAG00000030109	FBP1	bta-mir-744	0.989715	2.04887e-05	0.346024	0.447097
ENSBTAG00000009768	ENSBTAG00000029807	IFIT3	bta-mir-450a-1	0.0161906	0.972518	-0.987395	3.40312e-05
ENSBTAG00000009841	ENSBTAG00000036420	CNDP2	bta-mir-500	0.995195	3.06634e-06	0.0247835	0.957939
ENSBTAG00000009856	ENSBTAG00000029884	ACAP3	MIR29A	0.324356	0.477859	0.990695	1.59617e-05
ENSBTAG00000009886	ENSBTAG00000029851	KDELR3	bta-mir-122	-0.98761	3.26049e-05	0.109604	0.815047
ENSBTAG00000010230	ENSBTAG00000045299	CAPN1	bta-mir-2285b-1	0.548797	0.202044	-0.988506	2.70352e-05
ENSBTAG00000010264	ENSBTAG00000029969	FBXL18	bta-mir-181d	-0.26746	0.56201	0.989842	1.9867e-05
ENSBTAG00000010338	ENSBTAG00000048241	FBXO36	bta-mir-3431	0.986027	4.39943e-05	-0.148291	0.751012
ENSBTAG00000010351	ENSBTAG00000029972	SNX25	bta-mir-30b	0.138234	0.767563	-0.986734	3.86561e-05
ENSBTAG00000010659	ENSBTAG00000029980	CUX1	bta-mir-29b-1	-0.384054	0.39501	0.995849	2.12754e-06
ENSBTAG00000010662	ENSBTAG00000029901	LIMK2	bta-mir-23a	0.176876	0.704401	0.990699	1.59426e-05
ENSBTAG00000010692	ENSBTAG00000029772	SND1	bta-let-7a-3	-0.988456	2.73332e-05	0.274957	0.550661
ENSBTAG00000010692	ENSBTAG00000029881	SND1	bta-let-7a-2	-0.990047	1.88816e-05	0.192843	0.678673
ENSBTAG00000010692	ENSBTAG00000029981	SND1	MIRLET7A1	-0.98681	3.81023e-05	0.25402	0.58254
ENSBTAG00000010773	ENSBTAG00000029865	GNPAT		0.987447	3.3684e-05	0.0673419	0.885936
ENSBTAG00000011070	ENSBTAG00000029998	RTCB	bta-mir-200a	-0.117212	0.802378	-0.988812	2.52748e-05
ENSBTAG00000011215	ENSBTAG00000029793	ACTN4	MIR103A2	-0.985834	4.55307e-05	0.209902	0.651458
ENSBTAG00000011292	ENSBTAG00000048241	LZTR1	bta-mir-3431	0.989954	1.93234e-05	-0.162942	0.727038
ENSBTAG00000011473	ENSBTAG00000053245	MYL9	bta-mir-2285aa	-0.499932	0.253245	-0.986629	3.94249e-05
ENSBTAG00000011812	ENSBTAG00000037275	DIMT1	bta-mir-190b	-0.986136	4.31451e-05	0.0916046	0.845139
ENSBTAG00000011855	ENSBTAG00000048241	EXOSC8	bta-mir-3431	0.991678	1.20809e-05	-0.145813	0.755083
ENSBTAG00000011912	ENSBTAG00000029870	SLC25A25	bta-mir-98	-0.991326	1.33974e-05	0.147334	0.752584
ENSBTAG00000012078	ENSBTAG00000051571	TMEM176A	bta-mir-507b	-0.990544	1.66177e-05	0.800347	0.0306222
ENSBTAG00000012101	ENSBTAG00000029778	SYMPK	bta-mir-32	-0.311257	0.496814	0.993845	5.68942e-06
ENSBTAG00000012834	ENSBTAG00000051791	ARSI	bta-mir-29d	-0.426212	0.340328	0.986275	4.20736e-05
ENSBTAG00000012844	ENSBTAG00000029884	LRSAM1	MIR29A	0.253148	0.583879	0.98641	4.10549e-05
ENSBTAG00000012878	ENSBTAG00000029865	BMS1		-0.990154	1.83782e-05	-0.0851843	0.855911
ENSBTAG00000013109	ENSBTAG00000048241	STIM1	bta-mir-3431	-0.987437	3.37488e-05	-0.0820239	0.86122
ENSBTAG00000013110	ENSBTAG00000051595	FARP2	bta-mir-6119	0.151263	0.746135	0.986885	3.75663e-05
ENSBTAG00000013210	ENSBTAG00000036369	ADAMTS4	bta-mir-100	-0.987207	3.53127e-05	0.0366164	0.93788
ENSBTAG00000013274	ENSBTAG00000029871	CENPV	MIR30E	0.361366	0.425785	0.987156	3.56598e-05
ENSBTAG00000013956	ENSBTAG00000029778	BCL2L13	bta-mir-32	-0.0524019	0.911162	0.986467	4.06237e-05
ENSBTAG00000014401	ENSBTAG00000029969	SORBS3	bta-mir-181d	0.50869	0.243672	0.991735	1.18765e-05
ENSBTAG00000014576	ENSBTAG00000029972	GUCY1A1	bta-mir-30b	-0.0403461	0.931562	-0.992964	7.94491e-06
ENSBTAG00000014614	ENSBTAG00000029976	ACTA2	bta-mir-484	-0.233385	0.614495	-0.98771	3.19471e-05
ENSBTAG00000014849	ENSBTAG00000045299	GPATCH3	bta-mir-2285b-1	0.224115	0.629013	-0.995946	2.00571e-06
ENSBTAG00000015038	ENSBTAG00000036396	HADHA	MIR494	0.993624	6.21334e-06	0.474242	0.282296
ENSBTAG00000015580	ENSBTAG00000049387	TLE3	bta-mir-11986b	0.298722	0.515195	0.987093	3.60981e-05
ENSBTAG00000015710	ENSBTAG00000029774	CD3E	bta-let-7f-2	0.992554	9.15121e-06	0.0782241	0.867609
ENSBTAG00000015834	ENSBTAG00000048923	ARHGEF4	bta-mir-7858	0.331584	0.467514	0.987661	3.2266e-05
ENSBTAG00000015894	ENSBTAG00000048241	WWOX	bta-mir-3431	-0.986792	3.82356e-05	0.100875	0.829619
ENSBTAG00000015896	ENSBTAG00000029760	CC2D1B	bta-mir-320a-2	-0.990664	1.60935e-05	0.19273	0.678855
ENSBTAG00000016247	ENSBTAG00000029871	TACR3	MIR30E	-0.98555	4.78399e-05	-0.685197	0.0893485
ENSBTAG00000016349	ENSBTAG00000044830	TEAD2	bta-mir-339a	-0.346417	0.446547	-0.985422	4.89006e-05
ENSBTAG00000016532	ENSBTAG00000029807	MAPKAPK3	bta-mir-450a-1	0.32335	0.479306	-0.989819	1.9976e-05
ENSBTAG00000016558	ENSBTAG00000029862	SPSB3	bta-mir-204	0.104145	0.824155	0.987014	3.66512e-05
ENSBTAG00000016684	ENSBTAG00000029884	ZNF202	MIR29A	0.132773	0.776579	0.994821	3.698e-06
ENSBTAG00000016904	ENSBTAG00000051595	MARCHF9	bta-mir-6119	-0.55544	0.195507	0.985705	4.65659e-05
ENSBTAG00000017468	ENSBTAG00000036420	NUCB2	bta-mir-500	0.987029	3.65453e-05	-0.228614	0.621955
ENSBTAG00000017599	ENSBTAG00000037275	NR2F1	bta-mir-190b	0.309753	0.499007	0.988772	2.55033e-05
ENSBTAG00000017895	ENSBTAG00000047640	CLEC10A	bta-mir-3956	-0.00289456	0.995086	-0.990694	1.59657e-05
ENSBTAG00000017922	ENSBTAG00000045299	DOLPP1	bta-mir-2285b-1	0.011841	0.979899	-0.986834	3.79316e-05
ENSBTAG00000018003	ENSBTAG00000029989	ARHGEF25	bta-mir-10174	-0.991272	1.36046e-05	0.0149692	0.97459
ENSBTAG00000018053	ENSBTAG00000046480	RAB22A		-0.448797	0.312452	0.988484	2.7163e-05
ENSBTAG00000018064	ENSBTAG00000029862	FAM221A	bta-mir-204	0.98916	2.3363e-05	-0.27834	0.545565
ENSBTAG00000018172	ENSBTAG00000049387	OGFOD3	bta-mir-11986b	0.222715	0.631214	0.985587	4.75294e-05
ENSBTAG00000018603	ENSBTAG00000045299	RGMA	bta-mir-2285b-1	0.174178	0.708771	-0.985443	4.87266e-05
ENSBTAG00000018747	ENSBTAG00000051571	PRKAA2	bta-mir-507b	0.191073	0.681512	-0.991393	1.31377e-05
ENSBTAG00000018812	ENSBTAG00000029763	NOP56	MIR375	0.986915	3.73533e-05	0.0352459	0.940202
ENSBTAG00000019040	ENSBTAG00000049387	PLBD2	bta-mir-11986b	-0.240203	0.60388	0.986088	4.3523e-05
ENSBTAG00000019104	ENSBTAG00000029990	FAAP100	MIR128-1	-0.477107	0.278985	0.98838	2.7784e-05
ENSBTAG00000019104	ENSBTAG00000051595	FAAP100	bta-mir-6119	0.371931	0.411341	0.992412	9.59331e-06
ENSBTAG00000019119	ENSBTAG00000030014	ZCRB1	bta-mir-628	0.989615	2.09903e-05	0.269876	0.558345
ENSBTAG00000019234	ENSBTAG00000029915	BMP6	MIR129-1	-0.744138	0.0551046	-0.986007	4.4151e-05
ENSBTAG00000019465	ENSBTAG00000029901	ITPKC	bta-mir-23a	0.50093	0.252145	0.989192	2.31917e-05
ENSBTAG00000019552	ENSBTAG00000029940	PGRMC1	bta-mir-192	-0.752502	0.0509603	-0.986534	4.01219e-05
ENSBTAG00000019552	ENSBTAG00000030024	PGRMC1	MIR542	-0.691494	0.0852681	-0.989023	2.41022e-05
ENSBTAG00000019651	ENSBTAG00000049885	TRIM52		-0.378778	0.402085	-0.98624	4.23472e-05
ENSBTAG00000019729	ENSBTAG00000029969	COQ3	bta-mir-181d	-0.0562285	0.904694	-0.986288	4.1976e-05
ENSBTAG00000019909	ENSBTAG00000029969	SIRT6	bta-mir-181d	-0.374615	0.407703	0.989868	1.97414e-05
ENSBTAG00000020079	ENSBTAG00000036389	MAP3K4	bta-mir-16a	0.985827	4.55844e-05	-0.763993	0.0455542
ENSBTAG00000020115	ENSBTAG00000051595	UBE2O	bta-mir-6119	0.0762496	0.870931	0.993276	7.09618e-06
ENSBTAG00000020440	ENSBTAG00000029990		MIR128-1	-0.677297	0.09461	0.993038	7.73889e-06
ENSBTAG00000020563	ENSBTAG00000029865	DDX59		0.987716	3.19125e-05	0.257351	0.57743
ENSBTAG00000020665	ENSBTAG00000029901	GFRA2	bta-mir-23a	-0.00787309	0.986635	0.987416	3.38917e-05
ENSBTAG00000020689	ENSBTAG00000051920	PPP1R13L	bta-mir-29b-2	0.986713	3.88107e-05	0.364793	0.421078
ENSBTAG00000020755	ENSBTAG00000029787	SELP	bta-mir-301a	-0.0924987	0.84364	-0.991218	1.38172e-05
ENSBTAG00000020954	ENSBTAG00000046985	TRIM7	bta-mir-652	-0.989031	2.40597e-05	-0.556964	0.194022
ENSBTAG00000021145	ENSBTAG00000029774	MAP4K1	bta-let-7f-2	0.994431	4.43288e-06	0.265523	0.564955
ENSBTAG00000021321	ENSBTAG00000029768	SDCBP2	bta-mir-99a	0.991164	1.40311e-05	0.160275	0.73139
ENSBTAG00000021445	ENSBTAG00000044222	ST8SIA4	bta-mir-2448	-0.985323	4.97331e-05	-0.303026	0.508857
ENSBTAG00000021836	ENSBTAG00000029862	TCEA2	bta-mir-204	0.179394	0.700328	0.990223	1.80603e-05
ENSBTAG00000022155	ENSBTAG00000030071	FSTL1	bta-mir-24-2	-0.522391	0.229039	0.98924	2.29346e-05
ENSBTAG00000022461	ENSBTAG00000036371	SEPTIN10	MIR193B	-0.35234	0.438276	-0.990081	1.87181e-05
ENSBTAG00000023551	ENSBTAG00000044222	MOB3C	bta-mir-2448	-0.991829	1.15392e-05	-0.0955743	0.838488
ENSBTAG00000026660	ENSBTAG00000048076	TAF12	bta-mir-3432a-1	0.98569	4.66929e-05	0.279112	0.544404
ENSBTAG00000027676	ENSBTAG00000049387	IL18BP	bta-mir-11986b	-0.11874	0.799838	-0.98556	4.7751e-05
ENSBTAG00000030247	ENSBTAG00000030102	NSMF	bta-mir-760	-0.464114	0.294136	0.985833	4.55354e-05
ENSBTAG00000030247	ENSBTAG00000051465	NSMF	bta-mir-7861	-0.183455	0.693771	0.994836	3.66986e-06
ENSBTAG00000030493	ENSBTAG00000029972	RERGL	bta-mir-30b	0.310008	0.498634	-0.990509	1.67681e-05
ENSBTAG00000032331	ENSBTAG00000029901	SLC48A1	bta-mir-23a	0.277148	0.547359	0.990766	1.56579e-05
ENSBTAG00000034185	ENSBTAG00000029972		bta-mir-30b	0.278191	0.545789	0.993751	5.91005e-06
ENSBTAG00000034373	ENSBTAG00000037307	CDH13	bta-mir-874	0.985555	4.77936e-05	-0.0845872	0.856914
ENSBTAG00000036111	ENSBTAG00000029891		bta-mir-130b	-0.0468538	0.920546	0.990962	1.48434e-05
ENSBTAG00000036297	ENSBTAG00000049387	RBFA	bta-mir-11986b	0.280995	0.541575	0.987113	3.59626e-05
ENSBTAG00000037457	ENSBTAG00000029976	MBD2	bta-mir-484	0.134323	0.774017	-0.988205	2.88358e-05
ENSBTAG00000037558	ENSBTAG00000029771	GRO1	MIR140	0.435632	0.328577	-0.985562	4.77387e-05
ENSBTAG00000037703	ENSBTAG00000029901	MICALL1	bta-mir-23a	-0.277297	0.547134	0.987522	3.31792e-05
ENSBTAG00000038128	ENSBTAG00000029796	BOLA-DQA5	bta-mir-187	0.3078	0.50186	-0.985696	4.66376e-05
ENSBTAG00000038128	ENSBTAG00000029953	BOLA-DQA5	bta-mir-144	-0.100156	0.830822	-0.985696	4.66376e-05
ENSBTAG00000038321	ENSBTAG00000038879	LIPE	bta-mir-1307	-0.986015	4.40889e-05	-0.0780259	0.867942
ENSBTAG00000038321	ENSBTAG00000054565	LIPE	bta-mir-505	-0.986502	4.03639e-05	-0.0928123	0.843115
ENSBTAG00000038904	ENSBTAG00000052678	PRRT1	bta-mir-29c	-0.322894	0.479961	0.987121	3.59029e-05
ENSBTAG00000039190	ENSBTAG00000029884	SLC9A5	MIR29A	0.0496386	0.915835	0.987585	3.27646e-05
ENSBTAG00000046218	ENSBTAG00000029955	KLF11	bta-mir-193a	-0.986903	3.74368e-05	0.769519	0.0430724
ENSBTAG00000047089	ENSBTAG00000030049		bta-mir-190a	-0.986102	4.34123e-05	0.224915	0.627756
ENSBTAG00000047129	ENSBTAG00000029972	B3GNT6	bta-mir-30b	-0.287655	0.531612	-0.99229	9.9822e-06
ENSBTAG00000047939	ENSBTAG00000029862		bta-mir-204	-0.997409	6.55536e-07	-0.0440975	0.92521
ENSBTAG00000048659	ENSBTAG00000036411		bta-mir-374a	-0.357097	0.431675	-0.989988	1.91615e-05
ENSBTAG00000050273	ENSBTAG00000049387		bta-mir-11986b	-0.414032	0.35578	-0.98572	4.64483e-05
ENSBTAG00000050334	ENSBTAG00000036417	CD83	bta-mir-3596	-0.986508	4.03185e-05	0.245862	0.595112
ENSBTAG00000050801	ENSBTAG00000029865			0.988997	2.42485e-05	-0.0283121	0.951955
ENSBTAG00000051021	ENSBTAG00000029812	FASTKD5	bta-mir-324	0.987116	3.59372e-05	-0.476154	0.280085
ENSBTAG00000051104	ENSBTAG00000029847		MIR18A	-0.990415	1.7188e-05	0.586626	0.16622
ENSBTAG00000051352	ENSBTAG00000049387	SURF4	bta-mir-11986b	0.137444	0.768865	0.985754	4.61719e-05
ENSBTAG00000052374	ENSBTAG00000029990	FBXL14	MIR128-1	-0.179203	0.700636	0.98646	4.06761e-05
ENSBTAG00000052771	ENSBTAG00000036410		bta-mir-141	0.257279	0.57754	0.987794	3.14094e-05
ENSBTAG00000053144	ENSBTAG00000048076		bta-mir-3432a-1	-0.991355	1.32855e-05	0.230041	0.619721
ENSBTAG00000053695	ENSBTAG00000029871		MIR30E	0.315369	0.490835	0.986298	4.19006e-05
ENSBTAG00000053850	ENSBTAG00000030121		bta-mir-449a	0.0669518	0.886594	0.990417	1.71777e-05
ENSBTAG00000053891	ENSBTAG00000029785		bta-mir-19b-2	-0.682271	0.0912788	-0.986293	4.19397e-05
ENSBTAG00000054680	ENSBTAG00000029901	ST3GAL2	bta-mir-23a	-0.251725	0.586068	0.991536	1.26003e-05
ENSBTAG00000054727	ENSBTAG00000029862		bta-mir-204	0.239431	0.605079	0.992884	8.17383e-06
