# Supplementary material for: Altered microRNA composition in the uterine lumen fluid in cattle (Bos taurus) pregnancies initiated by artificial insemination or transfer of an in vitro produced embryo
Source: J Anim Sci Biotechnol. 2024 Sep 13;15:130. doi: 10.1186/s40104-024-01083-8 (PMC11397056; doi:10.1186/s40104-024-01083-8)
Supplement: Supplementary file 9 — Additional file 9. Coexpression between miRNAs in the uterine luminal fluid and the genes expressed in intercaruncular areas of the endometrium. [file 40104_2024_1083_MOESM9_ESM.xlsx]

## Sheet: cor_D18_ET_ICAR_smallRNA_cor_D1
Coexpression between miRNAs in the uterile luminal fluid and the genes expressed in intercaruncular areas of the endometrium.
Gene ID EET	Gene ID miRNA ULF	Gene EET symbol	miRNA symbol	Correlation ET	pvalue ET	correlation AI	pvalue AI
ENSBTAG00000000062	ENSBTAG00000029891	RASL12	bta-mir-130b	-0.634146	0.126134	-0.986444	4.07944e-05
ENSBTAG00000000064	ENSBTAG00000029796	FEN1	bta-mir-187	-0.0704515	0.880694	-0.988488	2.71452e-05
ENSBTAG00000000064	ENSBTAG00000029953	FEN1	bta-mir-144	-0.5463	0.204527	-0.988488	2.71452e-05
ENSBTAG00000000080	ENSBTAG00000029957	GRWD1	MIR191	0.989885	1.9655e-05	0.728052	0.0635739
ENSBTAG00000000224	ENSBTAG00000051920	TSPAN15	bta-mir-29b-2	-0.988797	2.53594e-05	-0.317394	0.487901
ENSBTAG00000000260	ENSBTAG00000029865	ZNRF2		-0.991469	1.28512e-05	-0.707594	0.0752949
ENSBTAG00000000345	ENSBTAG00000051259	CLDN15	bta-mir-2315	-0.987389	3.40732e-05	0.696007	0.0824059
ENSBTAG00000000711	ENSBTAG00000037337	NDRG1	bta-mir-877	-0.987425	3.38275e-05	-0.0897671	0.84822
ENSBTAG00000001021	ENSBTAG00000029912	CYP1A1	MIRLET7C	-0.560495	0.190603	-0.991109	1.42463e-05
ENSBTAG00000001066	ENSBTAG00000029772		bta-let-7a-3	-0.986847	3.78365e-05	-0.20677	0.656432
ENSBTAG00000001568	ENSBTAG00000029933	PPIC	bta-mir-330	0.448391	0.312943	-0.989987	1.91661e-05
ENSBTAG00000001568	ENSBTAG00000036372	PPIC	bta-mir-28	0.580392	0.171888	-0.9951	3.21887e-06
ENSBTAG00000001692	ENSBTAG00000029791	NDST1	MIR382	-0.0929408	0.842899	-0.987324	3.45098e-05
ENSBTAG00000001852	ENSBTAG00000036374		bta-mir-362	-0.41325	0.356782	-0.988671	2.6077e-05
ENSBTAG00000001858	ENSBTAG00000044222		bta-mir-2448	0.991739	1.18594e-05	0.297037	0.517682
ENSBTAG00000002474	ENSBTAG00000029790	MAD1L1	MIR1-1	0.990041	1.89114e-05	-0.193496	0.677626
ENSBTAG00000002738	ENSBTAG00000029822	S1PR2		-0.69054	0.08588	-0.989245	2.29063e-05
ENSBTAG00000002778	ENSBTAG00000029892	SF3B2	bta-mir-10a	-0.136873	0.769808	0.989762	2.02599e-05
ENSBTAG00000002778	ENSBTAG00000036422	SF3B2	bta-mir-95	-0.996052	1.87717e-06	0.226871	0.624687
ENSBTAG00000003255	ENSBTAG00000046072	CD4	bta-mir-2284x	-0.310492	0.497929	0.986891	3.75276e-05
ENSBTAG00000003771	ENSBTAG00000030123	C1QL2	bta-mir-194-2	0.0272455	0.953764	-0.985441	4.87443e-05
ENSBTAG00000003806	ENSBTAG00000036371	ECM1	MIR193B	0.985591	4.74992e-05	0.163543	0.726059
ENSBTAG00000004129	ENSBTAG00000029857	CCL11	bta-mir-145	-0.409217	0.361967	-0.989901	1.95811e-05
ENSBTAG00000004150	ENSBTAG00000036369	NRG1	bta-mir-100	0.156694	0.737242	-0.991388	1.31576e-05
ENSBTAG00000004512	ENSBTAG00000051571	MKRN2	bta-mir-507b	0.986348	4.15206e-05	-0.0736418	0.875321
ENSBTAG00000004531	ENSBTAG00000029861	CCT4	MIRLET7G	0.988546	2.67998e-05	0.213133	0.646336
ENSBTAG00000004705	ENSBTAG00000049578	ILDR1	bta-mir-2285bc	-0.995636	2.41142e-06	-0.494073	0.259744
ENSBTAG00000004891	ENSBTAG00000029912	OXNAD1	MIRLET7C	0.20022	0.666868	-0.986999	3.67611e-05
ENSBTAG00000004982	ENSBTAG00000054556	GPLD1	bta-mir-7857-1	0.989626	2.09359e-05	-0.324143	0.478165
ENSBTAG00000005071	ENSBTAG00000029793	SLC49A4	MIR103A2	-0.161306	0.729708	-0.992064	1.07319e-05
ENSBTAG00000005071	ENSBTAG00000046507	SLC49A4	bta-mir-3432a-2	0.390228	0.386795	-0.988291	2.83163e-05
ENSBTAG00000005071	ENSBTAG00000054565	SLC49A4	bta-mir-505	0.0310869	0.947251	-0.987888	3.08085e-05
ENSBTAG00000005198	ENSBTAG00000036380	FGF1	bta-mir-184	-0.303065	0.5088	-0.987169	3.55745e-05
ENSBTAG00000005712	ENSBTAG00000036428	STX18	bta-mir-302a	-0.993228	7.22203e-06	0.0560268	0.905035
ENSBTAG00000005809	ENSBTAG00000030056	GPR89A	bta-mir-215	-0.29384	0.522415	0.986474	4.05734e-05
ENSBTAG00000006189	ENSBTAG00000029893	ACTG1	bta-mir-9-2	0.985656	4.69657e-05	0.392415	0.383901
ENSBTAG00000006189	ENSBTAG00000029987	ACTG1	bta-mir-30d	0.985497	4.82756e-05	0.354507	0.435264
ENSBTAG00000006189	ENSBTAG00000045718	ACTG1		0.988009	3.00445e-05	0.0430981	0.926902
ENSBTAG00000006193	ENSBTAG00000029793	IRAK2	MIR103A2	-0.988205	2.88385e-05	-0.509522	0.242771
ENSBTAG00000006201	ENSBTAG00000029996	DTWD1	bta-mir-27a	0.991732	1.18852e-05	0.760722	0.047059
ENSBTAG00000006368	ENSBTAG00000029852	N4BP3	bta-mir-148b	0.436483	0.327524	-0.988556	2.67433e-05
ENSBTAG00000006372	ENSBTAG00000029956	KLHL42	MIR491	0.987188	3.54423e-05	0.865175	0.0119061
ENSBTAG00000006432	ENSBTAG00000029778	KCNE4	bta-mir-32	-0.233375	0.614511	0.985915	4.48819e-05
ENSBTAG00000006474	ENSBTAG00000037307	EPCAM	bta-mir-874	-0.989375	2.22253e-05	0.280844	0.541802
ENSBTAG00000006595	ENSBTAG00000044322	C25H16orf71		0.0778493	0.868239	0.996415	1.47543e-06
ENSBTAG00000006610	ENSBTAG00000051465	XRRA1	bta-mir-7861	0.258463	0.575728	-0.986467	4.0624e-05
ENSBTAG00000006712	ENSBTAG00000036395	ECPAS	bta-mir-429	-0.993306	7.01633e-06	-0.582542	0.169922
ENSBTAG00000007096	ENSBTAG00000036386	GAS8	bta-mir-196a-1	0.995456	2.66715e-06	-0.397095	0.377739
ENSBTAG00000007129	ENSBTAG00000037307	IRAG1	bta-mir-874	0.988029	2.99204e-05	0.164346	0.724749
ENSBTAG00000007393	ENSBTAG00000029909	RND2	MIR7-1	-0.986907	3.74135e-05	0.205392	0.658623
ENSBTAG00000007436	ENSBTAG00000029828	GGT6		-0.986141	4.31075e-05	0.714852	0.0710146
ENSBTAG00000007513	ENSBTAG00000029803	PGAM5	bta-mir-221	-0.0927768	0.843174	-0.995031	3.33374e-06
ENSBTAG00000007583	ENSBTAG00000051920	KRT14	bta-mir-29b-2	-0.98583	4.55612e-05	-0.203177	0.662151
ENSBTAG00000007648	ENSBTAG00000030118	NET1	bta-mir-182	-0.990205	1.81398e-05	0.538222	0.212662
ENSBTAG00000007749	ENSBTAG00000049387	TONSL	bta-mir-11986b	-0.986403	4.11059e-05	-0.0487181	0.917392
ENSBTAG00000007761	ENSBTAG00000029852	ZBTB5	bta-mir-148b	-0.129695	0.78167	-0.991686	1.20509e-05
ENSBTAG00000007777	ENSBTAG00000036422	OGG1	bta-mir-95	-0.987194	3.53965e-05	0.692729	0.0844796
ENSBTAG00000007998	ENSBTAG00000029994	TMCO4	MIRLET7I	0.235597	0.611045	-0.988194	2.89019e-05
ENSBTAG00000008140	ENSBTAG00000029965	FAP	bta-mir-490	0.0054828	0.990692	0.994771	3.78673e-06
ENSBTAG00000008140	ENSBTAG00000030049	FAP	bta-mir-190a	0.290036	0.528066	0.994771	3.78673e-06
ENSBTAG00000008140	ENSBTAG00000036363	FAP	bta-mir-133a-1	-0.593406	0.160162	0.994771	3.78673e-06
ENSBTAG00000008331	ENSBTAG00000030073	TMEM54	bta-mir-342	0.987036	3.65014e-05	0.255736	0.579906
ENSBTAG00000008467	ENSBTAG00000029828	HENMT1		-0.48	0.27566	-0.992748	8.56794e-06
ENSBTAG00000008654	ENSBTAG00000036400	HOOK2	bta-mir-206	0.986427	4.09253e-05	0.183937	0.692995
ENSBTAG00000008731	ENSBTAG00000029796	PRDX3	bta-mir-187	-0.455651	0.304196	-0.99224	1.0146e-05
ENSBTAG00000008731	ENSBTAG00000029953	PRDX3	bta-mir-144	0.1677	0.719291	-0.99224	1.0146e-05
ENSBTAG00000008854	ENSBTAG00000029762	RFX1	MIR183	-0.990057	1.88321e-05	0.23447	0.612803
ENSBTAG00000008858	ENSBTAG00000029891		bta-mir-130b	-0.0908144	0.846464	0.988446	2.73873e-05
ENSBTAG00000008895	ENSBTAG00000029762	BPGM	MIR183	0.99382	5.74713e-06	-0.167156	0.720175
ENSBTAG00000009265	ENSBTAG00000029847	NR5A2	MIR18A	-0.98609	4.35001e-05	-0.2171	0.640063
ENSBTAG00000009290	ENSBTAG00000029994	FAM161A	MIRLET7I	0.373166	0.409665	-0.988241	2.86152e-05
ENSBTAG00000009391	ENSBTAG00000029989	ADPRH	bta-mir-10174	-0.352919	0.43747	-0.995817	2.16933e-06
ENSBTAG00000009513	ENSBTAG00000029822	TGFBI		-0.391192	0.385517	-0.987519	3.32039e-05
ENSBTAG00000009614	ENSBTAG00000048241	NRROS	bta-mir-3431	-0.985399	4.90891e-05	-0.730759	0.0621027
ENSBTAG00000009804	ENSBTAG00000044322	ERP44		0.795749	0.0323305	-0.989084	2.37721e-05
ENSBTAG00000010192	ENSBTAG00000029850	LYSMD4	MIR26B	0.222881	0.630953	0.98947	2.17282e-05
ENSBTAG00000010244	ENSBTAG00000029841	CLIC5	bta-mir-181a-2	-0.195095	0.675064	-0.99102	1.46057e-05
ENSBTAG00000010244	ENSBTAG00000054556	CLIC5	bta-mir-7857-1	-0.177635	0.703172	-0.993525	6.45841e-06
ENSBTAG00000010694	ENSBTAG00000029852	BICC1	bta-mir-148b	-0.081212	0.862584	-0.985642	4.70837e-05
ENSBTAG00000010928	ENSBTAG00000029852	CSRNP2	bta-mir-148b	-0.0603731	0.897694	-0.98616	4.29626e-05
ENSBTAG00000010963	ENSBTAG00000029792	IL16		-0.408457	0.362948	-0.986295	4.19259e-05
ENSBTAG00000011076	ENSBTAG00000044775	KCNN2	bta-mir-2387	-0.989212	2.30839e-05	0.315389	0.490806
ENSBTAG00000011180	ENSBTAG00000036428	ACTR8	bta-mir-302a	0.178188	0.702277	-0.990276	1.78157e-05
ENSBTAG00000011307	ENSBTAG00000051920	DNM1	bta-mir-29b-2	0.987524	3.31664e-05	0.267918	0.561315
ENSBTAG00000011445	ENSBTAG00000029805	TMEM8B	bta-mir-30c	-0.985428	4.88503e-05	0.602857	0.151904
ENSBTAG00000011491	ENSBTAG00000029915	WDR81	MIR129-1	-0.988943	2.45466e-05	-0.1268	0.786465
ENSBTAG00000011649	ENSBTAG00000029976	FARSB	bta-mir-484	0.994877	3.59734e-06	0.427579	0.338611
ENSBTAG00000013007	ENSBTAG00000029764	FAM210B	bta-mir-19a	0.599858	0.1545	-0.990278	1.78085e-05
ENSBTAG00000013294	ENSBTAG00000029980	DYRK3	bta-mir-29b-1	-0.477478	0.278558	-0.991577	1.24501e-05
ENSBTAG00000013301	ENSBTAG00000029796	GGT7	bta-mir-187	-0.198856	0.669047	-0.985586	4.75414e-05
ENSBTAG00000013301	ENSBTAG00000029953	GGT7	bta-mir-144	0.149441	0.749125	-0.985586	4.75414e-05
ENSBTAG00000013465	ENSBTAG00000029994	NXPE3	MIRLET7I	-0.078772	0.866687	-0.985872	4.52263e-05
ENSBTAG00000013613	ENSBTAG00000029797	SMIM7	bta-mir-186	0.167363	0.719838	0.989655	2.07913e-05
ENSBTAG00000013650	ENSBTAG00000029956	SLC66A1	MIR491	-0.993788	5.82271e-06	-0.0828324	0.859861
ENSBTAG00000014032	ENSBTAG00000049659	EIF3H	bta-mir-7859	0.52582	0.225442	0.989939	1.93969e-05
ENSBTAG00000014228	ENSBTAG00000029796	TFEC	bta-mir-187	-0.314288	0.492404	-0.986175	4.28474e-05
ENSBTAG00000014228	ENSBTAG00000029953	TFEC	bta-mir-144	0.187514	0.687233	-0.986175	4.28474e-05
ENSBTAG00000014420	ENSBTAG00000029761	AGER	bta-mir-320a-1	0.98681	3.81022e-05	-0.58473	0.167934
ENSBTAG00000014831	ENSBTAG00000049433	PPP1R3C	bta-mir-6120	-0.988861	2.50002e-05	-0.712328	0.0724878
ENSBTAG00000014881	ENSBTAG00000029913	PHF23	bta-mir-425	-0.538496	0.212383	-0.986036	4.39236e-05
ENSBTAG00000015150	ENSBTAG00000036420	IL12A	bta-mir-500	-0.792988	0.0333808	-0.986179	4.28099e-05
ENSBTAG00000015485	ENSBTAG00000030068	C9H6orf118	bta-mir-150	0.241726	0.601516	-0.990249	1.79404e-05
ENSBTAG00000015485	ENSBTAG00000036386	C9H6orf118	bta-mir-196a-1	0.545516	0.20531	-0.990073	1.87562e-05
ENSBTAG00000015485	ENSBTAG00000049578	C9H6orf118	bta-mir-2285bc	-0.476732	0.279417	-0.994799	3.73716e-06
ENSBTAG00000015924	ENSBTAG00000036422	CALB1	bta-mir-95	0.60442	0.15056	0.988223	2.87285e-05
ENSBTAG00000015984	ENSBTAG00000044222	CADM4	bta-mir-2448	-0.988098	2.94962e-05	-0.725367	0.0650513
ENSBTAG00000016589	ENSBTAG00000029884	PRPF40B	MIR29A	0.985369	4.93422e-05	-0.469318	0.288025
ENSBTAG00000016732	ENSBTAG00000029896	DNAI2	bta-mir-181b-2	0.987863	3.09694e-05	-0.40277	0.37032
ENSBTAG00000016743	ENSBTAG00000029960	DNTTIP1	bta-mir-383	0.986213	4.25492e-05	-0.178533	0.70172
ENSBTAG00000016818	ENSBTAG00000043697		bta-mir-1388	-0.988638	2.62675e-05	0.679213	0.0933194
ENSBTAG00000017075	ENSBTAG00000029950	STX1A	bta-mir-505	-0.995187	3.07947e-06	0.0383657	0.934916
ENSBTAG00000017451	ENSBTAG00000029865	TSPAN17		-0.0357232	0.939393	-0.992909	8.10289e-06
ENSBTAG00000017525	ENSBTAG00000029796	ATG12	bta-mir-187	-0.499602	0.25361	-0.985728	4.63841e-05
ENSBTAG00000017525	ENSBTAG00000029953	ATG12	bta-mir-144	0.0522911	0.911349	-0.985728	4.63841e-05
ENSBTAG00000017554	ENSBTAG00000036417	RTN4IP1	bta-mir-3596	-0.274505	0.551343	0.987079	3.61966e-05
ENSBTAG00000017602	ENSBTAG00000029917	TMEM45B	bta-mir-135a-2	-0.732577	0.061125	0.986969	3.69703e-05
ENSBTAG00000017683	ENSBTAG00000037264	LYSMD2	bta-mir-486	-0.152151	0.74468	-0.987114	3.59519e-05
ENSBTAG00000017812	ENSBTAG00000029961	ALS2CL	MIR409	-0.0953582	0.83885	0.988287	2.83393e-05
ENSBTAG00000017957	ENSBTAG00000029812	SPATA24	bta-mir-324	-0.687038	0.0881453	0.9864	4.1128e-05
ENSBTAG00000018009	ENSBTAG00000029865			-0.993437	6.67926e-06	-0.516753	0.235009
ENSBTAG00000018022	ENSBTAG00000029761	SPINDOC	bta-mir-320a-1	0.994635	4.03819e-06	-0.774873	0.0407407
ENSBTAG00000018137	ENSBTAG00000029864	A2M		0.929022	0.00248057	0.998351	2.118e-07
ENSBTAG00000018137	ENSBTAG00000029940	A2M	bta-mir-192	-0.558031	0.192986	0.985885	4.51215e-05
ENSBTAG00000018137	ENSBTAG00000029989	A2M	bta-mir-10174	0.98671	3.8827e-05	0.61425	0.14224
ENSBTAG00000018519	ENSBTAG00000030113	GAS2L2	bta-mir-195	0.852043	0.0149097	-0.988678	2.60402e-05
ENSBTAG00000018710	ENSBTAG00000029939	TTF1	MIR129-2	-0.542792	0.208041	0.990393	1.72834e-05
ENSBTAG00000018775	ENSBTAG00000029865	TPX2		-0.987629	3.2477e-05	-0.231294	0.617761
ENSBTAG00000018813	ENSBTAG00000029847	IDH3B	MIR18A	0.987969	3.02984e-05	0.21293	0.646657
ENSBTAG00000019515	ENSBTAG00000029926	SNX17	MIR1-2	0.987823	3.12217e-05	0.0745813	0.873739
ENSBTAG00000019519	ENSBTAG00000029818	PWWP2B	bta-mir-224	-0.181744	0.696532	0.989913	1.95212e-05
ENSBTAG00000020099	ENSBTAG00000029991	STMN2	MIR34C	0.991957	1.10945e-05	-0.804934	0.02897
ENSBTAG00000020371	ENSBTAG00000030068	ACOT8	bta-mir-150	-0.321582	0.481851	0.988898	2.47963e-05
ENSBTAG00000020371	ENSBTAG00000049578	ACOT8	bta-mir-2285bc	0.422714	0.344736	0.989326	2.24802e-05
ENSBTAG00000020551	ENSBTAG00000029847	ABCD1	MIR18A	-0.992925	8.05656e-06	-0.116753	0.803142
ENSBTAG00000020602	ENSBTAG00000048241	IDO1	bta-mir-3431	-0.986365	4.13944e-05	-0.42215	0.345449
ENSBTAG00000020772	ENSBTAG00000029793	ARHGAP45	MIR103A2	-0.986094	4.34759e-05	-0.197254	0.671608
ENSBTAG00000021059	ENSBTAG00000044775	TNMD	bta-mir-2387	-0.994278	4.74178e-06	0.0712984	0.879267
ENSBTAG00000021293	ENSBTAG00000029994	SNUPN	MIRLET7I	-0.110858	0.812956	0.989886	1.9651e-05
ENSBTAG00000021759	ENSBTAG00000038879	NDUFB2	bta-mir-1307	0.447602	0.313901	0.994002	5.33329e-06
ENSBTAG00000021803	ENSBTAG00000036367	GRAMD4	MIR374B	-0.379256	0.401441	0.990392	1.72915e-05
ENSBTAG00000021880	ENSBTAG00000029783	COQ8A	bta-mir-218-1	0.988199	2.88716e-05	-0.597736	0.156351
ENSBTAG00000021880	ENSBTAG00000036400	COQ8A	bta-mir-206	0.991849	1.14699e-05	0.239776	0.604543
ENSBTAG00000022242	ENSBTAG00000051259	DPP3	bta-mir-2315	0.987966	3.0315e-05	-0.231061	0.618126
ENSBTAG00000023513	ENSBTAG00000030024	DNAJC19	MIR542	0.355391	0.434037	0.989444	2.18648e-05
ENSBTAG00000024520	ENSBTAG00000036422	C16H1orf174	bta-mir-95	-0.989745	2.03423e-05	-0.134883	0.773094
ENSBTAG00000024723	ENSBTAG00000029847	CHCHD3	MIR18A	0.995276	2.93777e-06	0.3613	0.425875
ENSBTAG00000024901	ENSBTAG00000029847		MIR18A	0.764771	0.0451998	0.988413	2.75841e-05
ENSBTAG00000024901	ENSBTAG00000029914		bta-mir-365-2	0.818343	0.0244317	0.987636	3.24334e-05
ENSBTAG00000024950	ENSBTAG00000029912	ACE	MIRLET7C	0.160759	0.7306	-0.994412	4.46913e-06
ENSBTAG00000025101	ENSBTAG00000029868	ASGR2	bta-mir-497	0.985601	4.74139e-05	0.542682	0.208152
ENSBTAG00000025101	ENSBTAG00000054257	ASGR2	bta-mir-2887-1	-0.994133	5.04822e-06	0.214384	0.644355
ENSBTAG00000025101	ENSBTAG00000054661	ASGR2	bta-mir-2887-1	-0.99444	4.41508e-06	0.200495	0.666428
ENSBTAG00000026660	ENSBTAG00000029847	TAF12	MIR18A	0.990735	1.57908e-05	0.00782761	0.986712
ENSBTAG00000027983	ENSBTAG00000029796	GTF2H2	bta-mir-187	-0.300972	0.511878	-0.986635	3.93765e-05
ENSBTAG00000027983	ENSBTAG00000029953	GTF2H2	bta-mir-144	-0.0835803	0.858605	-0.986635	3.93765e-05
ENSBTAG00000030593	ENSBTAG00000036395	RFTN1	bta-mir-429	0.0476179	0.919253	0.985687	4.67129e-05
ENSBTAG00000031185	ENSBTAG00000029925	ATRAID	bta-mir-125b-1	0.504295	0.248455	0.991713	1.19535e-05
ENSBTAG00000031340	ENSBTAG00000029862	SLC6A20	bta-mir-204	-0.00140123	0.997621	-0.986863	3.77265e-05
ENSBTAG00000031998	ENSBTAG00000029841	CXCL16	bta-mir-181a-2	0.410978	0.359699	0.988749	2.56308e-05
ENSBTAG00000031998	ENSBTAG00000054556	CXCL16	bta-mir-7857-1	-0.0714799	0.878962	0.997598	5.42667e-07
ENSBTAG00000032132	ENSBTAG00000029979	ELL3	bta-mir-126	0.988537	2.68554e-05	-0.0457551	0.922405
ENSBTAG00000032289	ENSBTAG00000029783	ARHGAP15	bta-mir-218-1	-0.516688	0.235078	-0.987073	3.62414e-05
ENSBTAG00000037972	ENSBTAG00000037337	SLC25A26	bta-mir-877	-0.985628	4.71946e-05	-0.36543	0.420205
ENSBTAG00000038128	ENSBTAG00000029796	BOLA-DQA5	bta-mir-187	0.354293	0.435561	-0.993758	5.8937e-06
ENSBTAG00000038128	ENSBTAG00000029953	BOLA-DQA5	bta-mir-144	-0.022782	0.961334	-0.993758	5.8937e-06
ENSBTAG00000038298	ENSBTAG00000044775	CCDC174	bta-mir-2387	0.274132	0.551907	0.98561	4.73445e-05
ENSBTAG00000039705	ENSBTAG00000029836	HGH1	bta-mir-30f	0.206095	0.657505	0.994858	3.63069e-06
ENSBTAG00000040356	ENSBTAG00000029865	SPIRE2		0.9916	1.23666e-05	0.777381	0.0396734
ENSBTAG00000040384	ENSBTAG00000029921	POLR2M	MIR197	0.997532	5.80523e-07	0.364214	0.421872
ENSBTAG00000044129	ENSBTAG00000048241	ST6GALNAC6	bta-mir-3431	-0.986043	4.38712e-05	-0.146008	0.754763
ENSBTAG00000045596	ENSBTAG00000029972		bta-mir-30b	-0.987878	3.08728e-05	0.0903679	0.847212
ENSBTAG00000045596	ENSBTAG00000030062		MIR200B	-0.994373	4.54885e-06	-0.139352	0.765718
ENSBTAG00000045596	ENSBTAG00000051595		bta-mir-6119	-0.991434	1.29854e-05	0.165553	0.722785
ENSBTAG00000045729	ENSBTAG00000029925		bta-mir-125b-1	0.990016	1.90286e-05	0.405182	0.367186
ENSBTAG00000045904	ENSBTAG00000036438	PIM3	bta-mir-708	-0.989189	2.32058e-05	-0.326933	0.474161
ENSBTAG00000046956	ENSBTAG00000029785	STYX	bta-mir-19b-2	0.0452723	0.923222	-0.98821	2.88056e-05
ENSBTAG00000049294	ENSBTAG00000044775		bta-mir-2387	-0.985619	4.72664e-05	0.0780872	0.867839
ENSBTAG00000050077	ENSBTAG00000029979		bta-mir-126	0.986576	3.98162e-05	-0.279519	0.543791
ENSBTAG00000050602	ENSBTAG00000029763	HAS3	MIR375	-0.988497	2.70894e-05	-0.39402	0.381784
ENSBTAG00000050991	ENSBTAG00000036410		bta-mir-141	-0.436318	0.327728	-0.987358	3.42819e-05
ENSBTAG00000051212	ENSBTAG00000029956	TMEM86B	MIR491	-0.989097	2.37034e-05	-0.212783	0.646891
ENSBTAG00000051540	ENSBTAG00000030068	FNDC5	bta-mir-150	0.160761	0.730597	0.986178	4.28193e-05
ENSBTAG00000051540	ENSBTAG00000036386	FNDC5	bta-mir-196a-1	0.174683	0.707953	0.994213	4.87705e-06
ENSBTAG00000051540	ENSBTAG00000049578	FNDC5	bta-mir-2285bc	-0.170624	0.714538	0.986149	4.30444e-05
ENSBTAG00000052720	ENSBTAG00000036386		bta-mir-196a-1	0.986006	4.41632e-05	0.526659	0.224567
ENSBTAG00000053827	ENSBTAG00000029778		bta-mir-32	-0.252906	0.584252	-0.99192	1.12219e-05
ENSBTAG00000054325	ENSBTAG00000030084		bta-mir-503	-0.238197	0.606998	-0.98661	3.95627e-05
